# Supplementary material for: Chromatin accessibility landscape of relapsed pediatric B-lineage acute lymphoblastic leukemia
Source: Nat Commun. 2023 Oct 25;14:6792. doi: 10.1038/s41467-023-42565-z (PMC10600232; doi:10.1038/s41467-023-42565-z)
Supplement: Supplementary file 4 — Supplementary Data 1 [file 41467_2023_42565_MOESM4_ESM.xlsx]

## Sheet: Sdata 1
Supplementary Data 1. Information of clinic characteristics and data availability for 61 patients profiled in this study. Data generated in this study were highlighted in red. Informed written consents were obtained from parents for all patients whose clinical information were listed below. P on columns K to N represents for published data. Column M and N listed the types of RNA-seq applied, with…
PatientID	Published SID	Subtype	Protocol	Relapse_time(days)	Relapse_time_Group	Age (years)	Immunotype	ATACseq_D	ATATseq_R	WGS_D	WGS_R	RNAseq_D	RNAseq_R	ChIPseq_D	ChIPseq_R	NGS Lesion	RNAseq_fusion_D	RNAseq_fusion_R	PredType_D	PredType_R	Karyotype	RNAseq_CNV_ChromNo_D	RNAseq_CNV_Alterations_D	RNAseq_CNV_ChromNo_R	RNAseq_CNV_Alterations_R
100	SJALL018389	TCF3::HLF	SCMC-ALL-2009	234	very early	> = 10	B-ALL	-	A100R	P	P	P	A100R.RNAseq(A)	-	-	TCF3_HLF	TCF3_HLF	TCF3_HLF	TCF3::HLF	TCF3::HLF	47,XY,t(17;19)(q22,p13.3)[15]/46,XY[5]	46	?5p	46	None
106	SJBALL013785	KMT2A	SCMC-ALL-2009	183	very early	< = 3	B-ALL	A106D	-	P	P	-	A106R.RNAseq(C)	-	-	KMT2A_AFF1	-	KMT2A_AFF1*(reads=2)	-	None	-	-	-	46	?9p-, ?18p-, ?19p
110	SJALL043850	TCF3::PBX1	SCMC-ALL-2009	652	early relapse	> = 10	B-ALL	A110D	A110R	P	P	P	P	C110D	-	TCF3_PBX1	TCF3_PBX1*(reads>3)	TCF3_PBX1	TCF3::PBX1	TCF3::PBX1	-	46	?1q+, ?13	46	?1q, 7p-, 7q+
116	SJALL043551	ETV6::RUNX1	SCMC-ALL-2009	814	early relapse	< = 3	B-ALL	-	A116R	P	P	-	A116R.RNAseq(A)	-	-	ETV6_RUNX1	-	ETV6_RUNX1	-	None	46,XY	-	-	46	?7q+, ?10q, 12p+, ?21+, ?X+
118	SJALL018386	Hyperdiploidy	SCMC-ALL-2009	64	very early	< = 3	B-ALL	-	A118R	P	P	P	A118R.RNAseq(C)	-	-	HYPER	None	None	High hyperdiploidy	High hyperdiploidy	53,XY,+X,+6,+14,17,+18,+19,+21	52	6+, 14+, 17+, 18+, 21+, 21+, Xp+	46	?6q, ?17q, Xp+, ?Xq+
121	SJALL043552	BCR::ABL1-like	SCMC-ALL-2009	275	early relapse	< = 3	B-ALL	-	A121R	P	P	P	P	-	-	PAX5_NOL4L	PAX5_NOL4L	PAX5_NOL4L	None	None	46XY	46	9p-, 20q-	46	9p-, 20q-
129	SJALL045805	ZNF384	SCMC-ALL-2009	2410	late relapse	> = 10	B-ALL	A129D	A129R	P	P	P	P	-	-	EP300_ZNF384	EP300_ZNF384*(reads>3)	EP300_ZNF384*(reads>3)	ZNF384	ZNF384	46,XY	46	None	46	None
148	SJBALL013786	BCR::ABL1	SCMC-ALL-2009	207	very early	3 - 10	B-ALL	-	A148R	P	P	P	-	-	-	BCR_ABL1	BCR_ABL1*(reads=1)	-	None	-	-	46	None	-	-
150	SJALL043854	Hypodiploidy	CCCG-ALL-2015	357	early relapse	3 - 10	B-ALL	A150D	A150R	P	P	P	P	-	-	HYPO	None	None	None	None	46,XX	36	2-, 3-, 4-, 7-, 9-, 12-, 13-, 16-, 17-, 20-	37	2-, 3-, 4p-, ?4q-, 7-, 9-, 12-, 13-, 16-, 17-, 20-
155	SJALL040461	BCR::ABL1-like	SCMC-ALL-2005	1344	late relapse	> = 10	B-ALL	-	A155R	P	P	P	P	-	-	GOLGB1_JAK2	GOLGB1_JAK2*(reads>3)	GOLGB1_JAK2*(reads>3)	BCR::ABL1-like	BCR::ABL1-like	-	46	3q+	46	3q+
157	SJALL018393	ETV6::RUNX1	SCMC-ALL-2009	1246	late relapse	3 - 10	B-ALL	-	A157R	P	P	P	P	-	-	ETV6_RUNX1	ETV6_RUNX1	ETV6_RUNX1*(reads>3)	ETV6::RUNX1	ETV6::RUNX1	46,XY	46	None	46	?9p
173	SJALL018391	ETV6::RUNX1	SCMC-ALL-2009	1448	late relapse	3 - 10	B-ALL	-	A173R	P	P	P	P	-	-	ETV6_RUNX1	ETV6_RUNX1*(reads>3)	ETV6_RUNX1*(reads>3)	ETV6::RUNX1	ETV6::RUNX1	-	46	None	46	None
174	SJALL018388	Hyperdiploidy	SCMC-ALL-2009	388	early relapse	< = 3	B-ALL	-	A174R	P	P	P	P	-	-	HYPER	None	None	High hyperdiploidy	None	-	52	6+, 8+, 14+, ?17+, 18+, 21+, X+	46	?6q, ?21, Xp+, ?Xq+
192	SJALL018374	KMT2A	SCMC-ALL-2009	71	very early	3 - 10	B-ALL	A192D	A192R	P	P	P	P	C192D	-	KMT2A_AFF1	KMT2A_AFF1*(reads>3)	KMT2A_AFF1*(reads>3)	KMT2A	KMT2A	47,XY,t(4;11)(q21;q23),+8[10]	46	?X+	46	?Xp+
197	SJALL018382	Hyperdiploidy	SCMC-ALL-2009	1590	late relapse	3 - 10	B-ALL	A197D	A197R	P	P	P	P	-	-	HYPER	None	None	High hyperdiploidy	High hyperdiploidy	-	48	?3p-, ?4p+, 4q+, ?6+, ?8q, ?10p+, 10q+, ?11p+, ?11q, ?12p, ?13, 14+, ?16p, 17p+, ?17q, ?18p, ?18q+, ?21+, ?21+, ?22+, X+	53	?4p+, 4q+, 5+, 6+, ?10+, 14+, ?17p+, 17q+, 18+, 21+, 21+, X+
198	SJALL043559	BCR::ABL1	SCMC-ALL-2009	433	early relapse	> = 10	B-ALL	A198D	A198R	P	P	P	P	-	-	BCR_ABL1	BCR_ABL1	BCR_ABL1	None	BCR::ABL1-like	46,XX,t(9,12)(q34;q11.2)[17]/46,XX[3]	46	None	46	None
213	SJALL043848	Hyperdiploidy	SCMC-ALL-2005	1995	late relapse	< = 3	B-ALL	-	A213R	P	P	P	P	-	C213R	HYPER	None	None	High hyperdiploidy	High hyperdiploidy	46,XY	52	7-, 10+, 11+, 18+, 21+, 21+, 22+, X+	52	7-, 10+, 11+, ?14, 18+, 21+, 21+, 22+, X+
226	SJALL018381	TCF3::PBX1	SCMC-ALL-2009	356	early relapse	< = 3	B-ALL	A226D	A226R	P	P	P	P	C226D	C226R	TCF3_PBX1	TCF3_PBX1*(reads>3)	TCF3_PBX1	TCF3::PBX1	TCF3::PBX1	-	46	None	46	1q+, ?6p+, ?6q, ?18p, 20p+, ?20q
228	SJALL043557	Hyperdiploidy	SCMC-ALL-2009	127	very early	< = 3	B-ALL	-	A228R	P	P	P	A228R.RNAseq(C)	-	-	HYPER	None	None	High hyperdiploidy	High hyperdiploidy	53,XX,+4,+6,+8,+10,+18,+20,+21	46	?6q, ?18q+, ?Xp	52	4+, 6+, 8+, 14+, ?17q+, 18+, ?21+, ?21+, X+
233	SJALL018369	Hyperdiploidy	SCMC-ALL-2009	529	early relapse	3 - 10	B-ALL	A233D	A233R	P	P	P	P	C233D	-	HYPER	None	None	High hyperdiploidy	High hyperdiploidy	-	48	?17+, 21+, X+	48	?17p+, 17q+, 21+, X+
237	SJALL018385	ETV6::RUNX1	SCMC-ALL-2009	1705	late relapse	3 - 10	B-ALL	-	A237R	P	P	P	P	-	-	ETV6_RUNX1	ETV6_RUNX1*(reads>3)	ETV6_RUNX1*(reads>3)	ETV6::RUNX1	ETV6::RUNX1	-	46	?10p+, 10q+	46	None
240	SJBALL013789	MEF2D	SCMC-ALL-2009	255	very early	3 - 10	B-ALL	A240D	A240R	P	P	P	-	-	-	MEF2D_BCL9	MEF2D_BCL9	-	MEF2D	-	46,XY	46	None	-	-
259	SJALL043852	TCF3::PBX1	SCMC-ALL-2009	408	early relapse	3 - 10	B-ALL	A259D	A259R	P	P	P	P	-	-	TCF3_PBX1;PAX5_NOL4L	TCF3_PBX1*(reads=2)	TCF3_PBX1	TCF3::PBX1	TCF3::PBX1	-	46	9p-, 9q+	46	9p-, 9q+, ?Xp+
260	SJALL043838	PAX5alt	SCMC-ALL-2009	484	early relapse	> = 10	B-ALL	-	A260R	P	P	P	P	-	-	PAX5 amp	None	None	PAX5	None	-	47	5+	47	5+
262	SJALL043849	Hyperdiploidy	SCMC-ALL-2009	606	early relapse	> = 10	B-ALL	-	A262R	P	P	P	P	-	C262R	HYPER	None	None	High hyperdiploidy	High hyperdiploidy	55-57,XY,+3,+4,+7,+7,+8,+15,+16,+17,+18,+21,+21[lp]/46,XY[4]	53	4+, 6+, ?7p+, 7q+, 10q+, 14+, ?17p+, 17q+, 18+, 21+, 21+, X+	50	?6+, 7p-, ?10p+, 10q+, ?14+, ?17q, 18+, 21+, 21+, X+
269	SJALL043839	KMT2A	SCMC-ALL-2009	364	early relapse	< = 3	B-ALL	-	A269R	P	P	P	P	-	-	KMT2A_MLLT3	KMT2A_MLLT3*(reads>3)	KMT2A_MLLT3*(reads=1)	KMT2A	KMT2A	46,XX,del(3)(p22)[8]/46,XX,add(10)(q25)[3]/46,XX[4]	46	None	46	None
273	SJALL018395	TCF3::PBX1	SCMC-ALL-2009	617	early relapse	> = 10	B-ALL	-	A273R	P	P	P	P	-	-	TCF3_PBX1	TCF3_PBX1	TCF3_PBX1	TCF3::PBX1	TCF3::PBX1	-	46	None	46	None
278	SJALL018371	KMT2A	SCMC-ALL-2009	151	very early	< = 3	B-ALL	A278D	A278R	P	P	P	-	C278D	-	KMT2A_MLLT3	KMT2A_MLLT3	-	KMT2A	-	46,XY	46	None	-	-
280	SJALL018368	BCR::ABL1-like	SCMC-ALL-2009	260	very early	< = 3	B-ALL	A280D	A280R	P	P	P	P	-	-	PAX5 amp;IL7R	None	None	PAX5	None	-	46	None	46	None
284	SJALL040464	BCR::ABL1	SCMC-ALL-2009	126	very early	> = 10	B-ALL	-	A284R	P	P	-	A284R.RNAseq(A)	-	C284R	BCR_ABL1	-	BCR_ABL1	-	None	46,XY,del(9)(q22)	-	-	46	?8q, 9p-
289	SJALL018397	Hyperdiploidy	SCMC-ALL-2005	2334	late relapse	3 - 10	B-ALL	-	A289R	P	P	P	P	-	-	HYPER	None	None	High hyperdiploidy	High hyperdiploidy	hypodiploid	54	1q+, 4+, 5+, 6+, ?8+, ?8+, 10+, 14+, ?17p+, 17q+, 18+, 21+, 21+, Xq+	55	1q+, ?4p+, 4q+, 5p+, ?5q+, 6+, ?8+, ?8+, ?9p, 10+, 14+, 17+, 18+, 21+, 21+, 22+, X+
292	SJALL043544	KMT2A	SCMC-ALL-2009	76	very early	< = 3	B-ALL	-	A292R	P	P	P	P	-	C292R	KMT2A_AFF4	KMT2A_AFF4	None	None	None	-	46	None	46	None
350	-	Hyperdiploidy	SCMC-ALL-2005	2551	late relapse	< = 3	B-ALL	-	A350R	-	-	-	A350R.RNAseq(A)	-	-	-	-	None	-	High hyperdiploidy	46,XY	-	-	49	?4+, ?5p, 6p+, ?6q, 7p-, 7q+, 8p+, ?8q+, ?10p+, 10q+, 14+, 14+, ?17q+, ?21+, ?21+, X+
357	-	Hyperdiploidy	SCMC-ALL-2009	1304	late relapse	3 - 10	B-ALL	A357D	A357R	-	-	A357D.RNAseq(A)	A357R.RNAseq(A)	-	-	-	None	None	None	High hyperdiploidy	47,XY,der(13)t(1;13)(q31;q34),del(14)(q11.2),tmar[8]/46,XY[12]	45	15-, ?21+	46	?1q+, ?21+
364	-	B-other	SCMC-ALL-2009	2620	late relapse	3 - 10	B-ALL	-	A364R	-	-	-	-	-	-	-	-	-	-	-	56-62,XY,+2,+3,+4+5,+6,+6,add(7)	-	-	-	-
374	-	PAX5alt	SCMC-ALL-2009	1774	late relapse	> = 10	B-ALL	A374D	-	-	-	A374D.RNAseq(C)	-	-	-	-	None	-	PAX5	-	46,XY[20]	46	?9p-, ?19p	-	-
385	-	Hyperdiploidy	SCMC-ALL-2009	2450	late relapse	< = 3	B-ALL	-	A385R	-	-	-	A385R.RNAseq(C)	-	-	-	-	None	-	High hyperdiploidy	-	-	-	51	?1q+, ?4+, ?5p+, 5q+, 6p+, ?6q+, 8+, ?9p, ?10p, 10q+, 11+, 14+, 17+, ?18p, ?18q+, ?21+, ?21+, X+
389	-	B-other	CCCG-ALL-2015	1107	early relapse	> = 10	B-ALL	-	A389R	-	-	A389D.RNAseq(B)	A389R.RNAseq(C)	-	-	-	None	None	None	None	46,XX[20]	46	?Xp	46	?19p
390	-	ETV6::RUNX1	SCMC-ALL-2009	1715	late relapse	3 - 10	B-ALL	A390D	A390R	-	-	A390D.RNAseq(A)	-	C390D	-	-	ETV6_RUNX1	-	ETV6::RUNX1	-	46,XX[20]	46	?Xp	-	-
401	-	BCR::ABL1-like	SCMC-ALL-2009	1245	late relapse	3 - 10	B-ALL	A401D	-	-	-	A401D.RNAseq(A)	A401R.RNAseq(C)	-	-	-	P2RY8_CRLF2	P2RY8_CRLF2	None	None	46,XX	48	10+, 21+	46	None
409	-	Hyperdiploidy	CCCG-ALL-2015	762	early relapse	> = 10	B-ALL	A409D	-	-	-	A409D.RNAseq(B)	-	-	-	-	None	-	High hyperdiploidy	-	46,XY	45	7p-, ?9p-, 15-, ?20q	-	-
413	-	B-other	SCMC-ALL-2009	1467	late relapse	3 - 10	B-ALL	-	A413R	-	-	-	A413R.RNAseq(A)	-	-	-	-	None	-	None	-	-	-	46	None
414	-	ETV6::RUNX1	CCCG-ALL-2015	1006	early relapse	3 - 10	B-ALL	A414D	-	-	-	A414D.RNAseq(A)	A414R.RNAseq(A)	-	-	-	ETV6_RUNX1	ETV6_RUNX1	ETV6::RUNX1	None	46,XY[20]	46	?21+, ?21+	46	?21
417	-	Hyperdiploidy	CCCG-ALL-2015	601	early relapse	3 - 10	B-ALL	A417D	-	-	-	A417D.RNAseq(B)	-	-	-	-	None	-	High hyperdiploidy	-	55,XX,+X,+4,+6,+8,+10,+14,+17,+21,+21[11]/46,XX[9]	55	4+, 6+, 8+, 10+, 14+, 17+, 21+, 21+, X+	-	-
419	-	ETV6::RUNX1	SCMC-ALL-2009	1432	late relapse	3 - 10	B-ALL	A419D	A419R	-	-	A419D.RNAseq(C)	-	-	-	-	ETV6_RUNX1	-	ETV6::RUNX1	-	46,XY,del(6)(q13,q23),t(10;13)(q10;q10)/46,idem,del(12)(p11.2)/46,XY	46	None	-	-
422	-	Hyperdiploidy	CCCG-ALL-2015	1384	late relapse	3 - 10	B-ALL	A422D	A422R	-	-	A422D.RNAseq(B)	A422R.RNAseq(C)	-	-	-	None	None	High hyperdiploidy	High hyperdiploidy	55,XY,+X,+der(3;9)(p10;q10),+4,+8,+10,+14,+17,+18,+21[17]	54	4+, 6p+, 8+, 9q+, 10+, 14+, 17+, 21+, 21+, X+	46	?4p, ?4q+, 6p+, ?6q+, ?8+, ?10p+, 10q+, ?14+, 17p+, ?17q+, ?21, Xp+, ?Xq+
423	-	ETV6::RUNX1	SCMC-ALL-2009	1699	late relapse	3 - 10	B-ALL	A423D	-	-	-	-	A423R.RNAseq(C)*	-	-	-	-	RUNX1_ETV6*(reads>3)	-	ETV6::RUNX1	-	-	-	None	None
424	-	TCF3::PBX1	CCCG-ALL-2015	175	very early	> = 10	B-ALL	-	A424R	-	-	A424D.RNAseq(B)	A424R.RNAseq(A)	-	-	-	TCF3_PBX1	TCF3_PBX1	TCF3::PBX1	TCF3::PBX1	46,XX,del(9)(p13),der(19)t(1;19)(q23;p13)[20]	46	?1q, 9p-, ?Xp	46	?1q, 9p-
425	-	Hyperdiploidy	SCMC-ALL-2009	2397	late relapse	3 - 10	B-ALL	A425D	-	-	-	-	A425R.RNAseq(C)	-	-	-	-	None	-	High hyperdiploidy	-	-	-	46	?1q, ?6p, ?7p, ?8q+, ?9, ?12p, ?17q, ?Xp
429	-	ETV6::RUNX1	SCMC-ALL-2009	2107	late relapse	3 - 10	B-ALL	A429D	A429R	-	-	A429D.RNAseq(C)	-	-	-	-	ETV6_RUNX1	-	None	-	46,XY	46	None	-	-
450	-	B-other	SCMC-ALL-2009	2085	late relapse	3 - 10	B-ALL	-	A450R	-	-	-	-	-	-	-	-	-	-	-	-	-	-	-	-
451	-	ETV6::RUNX1	CCCG-ALL-2015	902	early relapse	3 - 10	B-ALL	A451D	-	-	-	A451D.RNAseq(A)	-	C451D	-	-	ETV6_RUNX1	-	ETV6::RUNX1	-	46,XY,t(7;8)(q22;q23)[18]/46,XY	46	?Xp	-	-
454	-	Hyperdiploidy	SCMC-ALL-2009	2015	late relapse	3 - 10	B-ALL	-	A454R	-	-	-	A454R.RNAseq(A)	-	-	-	-	None	-	High hyperdiploidy	-	-	-	57	1q+, 4p+, ?4q+, 5+, 6+, 8+, 10+, ?11p, 14+, 14+, ?16p, 17+, 18+, 21+, 21+, ?22, X+
455	-	ETV6::RUNX1	SCMC-ALL-2009	1797	late relapse	3 - 10	B-ALL	-	A455R	-	-	-	A455R.RNAseq(A)	-	-	-	-	ETV6_RUNX1	-	ETV6::RUNX1	46,XX[10]	-	-	46	None
463	-	Hyperdiploidy	SCMC-ALL-2009	1929	late relapse	3 - 10	B-ALL	-	A463R	-	-	-	A463R.RNAseq(C)	-	-	-	-	None	-	High hyperdiploidy	52,XY,+X,+4,+14,+17,+21,+22[6]/46,XY	-	-	52	?4+, 6+, 14+, 17+, 21+, 21+, X+
472	-	Hyperdiploidy	CCCG-ALL-2015	940	early relapse	3 - 10	B-ALL	A472D	-	-	-	A472D.RNAseq(B)	-	-	-	-	None	-	High hyperdiploidy	-	46,X,-X,+mar[15]/46,XX[5]	26	1-, 2-, 3-, 4-, 5-, 6-, 7-, 8-, 9-, 10-, 11-, 12-, 13-, 15-, 16-, 17-, 18-, 19-, 20-, 22-	-	-
473	-	Hyperdiploidy	CCCG-ALL-2015	1306	late relapse	< = 3	B-ALL	A473D	A473R	-	-	-	A473R.RNAseq(C)	-	-	-	-	None	-	High hyperdiploidy	54,X,-Y,+X,+4,+5,+6,+10,+11,+17,+21,+21[8]/46.XY[10]	-	-	52	?4+, 5+, 6p+, ?6q+, 8+, 10+, 14+, 17+, ?18p, 18q+, ?19p, ?21+, ?21+, X+
475	-	ZNF384	SCMC-ALL-2009	1303	late relapse	> = 10	B-ALL	A475D	-	-	-	A475D.RNAseq(C)	-	-	-	-	EP300_ZNF384	-	ZNF384	-	-	46	?18, ?19p+, ?19p+, ?19q	-	-
477	-	ZNF384	SCMC-ALL-2009	1289	late relapse	3 - 10	B-ALL	-	A477R	-	-	-	A477R.RNAseq(A)	-	-	-	-	EP300_ZNF384	-	ZNF384	46,XY,inv(9)(q12;q13)(10)/49,idem,-Y,+8,+13,+20,+22[10]	-	-	46	?13
485	-	B-other	SCMC-ALL-2009	960	early relapse	< = 3	B-ALL	-	A485R	-	-	-	-	-	-	-	-	-	-	-	-	-	-	-	-
496	-	Hyperdiploidy	CCCG-ALL-2015	1115	late relapse	< = 3	B-ALL	-	A496R	-	-	A496D.RNAseq(B)	-	-	-	-	None	-	High hyperdiploidy	-	46,XY[11]	46	?4, ?6p+, ?6q, ?8q, ?9p, ?17q, 18p+, ?18q+, ?21+, ?21+, ?X+	-	-
