# Supplementary material for: Chromatin accessibility landscape of relapsed pediatric B-lineage acute lymphoblastic leukemia
Source: Nat Commun. 2023 Oct 25;14:6792. doi: 10.1038/s41467-023-42565-z (PMC10600232; doi:10.1038/s41467-023-42565-z)
Supplement: Supplementary file 5 — Supplementary Data 2 [file 41467_2023_42565_MOESM5_ESM.xlsx]

## Sheet: SData 2
Supplementary Data 2. The percentage of tumor cells positive for CD19 and/or CD10. Columns B-F for diagnosis samples and columns G-K for relapsed samples. Columns C and H represent for the proportion of tumor cells from morphological examination before purification, and columns D and I represent for the proportion of tumor cells from flow cytometric immunophenotyping before purification. The rati…
Sample	Diagnosis					Relapse
ID	Antibody Selected	Proportion of tumor cells from morphological examination	Proprotion of tumor cells from flow cytometric immunophenotyping	CD19	CD10	Antibody Selected	Proportion of tumor cells from morphological examination	Proprotion of tumor cells from flow cytometric immunophenotyping	CD19	CD10
A100	-	-	-	-	-	CD19	0.664	-	-	-
A106	CD19	0.992	0.73	0.9896	0	-	-	-	-	-
A110	CD19	0.96	0.89	0.926	0.885	CD19	0.976	-	-	-
A116	-	-	-	-	-	CD19	0.424	-	-	-
A118	-	-	-	-	-	CD19	0.832	-	-	-
A121	-	-	-	-	-	CD19	0.856	-	-	-
A129	CD19	0.76	0.81	0.9906	-	CD19	0.952	0.89	0.517	0
A148	-	-	-	-	-	CD19	0.83	-	-	-
A150	CD19	0.916	0.83	0.838	0.823	CD19	0.78	0.475	0.831	0.64
A155	-	-	-	-	-	CD19	0.9	0.87	0.971	0.988
A157	-	-	-	-	-	CD19	0.788	-	-	-
A173	-	-	-	-	-	CD19	0.9	-	-	-
A174	-	-	-	-	-	CD19	0.328	0.24	0.944	0.976
A192	CD19	0.916	0.83	0.855	0	CD19	0.484	-	-	-
A197	CD19	0.852	-	0.8407	-	CD19	0.796	0.41	0.998	0.99
A198	CD19	0.964	0.85	0.951	100%	CD19	0.848	-	-	-
A213	-	-	-	-	-	CD19	0.892	0.61	0.995	0.998
A226	CD19	0.992	0.93	0.949	0.991	CD19	0.992	-	-	-
A228	-	-	-	-	-	CD19	0.724	-	-	-
A233	CD19	0.952	0.87	0.961	0.963	CD19	0.928	-	-	-
A237	-	-	-	-	-	CD19	0.976	0.91	0.984	0.992
A240	CD19	0.9	-	0.9968	0.9324	CD19	0.752	0.197	0.984	0.988
A259	CD19	0.988	0.93	0.931	0.964	CD19	0.764	0.83	0.804	0.977
A260	-	-	-	-	-	CD19	0.968	-	-	-
A262	-	-	-	-	-	CD19	0.956	0.23	0.883	0.253
A269	-	-	-	-	-	CD19	0.528	-	-	-
A273	-	-	-	-	-	CD19	0.98	0.915	0.956	0.894
A278	CD19	0.938	0.95	0.993	0.837	CD19	0.772	-	-	-
A280	CD19	0.948	-	0.954	0.964	CD19	0.908	-	-	-
A284	-	-	-	-	-	CD19	0.942	-	-	-
A289	-	-	-	-	-	CD10	0.856	0.74	0.074	0.983
A292	-	-	-	-	-	CD19	0.83	-	-	-
A350	-	-	-	-	-	CD19	0.548	0.18	0.951	0.899
A357	CD19	0.908	0.8	0.991	0.998	CD19	0.772	0.67	0.998	0.999
A364	-	-	-	-	-	CD10	0.808	0.66	0.75	0.991
A374	CD19	0.916	0.83	0.867	1	-	-	-	-	-
A385	-	-	-	-	-	CD19	0.84	0.55	0.942	0.978
A389	-	-	-	-	-	CD19	0.844	0.85	0.999	0.998
A390	CD19	0.916	0.34	0.954	0.992	CD19	0.9	0.57	0.981	0.997
A401	CD19	0.948	0.87	0.967	0.976	-	-	-	-	-
A409	CD19	0.816	0.3	0.872	0.934	-	-	-	-	-
A413	-	-	-	-	-	CD19	0.956	0.87	0.981	0.982
A414	CD19	0.98	0.91	0.947	0.999	-	-	-	-	-
A417	CD19	0.964	0.905	0.972	0.994	-	-	-	-	-
A419	CD19	0.948	0.88	0.958	0.999	CD19	0.328	0.11	0.999	0.985
A422	CD10	0.984	0.92	0.747	0.994	CD19	0.956	0.57	0.985	0.343
A423	CD19	0.968	0.54	0.987	0.999	-	-	-	-	-
A424	-	-	-	-	-	CD19	0.808
A425	CD19	0.944	0.944	0.9457	0.8778	-	-	-	-	-
A429	CD19	0.315	0.378	0.933	0.972	CD19	0.956	0.92	0.996	0.996
A450	-	-	-	-	-	CD19	0.792	0.69	0.993	0.933
A451	CD19	0.956	0.94	0.998	0.998	-	-	-	-	-
A454	-	-	-	-	-	CD19	0.848	0.78	0.948	0.998
A455	-	-	-	-	-	CD19	0.94	0.86	0.976	0.976
A463	-	-	-	-	-	CD19	0.964	0.964	0.915	0.97
A472	CD19	0.62	0.32	0.998	0.982	-	-	-	-	-
A473	CD10	0.976	0.88	0.447	1	CD19	0.952	0.83	0.908	0.998
A475	CD19	0.96	0.91	0.964	0.029	-	-	-	-	-
A477	-	-	-	-	-	CD19	0.616	0.45	0.979	0.2
A485	-	-	-	-	-	CD19	0.98	0.753	0.986	0.953
A496	-	-	-	-	-	CD19	0.2887	0.16	0.971	0.984
