# Supplementary material for: Chromatin accessibility landscape of relapsed pediatric B-lineage acute lymphoblastic leukemia
Source: Nat Commun. 2023 Oct 25;14:6792. doi: 10.1038/s41467-023-42565-z (PMC10600232; doi:10.1038/s41467-023-42565-z)
Supplement: Supplementary file 6 — Supplementary Data 3 [file 41467_2023_42565_MOESM6_ESM.xlsx]

## Sheet: SData 3
Supplementary Data 3. Characteristics of sequencing statistics for 144 ATAC-seq data. Prealignment reads were that align to the mitochondrial genome and human alpha satellite repeats, Alu repeats, ribosomal DNA repeats, and other repeat regions.
PatientID	SampleID	Sample viability	Replicates	Trimmed reads	Prealignment reads	Aligned reads	Final DeDup reads	Final DeDup reads/ Trimmed reads	Sample included for analysis after quality control
100	A100R	0.8252	1	55493405	2.87123e+07	2.66488e+07	24432406	0.440276	yes
100	A100R	0.8252	2	63043749	3.27008e+07	3.02027e+07	27592157	0.437667	yes
106	A106D	0.068	1	51536889	1.22555e+07	3.85584e+07	34004326	0.659806	yes
106	A106D	0.068	2	57356535	1.41556e+07	4.22015e+07	37282600	0.650015	yes
110	A110D	0.719	1	62152981	3.07222e+07	2.60312e+07	23482936	0.377825	yes
110	A110D	0.719	2	79810196	4.372e+07	3.48066e+07	31308204	0.392283	yes
110	A110R	0.556	1	65322544	3.43727e+07	1.98783e+07	18006112	0.275649	yes
110	A110R	0.556	2	78508173	4.67281e+07	2.76712e+07	25064962	0.319266	yes
116	A116R	0.469	1	54597916	2.24889e+07	3.16825e+07	28122576	0.515085	yes
116	A116R	0.469	2	53544766	2.11073e+07	3.21062e+07	28537187	0.532959	yes
118	A118R	0.383	1	40662889	4.87141e+06	3.55878e+07	32753266	0.805483	yes
118	A118R	0.383	2	49327835	6.62966e+06	4.22649e+07	38433004	0.779134	yes
121	A121R	0.511	1	51121207	1.64764e+07	3.43644e+07	30109682	0.588986	yes
121	A121R	0.511	2	55922324	1.71905e+07	3.84346e+07	34024523	0.608425	yes
129	A129D	0.031	1	55693091	1.07543e+07	4.29401e+07	36037292	0.647069	yes
129	A129R	0.682	1	56758074	3.30673e+07	2.32516e+07	20209582	0.356065	yes
129	A129R	0.682	2	67360702	3.59235e+07	3.0944e+07	27053857	0.401627	yes
148	A148R	0.438	1	68102520	3.11229e+07	3.64472e+07	32966944	0.484078	yes
148	A148R	0.438	2	62544759	2.92709e+07	3.28931e+07	29637386	0.473859	yes
150	A150D	0.198	1	67890103	3.21528e+07	3.54822e+07	31959488	0.470753	yes
150	A150R	0.848	1	54597515	2.7135e+07	2.7376e+07	25022464	0.458308	yes
150	A150R	0.848	2	58581724	2.98415e+07	2.86394e+07	26196991	0.447187	yes
155	A155R	0.107	1	50996963	1.55541e+07	3.52683e+07	32167994	0.630783	yes
155	A155R	0.107	2	53785008	1.41885e+07	3.94234e+07	35370928	0.657635	yes
157	A157R	0.249	1	60972248	2.24866e+07	3.78697e+07	32863859	0.538997	yes
157	A157R	0.249	2	62239355	2.73355e+07	3.43197e+07	30099292	0.483605	yes
173	A173R	0.579	1	61465173	1.40386e+07	4.68597e+07	40160950	0.653394	yes
173	A173R	0.579	2	64167823	1.41554e+07	4.90403e+07	41962235	0.653945	yes
174	A174R	0.286	1	111152155	1.96072e+07	6.74816e+07	60724561	0.546319	yes
174	A174R	0.286	2	100936473	1.74418e+07	5.76277e+07	52008590	0.515261	yes
192	A192D	0.757	1	56056963	9.79315e+06	4.58637e+07	39071456	0.696996	yes
192	A192D	0.757	2	54233931	7.94527e+06	4.5898e+07	39237802	0.723492	yes
192	A192R	0.536	1	54255828	1.345e+07	3.9128e+07	34772889	0.640906	yes
192	A192R	0.536	2	57308869	1.478e+07	4.10048e+07	36633315	0.639226	yes
197	A197D	0.204	1	69613186	2.36685e+07	2.93306e+07	26006593	0.373587	yes
197	A197D	0.204	2	68100175	2.35218e+07	3.03407e+07	26995524	0.396409	yes
197	A197R	0.379	1	64182397	2.08657e+07	3.7437e+07	33441966	0.521046	yes
197	A197R	0.379	2	62031027	1.81379e+07	3.84896e+07	34463370	0.555583	yes
198	A198D	0.135	1	64129395	1.20178e+07	3.56051e+07	32119755	0.500859	yes
198	A198D	0.135	2	63195531	1.16722e+07	3.79402e+07	34247717	0.541933	yes
198	A198R	0.814	1	60367462	1.36672e+07	4.3477e+07	39185913	0.649123	yes
198	A198R	0.814	2	63338243	1.49098e+07	4.51973e+07	40718108	0.642868	yes
213	A213R	0.633	1	73856892	4.02372e+07	3.21072e+07	28659570	0.388042	yes
213	A213R	0.633	2	55469310	2.92545e+07	2.48198e+07	22088037	0.398203	yes
226	A226D	0.536	1	44720391	3.16173e+06	3.95507e+07	35394310	0.791458	yes
226	A226D	0.536	2	43513708	3.15474e+06	3.86257e+07	34587818	0.794872	yes
226	A226R	0.725	1	45666685	3.03683e+06	4.17608e+07	37134732	0.813169	yes
228	A228R	0.324	1	66469470	1.28153e+07	5.26126e+07	45718168	0.687807	yes
233	A233D	0.788	1	67718495	2.47443e+07	4.20949e+07	36986166	0.546175	yes
233	A233D	0.788	2	71611292	2.06169e+07	5.03942e+07	44454564	0.620776	yes
233	A233R	0.74	1	50622420	1.2281e+07	3.78904e+07	33623989	0.664211	yes
233	A233R	0.74	2	75740156	2.11467e+07	5.40409e+07	48793512	0.644222	yes
237	A237RR	0.254	1	52289522	1.62516e+07	3.55712e+07	30579912	0.584819	yes
237	A237RR	0.254	2	58186059	1.69147e+07	3.82426e+07	32700157	0.561993	yes
240	A240D	0.205	1	85030328	2.1011e+07	6.24579e+07	55465406	0.652301	yes
240	A240D	0.205	2	76011475	1.92537e+07	5.55352e+07	49553148	0.651917	yes
240	A240R	0.254	1	71843344	1.60354e+07	5.4849e+07	48910813	0.680798	yes
240	A240R	0.254	2	42037533	6.93619e+06	3.4417e+07	30865379	0.734234	yes
259	A259D	0.307	1	109818318	1.05535e+07	8.45197e+07	76402749	0.69572	yes
259	A259D	0.307	2	74381870	6.03981e+06	5.93572e+07	53753041	0.722663	yes
259	A259R	0.415	1	58793707	7.73725e+06	2.23784e+07	19661881	0.334422	yes
260	A260R	0.65	1	57522825	2.56264e+07	3.16446e+07	28496853	0.495401	yes
260	A260R	0.65	2	58365324	2.68247e+07	3.13182e+07	28303569	0.484938	yes
262	A262R	0.6868	1	54646860	2.25637e+07	3.16656e+07	27765172	0.508084	yes
262	A262R	0.6868	2	63113221	3.05279e+07	3.20877e+07	28093060	0.445122	yes
269	A269R	0.1915	1	55976203	1.84442e+07	3.71542e+07	32803719	0.58603	yes
269	A269R	0.1915	2	56191796	1.67339e+07	3.89013e+07	34368985	0.611637	yes
273	A273R	0.558	1	54855908	1.89088e+07	3.48566e+07	30788065	0.561253	yes
273	A273R	0.558	2	78215441	2.94794e+07	4.61028e+07	41447820	0.529919	yes
278	A278D	0.733	1	55635281	2.14752e+07	3.38854e+07	30629423	0.55054	yes
278	A278D	0.733	2	52265055	2.09374e+07	3.10748e+07	28204784	0.539649	yes
278	A278R	0.0192	1	60155087	1.84977e+07	4.11049e+07	36157304	0.601068	yes
280	A280D	0.637	1	50512576	5.79379e+06	4.4369e+07	37760877	0.747554	yes
280	A280D	0.637	2	76933279	8.1857e+06	6.81047e+07	57280225	0.744544	yes
280	A280R	0.867	1	60678257	1.82763e+07	4.2037e+07	37566841	0.619115	yes
280	A280R	0.867	2	51977156	1.58842e+07	3.57548e+07	32088121	0.61735	yes
284	A284R	0.85	1	74070606	2.68284e+07	4.63642e+07	42764780	0.577352	yes
284	A284R	0.85	2	68447648	2.70779e+07	3.94067e+07	35980569	0.525666	yes
289	A289R	0.216	1	46952301	1.50294e+07	3.08027e+07	27876875	0.593728	yes
289	A289R	0.216	2	51606861	1.77889e+07	3.16352e+07	27554513	0.533931	yes
292	A292R	0.495	1	60000048	2.4234e+07	3.56389e+07	32168845	0.536147	yes
292	A292R	0.495	2	62929668	2.56061e+07	3.71582e+07	33344141	0.529864	yes
350	A350R	0.44	1	58322077	1.29767e+07	2.8452e+07	25075682	0.429952	yes
350	A350R	0.44	2	60533717	1.34627e+07	3.06089e+07	26771611	0.442259	yes
357	A357D	0.477	1	64221260	1.73783e+07	2.90398e+07	25583361	0.398363	yes
357	A357D	0.477	2	52775738	1.56533e+07	2.31573e+07	20453219	0.38755	yes
357	A357R	0.0437	1	62178803	3.15868e+06	2.25779e+07	19027986	0.30602	no
364	A364R	0.301	1	71165450	7.41544e+06	8.221e+06	6879888	0.0966746	yes
374	A374D	0.338	1	60764028	1.82535e+07	2.2395e+07	19884994	0.327249	yes
374	A374D	0.338	2	72975057	2.00754e+07	2.2137e+07	19692709	0.269855	yes
385	A385R	0.19	1	55649254	1.12634e+07	1.79059e+07	15460885	0.277827	yes
385	A385R	0.19	2	61987762	9.94904e+06	1.18289e+07	10312325	0.166361	yes
389	A389R	0.267	1	63794620	4.287e+06	7.15248e+06	6286530	0.0985433	yes
390	A390D	0.769	1	52761103	1.54432e+07	3.15491e+07	27485233	0.520937	yes
390	A390D	0.769	2	61847748	1.56475e+07	4.00505e+07	34974040	0.565486	yes
390	A390R	0.253	1	56839162	4.57555e+06	3.33708e+07	28269326	0.497356	yes
401	A401D	0.475	1	49764968	2.03439e+07	2.65864e+07	23138978	0.464965	yes
401	A401D	0.475	2	56536533	2.34853e+07	2.88993e+07	25467861	0.450467	yes
409	A409D	0.741	1	58994787	2.5238e+07	1.34209e+07	12146956	0.205899	yes
409	A409D	0.741	2	67326657	3.00277e+07	1.34286e+07	12192492	0.181095	yes
413	A413R	0.508	1	65710299	4.79028e+06	1.70685e+07	14958515	0.227643	yes
413	A413R	0.508	2	60845434	4.92848e+06	1.49245e+07	13080918	0.214986	yes
414	A414D	0.327	1	53771943	2.01376e+07	3.13833e+07	27183201	0.505528	yes
414	A414D	0.327	2	58125968	2.26575e+07	3.17028e+07	27352523	0.470573	yes
417	A417D	0.376	1	60768531	2.13358e+07	2.68995e+07	23988589	0.394753	yes
417	A417D	0.376	2	62834480	2.06663e+07	3.73279e+07	32444583	0.51635	yes
419	A419D	0.595	1	56616034	1.28009e+07	3.55258e+07	30264916	0.534564	yes
419	A419D	0.595	2	56650058	1.22307e+07	3.18804e+07	27423274	0.484082	yes
419	A419R	0.384	1	54573403	8.04958e+06	4.12882e+07	34856094	0.638701	yes
419	A419R	0.384	2	57497176	7.91161e+06	4.58042e+07	38522271	0.669985	yes
422	A422D	0.289	1	61557774	1.37335e+07	2.70202e+07	23204173	0.37695	yes
422	A422D	0.289	2	66823321	1.79153e+07	2.91019e+07	25151956	0.376395	yes
422	A422R	0.719	1	60456544	3.20057e+07	2.43991e+07	21587716	0.357078	yes
422	A422R	0.719	2	55013082	3.04607e+07	2.07885e+07	18527874	0.33679	yes
423	A423D	0.627	1	50353570	1.95573e+07	2.61087e+07	22735549	0.451518	yes
423	A423D	0.627	2	50260836	2.02752e+07	2.52651e+07	21980877	0.437336	yes
424	A424R	0.0354	1	64490457	1.7219e+06	3.90577e+06	3319601	0.0514743	no
425	A425D	0.492	1	63326060	1.85989e+07	1.77629e+07	15931517	0.251579	yes
425	A425D	0.492	2	62338594	1.64823e+07	1.78472e+07	15885299	0.254823	yes
429	A429D	0.646	1	53016804	1.15577e+07	2.5678e+07	21957174	0.414155	yes
429	A429D	0.646	2	55378436	1.15464e+07	2.22522e+07	19170261	0.346168	yes
429	A429R	0.0428	1	59893711	4.08475e+06	1.76834e+07	14830442	0.247613	no
450	A450R	0.544	1	60731397	1.43205e+07	1.81786e+07	15764852	0.259583	yes
450	A450R	0.544	2	65433038	8.91198e+06	1.24625e+07	10845951	0.165756	yes
451	A451D	0.446	1	61672328	1.94638e+07	4.08378e+07	35723627	0.579249	yes
451	A451D	0.446	2	60169942	1.78825e+07	4.04395e+07	35337513	0.587295	yes
454	A454R	0.0937	1	54681872	1.55898e+07	3.3332e+07	28347545	0.518408	yes
454	A454R	0.0937	2	51724918	1.57864e+07	2.7788e+07	24280807	0.469422	yes
455	A455R	0.143	1	52460925	1.68872e+07	3.42544e+07	30129495	0.574323	yes
463	A463R	0.686	1	64694275	1.73122e+07	4.60105e+07	40635822	0.628121	yes
463	A463R	0.686	2	60639074	1.55357e+07	4.38613e+07	38724716	0.63861	yes
472	A472D	0.497	1	60101417	1.64377e+07	2.05661e+07	18263533	0.303879	yes
472	A472D	0.497	2	60774837	1.83297e+07	2.54865e+07	22688484	0.37332	yes
473	A473D	0.621	1	69601744	8.99951e+06	1.87914e+07	16313529	0.234384	yes
473	A473D	0.621	2	64063353	5.27241e+06	1.01826e+07	8799815	0.137361	yes
473	A473R	0.371	1	58057607	1.8741e+07	2.41758e+07	21747988	0.374593	yes
473	A473R	0.371	2	59624972	2.09164e+07	2.73317e+07	24607049	0.412697	yes
475	A475D	0.721	1	50121795	2.10562e+07	2.49083e+07	22378569	0.446484	yes
475	A475D	0.721	2	53924647	1.98119e+07	2.86868e+07	25506485	0.473002	yes
477	A477R	0.655	1	59515459	1.87117e+07	1.78203e+07	15500337	0.260442	yes
477	A477R	0.655	2	66110315	2.19288e+07	2.18649e+07	18963715	0.28685	yes
485	A485R	0.0073	1	63858794	4.11251e+06	1.07844e+07	9588608	0.150153	no
496	A496R	0.284	1	53051131	1.67058e+07	2.84106e+07	25075132	0.47266	yes
496	A496R	0.284	2	59690121	1.89934e+07	2.89036e+07	25516455	0.427482	yes
