# Supplementary material for: Chromatin accessibility landscape of relapsed pediatric B-lineage acute lymphoblastic leukemia
Source: Nat Commun. 2023 Oct 25;14:6792. doi: 10.1038/s41467-023-42565-z (PMC10600232; doi:10.1038/s41467-023-42565-z)
Supplement: Supplementary file 7 — Supplementary Data 4 [file 41467_2023_42565_MOESM7_ESM.xlsx]

## Sheet: SData 4
Supplementary Data 4. The genomic positions and annotations of the c-ACRs.
PeakID	Chr	Start	End	Combined ChromHMM states	Recurrent c-ACRs
A240D_peak_16743	10	100002631	100003132	Tx	Yes
A100R_peak_13556b	10	100006722	100007223	Enh	Yes
A155RR_peak_16313b	10	100007335	100007836	Enh	Yes
A240D_peak_16745b	10	100009157	100009658	Tx	Yes
A280D_peak_17527	10	100012464	100012965	Quies	No
A280D_peak_17528	10	100013239	100013740	Quies	Yes
A240D_peak_16746a	10	100013772	100014273	Quies	Yes
A116R_peak_11235c	10	100014494	100014995	Enh	Yes
A116R_peak_11235e	10	100015325	100015826	Enh	Yes
A390D_peak_12328	10	100016282	100016783	Enh	Yes
A280D_peak_17529	10	100016822	100017323	Quies	Yes
A419R_peak_16033	10	100017513	100018014	Quies	Yes
A240R_peak_17771b	10	100018671	100019172	Quies	Yes
A240R_peak_17771d	10	100019463	100019964	Quies	Yes
A192D_peak_13458	10	100020376	100020877	Quies	Yes
A390R_1_lib_peak_7834	10	100021526	100022027	Quies	Yes
A269R_peak_13787b	10	100022332	100022833	Quies	Yes
A116R_peak_11239	10	100024090	100024591	Quies	Yes
A262R_peak_13630	10	100024594	100025095	Quies	Yes
A116R_peak_11240	10	100025631	100026132	Quies	Yes
A390R_1_lib_peak_7836	10	100026192	100026693	Quies	Yes
A273R_peak_18359a	10	100026954	100027455	Quies	Yes
A116R_peak_11242a	10	100027629	100028130	TssA	Yes
A116R_peak_11242c	10	100028197	100028698	TssA	Yes
A390R_1_lib_peak_7838	10	100028981	100029482	Enh	Yes
A419R_peak_16037g	10	100029491	100029992	Enh	Yes
A240R_peak_17776c	10	100030009	100030510	Quies	Yes
A240D_peak_16751d	10	100030660	100031161	Quies	Yes
A240D_peak_16752a	10	100031428	100031929	Quies	Yes
A240D_peak_16752c	10	100032063	100032564	Quies	Yes
A280D_peak_17538	10	100052977	100053478	ReprPC	Yes
A173R_peak_20658a	10	100053536	100054037	ReprPC	Yes
A423D_peak_13509b	10	100055394	100055895	Enh	Yes
A273R_peak_18365	10	100058847	100059348	ReprPC	Yes
A110R_peak_12846	10	100059642	100060143	ReprPC	No
A240D_peak_16756b	10	100061591	100062092	ReprPC	Yes
A240D_peak_16757	10	100062188	100062689	ReprPC	No
A240D_peak_16758	10	100063033	100063534	ReprPC	Yes
A280D_peak_17539	10	100065931	100066432	ReprPC	No
A240R_peak_17783b	10	100068558	100069059	ReprPC	Yes
A197R_peak_16535b	10	100069080	100069581	TssA	Yes
A413R_peak_10408	10	100074197	100074698	Quies	Yes
A150R_peak_22290a	10	100076267	100076768	Enh	Yes
A273R_peak_18372a	10	100080023	100080524	Enh	Yes
A273R_peak_18372c	10	100080738	100081239	Enh	Yes
A292R_peak_17961b	10	100083030	100083531	Quies	Yes
A240R_peak_17787	10	100086187	100086688	Enh	Yes
A240R_peak_17788a	10	100087443	100087944	Enh	Yes
A116R_peak_11250	10	100091752	100092253	Quies	Yes
A390R_1_lib_peak_7840	10	100094991	100095492	Quies	No
A233D_peak_9568a	10	1000986	1001487	Enh	Yes
A385R_peak_11699	10	100098977	100099478	Quies	Yes
A150D_1_peak_18592b	10	100099690	100100191	Enh	Yes
A240D_peak_16765d	10	100100455	100100956	Enh	Yes
A240R_peak_17790	10	100101831	100102332	Enh	No
A192D_peak_13471	10	100104319	100104820	Quies	Yes
A269R_peak_13796a	10	100109085	100109586	TssA	Yes
A385R_peak_11702	10	100112862	100113363	Enh	Yes
A475D_peak_11587	10	100120910	100121411	Enh	Yes
A278D_peak_13610	10	100124310	100124811	Quies	Yes
A390R_1_lib_peak_7845	10	100125102	100125603	Quies	Yes
A100R_peak_13575a	10	100130645	100131146	Quies	Yes
A100R_peak_13575c	10	100131358	100131859	Quies	Yes
A409D_peak_14859a	10	100134190	100134691	Quies	Yes
A419R_peak_16048a	10	100144401	100144902	Quies	Yes
A419R_peak_16048b	10	100144983	100145484	Quies	Yes
A157R_peak_12640b	10	100145981	100146482	Quies	Yes
A390R_1_lib_peak_7848	10	100146495	100146996	Quies	Yes
A419R_peak_16050b	10	100148127	100148628	Quies	Yes
A116R_peak_11255	10	100149291	100149792	Quies	No
A390R_1_lib_peak_7849	10	100150228	100150729	Enh	Yes
A116R_peak_11256b	10	100150960	100151461	Enh	Yes
A173R_peak_20668c	10	100151462	100151963	Enh	Yes
A121R_peak_14331	10	100152575	100153076	ReprPC	Yes
A226D_peak_15812a	10	100153773	100154274	Enh	Yes
A273R_peak_18381c	10	100154372	100154873	Enh	Yes
A280D_peak_17543	10	100157169	100157670	Quies	Yes
A280D_peak_17544	10	100159778	100160279	Quies	Yes
A192D_peak_13477	10	100160279	100160780	Quies	Yes
A278R_1_peak_13071	10	100164004	100164505	Quies	No
A422D_peak_13477	10	100164674	100165175	Quies	Yes
A390R_1_lib_peak_7850	10	100167423	100167924	Quies	Yes
A240R_peak_17799	10	100170180	100170681	Quies	Yes
A240D_peak_16773b	10	100171096	100171597	Quies	Yes
A240D_peak_16773d	10	100171716	100172217	Quies	Yes
A240R_peak_17801a	10	100174008	100174509	Quies	Yes
A390R_1_lib_peak_7851	10	100174586	100175087	TssA	Yes
A237RR_peak_13183c	10	100175249	100175750	Tx	Yes
A278R_1_peak_13074b	10	100176653	100177154	Tx	Yes
A401D_peak_13969	10	100177377	100177878	Tx	Yes
A233D_peak_9568c	10	1001777	1002278	Quies	Yes
A419R_peak_16056	10	100178547	100179048	Tx	Yes
A280D_peak_17545	10	100179362	100179863	Tx	Yes
A390R_1_lib_peak_7852	10	100183356	100183857	Tx	Yes
A390R_1_lib_peak_7853	10	100184420	100184921	Tx	Yes
A419R_peak_16058a	10	100185205	100185706	Tx	Yes
A280D_peak_17547	10	100186703	100187204	Tx	Yes
A280D_peak_17548	10	100193722	100194223	Tx	No
A213L_peak_15328	10	100200167	100200668	Tx	No
A401D_peak_13973	10	100202833	100203334	Tx	Yes
A269R_peak_13801a	10	100203825	100204326	Tx	Yes
A280D_peak_17549	10	100204499	100205000	Enh	Yes
A289RR_peak_11245a	10	100205075	100205576	Enh	Yes
A237RR_peak_13186b	10	100205634	100206135	TssA	Yes
A213L_peak_15331	10	100206220	100206721	TssA	Yes
A419R_peak_16061	10	100206970	100207471	TssA	Yes
A278R_1_peak_13079	10	100208253	100208754	ReprPC	Yes
A280D_peak_17551	10	100212727	100213228	ReprPC	No
A240D_peak_16778	10	100215975	100216476	ReprPC	No
A278R_1_peak_13080a	10	100217221	100217722	Quies	Yes
A280D_peak_17552	10	100218985	100219486	Quies	No
A278R_1_peak_13081b	10	100220651	100221152	Quies	Yes
A278R_1_peak_13082a	10	100222505	100223006	Quies	No
A278R_1_peak_13083	10	100224086	100224587	Quies	Yes
A280D_peak_17553	10	100226538	100227039	Quies	Yes
A423D_peak_13525b	10	100227336	100227837	TssA	Yes
A273R_peak_18388d	10	100227861	100228362	BivR	Yes
A278D_peak_13616	10	100234469	100234970	ReprPC	Yes
A240D_peak_16780b	10	100239122	100239623	Enh	Yes
A278D_peak_13618	10	100242222	100242723	ReprPC	Yes
A173R_peak_14845	10	10025602	10026103	Quies	No
A150D_1_peak_18606b	10	100273573	100274074	ReprPC	No
A414D_peak_10962	10	10028503	10029004	Quies	No
A419R_peak_16064b	10	100318733	100319234	ReprPC	Yes
A454R_peak_17599	10	100321668	100322169	ReprPC	No
A173R_peak_20674	10	100329622	100330123	ReprPC	Yes
A390D_peak_12348	10	100348486	100348987	ReprPC	No
A364R1_1_lib_peak_7952	10	100358240	100358741	ReprPC	Yes
A401D_peak_13976c	10	100358927	100359428	ReprPC	Yes
A401D_peak_13977	10	100368128	100368629	ReprPC	No
A454R_peak_17601	10	100369872	100370373	ReprPC	Yes
A278R_1_peak_13086a	10	100378294	100378795	ReprPC	Yes
A150R_peak_22312b	10	100378992	100379493	ReprPC	Yes
A173R_peak_20676	10	100381066	100381567	ReprPC	Yes
A150D_1_peak_18610	10	100382980	100383481	ReprPC	Yes
A280D_peak_12966	10	1003842	1004343	Quies	Yes
A389R1_1_lib_peak_10611	10	100388456	100388957	ReprPC	Yes
A150D_1_peak_18611b	10	100396888	100397389	ReprPC	Yes
A150D_1_peak_18612	10	100398866	100399367	ReprPC	No
A173R_peak_20678	10	100412213	100412714	ReprPC	No
A150D_1_peak_18613	10	100415038	100415539	ReprPC	No
A150R_peak_22317b	10	100419804	100420305	ReprPC	No
A390R_1_lib_peak_7860	10	100422934	100423435	ReprPC	Yes
A454R_peak_17605	10	100423466	100423967	ReprPC	Yes
A121R_peak_14338	10	100424001	100424502	ReprPC	Yes
A150R_peak_22319	10	100432950	100433451	ReprPC	No
A173R_peak_20680	10	100435238	100435739	ReprPC	Yes
A454R_peak_17606	10	100435922	100436423	ReprPC	Yes
A173R_peak_14846a	10	10043866	10044367	Quies	Yes
A150R_peak_22321	10	100453434	100453935	ReprPC	No
A454R_peak_17607	10	100455094	100455595	ReprPC	No
A364R1_1_lib_peak_7953	10	100456108	100456609	ReprPC	Yes
A173R_peak_14847	10	10045689	10046190	Quies	Yes
A240D_peak_12957	10	10046220	10046721	Quies	No
A454R_peak_17609	10	100465642	100466143	ReprPC	No
A473D_peak_9712	10	100469037	100469538	ReprPC	No
A401D_peak_13981	10	100471312	100471813	ReprPC	No
A389R1_1_lib_peak_10612	10	100481099	100481600	ReprPC	Yes
A278D_peak_10379a	10	10048409	10048910	Quies	No
A454R_peak_17610	10	100488684	100489185	ReprPC	No
A278D_peak_10380a	10	10049080	10049581	Quies	Yes
A100R_peak_10446c	10	10050025	10050526	Enh	Yes
A173R_peak_20681	10	100502778	100503279	ReprPC	Yes
A213L_peak_15335	10	100507834	100508335	Quies	Yes
A292R_peak_17981	10	100511402	100511903	Quies	No
A278D_peak_13621	10	100518280	100518781	Quies	Yes
A425D_peak_10500	10	100529280	100529781	Quies	Yes
A454R_peak_17611	10	100531521	100532022	Quies	Yes
A150D_1_peak_18617	10	100533654	100534155	Quies	No
A475D_peak_11593	10	100537965	100538466	Enh	Yes
A150R_peak_22325	10	100540380	100540881	Quies	Yes
A422D_peak_13486	10	100549708	100550209	Quies	No
A269R_peak_13810	10	100550341	100550842	Quies	Yes
A419R_peak_16066b	10	100555102	100555603	Quies	Yes
A429D_peak_12713	10	100555994	100556495	Quies	Yes
A173R_peak_20686	10	100577775	100578276	Quies	Yes
A414D_peak_15300	10	100586370	100586871	Quies	Yes
A454R_peak_17616	10	100590109	100590610	Quies	No
A473D_peak_9713	10	100591713	100592214	Quies	Yes
A473D_peak_9714	10	100598220	100598721	Quies	Yes
A150R_peak_22327	10	100608085	100608586	Quies	No
A357D_peak_13916	10	100611877	100612378	Quies	Yes
A173R_peak_20687	10	100615083	100615584	Quies	Yes
A473D_peak_9716	10	100622193	100622694	Quies	No
A454R_peak_17618	10	100624910	100625411	Quies	No
A423D_peak_13529	10	100630177	100630678	Quies	No
A417D_peak_11932	10	100640796	100641297	Quies	No
A454R_peak_17620	10	100642233	100642734	Quies	No
A357D_peak_13917	10	100642930	100643431	Quies	No
A150R_peak_22329a	10	100646253	100646754	Quies	Yes
A173R_peak_20688	10	100651579	100652080	Quies	Yes
A269R_peak_13812	10	100652167	100652668	Quies	Yes
A278R_1_peak_13089b	10	100661298	100661799	Quies	Yes
A278R_1_peak_13090a	10	100669546	100670047	Quies	Yes
A150R_peak_22331	10	100676622	100677123	Quies	No
A477R_peak_11156	10	100679575	100680076	Quies	Yes
A173R_peak_20690	10	100684017	100684518	Quies	Yes
A350R_peak_15797	10	100684521	100685022	Quies	Yes
A173R_peak_20691a	10	100695396	100695897	Quies	Yes
A173R_peak_20692	10	100696183	100696684	Quies	Yes
A278R_1_peak_13091	10	100712926	100713427	Quies	Yes
A262R_peak_9318	10	10072683	10073184	Quies	Yes
A150R_peak_22333	10	100731372	100731873	Quies	No
A292R_peak_17985a	10	100739865	100740366	ReprPC	Yes
A454R_peak_17624	10	100743373	100743874	ReprPC	Yes
A173R_peak_20694	10	100754016	100754517	ReprPC	Yes
A259RR_1_lib_peak_7635	10	100765600	100766101	Het	Yes
A390R_1_lib_peak_7861	10	100766111	100766612	Quies	Yes
A473D_peak_9723	10	100766627	100767128	Quies	Yes
A364R1_1_lib_peak_7954	10	100773670	100774171	Quies	Yes
A364R1_1_lib_peak_7955	10	100781931	100782432	Quies	Yes
A364R1_1_lib_peak_7956	10	100782719	100783220	Quies	Yes
A473D_peak_9725	10	100789417	100789918	Quies	Yes
A280D_peak_17556	10	100800970	100801471	Quies	Yes
A173R_peak_20698b	10	100801617	100802118	Quies	Yes
A260R_peak_14385a	10	100802220	100802721	Quies	Yes
A450R_peak_15212	10	100817836	100818337	Quies	Yes
A173R_peak_20699	10	100826962	100827463	ReprPC	Yes
A423D_peak_13535	10	100836810	100837311	ReprPC	No
A401D_peak_13988	10	100838692	100839193	ReprPC	No
A454R_peak_17634	10	100839444	100839945	ReprPC	No
A364R1_1_lib_peak_7957	10	100858863	100859364	ReprPC	Yes
A278D_peak_10381b	10	10087031	10087532	Enh	Yes
A292R_peak_17987	10	100875228	100875729	ReprPC	Yes
A260R_peak_11142b	10	10087608	10088109	ReprPC	Yes
A401D_peak_13989	10	100883809	100884310	Het	Yes
A429D_peak_12717	10	100885999	100886500	Het	Yes
A454R_peak_17637	10	100892692	100893193	Quies	Yes
A213L_peak_15340	10	100931673	100932174	Quies	No
A401D_peak_13990	10	100935166	100935667	ReprPC	Yes
A401D_peak_8835	10	10094201	10094702	Quies	Yes
A173R_peak_14851	10	10094766	10095267	Quies	Yes
A150R_peak_22336	10	100950693	100951194	ReprPC	Yes
A390R_1_lib_peak_7863	10	100963306	100963807	ReprPC	Yes
A100R_peak_10448a	10	10098663	10099164	Quies	Yes
A273R_peak_18394a	10	100991425	100991926	ReprPC	Yes
A150R_peak_22337c	10	100992243	100992744	BivR	Yes
A192R_peak_18039c	10	100993162	100993663	BivR	Yes
A213L_peak_15341b	10	100993822	100994323	BivR	Yes
A389R1_1_lib_peak_10613	10	100994365	100994866	BivR	Yes
A364R1_1_lib_peak_7959	10	100995085	100995586	BivR	Yes
A240D_peak_16788d	10	100995798	100996299	BivR	Yes
A150R_peak_22338	10	101006304	101006805	ReprPC	Yes
A150D_1_peak_18630	10	101013593	101014094	Het	No
A240D_peak_16790b	10	101026208	101026709	ReprPC	Yes
A278D_peak_13628a	10	101034697	101035198	ReprPC	Yes
A226R_peak_15359	10	101036740	101037241	ReprPC	Yes
A278D_peak_13629	10	101039407	101039908	ReprPC	Yes
A100R_peak_10449	10	10105081	10105582	Quies	No
A280D_peak_17558	10	101056743	101057244	ReprPC	Yes
A422D_peak_8118	10	10105850	10106351	Quies	No
A192D_peak_9737	10	1010706	1011207	Quies	Yes
A401D_peak_13994	10	101075644	101076145	ReprPC	Yes
A260R_peak_14389a	10	101089036	101089537	BivR	Yes
A150R_peak_22342b	10	101089644	101090145	BivR	Yes
A150R_peak_22343	10	101090768	101091269	ReprPC	No
A150R_peak_22344	10	101092465	101092966	ReprPC	No
A150R_peak_22345	10	101097090	101097591	ReprPC	No
A475D_peak_11598b	10	101101705	101102206	ReprPC	Yes
A150R_peak_22347	10	101104965	101105466	ReprPC	No
A233R_peak_13780a	10	101117583	101118084	ReprPC	Yes
A422R_peak_13721	10	101119047	101119548	ReprPC	Yes
A129R_peak_12558	10	101119609	101120110	ReprPC	Yes
A213L_peak_15347b	10	101130733	101131234	ReprPC	Yes
A390R_1_lib_peak_7865	10	101147343	101147844	Quies	Yes
A419R_peak_16075	10	101150794	101151295	Quies	No
A240R_peak_17824b	10	101152322	101152823	Quies	Yes
A233D_peak_13315a	10	101155586	101156087	Quies	Yes
A213L_peak_15350	10	101162233	101162734	Tx	Yes
A364R1_1_lib_peak_7960b	10	101163533	101164034	Enh	Yes
A129D_1_lib_peak_9643	10	101164259	101164760	Quies	Yes
A364R1_1_lib_peak_5995	10	10116515	10117016	Quies	Yes
A454R_peak_12208	10	10117205	10117706	Quies	Yes
A173R_peak_14853	10	10118440	10118941	Quies	Yes
A173R_peak_20707a	10	101189659	101190160	Enh	Yes
A364R1_1_lib_peak_7961a	10	101190168	101190669	TssA	Yes
A475D_peak_11602c	10	101191139	101191640	TssA	Yes
A280D_peak_17562	10	101193142	101193643	ReprPC	Yes
A280D_peak_17563	10	101193728	101194229	ReprPC	No
A240R_peak_17829a	10	101195547	101196048	ReprPC	Yes
A121R_peak_14348	10	101215194	101215695	ReprPC	Yes
A413R_peak_10420	10	101229707	101230208	ReprPC	Yes
A451D_peak_14146b	10	101230242	101230743	ReprPC	Yes
A419D_peak_13971a	10	101230753	101231254	ReprPC	Yes
A173R_peak_14854	10	10127571	10128072	Quies	Yes
A451D_peak_14147	10	101280049	101280550	ReprPC	Yes
A419R_peak_16080	10	101281434	101281935	BivR	Yes
A419R_peak_16081b	10	101282373	101282874	ReprPC	Yes
A390R_1_lib_peak_7869	10	101282972	101283473	ReprPC	Yes
A451D_peak_14149a	10	101285873	101286374	ReprPC	Yes
A390R_1_lib_peak_7870a	10	101286749	101287250	ReprPC	Yes
A419R_peak_16082d	10	101287374	101287875	ReprPC	Yes
A451D_peak_14150b	10	101289677	101290178	ReprPC	Yes
A451D_peak_14150d	10	101290563	101291064	BivR	Yes
A451D_peak_14150f	10	101291634	101292135	ReprPC	Yes
A390R_1_lib_peak_7872b	10	101292488	101292989	BivR	Yes
A390R_1_lib_peak_7872c	10	101293088	101293589	ReprPC	Yes
A150R_peak_22358a	10	101293988	101294489	ReprPC	Yes
A413R_peak_10427b	10	101294690	101295191	BivR	Yes
A374D_peak_11783b	10	101295288	101295789	BivR	Yes
A226D_peak_15837e	10	101295965	101296466	BivR	Yes
A260R_peak_14402b	10	101296661	101297162	BivR	Yes
A260R_peak_14403	10	101297212	101297713	ReprPC	Yes
A150R_peak_22360	10	101298986	101299487	ReprPC	Yes
A390R_1_lib_peak_7875b	10	101300393	101300894	BivR	Yes
A390R_1_lib_peak_5782	10	10130203	10130704	Quies	Yes
A273R_peak_18415a	10	101307499	101308000	ReprPC	Yes
A173R_peak_14856	10	10131027	10131528	Quies	Yes
A419D_peak_13979a	10	101310517	101311018	ReprPC	Yes
A419D_peak_13980	10	101311088	101311589	ReprPC	Yes
A150R_peak_22365b	10	101315720	101316221	ReprPC	Yes
A451D_peak_14155	10	101320150	101320651	ReprPC	Yes
A413R_peak_10430	10	101322316	101322817	ReprPC	Yes
A413R_peak_10431b	10	101329809	101330310	ReprPC	Yes
A237RR_peak_13195a	10	101336299	101336800	ReprPC	Yes
A269R_peak_13829a	10	101340350	101340851	ReprPC	No
A414D_peak_10963	10	10134371	10134872	Quies	Yes
A269R_peak_13830	10	101355628	101356129	ReprPC	Yes
A269R_peak_13831	10	101359935	101360436	Quies	Yes
A364R1_1_lib_peak_7962	10	101370324	101370825	Tx	Yes
A213L_peak_15358	10	101371218	101371719	Tx	Yes
A385R_peak_11718	10	101372019	101372520	Tx	Yes
A100R_peak_13597b	10	101376461	101376962	Quies	No
A150D_1_peak_18647	10	101377259	101377760	Enh	No
A155RR_peak_16341a	10	101378202	101378703	TssA	Yes
A213L_peak_15361b	10	101378906	101379407	TssA	Yes
A429D_peak_12722b	10	101379428	101379929	TssA	Yes
A364R1_1_lib_peak_7964	10	101380177	101380678	TssA	Yes
A262R_peak_13662e	10	101381002	101381503	TssA	Yes
A173R_peak_20711d	10	101381681	101382182	ReprPC	Yes
A280D_peak_17568	10	101382515	101383016	ReprPC	Yes
A150R_peak_22371	10	101383264	101383765	ReprPC	Yes
A273R_peak_18425	10	101390303	101390804	ReprPC	Yes
A240R_peak_17845a	10	101418220	101418721	ReprPC	Yes
A413R_peak_10435	10	101418971	101419472	BivR	Yes
A240D_peak_16814c	10	101419598	101420099	BivR	Yes
A280D_peak_13468	10	10143451	10143952	Quies	Yes
A269R_peak_13836b	10	101434614	101435115	ReprPC	No
A475D_peak_11605a	10	101445217	101445718	ReprPC	Yes
A213L_peak_15364b	10	101470966	101471467	Tx	Yes
A401D_peak_14007a	10	101491764	101492265	TssA	Yes
A273R_peak_18430d	10	101492458	101492959	TssA	Yes
A100R_peak_13603	10	101493680	101494181	Quies	No
A100R_peak_13604a	10	101498079	101498580	Tx	No
A100R_peak_13605a	10	101516043	101516544	Tx	Yes
A100R_peak_13606b	10	101529597	101530098	Quies	No
A100R_peak_13607a	10	101536823	101537324	Quies	Yes
A155RR_peak_16344c	10	101537431	101537932	Quies	Yes
A100R_peak_13608a	10	101538803	101539304	Quies	Yes
A419R_peak_16094	10	101559475	101559976	Quies	Yes
A100R_peak_13609b	10	101560465	101560966	Enh	Yes
A150D_1_peak_18656	10	101588168	101588669	Quies	Yes
A148R_peak_15876	10	101590049	101590550	Enh	Yes
A475D_peak_11610b	10	101605656	101606157	Quies	Yes
A390R_1_lib_peak_7883	10	101606393	101606894	Quies	Yes
A213L_peak_15370b	10	101609901	101610402	Quies	Yes
A473R_peak_15094b	10	101610447	101610948	Quies	Yes
A475D_peak_11612	10	101614497	101614998	Quies	Yes
A116R_peak_11273	10	101619531	101620032	Quies	Yes
A129R_peak_12568	10	101629744	101630245	Quies	Yes
A477R_peak_11166c	10	101630336	101630837	Quies	Yes
A150R_peak_22384	10	101632070	101632571	Quies	No
A454R_peak_12210	10	10164582	10165083	Quies	No
A390D_peak_8883	10	10166228	10166729	Quies	Yes
A100R_peak_13614b	10	101668430	101668931	Quies	Yes
A100R_peak_13614d	10	101669052	101669553	Enh	No
A173R_peak_14860	10	10167060	10167561	Quies	Yes
A148R_peak_15880	10	101672052	101672553	Quies	No
A148R_peak_15881	10	101673434	101673935	Quies	Yes
A148R_peak_15882	10	101677757	101678258	Quies	Yes
A198D_peak_14581b	10	101681824	101682325	Quies	Yes
A414D_peak_10965	10	10168506	10169007	Quies	Yes
A198D_peak_14582a	10	101686416	101686917	Quies	Yes
A213L_peak_15375b	10	101687582	101688083	Quies	Yes
A198D_peak_14583	10	101690758	101691259	Quies	Yes
A450R_peak_10901	10	1017216	1017717	Quies	Yes
A292R_peak_18013a	10	101734963	101735464	Quies	Yes
A409D_peak_14880b	10	101735762	101736263	Quies	Yes
A292R_peak_18013d	10	101736376	101736877	Quies	Yes
A116R_peak_11276a	10	101740049	101740550	Quies	Yes
A198D_peak_14587b	10	101741642	101742143	Quies	Yes
A116R_peak_11277a	10	101742371	101742872	Enh	Yes
A385R_peak_11728c	10	101742964	101743465	Quies	Yes
A409D_peak_14883c	10	101743595	101744096	Quies	Yes
A116R_peak_11277d	10	101744132	101744633	Quies	Yes
A213L_peak_15379b	10	101751074	101751575	Quies	Yes
A278D_peak_13654a	10	101753223	101753724	Quies	Yes
A364R1_1_lib_peak_7967a	10	101753834	101754335	Enh	Yes
A451D_peak_14172c	10	101754755	101755256	Quies	Yes
A409D_peak_14886b	10	101756798	101757299	Quies	Yes
A148R_peak_15894b	10	101758798	101759299	Quies	Yes
A409D_peak_14888b	10	101766142	101766643	Quies	Yes
A414D_peak_15334	10	101766787	101767288	Quies	Yes
A451D_peak_14175b	10	101767906	101768407	Quies	Yes
A213L_peak_15385a	10	101768563	101769064	TssA	Yes
A413R_peak_10443	10	101769298	101769799	TssA	Yes
A475D_peak_11621d	10	101769960	101770461	Quies	Yes
A451D_peak_14177	10	101773208	101773709	Enh	No
A116R_peak_11283	10	101773940	101774441	Enh	Yes
A409D_peak_14892	10	101779716	101780217	Quies	Yes
A429D_peak_12731	10	101780267	101780768	Quies	Yes
A423D_peak_13567b	10	101780797	101781298	Quies	Yes
A455R1_1_lib_peak_10094b	10	101785065	101785566	Quies	Yes
A409D_peak_14895a	10	101797987	101798488	Quies	Yes
A409D_peak_14896b	10	101803324	101803825	Quies	Yes
A213L_peak_10386a	10	10180387	10180888	TssA	Yes
A409D_peak_14896d	10	101804246	101804747	Quies	Yes
A364R1_1_lib_peak_7969	10	101805795	101806296	Quies	Yes
A213L_peak_10387	10	10183730	10184231	Quies	Yes
A240D_peak_12438a	10	1018499	1019000	Quies	Yes
A409D_peak_14899	10	101860416	101860917	ReprPC	Yes
A100R_peak_13629	10	101872967	101873468	ReprPC	Yes
A155RR_peak_16370	10	101884904	101885405	ReprPC	No
A100R_peak_13631b	10	101893668	101894169	Quies	Yes
A100R_peak_13632	10	101895904	101896405	Quies	No
A100R_peak_13633b	10	101906753	101907254	Quies	Yes
A100R_peak_13633d	10	101907370	101907871	Quies	No
A100R_peak_13634	10	101908452	101908953	Enh	Yes
A100R_peak_13635	10	101911356	101911857	Tx	Yes
A100R_peak_13636	10	101917558	101918059	Tx	Yes
A213L_peak_15393	10	101926550	101927051	Tx	Yes
A213L_peak_15394b	10	101927431	101927932	Enh	Yes
A401D_peak_14019	10	101928572	101929073	Enh	Yes
A473R_peak_15112	10	101942144	101942645	Tx	Yes
A475D_peak_11628b	10	101943313	101943814	Enh	Yes
A226R_peak_15384b	10	101944733	101945234	TssA	Yes
A401D_peak_14020d	10	101945637	101946138	TssA	Yes
A155RR_peak_16373e	10	101946318	101946819	TssA	Yes
A100R_peak_13640	10	101951902	101952403	Tx	No
A417D_peak_11955a	10	101988136	101988637	Quies	Yes
A116R_peak_11290	10	101988801	101989302	TssA	Yes
A100R_peak_13642	10	101992748	101993249	Tx	Yes
A409D_peak_10849	10	1019964	1020465	Enh	Yes
A273R_peak_18449	10	102000291	102000792	Tx	Yes
A475D_peak_11632b	10	102016857	102017358	Tx	Yes
A413R_peak_10449	10	102025135	102025636	Quies	Yes
A240R_peak_17871a	10	102026402	102026903	TssA	Yes
A289RR_peak_11262	10	102027036	102027537	TssA	Yes
A385R_peak_11738b	10	102027720	102028221	TssA	Yes
A173R_peak_14861	10	10202891	10203392	Quies	Yes
A280D_peak_17580	10	102036813	102037314	Tx	Yes
A237RR_peak_9750	10	10203906	10204407	Quies	Yes
A150D_1_peak_18680	10	102042724	102043225	Tx	Yes
A278D_peak_13667	10	102044621	102045122	Quies	Yes
A401D_peak_14023	10	102045873	102046374	TssA	Yes
A155RR_peak_16377	10	102046925	102047426	ReprPC	Yes
A173R_peak_14863	10	10205109	10205610	Quies	No
A292R_peak_18031	10	102051179	102051680	ReprPC	Yes
A269R_peak_13858	10	102051730	102052231	ReprPC	No
A173R_peak_14864	10	10205910	10206411	Quies	No
A226R_peak_11704b	10	1020597	1021098	Quies	Yes
A150D_1_peak_18682	10	102063547	102064048	ReprPC	Yes
A150D_1_peak_18683a	10	102086480	102086981	ReprPC	Yes
A280D_peak_17582	10	102089107	102089608	ReprPC	Yes
A280D_peak_17583	10	102089678	102090179	ReprPC	Yes
A280D_peak_17584	10	102090839	102091340	ReprPC	Yes
A273R_peak_18454a	10	102097960	102098461	ReprPC	Yes
A262R_peak_13685c	10	102098783	102099284	Enh	Yes
A401D_peak_14027	10	102099312	102099813	ReprPC	Yes
A364R1_1_lib_peak_7976	10	102102196	102102697	ReprPC	Yes
A422R_peak_13750	10	102105351	102105852	ReprPC	Yes
A423D_peak_13578b	10	102106323	102106824	BivR	Yes
A289RR_peak_11266c	10	102107123	102107624	BivR	Yes
A280D_peak_17589	10	102107903	102108404	ReprPC	Yes
A198R_peak_18187	10	102108931	102109432	ReprPC	Yes
A148R_peak_15915	10	102124704	102125205	ReprPC	No
A473R_peak_15123	10	102126200	102126701	ReprPC	No
A148R_peak_15916a	10	102130490	102130991	ReprPC	Yes
A197R_peak_16602b	10	102131111	102131612	ReprPC	Yes
A413R_peak_10458b	10	102133053	102133554	BivR	Yes
A417D_peak_11962c	10	102133647	102134148	BivR	Yes
A150D_1_peak_18689b	10	102137689	102138190	ReprPC	Yes
A100R_peak_13654a	10	102161537	102162038	ReprPC	No
A364R1_1_lib_peak_7979	10	102193369	102193870	ReprPC	Yes
A280D_peak_17593	10	102214370	102214871	ReprPC	Yes
A364R1_1_lib_peak_7980a	10	102241050	102241551	ReprPC	Yes
A413R_peak_10460c	10	102241970	102242471	TssA	Yes
A280D_peak_17595	10	102242793	102243294	Quies	Yes
A280D_peak_17596	10	102243609	102244110	Quies	Yes
A473D_peak_9752	10	102245544	102246045	Tx	Yes
A417D_peak_11965	10	102255705	102256206	Tx	Yes
A226D_peak_15881a	10	102263695	102264196	Tx	Yes
A280D_peak_17597	10	102267204	102267705	Tx	Yes
A273R_peak_18463b	10	102268545	102269046	Quies	Yes
A150D_1_peak_18693	10	102270606	102271107	Enh	Yes
A364R1_1_lib_peak_7982	10	102278250	102278751	ReprPC	Yes
A472D_peak_11604b	10	102279084	102279585	BivR	Yes
A150D_1_peak_18695	10	102279751	102280252	Quies	Yes
A192R_peak_18095a	10	102288494	102288995	TssA	Yes
A116R_peak_11301b	10	102289189	102289690	TssA	Yes
A192R_peak_18096a	10	102290933	102291434	Quies	Yes
A260R_peak_14456	10	102294242	102294743	Quies	No
A413R_peak_10465	10	102295473	102295974	TssA	Yes
A260R_peak_14457b	10	102296140	102296641	Enh	Yes
A260R_peak_14458	10	102296986	102297487	Enh	No
A292R_peak_18046a	10	102310801	102311302	Tx	Yes
A192R_peak_18099	10	102311629	102312130	Tx	Yes
A269R_peak_13871a	10	102312355	102312856	Tx	Yes
A473R_peak_15134	10	102320941	102321442	ReprPC	Yes
A413R_peak_10467b	10	102321854	102322355	BivR	Yes
A262R_peak_13698c	10	102322557	102323058	BivR	Yes
A423D_peak_13588c	10	102323081	102323582	ReprPC	Yes
A262R_peak_13699	10	102324964	102325465	ReprPC	Yes
A150R_peak_22431	10	102329627	102330128	ReprPC	Yes
A419R_peak_16121	10	102330743	102331244	ReprPC	Yes
A129D_1_lib_peak_9670	10	102358750	102359251	ReprPC	No
A150R_peak_22433b	10	102360076	102360577	ReprPC	Yes
A473D_peak_9757	10	102373610	102374111	ReprPC	Yes
A280D_peak_17604	10	102375340	102375841	ReprPC	Yes
A192D_peak_13528	10	102376623	102377124	ReprPC	Yes
A280D_peak_17605	10	102378598	102379099	ReprPC	Yes
A454R_peak_17672	10	102383350	102383851	ReprPC	No
A240R_peak_17894	10	102391812	102392313	ReprPC	No
A150R_peak_22434	10	102396747	102397248	ReprPC	Yes
A273R_peak_18473b	10	102397662	102398163	ReprPC	Yes
A240D_peak_16859	10	102405567	102406068	ReprPC	Yes
A454R_peak_17673	10	102406488	102406989	ReprPC	Yes
A472D_peak_11608b	10	102413105	102413606	BivR	Yes
A228R_1_lib_peak_10183	10	102413701	102414202	BivR	Yes
A110R_peak_12911e	10	102414391	102414892	BivR	Yes
A240R_peak_17897b	10	102415456	102415957	BivR	Yes
A413R_peak_10470	10	102416185	102416686	BivR	Yes
A278R_1_peak_13136	10	102422084	102422585	ReprPC	Yes
A173R_peak_14865	10	10242317	10242818	Quies	No
A280D_peak_17606	10	102428813	102429314	ReprPC	Yes
A414D_peak_10967	10	10242976	10243477	Quies	Yes
A150R_peak_22439	10	102429962	102430463	ReprPC	Yes
A157R_peak_12701	10	102430753	102431254	ReprPC	Yes
A273R_peak_18477b	10	102440604	102441105	ReprPC	Yes
A423D_peak_13590a	10	102442622	102443123	ReprPC	Yes
A419R_peak_16126b	10	102443187	102443688	ReprPC	Yes
A419R_peak_16127	10	102444758	102445259	ReprPC	Yes
A419R_peak_16128a	10	102446283	102446784	ReprPC	Yes
A419R_peak_16128c	10	102446798	102447299	ReprPC	Yes
A389R1_1_lib_peak_10649	10	102447490	102447991	ReprPC	Yes
A121R_peak_14402	10	102453656	102454157	ReprPC	Yes
A401D_peak_14047	10	102466017	102466518	ReprPC	No
A413R_peak_10473	10	102469530	102470031	ReprPC	Yes
A429D_peak_12754	10	102470697	102471198	ReprPC	Yes
A198D_peak_14625	10	102473320	102473821	BivR	Yes
A197D_peak_12460	10	102475288	102475789	ReprPC	No
A150R_peak_22445	10	102476654	102477155	ReprPC	No
A419R_peak_16129	10	102483145	102483646	ReprPC	Yes
A110R_peak_12914	10	102484024	102484525	ReprPC	Yes
A422D_peak_8121	10	10248751	10249252	Quies	No
A233R_peak_13825b	10	102488932	102489433	ReprPC	Yes
A118R_peak_13141	10	102489812	102490313	BivR	No
A157R_peak_12703	10	102490444	102490945	BivR	Yes
A390R_1_lib_peak_7904	10	102490953	102491454	BivR	Yes
A419R_peak_16131d	10	102491856	102492357	ReprPC	Yes
A472D_peak_11611	10	102494068	102494569	ReprPC	Yes
A472D_peak_11612a	10	102495195	102495696	ReprPC	Yes
A472D_peak_11613	10	102496369	102496870	ReprPC	Yes
A472D_peak_11614	10	102497318	102497819	BivR	Yes
A198D_peak_14630	10	102498680	102499181	ReprPC	Yes
A129D_1_lib_peak_9671	10	102499198	102499699	ReprPC	Yes
A240D_peak_16871	10	102500453	102500954	ReprPC	Yes
A472D_peak_11616a	10	102501759	102502260	ReprPC	Yes
A357D_peak_13966	10	102502341	102502842	ReprPC	Yes
A472D_peak_11617b	10	102503471	102503972	ReprPC	Yes
A419R_peak_16135c	10	102504282	102504783	ReprPC	Yes
A228R_1_lib_peak_10186a	10	102504783	102505284	BivR	Yes
A240R_peak_17911c	10	102505284	102505785	BivR	Yes
A233R_peak_13830i	10	102505911	102506412	ReprPC	Yes
A233R_peak_13831b	10	102507836	102508337	ReprPC	Yes
A233R_peak_13831d	10	102508660	102509161	ReprPC	Yes
A390R_1_lib_peak_7907	10	102509763	102510264	ReprPC	Yes
A269R_peak_10430a	10	10250981	10251482	Enh	Yes
A150D_1_peak_18714	10	102519201	102519702	ReprPC	Yes
A364R1_1_lib_peak_7985	10	102527376	102527877	ReprPC	Yes
A364R1_1_lib_peak_7986	10	102532907	102533408	ReprPC	Yes
A280D_peak_17612	10	102540267	102540768	ReprPC	Yes
A389R1_1_lib_peak_10654	10	102547652	102548153	ReprPC	Yes
A273R_peak_14609a	10	10255025	10255526	Enh	Yes
A364R1_1_lib_peak_7988	10	102552192	102552693	ReprPC	Yes
A226R_peak_12160c	10	10255798	10256299	Enh	Yes
A240R_peak_17913	10	102562408	102562909	ReprPC	Yes
A100R_peak_10453b	10	10256408	10256909	Quies	No
A417D_peak_11975	10	102565369	102565870	ReprPC	Yes
A273R_peak_18487a	10	102566854	102567355	ReprPC	Yes
A364R1_1_lib_peak_7989	10	102567943	102568444	ReprPC	Yes
A192D_peak_13535	10	102569222	102569723	ReprPC	No
A198R_peak_18211	10	102577019	102577520	ReprPC	Yes
A173R_peak_14866	10	10257856	10258357	Quies	Yes
A280D_peak_17613	10	102584245	102584746	ReprPC	Yes
A240R_peak_17916a	10	102585191	102585692	BivR	Yes
A273R_peak_18488b	10	102585783	102586284	BivR	Yes
A429D_peak_12756	10	102586355	102586856	BivR	Yes
A118R_peak_13148d	10	102586891	102587392	BivR	Yes
A401D_peak_14059d	10	102587660	102588161	BivR	Yes
A150D_1_peak_18715g	10	102588168	102588669	BivR	Yes
A422R_peak_13772e	10	102588694	102589195	BivR	Yes
A390R_1_lib_peak_7910	10	102589914	102590415	ReprPC	Yes
A173R_peak_14867	10	10261567	10262068	Quies	No
A280D_peak_17619	10	102622328	102622829	ReprPC	Yes
A419R_peak_16140b	10	102624770	102625271	ReprPC	Yes
A389R1_1_lib_peak_10656	10	102626041	102626542	ReprPC	Yes
A280D_peak_17620	10	102630805	102631306	ReprPC	Yes
A364R1_1_lib_peak_7993	10	102632158	102632659	ReprPC	Yes
A389R1_1_lib_peak_10657	10	102633096	102633597	ReprPC	Yes
A280D_peak_17622	10	102633711	102634212	ReprPC	Yes
A226D_peak_15911	10	102635308	102635809	ReprPC	No
A419R_peak_16142	10	102636296	102636797	ReprPC	Yes
A409D_peak_14936	10	102636964	102637465	ReprPC	Yes
A423D_peak_13597a	10	102638001	102638502	ReprPC	Yes
A148R_peak_15938c	10	102638739	102639240	ReprPC	Yes
A173R_peak_14868	10	10263920	10264421	Quies	No
A419R_peak_16144	10	102639296	102639797	ReprPC	Yes
A148R_peak_15939a	10	102640658	102641159	ReprPC	Yes
A148R_peak_15939d	10	102641772	102642273	ReprPC	Yes
A148R_peak_15939f	10	102642475	102642976	ReprPC	Yes
A409D_peak_14939e	10	102643362	102643863	ReprPC	Yes
A198D_peak_14642a	10	102645842	102646343	ReprPC	Yes
A262R_peak_13708a	10	102646478	102646979	ReprPC	Yes
A419R_peak_16147	10	102647466	102647967	ReprPC	Yes
A173R_peak_14869	10	10264923	10265424	Quies	Yes
A262R_peak_13709b	10	102650523	102651024	ReprPC	Yes
A269R_peak_13885a	10	102654432	102654933	ReprPC	Yes
A269R_peak_13885c	10	102655150	102655651	ReprPC	Yes
A106D_peak_15351a	10	102666720	102667221	ReprPC	No
A148R_peak_15942	10	102667263	102667764	ReprPC	Yes
A129D_1_lib_peak_9676	10	102669437	102669938	ReprPC	Yes
A413R_peak_10487	10	102672296	102672797	TssA	Yes
A100R_peak_13684c	10	102673004	102673505	TssA	Yes
A389R1_1_lib_peak_10665	10	102684378	102684879	Tx	Yes
A414D_peak_15364b	10	102703788	102704289	Tx	Yes
A192R_peak_18125a	10	102728346	102728847	Quies	Yes
A413R_peak_10488b	10	102728987	102729488	TssA	Yes
A260R_peak_14472d	10	102729548	102730049	TssA	Yes
A269R_peak_13888	10	102730051	102730552	Quies	Yes
A280D_peak_17631b	10	102730620	102731121	Quies	Yes
A280D_peak_17632	10	102731263	102731764	Quies	Yes
A419R_peak_16154	10	102732645	102733146	Quies	Yes
A192D_peak_13545	10	102738564	102739065	Tx	Yes
A477R_peak_11201	10	102742975	102743476	Tx	Yes
A280D_peak_17633	10	102744419	102744920	Tx	Yes
A150R_peak_22471	10	102744966	102745467	Tx	Yes
A192R_peak_18126a	10	102746235	102746736	Enh	Yes
A413R_peak_10489	10	102746855	102747356	TssA	Yes
A475D_peak_11654c	10	102747643	102748144	TssA	Yes
A269R_peak_13889d	10	102748175	102748676	Enh	Yes
A280D_peak_17636	10	102749338	102749839	Tx	Yes
A280D_peak_17637	10	102750575	102751076	Tx	No
A280D_peak_17638	10	102753384	102753885	Tx	No
A280D_peak_17639a	10	102753902	102754403	Tx	Yes
A419R_peak_16157a	10	102754793	102755294	Tx	Yes
A390R_1_lib_peak_7916	10	102755484	102755985	Tx	Yes
A284R_peak_16178b	10	102756217	102756718	TssA	Yes
A413R_peak_10490c	10	102756820	102757321	TssA	Yes
A413R_peak_10490d	10	102757507	102758008	TssA	Yes
A477R_peak_11203g	10	102758010	102758511	TssA	Yes
A423D_peak_13604i	10	102758997	102759498	TssA	Yes
A401D_peak_14072h	10	102759602	102760103	TssA	Yes
A390R_1_lib_peak_7917j	10	102760156	102760657	TssA	Yes
A262R_peak_13715m	10	102761008	102761509	Enh	Yes
A390R_1_lib_peak_7919	10	102761978	102762479	Enh	Yes
A280D_peak_17642	10	102763246	102763747	Tx	Yes
A390R_1_lib_peak_7920	10	102765758	102766259	Tx	Yes
A450R_peak_15268	10	102766888	102767389	Tx	Yes
A197R_peak_16640	10	102767839	102768340	Tx	Yes
A280D_peak_17643b	10	102768574	102769075	Quies	Yes
A419R_peak_16164	10	102769998	102770499	Quies	Yes
A390R_1_lib_peak_7921	10	102771434	102771935	Quies	Yes
A496R_peak_12165a	10	102772005	102772506	Quies	Yes
A364R1_1_lib_peak_8001b	10	102772678	102773179	Enh	Yes
A129R_peak_12612a	10	102773518	102774019	Quies	Yes
A273R_peak_18497b	10	102774129	102774630	Quies	Yes
A150R_peak_22477e	10	102775037	102775538	Quies	Yes
A129D_1_lib_peak_9685	10	102775606	102776107	Quies	Yes
A280D_peak_17647d	10	102776292	102776793	Quies	Yes
A100R_peak_13691b	10	102776873	102777374	Enh	Yes
A262R_peak_13722a	10	102777895	102778396	TssA	Yes
A364R1_1_lib_peak_8004d	10	102778770	102779271	TssA	Yes
A450R_peak_15271d	10	102779349	102779850	Enh	Yes
A292R_peak_18073	10	102780270	102780771	ReprPC	Yes
A280D_peak_17649	10	102780838	102781339	ReprPC	Yes
A280D_peak_17650b	10	102781738	102782239	ReprPC	Yes
A419R_peak_16171	10	102783133	102783634	ReprPC	Yes
A419R_peak_16172	10	102783797	102784298	ReprPC	Yes
A292R_peak_18074	10	102786586	102787087	ReprPC	Yes
A450R_peak_15273a	10	102788261	102788762	BivR	Yes
A106D_peak_15362b	10	102788810	102789311	BivR	Yes
A472D_peak_11637	10	102789475	102789976	ReprPC	Yes
A450R_peak_15274a	10	102789978	102790479	BivR	Yes
A401D_peak_14083b	10	102790836	102791337	TssA	Yes
A450R_peak_15274c	10	102791646	102792147	TssA	Yes
A385R_peak_11769d	10	102792156	102792657	TssA	Yes
A419R_peak_16175a	10	102795290	102795791	Quies	Yes
A192R_peak_18139	10	102795941	102796442	Quies	Yes
A226R_peak_15430b	10	102796978	102797479	Quies	Yes
A280D_peak_17653	10	102798380	102798881	Quies	Yes
A419R_peak_16176	10	102798921	102799422	Quies	Yes
A280D_peak_17655	10	102799569	102800070	Quies	Yes
A423D_peak_13610b	10	102801036	102801537	Quies	Yes
A450R_peak_15276a	10	102801909	102802410	Enh	Yes
A455R1_1_lib_peak_10122a	10	102802476	102802977	TssA	Yes
A450R_peak_15277	10	102803247	102803748	BivR	Yes
A197R_peak_16651	10	102804817	102805318	ReprPC	No
A233R_peak_13848b	10	102806648	102807149	ReprPC	Yes
A233D_peak_13380c	10	102807189	102807690	ReprPC	Yes
A450R_peak_15279	10	102807780	102808281	ReprPC	Yes
A148R_peak_15960a	10	102808453	102808954	ReprPC	Yes
A240R_peak_17940a	10	102809745	102810246	BivR	Yes
A475D_peak_11665b	10	102814220	102814721	Tx	Yes
A422R_peak_13793b	10	102814945	102815446	Tx	Yes
A260R_peak_14495a	10	102819172	102819673	Enh	Yes
A157R_peak_12726b	10	102819901	102820402	TssA	Yes
A289RR_peak_11297c	10	102820422	102820923	TssA	Yes
A364R1_1_lib_peak_8009b	10	102821037	102821538	TssA	Yes
A213L_peak_15445d	10	102822056	102822557	TssA	Yes
A429D_peak_12780f	10	102822734	102823235	TssA	Yes
A450R_peak_15283g	10	102823264	102823765	TssA	Yes
A409D_peak_14959f	10	102823956	102824457	Enh	Yes
A473R_peak_15164h	10	102824519	102825020	Enh	Yes
A116R_peak_11326j	10	102825207	102825708	Enh	Yes
A417D_peak_11999j	10	102826011	102826512	TssA	Yes
A280D_peak_17664n	10	102826603	102827104	TssA	Yes
A450R_peak_15283l	10	102827288	102827789	TssA	Yes
A280D_peak_17665	10	102828101	102828602	Quies	Yes
A213L_peak_15446b	10	102829297	102829798	Quies	Yes
A284R_peak_16194a	10	102830113	102830614	Quies	Yes
A289RR_peak_11298a	10	102830829	102831330	Enh	Yes
A284R_peak_16194d	10	102831709	102832210	Enh	Yes
A280D_peak_17669	10	102832644	102833145	ReprPC	Yes
A121R_peak_14434	10	102833370	102833871	ReprPC	Yes
A284R_peak_16196	10	102835317	102835818	ReprPC	Yes
A173R_peak_14870	10	10283699	10284200	Quies	Yes
A401D_peak_14093	10	102840741	102841242	ReprPC	Yes
A150R_peak_22491	10	102846583	102847084	ReprPC	Yes
A417D_peak_12001	10	102852905	102853406	ReprPC	Yes
A280D_peak_17672b	10	102853922	102854423	ReprPC	Yes
A419R_peak_16189a	10	102854637	102855138	ReprPC	Yes
A260R_peak_14498b	10	102855439	102855940	ReprPC	Yes
A280D_peak_17673c	10	102855981	102856482	ReprPC	Yes
A280D_peak_17674	10	102856799	102857300	ReprPC	Yes
A240D_peak_16902a	10	102858887	102859388	ReprPC	Yes
A226D_peak_15940	10	102861333	102861834	ReprPC	Yes
A450R_peak_15286a	10	102874189	102874690	ReprPC	Yes
A292R_peak_18087	10	102878449	102878950	ReprPC	Yes
A118R_peak_13175a	10	102880256	102880757	ReprPC	Yes
A150D_1_peak_18747a	10	102880803	102881304	BivR	Yes
A390R_1_lib_peak_7935	10	102881747	102882248	BivR	Yes
A233D_peak_13392a	10	102882327	102882828	ReprPC	Yes
A192R_peak_18154a	10	102882856	102883357	BivR	Yes
A262R_peak_13736a	10	102883375	102883876	BivR	Yes
A390R_1_lib_peak_7937	10	102884281	102884782	ReprPC	Yes
A150R_peak_22498	10	102884861	102885362	ReprPC	Yes
A280D_peak_17681	10	102885560	102886061	ReprPC	No
A292R_peak_18090a	10	102890626	102891127	ReprPC	Yes
A240R_peak_17954c	10	102891324	102891825	BivR	Yes
A118R_peak_13178	10	102891997	102892498	ReprPC	Yes
A472D_peak_11657a	10	102892919	102893420	ReprPC	Yes
A240R_peak_17955b	10	102893596	102894097	BivR	Yes
A472D_peak_11657c	10	102894145	102894646	BivR	Yes
A409D_peak_14972c	10	102894797	102895298	BivR	Yes
A150D_1_peak_18751f	10	102895547	102896048	ReprPC	Yes
A240R_peak_17957b	10	102896129	102896630	ReprPC	Yes
A417D_peak_12008	10	102896665	102897166	ReprPC	Yes
A409D_peak_14973	10	102897291	102897792	ReprPC	Yes
A150R_peak_22501d	10	102897949	102898450	ReprPC	Yes
A472D_peak_11658a	10	102898480	102898981	ReprPC	Yes
A422D_peak_13567c	10	102899178	102899679	ReprPC	Yes
A413R_peak_10511	10	102900083	102900584	BivR	Yes
A417D_peak_12010e	10	102900592	102901093	ReprPC	Yes
A280D_peak_17691b	10	102901246	102901747	ReprPC	Yes
A364R1_1_lib_peak_8018a	10	102901776	102902277	ReprPC	Yes
A150R_peak_22504	10	102902761	102903262	ReprPC	Yes
A240D_peak_16915	10	102905450	102905951	ReprPC	Yes
A472D_peak_11661	10	102906006	102906507	ReprPC	Yes
A240R_peak_17963b	10	102921574	102922075	ReprPC	Yes
A419R_peak_16204	10	102922429	102922930	ReprPC	Yes
A198R_peak_18259	10	102949499	102950000	ReprPC	Yes
A260R_peak_14507b	10	102962895	102963396	ReprPC	Yes
A280D_peak_17693	10	102968977	102969478	ReprPC	No
A419R_peak_16205	10	102972048	102972549	ReprPC	Yes
A413R_peak_10514b	10	102973486	102973987	BivR	Yes
A472D_peak_11663c	10	102974600	102975101	BivR	Yes
A472D_peak_11663d	10	102975580	102976081	BivR	Yes
A198D_peak_14677b	10	102976083	102976584	BivR	Yes
A197D_peak_12514a	10	102976731	102977232	BivR	Yes
A463R_peak_12403b	10	102977330	102977831	BivR	Yes
A197R_peak_16672c	10	102977917	102978418	ReprPC	Yes
A389R1_1_lib_peak_10701	10	102978462	102978963	ReprPC	Yes
A401D_peak_14108	10	102979633	102980134	ReprPC	Yes
A280D_peak_17698	10	102980182	102980683	ReprPC	Yes
A280R_peak_16549	10	102980841	102981342	ReprPC	Yes
A389R1_1_lib_peak_10702	10	102981412	102981913	ReprPC	Yes
A289RR_peak_11309	10	102982539	102983040	BivR	Yes
A472D_peak_11667c	10	102983221	102983722	ReprPC	Yes
A413R_peak_10518	10	102984223	102984724	BivR	Yes
A454R_peak_17719b	10	102985130	102985631	BivR	Yes
A121R_peak_14450d	10	102986134	102986635	BivR	Yes
A413R_peak_10520	10	102986946	102987447	ReprPC	Yes
A390R_1_lib_peak_7942	10	102987828	102988329	ReprPC	Yes
A197R_peak_16678c	10	102988337	102988838	BivR	Yes
A389R1_1_lib_peak_10704	10	102988911	102989412	BivR	Yes
A450R_peak_15299b	10	102989677	102990178	ReprPC	Yes
A419R_peak_16213	10	102990703	102991204	ReprPC	No
A280D_peak_17701	10	102992145	102992646	ReprPC	Yes
A401D_peak_14117	10	102994568	102995069	ReprPC	Yes
A401D_peak_14118a	10	102995680	102996181	ReprPC	Yes
A233R_peak_13877d	10	102996600	102997101	ReprPC	Yes
A233R_peak_13877f	10	102997393	102997894	ReprPC	Yes
A233R_peak_13877h	10	102998242	102998743	ReprPC	Yes
A450R_peak_15300	10	103004173	103004674	ReprPC	Yes
A173R_peak_14871	10	10300770	10301271	Quies	No
A280D_peak_17702	10	103008754	103009255	ReprPC	Yes
A148R_peak_15996	10	103021697	103022198	ReprPC	Yes
A273R_peak_18546a	10	103031761	103032262	ReprPC	Yes
A413R_peak_10525	10	103044068	103044569	BivR	Yes
A450R_peak_15301	10	103045184	103045685	ReprPC	Yes
A155RR_peak_16453b	10	103046525	103047026	ReprPC	Yes
A155RR_peak_16453d	10	103047224	103047725	ReprPC	Yes
A129D_1_lib_peak_9710	10	103048115	103048616	ReprPC	Yes
A280D_peak_17705	10	103049247	103049748	ReprPC	Yes
A413R_peak_10526	10	103050110	103050611	ReprPC	Yes
A240R_peak_17984b	10	103051489	103051990	BivR	Yes
A364R1_1_lib_peak_8022	10	103052404	103052905	BivR	Yes
A240R_peak_17985a	10	103057408	103057909	ReprPC	Yes
A473R_peak_15191b	10	103061277	103061778	ReprPC	Yes
A413R_peak_10530	10	103064011	103064512	ReprPC	Yes
A106D_peak_11601	10	10306880	10307381	Quies	Yes
A213L_peak_15471	10	103070273	103070774	ReprPC	Yes
A198D_peak_14695	10	103070970	103071471	ReprPC	Yes
A364R1_1_lib_peak_8024	10	103082410	103082911	ReprPC	No
A401D_peak_8837	10	10310898	10311399	Quies	Yes
A259D_peak_15838a	10	103112733	103113234	ReprPC	Yes
A364R1_1_lib_peak_8025a	10	103113425	103113926	TssA	Yes
A414D_peak_15395c	10	103114254	103114755	TssA	Yes
A409D_peak_14990	10	103114941	103115442	Quies	Yes
A155RR_peak_16459a	10	103120520	103121021	Quies	Yes
A364R1_1_lib_peak_8027	10	103124564	103125065	Quies	Yes
A150R_peak_22534	10	103127485	103127986	Quies	No
A129D_1_lib_peak_7093	10	10312865	10313366	Quies	No
A419D_peak_10405	10	10313391	10313892	Quies	Yes
A401D_peak_14131	10	103134730	103135231	Enh	Yes
A157R_peak_12746b	10	103135314	103135815	Quies	Yes
A390D_peak_8884	10	10313969	10314470	Quies	Yes
A213L_peak_15475	10	103140202	103140703	Quies	Yes
A155RR_peak_16463	10	103154664	103155165	Quies	No
A213L_peak_15476a	10	103156742	103157243	Quies	Yes
A173R_peak_14876	10	10316593	10317094	Quies	Yes
A150D_1_peak_18787	10	103172036	103172537	Quies	Yes
A150D_1_peak_18788	10	103172784	103173285	Quies	Yes
A150D_1_peak_18789	10	103181435	103181936	Quies	No
A213L_peak_15478	10	103186330	103186831	Quies	Yes
A389R1_1_lib_peak_10711	10	103198695	103199196	Quies	Yes
A414D_peak_10970a	10	10319968	10320469	Quies	Yes
A278R_1_peak_13186a	10	103201151	103201652	Quies	Yes
A278R_1_peak_13186b	10	103201678	103202179	Quies	Yes
A150D_1_peak_18791	10	103203917	103204418	Quies	Yes
A364R1_1_lib_peak_8030	10	103205170	103205671	Quies	Yes
A454R_peak_12214	10	10320528	10321029	Quies	Yes
A278R_1_peak_13188a	10	103209850	103210351	Quies	Yes
A213L_peak_15480	10	103210564	103211065	Quies	Yes
A364R1_1_lib_peak_8031	10	103211092	103211593	Quies	Yes
A364R1_1_lib_peak_8032	10	103211776	103212277	Quies	Yes
A150R_peak_16582a	10	1032132	1032633	Quies	Yes
A150R_peak_22542b	10	103213566	103214067	Quies	Yes
A389R1_1_lib_peak_10714	10	103225920	103226421	Quies	Yes
A417D_peak_12038b	10	103227172	103227673	TssA	Yes
A414D_peak_10971	10	10323715	10324216	Quies	Yes
A389R1_1_lib_peak_10715	10	103243905	103244406	Quies	Yes
A364R1_1_lib_peak_8034	10	103245553	103246054	Quies	Yes
A173R_peak_14878	10	10324722	10325223	Quies	Yes
A389R1_1_lib_peak_10717	10	103247228	103247729	Quies	Yes
A213L_peak_15483	10	103255220	103255721	Quies	Yes
A389R1_1_lib_peak_10718	10	103267030	103267531	Quies	Yes
A173R_peak_14879	10	10326968	10327469	Quies	Yes
A409D_peak_14997	10	103289671	103290172	Tx	No
A213L_peak_9770b	10	1032961	1033462	Enh	Yes
A240D_peak_16947	10	103296358	103296859	Tx	Yes
A173R_peak_14880	10	10330812	10331313	Quies	No
A278R_1_peak_13194	10	103312017	103312518	Tx	No
A289RR_peak_7946	10	10331535	10332036	Quies	Yes
A280R_peak_16569b	10	103316261	103316762	Quies	Yes
A129R_peak_12650	10	103318042	103318543	Quies	Yes
A417D_peak_12040	10	103318601	103319102	Quies	Yes
A280D_peak_17714a	10	103319693	103320194	Quies	Yes
A280D_peak_17714b	10	103320297	103320798	Quies	Yes
A280D_peak_17715	10	103321381	103321882	Quies	No
A390D_peak_12463	10	103322805	103323306	Quies	Yes
A280D_peak_17716	10	103323425	103323926	Quies	Yes
A173R_peak_14882	10	10332455	10332956	Quies	Yes
A473R_peak_15203	10	103325121	103325622	Quies	Yes
A278D_peak_13751a	10	103325844	103326345	Enh	Yes
A413R_peak_10537b	10	103326566	103327067	ReprPC	Yes
A269R_peak_13936e	10	103327536	103328037	ReprPC	Yes
A280D_peak_17720a	10	103328325	103328826	ReprPC	Yes
A419R_peak_16227a	10	103328903	103329404	ReprPC	Yes
A260R_peak_14531a	10	103329684	103330185	BivR	Yes
A280D_peak_17720e	10	103330483	103330984	TssA	Yes
A413R_peak_10540b	10	103333686	103334187	Quies	Yes
A280D_peak_17721	10	103334501	103335002	Quies	Yes
A454R_peak_12217	10	10333460	10333961	Quies	Yes
A278R_1_peak_13199b	10	103335462	103335963	Enh	Yes
A278R_1_peak_13199d	10	103336332	103336833	Enh	Yes
A280D_peak_17723	10	103337266	103337767	Tx	Yes
A419R_peak_16231	10	103338415	103338916	Tx	Yes
A280D_peak_17724	10	103338919	103339420	Tx	Yes
A280D_peak_17725	10	103339908	103340409	Tx	Yes
A280D_peak_17726	10	103342397	103342898	Tx	Yes
A226R_peak_15480	10	103345716	103346217	Tx	Yes
A413R_peak_10541	10	103347557	103348058	TssA	Yes
A233R_peak_13896	10	103348404	103348905	TssA	Yes
A226D_peak_15989	10	103350370	103350871	Quies	No
A475D_peak_11694a	10	103352903	103353404	Quies	Yes
A389R1_1_lib_peak_10724	10	103356909	103357410	Quies	Yes
A129D_1_lib_peak_7094	10	10335962	10336463	Quies	Yes
A280D_peak_17729	10	103360591	103361092	Quies	Yes
A417D_peak_12047b	10	103362545	103363046	Quies	Yes
A280D_peak_17731	10	103364560	103365061	Tx	Yes
A198R_peak_18297	10	103366935	103367436	Tx	Yes
A129D_1_lib_peak_7095	10	10337066	10337567	Quies	Yes
A292R_peak_18128b	10	103371372	103371873	Tx	Yes
A280D_peak_17732b	10	103371876	103372377	Tx	Yes
A374D_peak_11882a	10	103372428	103372929	Tx	Yes
A100R_peak_13743b	10	103373285	103373786	Tx	Yes
A280D_peak_17734	10	103375291	103375792	Tx	Yes
A100R_peak_13744	10	103377303	103377804	Enh	Yes
A417D_peak_12048c	10	103377868	103378369	Enh	Yes
A173R_peak_14886	10	10338058	10338559	Quies	Yes
A475D_peak_11697a	10	103384300	103384801	Enh	Yes
A385R_peak_8167a	10	1033851	1034352	TssA	Yes
A280D_peak_17737	10	103385231	103385732	Enh	Yes
A129R_peak_12658	10	103385799	103386300	Quies	Yes
A364R1_1_lib_peak_8041	10	103403467	103403968	Tx	No
A473D_peak_9815	10	103411174	103411675	Tx	Yes
A280D_peak_17738	10	103420977	103421478	Tx	No
A173R_peak_14887	10	10343027	10343528	Quies	Yes
A150D_1_peak_18804b	10	103431286	103431787	Tx	Yes
A100R_peak_13746a	10	103442047	103442548	Enh	Yes
A150D_1_peak_18807	10	103443269	103443770	Quies	No
A192D_peak_13595b	10	103447133	103447634	Quies	Yes
A389R1_1_lib_peak_10728	10	103447706	103448207	Quies	Yes
A374D_peak_11886a	10	103453130	103453631	Enh	Yes
A374D_peak_11886c	10	103453856	103454357	TssA	Yes
A413R_peak_10545b	10	103454504	103455005	TssA	Yes
A150R_peak_22560	10	103462927	103463428	ReprPC	No
A259D_peak_11402d	10	1034676	1035177	TssA	Yes
A364R1_1_lib_peak_8043	10	103467774	103468275	ReprPC	Yes
A100R_peak_13750a	10	103469508	103470009	ReprPC	No
A213L_peak_15492b	10	103476802	103477303	ReprPC	Yes
A173R_peak_14888	10	10348770	10349271	Quies	Yes
A473D_peak_6393	10	10349728	10350229	Quies	Yes
A473D_peak_9818	10	103509101	103509602	ReprPC	Yes
A473D_peak_6394	10	10351371	10351872	Quies	No
A280D_peak_17740	10	103521247	103521748	ReprPC	Yes
A280D_peak_17741	10	103522855	103523356	ReprPC	Yes
A419R_peak_16239	10	103527451	103527952	ReprPC	Yes
A240R_peak_18012	10	103528079	103528580	ReprPC	Yes
A192D_peak_13598	10	103528696	103529197	ReprPC	Yes
A280D_peak_17743	10	103530291	103530792	ReprPC	Yes
A106D_peak_15409	10	103531932	103532433	ReprPC	Yes
A413R_peak_10547	10	103532779	103533280	ReprPC	Yes
A385R_peak_11817	10	103533451	103533952	ReprPC	Yes
A413R_peak_10548a	10	103534389	103534890	ReprPC	Yes
A197R_peak_16708b	10	103535280	103535781	BivR	Yes
A129D_1_lib_peak_9722	10	103536162	103536663	ReprPC	Yes
A280D_peak_17746a	10	103536747	103537248	ReprPC	Yes
A390R_1_lib_peak_7953	10	103537669	103538170	ReprPC	Yes
A192R_peak_18216b	10	103538277	103538778	ReprPC	Yes
A116R_peak_11373b	10	103538862	103539363	BivR	Yes
A116R_peak_11373c	10	103539378	103539879	BivR	Yes
A477R_peak_11247a	10	103540564	103541065	Quies	Yes
A280D_peak_17747i	10	103541220	103541721	Enh	Yes
A419R_peak_16245b	10	103542063	103542564	Quies	Yes
A413R_peak_10552b	10	103542746	103543247	TssA	Yes
A192R_peak_18217d	10	103543630	103544131	Quies	Yes
A100R_peak_13758	10	103547410	103547911	Tx	Yes
A389R1_1_lib_peak_10736	10	103553053	103553554	Tx	Yes
A389R1_1_lib_peak_10737	10	103553645	103554146	Tx	No
A389R1_1_lib_peak_10738	10	103554686	103555187	Tx	Yes
A389R1_1_lib_peak_10739	10	103563189	103563690	Tx	Yes
A226D_peak_16000	10	103572144	103572645	Tx	Yes
A150D_1_peak_18814b	10	103574584	103575085	Enh	Yes
A100R_peak_13760d	10	103575545	103576046	TssA	Yes
A100R_peak_13760f	10	103576423	103576924	TssA	Yes
A374D_peak_11891h	10	103577280	103577781	TssA	Yes
A401D_peak_14154c	10	103578008	103578509	TssA	Yes
A100R_peak_13760j	10	103578689	103579190	TssA	Yes
A451D_peak_14286	10	103579371	103579872	Quies	Yes
A150R_peak_22570	10	103581417	103581918	Quies	No
A173R_peak_14890	10	10358235	10358736	Quies	Yes
A233R_peak_13909	10	103586032	103586533	Quies	Yes
A280D_peak_17750a	10	103586557	103587058	Quies	Yes
A419R_peak_16249c	10	103587580	103588081	Quies	Yes
A198R_peak_18309	10	103588360	103588861	Enh	Yes
A451D_peak_14289b	10	103588964	103589465	TssA	Yes
A413R_peak_10556b	10	103589614	103590115	TssA	Yes
A413R_peak_10556c	10	103590294	103590795	TssA	Yes
A106D_peak_15418d	10	103591124	103591625	Enh	Yes
A280D_peak_17752a	10	103591871	103592372	Quies	Yes
A280D_peak_17753a	10	103592783	103593284	Quies	Yes
A280D_peak_17753b	10	103593455	103593956	Quies	Yes
A475D_peak_11708	10	103594169	103594670	Quies	Yes
A260R_peak_14548a	10	103595488	103595989	Quies	Yes
A280D_peak_17755	10	103597760	103598261	Quies	Yes
A106D_peak_15421a	10	103598782	103599283	Quies	Yes
A150R_peak_22575b	10	103599583	103600084	TssA	Yes
A289RR_peak_11334b	10	103600615	103601116	TssA	Yes
A280D_peak_17757e	10	103601353	103601854	ReprPC	Yes
A451D_peak_14296	10	103602353	103602854	ReprPC	Yes
A413R_peak_10560	10	103603260	103603761	BivR	Yes
A422D_peak_13614b	10	103603950	103604451	Quies	Yes
A280D_peak_17759	10	103604470	103604971	Quies	Yes
A233R_peak_13915a	10	103608149	103608650	Quies	Yes
A409D_peak_15016c	10	103608855	103609356	Quies	Yes
A192R_peak_18228	10	103611379	103611880	Quies	No
A173R_peak_20815a	10	103618653	103619154	Quies	Yes
A116R_peak_11384	10	103623674	103624175	Quies	Yes
A116R_peak_11385a	10	103625192	103625693	Quies	Yes
A213L_peak_10389	10	10363003	10363504	Quies	No
A475D_peak_11714a	10	103634623	103635124	Enh	Yes
A401D_peak_14165c	10	103635261	103635762	Quies	Yes
A409D_peak_15019	10	103638512	103639013	Quies	Yes
A278D_peak_13777b	10	103642107	103642608	Quies	No
A150D_1_peak_18825a	10	103649207	103649708	Quies	Yes
A374D_peak_8875	10	1036549	1037050	Tx	No
A278R_1_peak_13220	10	103655592	103656093	Quies	Yes
A173R_peak_14891	10	10365579	10366080	Quies	Yes
A150R_peak_22582	10	103657166	103657667	Quies	No
A278D_peak_13779	10	103660968	103661469	Enh	Yes
A278D_peak_13780	10	103661959	103662460	Enh	Yes
A423D_peak_13657	10	103663644	103664145	Enh	Yes
A100R_peak_13771b	10	103666716	103667217	Quies	Yes
A100R_peak_13771c	10	103667244	103667745	Quies	No
A100R_peak_13771d	10	103668160	103668661	Enh	Yes
A278D_peak_13783b	10	103668776	103669277	Quies	Yes
A278R_1_peak_13225	10	103680039	103680540	Quies	No
A278D_peak_13784b	10	103698590	103699091	Tx	Yes
A423D_peak_8834	10	10370037	10370538	Quies	Yes
A150R_peak_22585	10	103725156	103725657	Quies	No
A106D_peak_15430b	10	103728242	103728743	Enh	Yes
A100R_peak_13772	10	103728802	103729303	Enh	Yes
A157R_peak_12769c	10	103729404	103729905	Enh	Yes
A284R_peak_16264a	10	103732099	103732600	Quies	No
A496R_peak_12236b	10	103732967	103733468	TssA	Yes
A409D_peak_15024c	10	103733952	103734453	Enh	Yes
A292R_peak_18152	10	103739261	103739762	Quies	No
A173R_peak_14892	10	10374186	10374687	Quies	Yes
A473R_peak_15234a	10	103745416	103745917	Tx	Yes
A477R_peak_11263	10	103746046	103746547	Enh	Yes
A414D_peak_10974	10	10375888	10376389	Quies	Yes
A409D_peak_15026a	10	103760964	103761465	Enh	Yes
A409D_peak_15027	10	103761989	103762490	Tx	Yes
A278R_1_peak_13230a	10	103763311	103763812	Tx	No
A278R_1_peak_13230c	10	103763900	103764401	Tx	No
A150D_1_peak_18833a	10	103767354	103767855	Tx	Yes
A273R_peak_18592b	10	103769682	103770183	Tx	Yes
A475D_peak_11723a	10	103770567	103771068	Tx	Yes
A292R_peak_18157	10	103784346	103784847	Tx	No
A280D_peak_17762	10	103795321	103795822	Tx	Yes
A100R_peak_13777a	10	103812084	103812585	Quies	No
A121R_peak_14492a	10	103814874	103815375	TssA	Yes
A413R_peak_10567a	10	103815593	103816094	TssA	Yes
A390R_1_lib_peak_7970	10	103817596	103818097	Quies	Yes
A173R_peak_14893	10	10382266	10382767	Quies	Yes
A364R1_1_lib_peak_8058a	10	103824655	103825156	TssA	Yes
A116R_peak_11393c	10	103825496	103825997	TssA	Yes
A273R_peak_18595e	10	103826268	103826769	Tx	Yes
A129D_1_lib_peak_9739	10	103826965	103827466	Tx	Yes
A390R_1_lib_peak_7972	10	103828114	103828615	Tx	Yes
A150D_1_peak_18838	10	103828889	103829390	Tx	Yes
A226R_peak_15513b	10	103832745	103833246	Quies	Yes
A454R_peak_12222	10	10383407	10383908	Quies	No
A173R_peak_14894	10	10384206	10384707	Quies	No
A278R_1_peak_13235	10	103843379	103843880	Quies	No
A292R_peak_18161	10	103844879	103845380	Quies	No
A280D_peak_17766	10	103864093	103864594	Tx	Yes
A173R_peak_14895a	10	10386479	10386980	Quies	Yes
A385R_peak_11838	10	103864877	103865378	Tx	Yes
A280D_peak_17768	10	103866401	103866902	Tx	Yes
A273R_peak_18597a	10	103867074	103867575	Tx	Yes
A280D_peak_17769	10	103868607	103869108	Tx	Yes
A280D_peak_17770	10	103869853	103870354	Tx	No
A423D_peak_8835b	10	10386998	10387499	Quies	Yes
A280D_peak_17771a	10	103871569	103872070	Tx	Yes
A278R_1_peak_13236b	10	103872106	103872607	Enh	Yes
A278R_1_peak_13236d	10	103873015	103873516	TssA	Yes
A278R_1_peak_13236f	10	103873684	103874185	TssA	Yes
A413R_peak_10570b	10	103874648	103875149	TssA	Yes
A116R_peak_11398f	10	103875340	103875841	TssA	Yes
A385R_peak_11840	10	103875863	103876364	Enh	Yes
A390R_1_lib_peak_7975	10	103876465	103876966	Enh	Yes
A121R_peak_14496i	10	103877246	103877747	Enh	Yes
A280D_peak_17774c	10	103877826	103878327	Enh	Yes
A116R_peak_11398k	10	103878805	103879306	TssA	Yes
A106D_peak_15439e	10	103879418	103879919	TssA	Yes
A401D_peak_14181e	10	103880084	103880585	TssA	Yes
A455R1_1_lib_peak_10174g	10	103880999	103881500	TssA	Yes
A429D_peak_12831g	10	103881519	103882020	Enh	Yes
A280D_peak_17776	10	103884415	103884916	Quies	No
A226R_peak_15518	10	103890985	103891486	Quies	Yes
A364R1_1_lib_peak_8066b	10	103892296	103892797	TssA	Yes
A455R1_1_lib_peak_10175c	10	103893031	103893532	TssA	Yes
A100R_peak_13784e	10	103893725	103894226	TssA	Yes
A148R_peak_16047	10	103895831	103896332	Quies	No
A280D_peak_17778	10	103897681	103898182	Tx	Yes
A262R_peak_13800	10	103899620	103900121	Tx	Yes
A389R1_1_lib_peak_10759	10	103900449	103900950	Tx	Yes
A280D_peak_17780	10	103901068	103901569	Tx	Yes
A192R_peak_18251	10	103904286	103904787	Tx	No
A280D_peak_17781	10	103906467	103906968	Tx	Yes
A280D_peak_17782	10	103908705	103909206	Tx	Yes
A228R_1_lib_peak_10270a	10	103911108	103911609	TssA	Yes
A385R_peak_11843a	10	103911680	103912181	TssA	Yes
A289RR_peak_11348c	10	103912382	103912883	TssA	Yes
A284R_peak_16276b	10	103912998	103913499	Enh	Yes
A284R_peak_16277	10	103914340	103914841	Tx	No
A389R1_1_lib_peak_10761	10	103915728	103916229	Tx	Yes
A262R_peak_13803	10	103919012	103919513	Tx	No
A262R_peak_13804	10	103920566	103921067	Tx	Yes
A260R_peak_14569	10	103921379	103921880	Tx	No
A454R_peak_12223	10	10392138	10392639	Quies	No
A260R_peak_14570	10	103926283	103926784	Quies	No
A385R_peak_11844	10	103929261	103929762	TssA	Yes
A173R_peak_14896	10	10393193	10393694	Quies	Yes
A198R_peak_18339	10	103935327	103935828	Quies	No
A477R_peak_11276	10	103945726	103946227	Quies	Yes
A414D_peak_10977	10	10394771	10395272	Quies	No
A150R_peak_22608b	10	103948385	103948886	Quies	Yes
A150R_peak_22608c	10	103948998	103949499	Quies	Yes
A197D_peak_12577	10	103952691	103953192	Quies	No
A496R_peak_9126	10	10395358	10395859	Quies	Yes
A150D_1_peak_18850a	10	103960788	103961289	Quies	Yes
A155RR_peak_16520	10	103962198	103962699	Quies	No
A150D_1_peak_18851b	10	103973416	103973917	ReprPC	Yes
A273R_peak_18608	10	103982577	103983078	ReprPC	No
A364R1_1_lib_peak_8069b	10	103985919	103986420	BivR	Yes
A192R_peak_18259c	10	103986635	103987136	ReprPC	Yes
A280D_peak_17789	10	103987376	103987877	ReprPC	Yes
A280D_peak_17790	10	103987944	103988445	ReprPC	Yes
A280D_peak_17791	10	103988586	103989087	ReprPC	Yes
A173R_peak_14897	10	10398952	10399453	Quies	Yes
A260R_peak_14576b	10	103989659	103990160	BivR	Yes
A116R_peak_11404d	10	103990329	103990830	BivR	Yes
A116R_peak_11404f	10	103991291	103991792	BivR	Yes
A385R_peak_11849	10	103993744	103994245	ReprPC	Yes
A374D_peak_11920	10	103995595	103996096	ReprPC	Yes
A417D_peak_12088	10	103996785	103997286	ReprPC	Yes
A417D_peak_12089a	10	103999750	104000251	ReprPC	Yes
A233R_peak_13943a	10	104000511	104001012	ReprPC	Yes
A116R_peak_11405	10	104001105	104001606	BivR	Yes
A116R_peak_11406	10	104002146	104002647	ReprPC	No
A364R1_1_lib_peak_8073	10	104004847	104005348	TssA	Yes
A106D_peak_15450b	10	104005583	104006084	TssA	Yes
A260R_peak_14578d	10	104006331	104006832	Enh	Yes
A150R_peak_22615d	10	104006833	104007334	Quies	No
A150D_1_peak_18858a	10	104007382	104007883	Quies	Yes
A150R_peak_22617a	10	104027859	104028360	Tx	Yes
A173R_peak_14898	10	10403392	10403893	Quies	No
A389R1_1_lib_peak_10769	10	104039618	104040119	Quies	Yes
A409D_peak_15046b	10	104040492	104040993	Enh	Yes
A197R_peak_16747c	10	104041001	104041502	Quies	Yes
A278R_1_peak_13246a	10	104044722	104045223	Tx	No
A389R1_1_lib_peak_10770	10	104045899	104046400	Tx	Yes
A150R_peak_22619	10	104047141	104047642	Tx	No
A262R_peak_9323	10	10405209	10405710	Quies	Yes
A454R_peak_12225	10	10405999	10406500	Quies	No
A364R1_1_lib_peak_5997	10	10406999	10407500	Quies	Yes
A364R1_1_lib_peak_8075	10	104073215	104073716	Quies	Yes
A155RR_peak_16530	10	104078924	104079425	Quies	No
A401D_peak_14192b	10	104082784	104083285	Enh	Yes
A100R_peak_13796b	10	104085216	104085717	Quies	Yes
A389R1_1_lib_peak_10773	10	104086513	104087014	Quies	No
A129D_1_lib_peak_7097	10	10408838	10409339	Quies	Yes
A173R_peak_14901	10	10410230	10410731	Quies	Yes
A273R_peak_18617	10	104107116	104107617	Tx	Yes
A226R_peak_15534a	10	104107863	104108364	Tx	Yes
A173R_peak_14902	10	10411107	10411608	Quies	Yes
A385R_peak_11854a	10	104111617	104112118	Tx	Yes
A292R_peak_18183	10	104121234	104121735	Tx	Yes
A454R_peak_12228	10	10412821	10413322	Quies	No
A197D_peak_12588	10	104135059	104135560	Tx	Yes
A280D_peak_17799	10	104135787	104136288	Tx	No
A262R_peak_13814	10	104138759	104139260	Tx	Yes
A280D_peak_17800	10	104142398	104142899	Tx	Yes
A385R_peak_11855	10	104143576	104144077	Tx	Yes
A150R_peak_22626c	10	104144442	104144943	Quies	Yes
A150R_peak_22627	10	104150407	104150908	Quies	No
A150R_peak_22628	10	104152186	104152687	Quies	No
A390D_peak_12509	10	104152773	104153274	Enh	Yes
A389R1_1_lib_peak_10775a	10	104153749	104154250	TssA	Yes
A413R_peak_10587b	10	104154983	104155484	TssA	Yes
A390R_1_lib_peak_7988c	10	104155707	104156208	TssA	Yes
A129D_1_lib_peak_9756	10	104156258	104156759	Quies	Yes
A280D_peak_17803	10	104156823	104157324	Quies	Yes
A280D_peak_17804a	10	104157386	104157887	Quies	Yes
A280D_peak_17804b	10	104157890	104158391	Quies	Yes
A173R_peak_14903	10	10415860	10416361	Quies	Yes
A389R1_1_lib_peak_10776a	10	104158985	104159486	TssA	Yes
A390R_1_lib_peak_7991	10	104159802	104160303	Tx	Yes
A280D_peak_17805d	10	104160305	104160806	Tx	Yes
A280D_peak_17805f	10	104160902	104161403	Tx	Yes
A280D_peak_17805g	10	104161585	104162086	Tx	Yes
A280D_peak_17806b	10	104162439	104162940	Tx	Yes
A289RR_peak_11362b	10	104163296	104163797	ReprPC	Yes
A390D_peak_12517	10	104164197	104164698	ReprPC	Yes
A289RR_peak_11363a	10	104165047	104165548	ReprPC	Yes
A197R_peak_16756m	10	104165578	104166079	ReprPC	Yes
A150D_1_peak_18873	10	104166769	104167270	ReprPC	Yes
A150R_peak_22635f	10	104167617	104168118	ReprPC	Yes
A240R_peak_18070d	10	104168183	104168684	BivR	Yes
A260R_peak_14587b	10	104168783	104169284	BivR	Yes
A389R1_1_lib_peak_10778	10	104169541	104170042	ReprPC	Yes
A150R_peak_22635j	10	104170250	104170751	BivR	Yes
A280D_peak_17814	10	104170921	104171422	ReprPC	Yes
A280D_peak_17815a	10	104171544	104172045	ReprPC	Yes
A197D_peak_12604	10	104172642	104173143	ReprPC	Yes
A192R_peak_18280	10	104173163	104173664	ReprPC	Yes
A280D_peak_17816	10	104173668	104174169	ReprPC	Yes
A280D_peak_17817b	10	104174602	104175103	ReprPC	Yes
A280D_peak_17818a	10	104176065	104176566	ReprPC	Yes
A477R_peak_11292a	10	104176750	104177251	ReprPC	Yes
A150R_peak_22639a	10	104177575	104178076	ReprPC	Yes
A197R_peak_16765a	10	104178234	104178735	ReprPC	Yes
A413R_peak_10594c	10	104179138	104179639	Enh	Yes
A423D_peak_13685b	10	104179863	104180364	TssA	Yes
A413R_peak_10594e	10	104180542	104181043	TssA	Yes
A389R1_1_lib_peak_10784c	10	104181149	104181650	TssA	Yes
A240R_peak_18074j	10	104182228	104182729	TssA	Yes
A280D_peak_17822	10	104183650	104184151	Tx	Yes
A192D_peak_13653	10	104184543	104185044	Tx	Yes
A280D_peak_17823	10	104189179	104189680	Quies	Yes
A374D_peak_11939a	10	104191386	104191887	TssA	Yes
A401D_peak_14212a	10	104192073	104192574	TssA	Yes
A364R1_1_lib_peak_8085	10	104193149	104193650	Enh	Yes
A450R_peak_15374c	10	104194153	104194654	Enh	Yes
A284R_peak_16306g	10	104194921	104195422	TssA	Yes
A148R_peak_16072j	10	104195539	104196040	TssA	Yes
A260R_peak_14591k	10	104196178	104196679	Quies	Yes
A173R_peak_20854	10	104197918	104198419	Enh	Yes
A150R_peak_22643a	10	104200384	104200885	Quies	Yes
A150R_peak_22644	10	104201256	104201757	Quies	No
A401D_peak_14214a	10	104209161	104209662	TssA	Yes
A413R_peak_10600c	10	104209880	104210381	TssA	Yes
A237RR_peak_13297e	10	104210606	104211107	TssA	Yes
A269R_peak_13999d	10	104211146	104211647	Enh	Yes
A422R_peak_13897	10	104212621	104213122	Tx	Yes
A450R_peak_15379b	10	104214536	104215037	Quies	Yes
A150R_peak_22647	10	104218167	104218668	Quies	No
A280D_peak_17830	10	104219584	104220085	Quies	No
A262R_peak_13838b	10	104220715	104221216	TssA	Yes
A148R_peak_16075c	10	104221262	104221763	TssA	Yes
A284R_peak_16311c	10	104221765	104222266	Quies	Yes
A106D_peak_15479f	10	104222593	104223094	Quies	Yes
A173R_peak_14904	10	10422745	10423246	Quies	Yes
A269R_peak_14003a	10	104228947	104229448	Quies	Yes
A390R_1_lib_peak_8000	10	104229789	104230290	Quies	Yes
A417D_peak_12120	10	104230478	104230979	Quies	Yes
A269R_peak_14004	10	104232894	104233395	Tx	Yes
A280D_peak_17834	10	104234534	104235035	Tx	No
A280D_peak_17835	10	104235064	104235565	Tx	Yes
A422D_peak_13663	10	104236321	104236822	Tx	Yes
A364R1_1_lib_peak_8090a	10	104238466	104238967	Tx	Yes
A417D_peak_12122	10	104240016	104240517	Tx	Yes
A280D_peak_17837	10	104240771	104241272	Tx	Yes
A118R_peak_13279	10	104241353	104241854	Tx	Yes
A192D_peak_13665	10	104241932	104242433	Tx	Yes
A173R_peak_14905	10	10424470	10424971	Quies	No
A280D_peak_17838	10	104245717	104246218	Tx	Yes
A292R_peak_18200a	10	104251124	104251625	Tx	Yes
A475D_peak_11759	10	104252563	104253064	Tx	Yes
A280D_peak_17839	10	104260368	104260869	Tx	Yes
A374D_peak_11946a	10	104260985	104261486	TssA	Yes
A364R1_1_lib_peak_8091a	10	104261591	104262092	TssA	Yes
A364R1_1_lib_peak_8091c	10	104262294	104262795	TssA	Yes
A413R_peak_10606d	10	104263498	104263999	TssA	Yes
A455R1_1_lib_peak_10199e	10	104264399	104264900	TssA	Yes
A390R_1_lib_peak_8006	10	104265262	104265763	Quies	Yes
A110D_peak_14490a	10	104267856	104268357	Enh	Yes
A472D_peak_11757b	10	104269161	104269662	Tx	Yes
A150D_1_peak_18897a	10	104271412	104271913	Enh	Yes
A150R_peak_22661	10	104285935	104286436	Quies	No
A150R_peak_22662	10	104291258	104291759	Quies	Yes
A280R_peak_16651b	10	104294139	104294640	Quies	Yes
A150D_1_peak_18898	10	104297467	104297968	Quies	No
A273R_peak_18648	10	104299593	104300094	Quies	Yes
A173R_peak_14906	10	10430066	10430567	Quies	Yes
A450R_peak_15386b	10	104305949	104306450	Quies	Yes
A401D_peak_8843	10	10430595	10431096	Quies	Yes
A150R_peak_22665	10	104306490	104306991	Quies	Yes
A116R_peak_11437a	10	104315576	104316077	Quies	Yes
A116R_peak_11438	10	104316703	104317204	Quies	No
A226D_peak_16084	10	104317445	104317946	Quies	No
A409D_peak_15069b	10	104322756	104323257	Quies	No
A269R_peak_14010	10	104323962	104324463	Quies	No
A473D_peak_6397	10	10432461	10432962	Quies	Yes
A409D_peak_15070	10	104338990	104339491	Enh	Yes
A409D_peak_15071	10	104340177	104340678	Quies	No
A100R_peak_13815b	10	104341856	104342357	Enh	Yes
A417D_peak_12127b	10	104343597	104344098	Quies	Yes
A173R_peak_14908	10	10434721	10435222	Quies	Yes
A150R_peak_22669	10	104353266	104353767	Quies	Yes
A116R_peak_11440a	10	104355336	104355837	Enh	Yes
A116R_peak_11440b	10	104355955	104356456	Enh	Yes
A116R_peak_11441b	10	104357474	104357975	Tx	Yes
A116R_peak_11441c	10	104358085	104358586	Tx	Yes
A455R1_1_lib_peak_10205a	10	104358590	104359091	Tx	Yes
A116R_peak_11442	10	104359430	104359931	Tx	Yes
A389R1_1_lib_peak_10801	10	104359932	104360433	Tx	Yes
A475D_peak_11770a	10	104363448	104363949	Tx	Yes
A228R_1_lib_peak_10304b	10	104363977	104364478	Tx	Yes
A116R_peak_11444a	10	104368021	104368522	Quies	Yes
A228R_1_lib_peak_10305a	10	104370283	104370784	Quies	No
A116R_peak_11445b	10	104371133	104371634	Quies	Yes
A197D_peak_12626b	10	104371869	104372370	Enh	Yes
A364R1_1_lib_peak_8097b	10	104372639	104373140	Enh	Yes
A289RR_peak_11388b	10	104373168	104373669	Enh	Yes
A197D_peak_12626d	10	104373712	104374213	Enh	Yes
A417D_peak_12132a	10	104374799	104375300	Tx	Yes
A110D_peak_14498b	10	104375928	104376429	Tx	Yes
A280D_peak_17851	10	104377199	104377700	Tx	Yes
A280D_peak_17852	10	104379084	104379585	Tx	Yes
A116R_peak_11448a	10	104380140	104380641	Tx	Yes
A116R_peak_11448b	10	104380915	104381416	Quies	Yes
A116R_peak_11448c	10	104381626	104382127	Enh	Yes
A121R_peak_14539a	10	104382417	104382918	Quies	Yes
A280D_peak_17856a	10	104384875	104385376	Enh	Yes
A198D_peak_14781c	10	104385528	104386029	Enh	Yes
A198R_peak_18388e	10	104386143	104386644	Quies	Yes
A280D_peak_17857	10	104387046	104387547	Tx	Yes
A240R_peak_18103	10	104389408	104389909	Enh	Yes
A240R_peak_18104	10	104390967	104391468	Tx	No
A148R_peak_16095a	10	104392196	104392697	Quies	Yes
A121R_peak_14542b	10	104392787	104393288	Quies	Yes
A472D_peak_11768d	10	104393654	104394155	Quies	Yes
A116R_peak_11452e	10	104394182	104394683	Enh	Yes
A364R1_1_lib_peak_8100b	10	104395272	104395773	Enh	Yes
A118R_peak_13288h	10	104395833	104396334	Quies	Yes
A374D_peak_11962	10	104396521	104397022	Quies	Yes
A116R_peak_11453a	10	104398273	104398774	Quies	Yes
A451D_peak_14365	10	104399151	104399652	Quies	Yes
A240D_peak_17052a	10	104400882	104401383	Quies	No
A401D_peak_14236a	10	104401812	104402313	TssA	Yes
A401D_peak_14236b	10	104402756	104403257	TssA	Yes
A106D_peak_15492d	10	104403723	104404224	TssA	Yes
A237RR_peak_13314e	10	104404238	104404739	TssA	Yes
A413R_peak_10614h	10	104404746	104405247	TssA	Yes
A364R1_1_lib_peak_8103c	10	104405750	104406251	TssA	Yes
A413R_peak_10614k	10	104406679	104407180	TssA	Yes
A280D_peak_17865i	10	104407190	104407691	TssA	Yes
A423D_peak_13712l	10	104408105	104408606	Enh	Yes
A116R_peak_11454n	10	104408682	104409183	TssA	Yes
A455R1_1_lib_peak_10213p	10	104409620	104410121	Enh	Yes
A450R_peak_15397n	10	104410127	104410628	Enh	Yes
A450R_peak_15397p	10	104410823	104411324	Enh	Yes
A284R_peak_16332n	10	104411457	104411958	Enh	Yes
A278D_peak_13841	10	104412099	104412600	Enh	Yes
A260R_peak_14616	10	104412955	104413456	Tx	Yes
A173R_peak_14909	10	10441420	10441921	Quies	Yes
A260R_peak_14617	10	104414605	104415106	Tx	Yes
A390R_1_lib_peak_8024	10	104416127	104416628	Tx	Yes
A385R_peak_11889	10	104417953	104418454	Tx	Yes
A213L_peak_15567	10	104418507	104419008	Tx	Yes
A280D_peak_17867a	10	104419247	104419748	Tx	Yes
A262R_peak_13856a	10	104419828	104420329	Enh	Yes
A364R1_1_lib_peak_8107b	10	104420705	104421206	TssA	Yes
A289RR_peak_11396c	10	104421436	104421937	Enh	Yes
A118R_peak_13293	10	104422383	104422884	Quies	No
A423D_peak_8838	10	10442289	10442790	Quies	Yes
A409D_peak_15088a	10	104423851	104424352	Quies	Yes
A150D_1_peak_18916	10	104425678	104426179	Tx	Yes
A409D_peak_15089a	10	104427746	104428247	Enh	Yes
A110R_peak_13048c	10	104428489	104428990	Enh	Yes
A100R_peak_13829b	10	104429011	104429512	Enh	Yes
A262R_peak_13858c	10	104429668	104430169	Enh	Yes
A260R_peak_14626	10	104430508	104431009	Enh	Yes
A100R_peak_13831a	10	104432286	104432787	Enh	Yes
A262R_peak_13860d	10	104433658	104434159	TssA	Yes
A260R_peak_14627d	10	104434501	104435002	Enh	Yes
A100R_peak_13831f	10	104435028	104435529	Enh	Yes
A100R_peak_13831h	10	104435748	104436249	Enh	Yes
A173R_peak_14911b	10	10443578	10444079	Quies	Yes
A260R_peak_14627i	10	104436735	104437236	Enh	Yes
A116R_peak_11459	10	104438552	104439053	Enh	Yes
A150D_1_peak_18922	10	104443415	104443916	Tx	No
A198R_peak_18402	10	104445002	104445503	Tx	No
A422D_peak_8131	10	10445506	10446007	Quies	No
A409D_peak_15094	10	104459818	104460319	Tx	No
A409D_peak_15095b	10	104461087	104461588	Quies	Yes
A150R_peak_22697	10	104464454	104464955	Quies	No
A150D_1_peak_18923a	10	104465114	104465615	Quies	Yes
A150R_peak_22699a	10	104466537	104467038	Quies	Yes
A292R_peak_18227a	10	104470093	104470594	Quies	Yes
A475D_peak_11787b	10	104471546	104472047	Quies	Yes
A292R_peak_18228d	10	104472523	104473024	Enh	Yes
A173R_peak_14912	10	10447310	10447811	Quies	Yes
A262R_peak_13866a	10	104473205	104473706	TssA	Yes
A413R_peak_10624a	10	104473707	104474208	TssA	Yes
A106D_peak_15508d	10	104474764	104475265	TssA	Yes
A226R_peak_15582	10	104475848	104476349	Quies	Yes
A116R_peak_11461a	10	104476814	104477315	Quies	Yes
A116R_peak_11461b	10	104478092	104478593	Enh	Yes
A116R_peak_11462	10	104478965	104479466	Quies	No
A116R_peak_11463	10	104480572	104481073	Tx	No
A150R_peak_22703	10	104481644	104482145	Tx	No
A280D_peak_17882	10	104486604	104487105	Tx	Yes
A150D_1_peak_18928	10	104488764	104489265	Tx	Yes
A280D_peak_17885	10	104491475	104491976	Tx	No
A455R1_1_lib_peak_10226	10	104494372	104494873	Tx	Yes
A237RR_peak_13328a	10	104495147	104495648	Tx	Yes
A451D_peak_14379c	10	104495857	104496358	Tx	Yes
A116R_peak_11466a	10	104497614	104498115	Enh	Yes
A455R1_1_lib_peak_10228b	10	104498413	104498914	Enh	Yes
A197D_peak_12652b	10	104498953	104499454	Enh	Yes
A385R_peak_11901	10	104499952	104500453	Quies	Yes
A148R_peak_16117	10	104500537	104501038	Quies	Yes
A157R_peak_12841b	10	104503452	104503953	TssA	Yes
A451D_peak_14382d	10	104504098	104504599	TssA	Yes
A150R_peak_22710	10	104508351	104508852	Tx	Yes
A173R_peak_14913	10	10450963	10451464	Quies	Yes
A150R_peak_22711	10	104511805	104512306	Tx	No
A150R_peak_22712	10	104512655	104513156	Enh	Yes
A150D_1_peak_18933	10	104514021	104514522	Quies	Yes
A455R1_1_lib_peak_10231	10	104517060	104517561	Quies	Yes
A116R_peak_11471a	10	104517748	104518249	Quies	Yes
A455R1_1_lib_peak_10232	10	104518491	104518992	Quies	Yes
A278R_1_peak_13287	10	104522851	104523352	Tx	No
A150R_peak_22714	10	104526939	104527440	Quies	No
A409D_peak_15109	10	104529516	104530017	Quies	No
A409D_peak_15110a	10	104530356	104530857	Quies	Yes
A451D_peak_14386b	10	104531689	104532190	Quies	Yes
A278R_1_peak_13288	10	104532673	104533174	Quies	Yes
A423D_peak_13731a	10	104533515	104534016	Quies	Yes
A409D_peak_15113a	10	104534801	104535302	Quies	Yes
A409D_peak_15113b	10	104535595	104536096	Quies	Yes
A423D_peak_13732e	10	104536830	104537331	Quies	Yes
A423D_peak_13733	10	104537627	104538128	Quies	Yes
A401D_peak_8846	10	10453883	10454384	Quies	Yes
A278R_1_peak_13292	10	104540850	104541351	Quies	Yes
A385R_peak_11907a	10	104542385	104542886	Quies	Yes
A385R_peak_11907c	10	104543096	104543597	Quies	Yes
A409D_peak_15115	10	104545584	104546085	Quies	Yes
A192R_peak_18333b	10	104546211	104546712	Quies	Yes
A451D_peak_14391	10	104551907	104552408	Quies	No
A192R_peak_18334a	10	104554591	104555092	Quies	No
A414D_peak_15504a	10	104555259	104555760	Quies	Yes
A413R_peak_10630a	10	104555879	104556380	Enh	Yes
A121R_peak_14569d	10	104556652	104557153	Tx	Yes
A451D_peak_14394a	10	104559126	104559627	Tx	Yes
A414D_peak_15505a	10	104559931	104560432	Tx	Yes
A429D_peak_12906	10	104560498	104560999	Tx	Yes
A116R_peak_11478c	10	104561186	104561687	Enh	Yes
A455R1_1_lib_peak_10238d	10	104561896	104562397	Enh	Yes
A116R_peak_11478f	10	104562644	104563145	Tx	Yes
A116R_peak_11479	10	104564024	104564525	Tx	No
A116R_peak_11480a	10	104565167	104565668	Tx	Yes
A423D_peak_13739b	10	104565799	104566300	Tx	Yes
A116R_peak_11480e	10	104566712	104567213	Tx	No
A423D_peak_13741	10	104568188	104568689	Tx	Yes
A451D_peak_14397	10	104568744	104569245	Tx	Yes
A455R1_1_lib_peak_10242a	10	104569578	104570079	Tx	Yes
A116R_peak_11485a	10	104571087	104571588	Tx	Yes
A455R1_1_lib_peak_10244a	10	104572194	104572695	Enh	Yes
A116R_peak_11485d	10	104573165	104573666	Tx	Yes
A385R_peak_11917b	10	104574016	104574517	Tx	Yes
A451D_peak_14399h	10	104574871	104575372	Tx	Yes
A116R_peak_11485i	10	104575692	104576193	Tx	Yes
A422D_peak_8132	10	10457641	10458142	Quies	Yes
A150D_1_peak_18942i	10	104576427	104576928	Tx	Yes
A451D_peak_14402a	10	104577980	104578481	Quies	Yes
A116R_peak_11486b	10	104578812	104579313	Quies	Yes
A451D_peak_14403a	10	104582547	104583048	Quies	Yes
A116R_peak_11488a	10	104585219	104585720	Quies	Yes
A451D_peak_14405	10	104590707	104591208	Quies	Yes
A173R_peak_14914	10	10459111	10459612	Quies	Yes
A409D_peak_15123a	10	104591310	104591811	Quies	Yes
A280D_peak_17897	10	104592257	104592758	Quies	Yes
A364R1_1_lib_peak_8123a	10	104594498	104594999	Quies	Yes
A173R_peak_14915	10	10459706	10460207	Quies	Yes
A280D_peak_17899	10	104597268	104597769	Quies	No
A150D_1_peak_18945	10	104597989	104598490	Het	Yes
A417D_peak_12168	10	104604041	104604542	Quies	Yes
A374D_peak_9207b	10	10460458	10460959	Quies	Yes
A364R1_1_lib_peak_8124a	10	104613908	104614409	TssA	Yes
A237RR_peak_9757	10	10461467	10461968	Quies	Yes
A150R_peak_22735b	10	104615549	104616050	Quies	Yes
A473D_peak_6400	10	10462000	10462501	Quies	Yes
A233D_peak_13526	10	104628335	104628836	Quies	Yes
A390R_1_lib_peak_8052b	10	104629164	104629665	TssA	Yes
A451D_peak_14411c	10	104629705	104630206	Quies	Yes
A401D_peak_8847	10	10463036	10463537	Quies	Yes
A118R_peak_13320	10	104631898	104632399	Quies	Yes
A100R_peak_13852b	10	104638181	104638682	Enh	Yes
A173R_peak_14918	10	10464167	10464668	Quies	Yes
A173R_peak_14919	10	10464747	10465248	Quies	Yes
A451D_peak_14413a	10	104648804	104649305	Quies	Yes
A116R_peak_11493b	10	104649317	104649818	Quies	Yes
A451D_peak_14414b	10	104651562	104652063	Tx	No
A226D_peak_16126a	10	104660933	104661434	Quies	Yes
A226R_peak_15597	10	104669868	104670369	Quies	No
A409D_peak_15129a	10	104672252	104672753	Quies	Yes
A417D_peak_12171a	10	104676673	104677174	TssA	Yes
A389R1_1_lib_peak_10844a	10	104677423	104677924	TssA	Yes
A278R_1_peak_13302d	10	104678214	104678715	TssA	Yes
A280D_peak_17903e	10	104678746	104679247	TssA	Yes
A364R1_1_lib_peak_8128	10	104679390	104679891	Enh	Yes
A150D_1_peak_18951b	10	104682785	104683286	Quies	Yes
A475D_peak_11811a	10	104687166	104687667	Enh	Yes
A100R_peak_13855a	10	104695039	104695540	Quies	Yes
A401D_peak_8848	10	10470496	10470997	Quies	No
A278R_1_peak_13304	10	104708069	104708570	Quies	Yes
A423D_peak_8840	10	10471687	10472188	Quies	Yes
A278R_1_peak_13305b	10	104723118	104723619	Quies	Yes
A389R1_1_lib_peak_8267	10	10473077	10473578	Quies	Yes
A129R_peak_12769	10	104748723	104749224	Quies	Yes
A192D_peak_13711	10	104754356	104754857	Quies	Yes
A423D_peak_8841	10	10475460	10475961	Quies	No
A350R_peak_11506	10	10476207	10476708	Quies	No
A116R_peak_11497	10	104762599	104763100	Quies	No
A450R_peak_15430b	10	104763322	104763823	Quies	Yes
A192R_peak_18350	10	104777417	104777918	Quies	No
A450R_peak_15431	10	104786714	104787215	Quies	Yes
A454R_peak_12234	10	10479943	10480444	Quies	Yes
A278R_1_peak_13308b	10	104800257	104800758	Quies	No
A280D_peak_17904	10	104810346	104810847	Quies	Yes
A269R_peak_14054b	10	104813762	104814263	TssA	Yes
A450R_peak_15432	10	104817453	104817954	Quies	No
A350R_peak_15992	10	104822744	104823245	Quies	Yes
A116R_peak_11500	10	104825333	104825834	Quies	Yes
A280D_peak_17906a	10	104828841	104829342	Quies	Yes
A390R_1_lib_peak_8054	10	104829417	104829918	Enh	Yes
A385R_peak_11925c	10	104829993	104830494	Enh	Yes
A192R_peak_18353	10	104835633	104836134	Quies	No
A280D_peak_17907	10	104836207	104836708	Tx	No
A280D_peak_17908	10	104836950	104837451	Tx	No
A192R_peak_18354	10	104838033	104838534	Quies	Yes
A280R_peak_16709	10	104838686	104839187	Quies	Yes
A116R_peak_11502	10	104839422	104839923	Quies	No
A192R_peak_18356	10	104839932	104840433	Quies	No
A473R_peak_15341	10	104840760	104841261	Quies	Yes
A192D_peak_13715	10	104841486	104841987	Quies	Yes
A473R_peak_15342	10	104843328	104843829	Tx	Yes
A173R_peak_14920	10	10485911	10486412	Quies	No
A389R1_1_lib_peak_10848	10	104860395	104860896	Tx	Yes
A150R_peak_22747	10	104862017	104862518	Tx	No
A473D_peak_6401	10	10486540	10487041	Quies	Yes
A106D_peak_15543a	10	104868228	104868729	Tx	Yes
A106D_peak_15544a	10	104870119	104870620	Tx	No
A450R_peak_15435b	10	104871032	104871533	Tx	Yes
A173R_peak_14921	10	10487803	10488304	Quies	Yes
A198D_peak_14823	10	104880461	104880962	Tx	No
A192D_peak_13717a	10	104884874	104885375	Tx	Yes
A150R_peak_22750c	10	104885700	104886201	Tx	Yes
A150R_peak_22751	10	104886260	104886761	Tx	Yes
A150R_peak_22752b	10	104892752	104893253	Tx	Yes
A192R_peak_18365	10	104894080	104894581	Tx	Yes
A150D_1_peak_18963	10	104894710	104895211	Tx	Yes
A150R_peak_22754a	10	104899332	104899833	Tx	No
A150R_peak_22754b	10	104900005	104900506	Tx	No
A192R_peak_18367b	10	104907575	104908076	Tx	Yes
A192R_peak_18367d	10	104908247	104908748	Tx	Yes
A192R_peak_18368	10	104908809	104909310	Tx	No
A192R_peak_18369	10	104909563	104910064	Tx	No
A475D_peak_11820	10	104912945	104913446	Tx	Yes
A198D_peak_14824a	10	104914327	104914828	Tx	Yes
A198D_peak_14824c	10	104914967	104915468	Tx	Yes
A280R_peak_16716	10	104915469	104915970	Tx	Yes
A473R_peak_15345	10	104921006	104921507	Tx	No
A213L_peak_15611	10	104929310	104929811	Tx	No
A496R_peak_12320a	10	104935308	104935809	Enh	Yes
A213L_peak_15613	10	104935995	104936496	Enh	Yes
A385R_peak_11931	10	104936936	104937437	Enh	Yes
A423D_peak_13754	10	104938233	104938734	Tx	Yes
A116R_peak_11505b	10	104938933	104939434	Tx	Yes
A116R_peak_11506b	10	104940355	104940856	Enh	Yes
A401D_peak_14277c	10	104940860	104941361	Enh	Yes
A409D_peak_15138d	10	104941569	104942070	Enh	Yes
A289RR_peak_11422e	10	104942239	104942740	Enh	Yes
A289RR_peak_11423a	10	104943368	104943869	Enh	Yes
A174R_peak_12935c	10	104944148	104944649	Enh	Yes
A116R_peak_11507d	10	104944859	104945360	Enh	Yes
A289RR_peak_11423g	10	104945733	104946234	Enh	Yes
A289RR_peak_11423i	10	104946493	104946994	Enh	Yes
A385R_peak_11937	10	104948220	104948721	Quies	Yes
A116R_peak_11509a	10	104948763	104949264	Quies	Yes
A455R1_1_lib_peak_10259	10	104949266	104949767	Quies	Yes
A213L_peak_15618a	10	104949875	104950376	Enh	Yes
A385R_peak_11938b	10	104950404	104950905	Enh	Yes
A260R_peak_14665b	10	104951247	104951748	TssA	Yes
A401D_peak_14282c	10	104951987	104952488	TssA	Yes
A401D_peak_14282e	10	104952573	104953074	TssA	Yes
A350R_peak_11507	10	10495291	10495792	Quies	Yes
A419R_peak_16332d	10	104953085	104953586	TssA	Yes
A450R_peak_15444d	10	104953631	104954132	Quies	Yes
A116R_peak_11510b	10	104957007	104957508	Quies	Yes
A450R_peak_15446a	10	104957527	104958028	Quies	Yes
A192D_peak_13730	10	104962140	104962641	Quies	Yes
A450R_peak_15447	10	104984298	104984799	Het	Yes
A106D_peak_15555	10	104993664	104994165	Quies	No
A280D_peak_12968	10	1049954	1050455	Tx	Yes
A409D_peak_15146	10	104998335	104998836	Quies	Yes
A454R_peak_12235	10	10499962	10500463	Quies	Yes
A150D_1_peak_18971b	10	105000135	105000636	Enh	Yes
A364R1_1_lib_peak_8136	10	105001205	105001706	Enh	Yes
A364R1_1_lib_peak_8137	10	105004535	105005036	Quies	Yes
A150R_peak_22773	10	105014435	105014936	Quies	No
A240R_peak_18162	10	105025257	105025758	ReprPC	Yes
A454R_peak_12236	10	10503183	10503684	Quies	No
A409D_peak_15149b	10	105032902	105033403	ReprPC	Yes
A150D_1_peak_18974	10	105034948	105035449	ReprPC	No
A472D_peak_11807b	10	105036455	105036956	BivR	Yes
A413R_peak_10651b	10	105037000	105037501	BivR	Yes
A240R_peak_18165	10	105038344	105038845	ReprPC	Yes
A273R_peak_18709b	10	105041620	105042121	ReprPC	Yes
A197D_peak_12690a	10	105109404	105109905	Quies	Yes
A289RR_peak_11430	10	105110259	105110760	TssA	Yes
A100R_peak_13876	10	105113116	105113617	Quies	Yes
A240R_peak_18169a	10	105127308	105127809	TssA	Yes
A157R_peak_12873b	10	105128012	105128513	TssA	Yes
A280D_peak_17918	10	105128901	105129402	Enh	Yes
A389R1_1_lib_peak_10857	10	105137680	105138181	Tx	Yes
A150R_peak_22778b	10	105154006	105154507	Tx	Yes
A273R_peak_18712a	10	105155271	105155772	TssA	Yes
A364R1_1_lib_peak_8140b	10	105156254	105156755	TssA	Yes
A150R_peak_22779c	10	105156763	105157264	TssA	Yes
A150D_1_peak_18980a	10	105159038	105159539	Tx	Yes
A173R_peak_14922	10	10516766	10517267	Quies	Yes
A240R_peak_18172a	10	105176379	105176880	Tx	Yes
A118R_peak_13345a	10	105188592	105189093	Tx	Yes
A401D_peak_14291b	10	105189197	105189698	Tx	Yes
A409D_peak_15156b	10	105193683	105194184	Tx	Yes
A280D_peak_17922	10	105194220	105194721	Tx	Yes
A364R1_1_lib_peak_8142	10	105195201	105195702	Tx	Yes
A284R_peak_16394	10	105195847	105196348	Tx	Yes
A451D_peak_14440b	10	105196729	105197230	Tx	Yes
A450R_peak_15458a	10	105197277	105197778	Tx	Yes
A472D_peak_11814b	10	105199960	105200461	Tx	Yes
A213L_peak_15639	10	105201351	105201852	Tx	Yes
A417D_peak_12192	10	105201907	105202408	Tx	Yes
A409D_peak_15157a	10	105203354	105203855	Tx	Yes
A280D_peak_17926	10	105204459	105204960	Tx	No
A450R_peak_15461	10	105205240	105205741	Tx	No
A385R_peak_11953	10	105208403	105208904	Tx	Yes
A260R_peak_14675b	10	105208970	105209471	Tx	Yes
A450R_peak_15462b	10	105209583	105210084	Tx	Yes
A155RR_peak_16643c	10	105210251	105210752	Enh	Yes
A454R_peak_17843c	10	105210883	105211384	TssA	Yes
A389R1_1_lib_peak_10862c	10	105211755	105212256	TssA	Yes
A118R_peak_13348b	10	105213801	105214302	ReprPC	Yes
A192D_peak_13743	10	105214476	105214977	ReprPC	Yes
A419R_peak_16339	10	105214994	105215495	ReprPC	Yes
A106D_peak_15563	10	105216267	105216768	ReprPC	Yes
A106D_peak_15564	10	105216862	105217363	ReprPC	Yes
A280D_peak_17931	10	105217780	105218281	ReprPC	Yes
A451D_peak_14444a	10	105218297	105218798	ReprPC	Yes
A240R_peak_18176d	10	105219191	105219692	ReprPC	Yes
A148R_peak_16172	10	105219997	105220498	ReprPC	No
A240R_peak_18177	10	105222197	105222698	ReprPC	No
A260R_peak_14678	10	105224260	105224761	ReprPC	No
A385R_peak_11956	10	105224848	105225349	ReprPC	Yes
A121R_peak_14606a	10	105226522	105227023	ReprPC	Yes
A284R_peak_16402b	10	105227207	105227708	ReprPC	Yes
A284R_peak_16402c	10	105227746	105228247	ReprPC	Yes
A472D_peak_11820	10	105228691	105229192	ReprPC	Yes
A390R_1_lib_peak_8065	10	105229397	105229898	ReprPC	Yes
A425D_peak_10706a	10	105230279	105230780	ReprPC	Yes
A389R1_1_lib_peak_10865	10	105230948	105231449	TssA	Yes
A106D_peak_15569d	10	105231692	105232193	Enh	Yes
A118R_peak_13353	10	105232370	105232871	Quies	Yes
A417D_peak_12202b	10	105235380	105235881	Quies	Yes
A463R_peak_12561b	10	105236233	105236734	Quies	Yes
A284R_peak_16407	10	105236761	105237262	Quies	No
A150R_peak_22786a	10	105238614	105239115	Quies	Yes
A260R_peak_14684	10	105240310	105240811	Quies	Yes
A240R_peak_18184b	10	105241774	105242275	Quies	Yes
A226D_peak_16158b	10	105245591	105246092	Quies	Yes
A173R_peak_14923	10	10524713	10525214	Quies	Yes
A233D_peak_13553	10	105250377	105250878	ReprPC	Yes
A129D_1_lib_peak_9822	10	105250956	105251457	ReprPC	Yes
A409D_peak_15166	10	105251781	105252282	ReprPC	Yes
A240R_peak_18187	10	105252342	105252843	ReprPC	Yes
A390R_1_lib_peak_8067	10	105252975	105253476	BivR	Yes
A174R_peak_12958	10	105253556	105254057	BivR	Yes
A477R_peak_11376d	10	105254147	105254648	BivR	Yes
A240D_peak_17119a	10	105258569	105259070	ReprPC	Yes
A197R_peak_16881b	10	105262485	105262986	ReprPC	Yes
A150D_1_peak_18994	10	105263134	105263635	ReprPC	No
A409D_peak_15168	10	105263946	105264447	ReprPC	Yes
A192R_peak_18408	10	105265439	105265940	ReprPC	Yes
A280D_peak_17950	10	105266009	105266510	ReprPC	Yes
A454R_peak_12237	10	10526618	10527119	Quies	No
A260R_peak_14691a	10	105266977	105267478	ReprPC	Yes
A197R_peak_16883b	10	105267855	105268356	ReprPC	Yes
A419R_peak_16347	10	105269918	105270419	Quies	Yes
A385R_peak_11967b	10	105275284	105275785	Quies	Yes
A198R_peak_18473a	10	105286551	105287052	Quies	No
A100R_peak_13890	10	105294591	105295092	ReprPC	Yes
A280D_peak_17953	10	105295480	105295981	ReprPC	Yes
A240D_peak_17124	10	105297969	105298470	ReprPC	Yes
A280D_peak_17954	10	105301415	105301916	ReprPC	Yes
A118R_peak_13362a	10	105302015	105302516	Enh	Yes
A389R1_1_lib_peak_10871	10	105302714	105303215	TssA	Yes
A110R_peak_13100b	10	105303362	105303863	Quies	Yes
A197R_peak_16886b	10	105304473	105304974	Quies	Yes
A192D_peak_13756b	10	105305165	105305666	Quies	Yes
A233D_peak_13561	10	105306236	105306737	Quies	No
A284R_peak_16418	10	105306983	105307484	Quies	Yes
A157R_peak_12885	10	105307505	105308006	Quies	No
A280D_peak_17957	10	105308796	105309297	Quies	Yes
A240R_peak_18197b	10	105310081	105310582	Enh	Yes
A450R_peak_15471b	10	105311478	105311979	Quies	Yes
A118R_peak_13365	10	105312190	105312691	Quies	Yes
A240R_peak_18199a	10	105312874	105313375	Quies	Yes
A419R_peak_16350b	10	105313418	105313919	Quies	Yes
A173R_peak_20928a	10	105313987	105314488	Quies	Yes
A385R_peak_11972b	10	105314752	105315253	TssA	Yes
A390R_1_lib_peak_8071	10	105315390	105315891	Enh	Yes
A129D_1_lib_peak_9827	10	105316461	105316962	Quies	Yes
A192R_peak_18416	10	105317388	105317889	Quies	Yes
A409D_peak_15179b	10	105318372	105318873	Enh	Yes
A280D_peak_17961	10	105319192	105319693	Quies	Yes
A280D_peak_17962	10	105319871	105320372	Quies	Yes
A273R_peak_18737a	10	105323637	105324138	Quies	Yes
A389R1_1_lib_peak_10875	10	105324187	105324688	Quies	Yes
A419R_peak_16356	10	105324699	105325200	Quies	Yes
A280D_peak_17965	10	105329188	105329689	Quies	Yes
A409D_peak_15182	10	105329690	105330191	Quies	Yes
A280D_peak_17966	10	105330441	105330942	Quies	Yes
A280D_peak_17967	10	105331035	105331536	Quies	Yes
A100R_peak_13897a	10	105331554	105332055	Quies	Yes
A280D_peak_17968	10	105335327	105335828	Quies	Yes
A150R_peak_22805a	10	105335962	105336463	Quies	Yes
A100R_peak_13898b	10	105336638	105337139	Enh	Yes
A273R_peak_18741d	10	105337372	105337873	Quies	Yes
A197R_peak_16895	10	105338469	105338970	Quies	Yes
A409D_peak_15186	10	105340001	105340502	Quies	Yes
A417D_peak_12218	10	105341535	105342036	Quies	Yes
A233R_peak_14054a	10	105343372	105343873	Quies	Yes
A423D_peak_13785b	10	105344044	105344545	TssA	Yes
A423D_peak_13785d	10	105344959	105345460	Quies	Yes
A423D_peak_13785e	10	105345477	105345978	Quies	Yes
A100R_peak_13903b	10	105346941	105347442	Quies	Yes
A390R_1_lib_peak_8073	10	105348160	105348661	Quies	Yes
A419R_peak_16360a	10	105348889	105349390	Quies	Yes
A226R_peak_15642	10	105349558	105350059	Quies	Yes
A280D_peak_17971	10	105350613	105351114	Quies	Yes
A273R_peak_18746a	10	105352289	105352790	Quies	Yes
A233R_peak_14055c	10	105352905	105353406	Quies	Yes
A409D_peak_15189	10	105354214	105354715	Quies	No
A273R_peak_18747	10	105355534	105356035	Quies	Yes
A150R_peak_22808	10	105356197	105356698	Quies	Yes
A414D_peak_10981	10	10535782	10536283	Quies	No
A417D_peak_12221a	10	105358341	105358842	Tx	Yes
A273R_peak_18749	10	105359087	105359588	Tx	Yes
A280D_peak_17973	10	105359876	105360377	Tx	No
A129D_1_lib_peak_9830	10	105361607	105362108	Tx	Yes
A419R_peak_16363	10	105362564	105363065	Tx	Yes
A192R_peak_18427	10	105363255	105363756	Tx	No
A417D_peak_12224	10	105365605	105366106	Tx	Yes
A417D_peak_12225	10	105368868	105369369	Tx	No
A429D_peak_12936	10	105369876	105370377	Enh	Yes
A129D_1_lib_peak_9831	10	105370704	105371205	Tx	Yes
A280D_peak_17975	10	105372021	105372522	Tx	No
A350R_peak_11508	10	10537343	10537844	Quies	Yes
A240D_peak_17146	10	105376302	105376803	Tx	Yes
A278R_1_peak_13337a	10	105377482	105377983	Tx	Yes
A278R_1_peak_13337b	10	105378344	105378845	Tx	Yes
A409D_peak_15192a	10	105378871	105379372	Tx	Yes
A280D_peak_17977	10	105379608	105380109	Tx	Yes
A278R_1_peak_13337e	10	105380142	105380643	Tx	Yes
A278R_1_peak_13337f	10	105380719	105381220	Tx	Yes
A192D_peak_13765	10	105382473	105382974	Tx	Yes
A454R_peak_12238	10	10538260	10538761	Quies	Yes
A192D_peak_13766	10	105383689	105384190	Tx	Yes
A273R_peak_18755	10	105384458	105384959	Tx	Yes
A192D_peak_13767	10	105386651	105387152	Tx	Yes
A280D_peak_17979	10	105387800	105388301	Tx	Yes
A192D_peak_13768	10	105388480	105388981	Tx	Yes
A472D_peak_11838b	10	105390046	105390547	Enh	Yes
A475D_peak_11857a	10	105391798	105392299	Enh	Yes
A273R_peak_18758b	10	105392362	105392863	Enh	Yes
A173R_peak_14925	10	10539401	10539902	Quies	Yes
A280D_peak_17982	10	105394377	105394878	Tx	Yes
A192R_peak_18432	10	105397206	105397707	Enh	Yes
A419R_peak_16369	10	105397725	105398226	Enh	Yes
A278R_1_peak_13339b	10	105398751	105399252	Tx	Yes
A273R_peak_18760	10	105399689	105400190	Quies	Yes
A226R_peak_15648	10	105400572	105401073	Tx	Yes
A429D_peak_9210	10	10540082	10540583	Quies	Yes
A475D_peak_11858a	10	105403874	105404375	Quies	Yes
A475D_peak_11858b	10	105404737	105405238	Enh	Yes
A240R_peak_18223d	10	105405470	105405971	Enh	Yes
A240D_peak_17151g	10	105406249	105406750	Enh	Yes
A473D_peak_6402	10	10540955	10541456	Quies	Yes
A273R_peak_18762	10	105409939	105410440	Tx	Yes
A273R_peak_18763	10	105410453	105410954	Tx	Yes
A150R_peak_22821	10	105411789	105412290	Tx	Yes
A280D_peak_17984	10	105412780	105413281	Tx	No
A273R_peak_18764	10	105413710	105414211	Tx	Yes
A280D_peak_17985	10	105417599	105418100	Tx	Yes
A419R_peak_16371	10	105418263	105418764	Tx	Yes
A364R1_1_lib_peak_8153a	10	105419481	105419982	TssA	Yes
A240D_peak_17153d	10	105420587	105421088	TssA	Yes
A417D_peak_12229e	10	105421107	105421608	TssA	Yes
A409D_peak_15198f	10	105421947	105422448	Enh	Yes
A110D_peak_14594a	10	105423366	105423867	Enh	Yes
A100R_peak_13912	10	105424014	105424515	Quies	Yes
A280D_peak_17987	10	105425279	105425780	Quies	Yes
A110D_peak_14595b	10	105425798	105426299	Quies	Yes
A100R_peak_13913c	10	105426393	105426894	Enh	Yes
A110D_peak_14595d	10	105426916	105427417	Enh	Yes
A262R_peak_13939	10	105427654	105428155	Enh	Yes
A116R_peak_11538b	10	105428169	105428670	Enh	Yes
A110D_peak_14595h	10	105428837	105429338	Enh	Yes
A118R_peak_13379	10	105429565	105430066	Enh	Yes
A110D_peak_14595l	10	105430528	105431029	Enh	Yes
A364R1_1_lib_peak_8156a	10	105431248	105431749	Enh	Yes
A409D_peak_15202b	10	105432109	105432610	Enh	Yes
A110D_peak_14596b	10	105433569	105434070	Enh	Yes
A226R_peak_15661b	10	105434386	105434887	Enh	Yes
A280D_peak_17991	10	105436074	105436575	Tx	Yes
A419R_peak_16381b	10	105436979	105437480	Enh	Yes
A364R1_1_lib_peak_8157a	10	105437708	105438209	TssA	Yes
A280D_peak_17992c	10	105438545	105439046	Enh	Yes
A116R_peak_11544b	10	105439144	105439645	Enh	Yes
A100R_peak_13917	10	105440044	105440545	Quies	No
A280D_peak_17993	10	105441069	105441570	Quies	Yes
A409D_peak_15206	10	105441622	105442123	Enh	Yes
A100R_peak_13918a	10	105442194	105442695	Enh	Yes
A110D_peak_14601c	10	105442852	105443353	Enh	Yes
A110D_peak_14601d	10	105443355	105443856	Enh	Yes
A226R_peak_15666b	10	105445988	105446489	Enh	Yes
A280D_peak_17998b	10	105447228	105447729	Quies	Yes
A280D_peak_17999	10	105448312	105448813	Quies	Yes
A280D_peak_18000	10	105450830	105451331	Enh	Yes
A389R1_1_lib_peak_10890	10	105451410	105451911	Enh	Yes
A240R_peak_18239a	10	105451947	105452448	TssA	Yes
A413R_peak_10678c	10	105452451	105452952	TssA	Yes
A284R_peak_16445e	10	105453033	105453534	TssA	Yes
A192R_peak_18448	10	105453991	105454492	Quies	Yes
A192R_peak_18449a	10	105454582	105455083	Quies	Yes
A292R_peak_18321b	10	105455367	105455868	Quies	Yes
A284R_peak_16446d	10	105456325	105456826	Enh	Yes
A419R_peak_16389	10	105457639	105458140	Quies	Yes
A226R_peak_15671	10	105459022	105459523	Quies	No
A273R_peak_18783	10	105460186	105460687	Quies	Yes
A106D_peak_15594	10	105462292	105462793	Quies	Yes
A280D_peak_18007	10	105463371	105463872	Quies	Yes
A280D_peak_18008	10	105463910	105464411	Quies	Yes
A192R_peak_18452	10	105464613	105465114	Quies	Yes
A240R_peak_18241	10	105465867	105466368	Quies	Yes
A116R_peak_11549c	10	105466446	105466947	Quies	Yes
A280D_peak_18009	10	105467687	105468188	Quies	Yes
A273R_peak_18787b	10	105468212	105468713	Tx	Yes
A419R_peak_16394	10	105470978	105471479	Quies	Yes
A292R_peak_18324	10	105471975	105472476	Quies	Yes
A262R_peak_13947a	10	105472496	105472997	Quies	Yes
A473D_peak_6403	10	10547272	10547773	Quies	Yes
A192D_peak_13785	10	105473552	105474053	Quies	Yes
A240R_peak_18245	10	105474060	105474561	Quies	Yes
A280D_peak_18013	10	105476869	105477370	Quies	Yes
A280D_peak_18014	10	105477731	105478232	Tx	Yes
A422D_peak_8133	10	10547853	10548354	Quies	Yes
A240D_peak_17173	10	105478919	105479420	Tx	Yes
A173R_peak_14927	10	10548430	10548931	Quies	No
A273R_peak_18789	10	105487250	105487751	Tx	Yes
A100R_peak_13924a	10	105488170	105488671	Tx	No
A269R_peak_14102	10	105492412	105492913	Quies	Yes
A475D_peak_11871	10	105492927	105493428	Quies	Yes
A423D_peak_13800a	10	105496338	105496839	Quies	Yes
A429D_peak_12951	10	105497348	105497849	Enh	Yes
A409D_peak_15214	10	105499077	105499578	Quies	Yes
A192R_peak_18456	10	105502756	105503257	Quies	No
A429D_peak_12952b	10	105505137	105505638	Quies	Yes
A280D_peak_18016	10	105506375	105506876	Tx	Yes
A240R_peak_18250	10	105507061	105507562	Tx	Yes
A100R_peak_13927	10	105508449	105508950	Quies	Yes
A240R_peak_18251a	10	105511213	105511714	Quies	Yes
A226D_peak_16205	10	105513347	105513848	Quies	No
A280D_peak_18017	10	105514874	105515375	Quies	No
A280D_peak_18018a	10	105515686	105516187	Quies	Yes
A280D_peak_18019a	10	105516460	105516961	Quies	Yes
A289RR_peak_11469b	10	105517493	105517994	Enh	Yes
A429D_peak_12953b	10	105518022	105518523	Enh	Yes
A292R_peak_18331b	10	105518894	105519395	Enh	Yes
A284R_peak_16452c	10	105519596	105520097	Enh	Yes
A389R1_1_lib_peak_10897	10	105521499	105522000	Quies	Yes
A401D_peak_14332	10	105522166	105522667	Quies	Yes
A364R1_1_lib_peak_8166b	10	105523300	105523801	Enh	Yes
A419R_peak_16401d	10	105524077	105524578	Enh	Yes
A472D_peak_11855b	10	105525058	105525559	Quies	Yes
A472D_peak_11855c	10	105525566	105526067	Enh	Yes
A472D_peak_11856b	10	105527042	105527543	Enh	Yes
A450R_peak_15499	10	105527683	105528184	Quies	Yes
A423D_peak_13806b	10	105528222	105528723	Quies	Yes
A451D_peak_14491b	10	105528796	105529297	Quies	Yes
A390R_1_lib_peak_5785	10	10552890	10553391	Quies	Yes
A150R_peak_22847	10	105529868	105530369	Quies	No
A390D_peak_12633	10	105530511	105531012	Quies	Yes
A116R_peak_11558b	10	105531415	105531916	TssA	Yes
A423D_peak_13807b	10	105532058	105532559	TssA	Yes
A292R_peak_18336d	10	105532727	105533228	Enh	Yes
A157R_peak_12909	10	105535627	105536128	Quies	Yes
A240D_peak_17185	10	105537122	105537623	Quies	Yes
A450R_peak_15503	10	105539268	105539769	Quies	Yes
A118R_peak_13396	10	105539905	105540406	Quies	Yes
A409D_peak_15225	10	105541226	105541727	Quies	Yes
A173R_peak_14928	10	10554163	10554664	Quies	Yes
A419R_peak_16408	10	105543141	105543642	Quies	Yes
A451D_peak_14495	10	105543643	105544144	Quies	Yes
A364R1_1_lib_peak_8170	10	105544277	105544778	Quies	Yes
A390R_1_lib_peak_8092	10	105545085	105545586	Quies	Yes
A463R_peak_12600	10	105546281	105546782	Quies	No
A198R_peak_18531	10	105546975	105547476	Quies	Yes
A423D_peak_13812a	10	105548900	105549401	Tx	Yes
A423D_peak_13812b	10	105549463	105549964	Enh	Yes
A414D_peak_10982	10	10555413	10555914	Quies	No
A419R_peak_16415	10	105554246	105554747	Tx	Yes
A419R_peak_16416	10	105555122	105555623	Tx	Yes
A280D_peak_18028	10	105558088	105558589	Tx	Yes
A121R_peak_14650	10	105559559	105560060	Enh	Yes
A422D_peak_8134	10	10555972	10556473	Quies	No
A364R1_1_lib_peak_8171a	10	105560354	105560855	Enh	Yes
A475D_peak_11883c	10	105561059	105561560	Enh	Yes
A425D_peak_10744	10	105561834	105562335	Quies	Yes
A429D_peak_12963	10	105562391	105562892	Quies	Yes
A150R_peak_22856	10	105563625	105564126	Quies	Yes
A450R_peak_15512	10	105564779	105565280	Quies	Yes
A192D_peak_13798	10	105567215	105567716	Quies	Yes
A173R_peak_14930	10	10556762	10557263	Quies	No
A475D_peak_11885	10	105568835	105569336	Quies	Yes
A192R_peak_18472	10	105570040	105570541	Quies	Yes
A409D_peak_15230b	10	105570741	105571242	Quies	Yes
A364R1_1_lib_peak_8172	10	105572021	105572522	Quies	Yes
A173R_peak_14931	10	10557572	10558073	Quies	No
A473R_peak_15417	10	105576290	105576791	Quies	Yes
A280D_peak_18031	10	105578703	105579204	Quies	Yes
A198D_peak_14896a	10	105579433	105579934	Enh	Yes
A473D_peak_9946	10	105580073	105580574	Enh	Yes
A110R_peak_13141	10	105582108	105582609	Quies	Yes
A174R_peak_12996a	10	105583008	105583509	Enh	Yes
A110R_peak_13142a	10	105583633	105584134	Enh	Yes
A475D_peak_11887c	10	105584194	105584695	Enh	Yes
A116R_peak_11565c	10	105585272	105585773	Enh	Yes
A192D_peak_13803	10	105586068	105586569	Enh	Yes
A240R_peak_18270a	10	105586576	105587077	Enh	Yes
A364R1_1_lib_peak_8177	10	105587262	105587763	Enh	Yes
A213L_peak_15698b	10	105587804	105588305	Enh	Yes
A259RR_1_lib_peak_7845d	10	105588579	105589080	Enh	Yes
A100R_peak_13939d	10	105589272	105589773	Enh	Yes
A409D_peak_15236	10	105590022	105590523	Quies	Yes
A173R_peak_14932	10	10559122	10559623	Quies	Yes
A409D_peak_15237	10	105591517	105592018	Quies	Yes
A450R_peak_15520b	10	105593465	105593966	Enh	Yes
A110R_peak_13144c	10	105594008	105594509	Enh	Yes
A409D_peak_15239a	10	105594591	105595092	Enh	Yes
A364R1_1_lib_peak_8179	10	105595196	105595697	Enh	Yes
A106D_peak_15615	10	105596336	105596837	Enh	Yes
A226D_peak_16221b	10	105596913	105597414	Enh	Yes
A116R_peak_11569	10	105597571	105598072	Enh	Yes
A110R_peak_13146d	10	105598394	105598895	Enh	Yes
A423D_peak_13821b	10	105599091	105599592	Enh	Yes
A409D_peak_15242	10	105599854	105600355	Enh	Yes
A284R_peak_16476	10	105600755	105601256	Enh	Yes
A110D_peak_14627	10	105601374	105601875	Quies	Yes
A425D_peak_10755	10	105602824	105603325	Quies	Yes
A192R_peak_18483	10	105604033	105604534	Quies	No
A364R1_1_lib_peak_8182a	10	105605256	105605757	Enh	Yes
A364R1_1_lib_peak_8182c	10	105605846	105606347	Enh	Yes
A273R_peak_18817e	10	105606465	105606966	Enh	Yes
A226D_peak_16226b	10	105607751	105608252	Enh	Yes
A118R_peak_13417a	10	105608516	105609017	Quies	Yes
A198D_peak_14906a	10	105609406	105609907	Quies	Yes
A409D_peak_15245b	10	105610043	105610544	Enh	Yes
A419R_peak_16428	10	105610776	105611277	Quies	Yes
A473D_peak_6404	10	10561127	10561628	Quies	No
A450R_peak_15527	10	105611867	105612368	Quies	Yes
A118R_peak_13419	10	105612716	105613217	Quies	No
A280D_peak_18045	10	105613232	105613733	Enh	Yes
A118R_peak_13420a	10	105613834	105614335	TssA	Yes
A389R1_1_lib_peak_10912b	10	105614564	105615065	TssA	Yes
A240R_peak_18279d	10	105615286	105615787	TssA	Yes
A477R_peak_11424e	10	105616024	105616525	Quies	Yes
A260R_peak_14743	10	105616675	105617176	Quies	No
A292R_peak_18357a	10	105618320	105618821	Quies	Yes
A226R_peak_15697b	10	105619094	105619595	Enh	Yes
A454R_peak_12241	10	10561936	10562437	Quies	Yes
A213L_peak_10393a	10	10562493	10562994	Quies	Yes
A150R_peak_22872	10	105628597	105629098	Quies	No
A401D_peak_8851	10	10563100	10563601	Quies	Yes
A273R_peak_18823a	10	105632057	105632558	Quies	Yes
A192D_peak_13816	10	105639055	105639556	Tx	Yes
A226R_peak_15699b	10	105644444	105644945	Tx	Yes
A173R_peak_14934	10	10564500	10565001	Quies	Yes
A401D_peak_14357a	10	105647874	105648375	Tx	Yes
A280D_peak_18051	10	105648744	105649245	Tx	Yes
A150R_peak_22875	10	105650118	105650619	Tx	No
A454R_peak_12243	10	10565130	10565631	Quies	No
A129R_peak_12847a	10	105654319	105654820	Tx	Yes
A150R_peak_22876	10	105655288	105655789	Tx	Yes
A129R_peak_12848b	10	105657173	105657674	Tx	Yes
A150R_peak_22878	10	105660820	105661321	Quies	Yes
A192R_peak_18493a	10	105667271	105667772	Quies	Yes
A364R1_1_lib_peak_8188a	10	105667801	105668302	TssA	Yes
A106D_peak_15627b	10	105668497	105668998	Quies	Yes
[truncated: 756,740+ more rows]
