# Supplementary material for: Chromatin accessibility landscape of relapsed pediatric B-lineage acute lymphoblastic leukemia
Source: Nat Commun. 2023 Oct 25;14:6792. doi: 10.1038/s41467-023-42565-z (PMC10600232; doi:10.1038/s41467-023-42565-z)
Supplement: Supplementary file 8 — Supplementary Data 5 [file 41467_2023_42565_MOESM8_ESM.xlsx]

## Sheet: SData 5
Supplementary Data 5. The differential ACRs between B-ALL samples and B-cell progenitor cells. "B-ALL_high" represents for 252,028 ACRs that are significantly higher in B-ALL. "B-ALL_low" represents for 26,045 ACRs that are significantly lower in B-ALL. The standard for differential ACRs is FDR < 0.05 & |Log2FoldChange| >1. P values were calculated by Wald test and adjusted for multiple testing u…
PeakID	Chr	Start	End	Log2FoldChange	P value	FDR	Status
A364R1_1_lib_peak_39289	4	2691482	2691983	7.146	1.21018e-66	7.7679e-61	B-ALL_high
A389R1_1_lib_peak_5099b	1	155157603	155158104	5.3574	1.48047e-48	4.75141e-43	B-ALL_high
A455R1_1_lib_peak_50409a	22	24142822	24143323	5.25343	7.12549e-45	1.52457e-39	B-ALL_high
A364R1_1_lib_peak_35673	22	36685917	36686418	5.86096	1.23143e-40	1.97608e-35	B-ALL_high
A100R_peak_61996a	20	47025983	47026484	5.4662	3.41889e-39	4.38904e-34	B-ALL_high
A429D_peak_36933b	16	88666013	88666514	5.94591	1.84782e-38	1.97681e-33	B-ALL_high
A425D_peak_30872d	16	88058674	88059175	5.76867	1.38508e-37	1.27008e-32	B-ALL_high
A155RR_peak_44321c	16	51573340	51573841	3.97682	1.06195e-36	8.5206e-32	B-ALL_high
A425D_peak_29564	16	51603267	51603768	6.2938	1.38172e-36	9.85445e-32	B-ALL_high
A116R_peak_11565c	10	105585272	105585773	4.98166	3.12237e-36	2.00419e-31	B-ALL_high
A389R1_1_lib_peak_41638d	19	54693465	54693966	2.86006	1.32365e-35	7.72385e-31	B-ALL_high
A364R1_1_lib_peak_25703	18	49667682	49668183	6.26492	1.55644e-35	8.32539e-31	B-ALL_high
A413R_peak_45284b	2	112812231	112812732	2.727	3.80361e-35	1.87805e-30	B-ALL_high
A475D_peak_26281f	14	91002622	91003123	4.09565	4.35646e-35	1.99738e-30	B-ALL_high
A455R1_1_lib_peak_50717a	22	29811023	29811524	3.54026	5.50028e-35	2.35368e-30	B-ALL_high
A213L_peak_19143b	11	34089061	34089562	3.55642	2.69978e-34	1.08309e-29	B-ALL_high
A450R_peak_30861h	12	122466836	122467337	4.4043	1.1318e-33	4.27341e-29	B-ALL_high
A389R1_1_lib_peak_70639b	7	5719445	5719946	3.10293	1.97623e-33	7.04726e-29	B-ALL_high
A174R_peak_109178a	X	118798652	118799153	3.55154	4.38213e-33	1.48042e-28	B-ALL_high
A364R1_1_lib_peak_144a	1	3493709	3494210	4.75639	6.85669e-33	2.20059e-28	B-ALL_high
A364R1_1_lib_peak_28670c	19	54712004	54712505	4.46402	8.56455e-33	2.61782e-28	B-ALL_high
A429D_peak_24830c	12	132475280	132475781	6.41431	1.33742e-32	3.90211e-28	B-ALL_high
A413R_peak_38019	19	940677	941178	7.3426	1.5767e-32	4.40023e-28	B-ALL_high
A455R1_1_lib_peak_57429a	4	8386806	8387307	5.52143	2.11022e-32	5.64379e-28	B-ALL_high
A389R1_1_lib_peak_76865a	8	144597151	144597652	3.35468	2.42851e-32	6.23526e-28	B-ALL_high
A455R1_1_lib_peak_23656	14	96180274	96180775	3.66738	1.07844e-31	2.66241e-27	B-ALL_high
A364R1_1_lib_peak_16835	14	95763988	95764489	3.8996	1.28091e-31	3.04515e-27	B-ALL_high
A192D_peak_106438b	X	118799892	118800393	3.87236	2.00611e-31	4.59888e-27	B-ALL_high
A477R_peak_43030d	19	18613461	18613962	3.56599	2.56578e-31	5.67904e-27	B-ALL_high
A425D_peak_17390b	12	3836278	3836779	4.32366	9.17456e-31	1.96299e-26	B-ALL_high
A389R1_1_lib_peak_11924b	11	695228	695729	2.75216	1.14062e-30	2.31721e-26	B-ALL_high
A364R1_1_lib_peak_20984a	16	87756647	87757148	3.6456	1.15521e-30	2.31721e-26	B-ALL_high
A100R_peak_35837b	16	4069335	4069836	4.53358	1.98037e-30	3.852e-26	B-ALL_high
A173R_peak_65388a	16	88665512	88666013	5.23641	1.12705e-29	2.12773e-25	B-ALL_high
A364R1_1_lib_peak_15194b	13	111829455	111829956	3.33853	4.44349e-29	7.92276e-25	B-ALL_high
A425D_peak_87388	X	153513059	153513560	6.25583	4.41435e-29	7.92276e-25	B-ALL_high
A364R1_1_lib_peak_44700	5	177036706	177037207	6.0069	7.94577e-29	1.37844e-24	B-ALL_high
A292R_peak_97267q	4	6928603	6929104	4.97529	1.07495e-28	1.81576e-24	B-ALL_high
A364R1_1_lib_peak_20186b	16	50347659	50348160	5.04822	1.59478e-28	2.61321e-24	B-ALL_high
A385R_peak_44548h	19	49378983	49379484	2.66281	1.62847e-28	2.61321e-24	B-ALL_high
A213L_peak_90796a	5	56167415	56167916	4.14028	1.68149e-28	2.63248e-24	B-ALL_high
A472D_peak_46700g	19	49469730	49470231	4.18812	1.84878e-28	2.82547e-24	B-ALL_high
A364R1_1_lib_peak_7155b	10	75528796	75529297	3.46651	2.32525e-28	3.47102e-24	B-ALL_high
A155RR_peak_73512b	20	47026643	47027144	5.24993	8.35292e-28	1.21854e-23	B-ALL_high
A364R1_1_lib_peak_24123b	17	74568762	74569263	5.15173	1.06501e-27	1.51914e-23	B-ALL_high
A259RR_1_lib_peak_17293c	14	91020531	91021032	6.0051	1.32623e-27	1.85061e-23	B-ALL_high
A429D_peak_59700b	20	46586757	46587258	4.51215	1.87639e-27	2.5626e-23	B-ALL_high
A455R1_1_lib_peak_36699e	19	4959306	4959807	5.32996	4.70853e-27	6.2965e-23	B-ALL_high
A423D_peak_58342	20	24996600	24997101	3.8643	5.17541e-27	6.77959e-23	B-ALL_high
A473R_peak_67890c	22	24143573	24144074	4.18449	5.40324e-27	6.93647e-23	B-ALL_high
SRR8247853_peak_47882	4	32444775	32445276	-4.75159	6.07118e-27	7.64113e-23	B-ALL_low
A389R1_1_lib_peak_40737b	19	44068756	44069257	4.29169	7.43061e-27	9.17224e-23	B-ALL_high
A110R_peak_35395c	16	65798188	65798689	3.01795	8.60264e-27	1.04186e-22	B-ALL_high
SRR8247850_peak_45315e	2	54558671	54559172	-2.96053	8.8879e-27	1.05648e-22	B-ALL_low
A289RR_peak_24845g	14	102310744	102311245	5.19376	1.6609e-26	1.93836e-22	B-ALL_high
A450R_peak_242c	1	3494607	3495108	4.26307	1.88354e-26	2.15895e-22	B-ALL_high
A455R1_1_lib_peak_39542b	19	51206154	51206655	6.14057	2.72365e-26	3.06713e-22	B-ALL_high
SRR8247852_peak_60894b	6	105388942	105389443	-5.06828	3.29785e-26	3.64971e-22	B-ALL_low
A425D_peak_33023a	17	40636193	40636694	3.68957	4.13428e-26	4.49783e-22	B-ALL_high
A228R_1_lib_peak_92626a	8	139390750	139391251	5.5724	4.30864e-26	4.60939e-22	B-ALL_high
A425D_peak_42845g	2	47298886	47299387	3.16441	4.43372e-26	4.66544e-22	B-ALL_high
A364R1_1_lib_peak_2085b	1	92738191	92738692	4.15357	5.35339e-26	5.54232e-22	B-ALL_high
A390R_1_lib_peak_30466b	19	7537922	7538423	5.68775	5.75629e-26	5.86485e-22	B-ALL_high
A389R1_1_lib_peak_48268	2	241736216	241736717	7.65309	6.31112e-26	6.32967e-22	B-ALL_high
A401D_peak_8351a	10	850170	850671	5.3526	7.08124e-26	6.99279e-22	B-ALL_high
A450R_peak_95933a	8	21996387	21996888	3.95435	2.17097e-25	2.11137e-21	B-ALL_high
A477R_peak_45058e	19	54694102	54694603	2.39108	2.30038e-25	2.20383e-21	B-ALL_high
A390R_1_lib_peak_21618a	15	100656759	100657260	5.50538	2.6844e-25	2.53392e-21	B-ALL_high
A425D_peak_34357b	17	70973165	70973666	4.12588	3.3434e-25	3.11024e-21	B-ALL_high
A429D_peak_64271m	22	50632611	50633112	3.7302	3.52862e-25	3.23565e-21	B-ALL_high
SRR8247848_peak_65095c	4	298924	299425	-3.89527	4.0057e-25	3.62139e-21	B-ALL_low
A429D_peak_1193	1	21780443	21780944	6.02944	4.56769e-25	4.0721e-21	B-ALL_high
A364R1_1_lib_peak_5749	10	1673426	1673927	4.87732	5.90198e-25	5.18955e-21	B-ALL_high
SRR8247850_peak_84397b	9	23826339	23826840	-4.55956	6.75418e-25	5.85862e-21	B-ALL_low
A228R_1_lib_peak_82903d	7	2149203	2149704	4.8576	9.39087e-25	8.03709e-21	B-ALL_high
A364R1_1_lib_peak_21004b	16	87870746	87871247	5.31945	1.1391e-24	9.62065e-21	B-ALL_high
A148R_peak_27720g	12	99849186	99849687	4.40957	1.27369e-24	1.06176e-20	B-ALL_high
A450R_peak_85372b	5	176734943	176735444	4.25982	1.36131e-24	1.12025e-20	B-ALL_high
A289RR_peak_3636a	1	150480424	150480925	4.78242	1.41143e-24	1.14679e-20	B-ALL_high
SRR8247852_peak_11870b	11	63606065	63606566	2.0807	2.49001e-24	1.99787e-20	B-ALL_high
A389R1_1_lib_peak_33486d	17	41401675	41402176	3.38396	2.77745e-24	2.20098e-20	B-ALL_high
A389R1_1_lib_peak_32569e	17	27278372	27278873	1.95684	3.2044e-24	2.50834e-20	B-ALL_high
A240D_peak_81042a	22	24142277	24142778	4.06912	3.96648e-24	3.06748e-20	B-ALL_high
A409D_peak_40247a	16	71692503	71693004	5.86184	4.39895e-24	3.36143e-20	B-ALL_high
A409D_peak_41559	16	89461641	89462142	3.68606	4.82269e-24	3.64187e-20	B-ALL_high
A364R1_1_lib_peak_17224a	14	104667231	104667732	5.25277	5.57003e-24	4.15732e-20	B-ALL_high
A409D_peak_66797	20	60829220	60829721	5.42023	6.68771e-24	4.93415e-20	B-ALL_high
A292R_peak_47221	16	4114875	4115376	3.45995	9.31521e-24	6.79461e-20	B-ALL_high
A233D_peak_54271b	2	24684755	24685256	3.73226	1.4506e-23	1.04619e-19	B-ALL_high
A364R1_1_lib_peak_22569a	17	36641613	36642114	4.08256	1.72716e-23	1.23181e-19	B-ALL_high
SRR8247853_peak_4577b	1	196578012	196578513	-4.93691	1.94645e-23	1.37295e-19	B-ALL_low
A364R1_1_lib_peak_50068c	7	98633449	98633950	4.9433	2.04223e-23	1.42486e-19	B-ALL_high
A284R_peak_77478a	22	48314138	48314639	11.0176	2.55483e-23	1.76333e-19	B-ALL_high
A425D_peak_59330a	4	8387353	8387854	5.51613	2.80182e-23	1.91323e-19	B-ALL_high
SRR8247849_peak_7772b	10	23216538	23217039	-4.426	2.91194e-23	1.96749e-19	B-ALL_low
A129D_1_lib_peak_30893d	16	88666984	88667485	4.94849	3.71401e-23	2.48328e-19	B-ALL_high
A414D_peak_87535a	4	3244864	3245365	4.44205	3.80933e-23	2.52076e-19	B-ALL_high
A450R_peak_101813	8	139453029	139453530	5.98186	4.16622e-23	2.72879e-19	B-ALL_high
A110D_peak_1473c	1	18808530	18809031	4.40407	6.98583e-23	4.52937e-19	B-ALL_high
A364R1_1_lib_peak_5691	1	249239843	249240344	4.81244	7.30877e-23	4.69136e-19	B-ALL_high
A390R_1_lib_peak_35262c	2	101593808	101594309	2.55678	8.1343e-23	5.16956e-19	B-ALL_high
A278R_1_peak_64222a	3	52105154	52105655	4.811	8.48099e-23	5.33704e-19	B-ALL_high
A390R_1_lib_peak_38605b	20	31958174	31958675	5.73482	9.0014e-23	5.60954e-19	B-ALL_high
A475D_peak_60235c	3	33096476	33096977	4.42032	9.12603e-23	5.63252e-19	B-ALL_high
A429D_peak_104032	9	131285634	131286135	7.03961	1.01768e-22	6.22121e-19	B-ALL_high
A477R_peak_1393e	1	20479745	20480246	4.04102	1.08289e-22	6.5574e-19	B-ALL_high
A364R1_1_lib_peak_1010	1	28213520	28214021	3.05448	1.50071e-22	9.00259e-19	B-ALL_high
A129R_peak_81861b	6	6165419	6165920	5.4438	1.52776e-22	9.08001e-19	B-ALL_high
A289RR_peak_24293f	14	91019610	91020111	5.1069	1.54498e-22	9.09808e-19	B-ALL_high
A389R1_1_lib_peak_38277a	19	3655909	3656410	3.15258	2.04805e-22	1.19509e-18	B-ALL_high
A496R_peak_87931	6	42007305	42007806	3.19277	2.42296e-22	1.40113e-18	B-ALL_high
A477R_peak_44274g	19	45973319	45973820	2.79266	2.66485e-22	1.52725e-18	B-ALL_high
A451D_peak_72240a	22	34284931	34285432	4.39476	2.77899e-22	1.57856e-18	B-ALL_high
A429D_peak_65782	3	42249084	42249585	6.0453	3.76412e-22	2.1194e-18	B-ALL_high
A364R1_1_lib_peak_28424d	19	49379505	49380006	2.84583	3.96927e-22	2.21548e-18	B-ALL_high
A116R_peak_7238e	1	232645403	232645904	5.53519	4.0445e-22	2.23801e-18	B-ALL_high
A174R_peak_101272c	8	136080690	136081191	3.60567	4.26573e-22	2.32148e-18	B-ALL_high
A198D_peak_32379f	14	91164997	91165498	4.95654	4.26768e-22	2.32148e-18	B-ALL_high
A289RR_peak_24587g	14	96159731	96160232	3.19107	4.35667e-22	2.34997e-18	B-ALL_high
A269R_peak_69162b	22	43400407	43400908	3.26256	4.77961e-22	2.55662e-18	B-ALL_high
A401D_peak_37037a	16	65797420	65797921	2.79865	4.93618e-22	2.61855e-18	B-ALL_high
A280D_peak_87197a	20	46586135	46586636	4.79912	5.73403e-22	3.01686e-18	B-ALL_high
A374D_peak_42232r	19	3984090	3984591	3.4787	5.8165e-22	3.03537e-18	B-ALL_high
A473D_peak_39348b	2	28570711	28571212	4.79656	7.21797e-22	3.73635e-18	B-ALL_high
A269R_peak_37628	16	21369526	21370027	3.30612	8.47414e-22	4.35151e-18	B-ALL_high
A385R_peak_10080b	10	63752521	63753022	5.00949	8.6006e-22	4.3814e-18	B-ALL_high
A116R_peak_40303g	19	18417191	18417692	4.44593	8.69249e-22	4.39334e-18	B-ALL_high
A233D_peak_32861a	15	58782613	58783114	9.19456	1.06098e-21	5.32051e-18	B-ALL_high
A451D_peak_32889b	14	77984420	77984921	4.95518	1.08756e-21	5.41148e-18	B-ALL_high
A389R1_1_lib_peak_59513b	4	8353881	8354382	5.32404	1.15844e-21	5.71985e-18	B-ALL_high
A364R1_1_lib_peak_20985	16	87758400	87758901	5.58167	1.41221e-21	6.91963e-18	B-ALL_high
A455R1_1_lib_peak_16345a	12	8838850	8839351	5.5298	1.80489e-21	8.7767e-18	B-ALL_high
A364R1_1_lib_peak_45853b	6	31680164	31680665	3.36382	1.98738e-21	9.59145e-18	B-ALL_high
A174R_peak_101344f	8	139337596	139338097	5.00725	2.13561e-21	1.02299e-17	B-ALL_high
A148R_peak_14531b	10	73740769	73741270	4.04404	2.15249e-21	1.02344e-17	B-ALL_high
A429D_peak_34917a	16	33403361	33403862	5.54443	2.36784e-21	1.11755e-17	B-ALL_high
A417D_peak_34377	16	88904355	88904856	6.567	2.49454e-21	1.16876e-17	B-ALL_high
SRR8247849_peak_73606c	8	142138318	142138819	1.8812	2.78628e-21	1.29599e-17	B-ALL_high
A364R1_1_lib_peak_55482a	9	129811135	129811636	5.24478	2.92005e-21	1.34843e-17	B-ALL_high
A289RR_peak_40345c	19	49377021	49377522	2.39504	3.08228e-21	1.41318e-17	B-ALL_high
A269R_peak_61823a	2	240161519	240162020	3.65642	3.69166e-21	1.68057e-17	B-ALL_high
A475D_peak_33796a	16	89803535	89804036	4.41814	3.91208e-21	1.76837e-17	B-ALL_high
A425D_peak_51890b	22	37163174	37163675	6.27276	4.04015e-21	1.8135e-17	B-ALL_high
A357D_peak_111509e	9	130866310	130866811	3.9781	4.15847e-21	1.85364e-17	B-ALL_high
A364R1_1_lib_peak_15271	13	114194170	114194671	5.76386	4.3175e-21	1.91126e-17	B-ALL_high
A450R_peak_24766x	11	122535212	122535713	3.11399	5.91318e-21	2.5997e-17	B-ALL_high
A364R1_1_lib_peak_23212d	17	47486319	47486820	5.0564	6.3747e-21	2.78354e-17	B-ALL_high
A450R_peak_10796	1	249081626	249082127	5.90953	6.83687e-21	2.96517e-17	B-ALL_high
A417D_peak_33720b	16	75322238	75322739	5.66442	7.01679e-21	3.02278e-17	B-ALL_high
A463R_peak_35202	16	33460266	33460767	5.78924	7.53415e-21	3.22402e-17	B-ALL_high
A228R_1_lib_peak_29141a	16	21522900	21523401	4.81915	7.66999e-21	3.26041e-17	B-ALL_high
A425D_peak_51282a	22	24141129	24141630	3.48848	9.74151e-21	4.11374e-17	B-ALL_high
A198R_peak_130993	8	136713966	136714467	5.22152	9.89361e-21	4.15066e-17	B-ALL_high
A262R_peak_43336c	17	73494758	73495259	4.44173	1.07034e-20	4.46126e-17	B-ALL_high
SRR8247850_peak_67049a	5	57931143	57931644	-3.26894	1.12429e-20	4.62603e-17	B-ALL_low
A100R_peak_35848c	16	4104061	4104562	4.08739	1.11748e-20	4.62603e-17	B-ALL_high
SRR8247852_peak_51630	4	10610803	10611304	-3.84722	1.15321e-20	4.68496e-17	B-ALL_low
A262R_peak_90799b	7	63126085	63126586	7.82971	1.14647e-20	4.68496e-17	B-ALL_high
A106D_peak_70873b	20	5249338	5249839	5.68326	1.17086e-20	4.72675e-17	B-ALL_high
A357D_peak_19665i	11	67053385	67053886	2.87472	1.1874e-20	4.76354e-17	B-ALL_high
A364R1_1_lib_peak_9554	11	8883970	8884471	4.35242	1.29065e-20	5.14561e-17	B-ALL_high
A213L_peak_111575a	8	97456433	97456934	4.70307	1.33116e-20	5.24198e-17	B-ALL_high
A385R_peak_56033b	22	33795724	33796225	4.95935	1.32528e-20	5.24198e-17	B-ALL_high
A240D_peak_55119e	17	79232992	79233493	5.08812	1.4008e-20	5.48261e-17	B-ALL_high
SRR8247850_peak_73691	6	105401270	105401771	-3.77879	1.42614e-20	5.54794e-17	B-ALL_low
A401D_peak_61631b	22	24140235	24140736	4.16445	1.47626e-20	5.70833e-17	B-ALL_high
A374D_peak_43824j	19	18417757	18418258	4.58831	1.94368e-20	7.47072e-17	B-ALL_high
A233R_peak_45993a	17	74239982	74240483	5.93582	1.98404e-20	7.58046e-17	B-ALL_high
A233R_peak_38000b	16	65713808	65714309	4.90109	2.04732e-20	7.77595e-17	B-ALL_high
A385R_peak_33725b	17	1458653	1459154	3.38479	2.22086e-20	8.38547e-17	B-ALL_high
A118R_peak_44767w	17	77807975	77808476	3.57797	2.3524e-20	8.83019e-17	B-ALL_high
A157R_peak_35221j	16	33404391	33404892	4.78667	2.57355e-20	9.60416e-17	B-ALL_high
A350R_peak_103721e	8	139392369	139392870	3.7309	2.61849e-20	9.71539e-17	B-ALL_high
A389R1_1_lib_peak_28514	16	16326258	16326759	2.40375	2.9714e-20	1.09614e-16	B-ALL_high
A364R1_1_lib_peak_34714b	21	44824454	44824955	4.75167	3.18086e-20	1.16671e-16	B-ALL_high
SRR8247850_peak_23339a	13	96204473	96204974	-4.6877	3.30602e-20	1.19891e-16	B-ALL_low
A425D_peak_34357c	17	70974008	70974509	5.04869	3.29258e-20	1.19891e-16	B-ALL_high
A284R_peak_43559b	16	56594741	56595242	4.3479	3.43347e-20	1.23814e-16	B-ALL_high
A110R_peak_28552i	14	91021130	91021631	5.20696	3.62387e-20	1.29949e-16	B-ALL_high
A429D_peak_30566b	15	22509242	22509743	6.06179	3.67723e-20	1.3113e-16	B-ALL_high
A357D_peak_30747a	13	29044368	29044869	4.85093	4.28813e-20	1.5207e-16	B-ALL_high
A100R_peak_30965a	14	96354969	96355470	5.68163	4.31865e-20	1.52311e-16	B-ALL_high
A475D_peak_1869c	1	28217782	28218283	4.25417	4.59914e-20	1.61317e-16	B-ALL_high
A228R_1_lib_peak_54211d	21	30517889	30518390	4.95509	4.74221e-20	1.65431e-16	B-ALL_high
A284R_peak_76265c	22	37625219	37625720	3.52343	5.22313e-20	1.81223e-16	B-ALL_high
A496R_peak_102264c	8	97350246	97350747	4.1051	5.38618e-20	1.85876e-16	B-ALL_high
A260R_peak_90343t	5	176735684	176736185	3.34534	5.60225e-20	1.92298e-16	B-ALL_high
A429D_peak_84839b	6	37083838	37084339	5.31434	6.19568e-20	2.11537e-16	B-ALL_high
A475D_peak_32193c	16	57200573	57201074	4.6025	6.6772e-20	2.26771e-16	B-ALL_high
A425D_peak_21258b	12	125280900	125281401	4.80641	6.84821e-20	2.31354e-16	B-ALL_high
SRR8247848_peak_9628	10	23254990	23255491	-3.03515	6.89553e-20	2.31733e-16	B-ALL_low
A385R_peak_38957	17	80498097	80498598	5.15784	7.55047e-20	2.52422e-16	B-ALL_high
A192R_peak_34112b	12	129457128	129457629	3.37712	7.89044e-20	2.62421e-16	B-ALL_high
A228R_1_lib_peak_55348	21	43222643	43223144	10.0395	8.18832e-20	2.70924e-16	B-ALL_high
A110D_peak_37070a	16	27233713	27234214	5.44238	8.80769e-20	2.89922e-16	B-ALL_high
A385R_peak_61325	3	186848329	186848830	3.20269	9.20986e-20	3.01614e-16	B-ALL_high
A233R_peak_78022d	4	8385160	8385661	3.99156	9.7591e-20	3.17979e-16	B-ALL_high
A477R_peak_38180u	17	77809627	77810128	3.03485	1.06143e-19	3.44098e-16	B-ALL_high
A106D_peak_87970c	4	8354395	8354896	5.28367	1.11662e-19	3.60168e-16	B-ALL_high
A472D_peak_410	1	6140168	6140669	7.7957	1.12667e-19	3.61594e-16	B-ALL_high
A100R_peak_35816b	16	3906698	3907199	3.08949	1.17227e-19	3.74356e-16	B-ALL_high
A364R1_1_lib_peak_48692c	7	2149729	2150230	3.72824	1.2253e-19	3.89356e-16	B-ALL_high
A455R1_1_lib_peak_19195b	12	122811087	122811588	4.49219	1.30628e-19	4.13043e-16	B-ALL_high
A374D_peak_45789a	19	50963474	50963975	3.00059	1.38808e-19	4.36757e-16	B-ALL_high
A289RR_peak_29922a	16	88664995	88665496	4.77628	1.5269e-19	4.78093e-16	B-ALL_high
A364R1_1_lib_peak_45765b	6	30749549	30750050	5.31234	1.61738e-19	5.03962e-16	B-ALL_high
A496R_peak_30371a	14	96179481	96179982	3.89604	1.67161e-19	5.18345e-16	B-ALL_high
A425D_peak_84983d	X	2645065	2645566	3.5554	1.7286e-19	5.33439e-16	B-ALL_high
A450R_peak_5151c	1	155931806	155932307	5.53711	1.94135e-19	5.96226e-16	B-ALL_high
A401D_peak_12630e	10	82247346	82247847	4.14435	2.14582e-19	6.5034e-16	B-ALL_high
A450R_peak_68308e	22	43672360	43672861	5.58128	2.12952e-19	6.5034e-16	B-ALL_high
A389R1_1_lib_peak_41472a	19	51205492	51205993	4.95982	2.14794e-19	6.5034e-16	B-ALL_high
A174R_peak_91827c	7	63143640	63144141	8.39238	2.27513e-19	6.85616e-16	B-ALL_high
A477R_peak_27675b	15	40680827	40681328	4.49232	2.34426e-19	7.03146e-16	B-ALL_high
A477R_peak_42190c	19	11315593	11316094	5.38336	2.37191e-19	7.08133e-16	B-ALL_high
A155RR_peak_44027b	16	33401662	33402163	5.11912	2.39138e-19	7.10639e-16	B-ALL_high
A472D_peak_10897b	10	81052963	81053464	2.70057	2.62051e-19	7.75141e-16	B-ALL_high
A228R_1_lib_peak_28596b	16	4066419	4066920	5.39857	2.79623e-19	8.19565e-16	B-ALL_high
A419D_peak_102868a	7	63125551	63126052	8.54612	2.78727e-19	8.19565e-16	B-ALL_high
A475D_peak_43154c	19	16204990	16205491	4.05995	2.92257e-19	8.52701e-16	B-ALL_high
A413R_peak_49716c	20	25262222	25262723	3.75997	3.17177e-19	9.2122e-16	B-ALL_high
A409D_peak_96844b	7	63147583	63148084	6.09664	3.32443e-19	9.61212e-16	B-ALL_high
A429D_peak_49101a	2	545416	545917	6.10578	3.74473e-19	1.07788e-15	B-ALL_high
A364R1_1_lib_peak_24719b	17	79565531	79566032	4.02483	3.77917e-19	1.08294e-15	B-ALL_high
A455R1_1_lib_peak_36690a	19	4922790	4923291	5.25277	3.85071e-19	1.09853e-15	B-ALL_high
A213L_peak_19772g	11	45954767	45955268	5.10571	4.04461e-19	1.14293e-15	B-ALL_high
A155RR_peak_85687	3	141405444	141405945	3.60758	4.07758e-19	1.14293e-15	B-ALL_high
A150D_1_peak_72444b	20	62824542	62825043	4.67244	4.03259e-19	1.14293e-15	B-ALL_high
A292R_peak_111221b	6	21859201	21859702	5.19394	4.06421e-19	1.14293e-15	B-ALL_high
A417D_peak_75396b	6	27979210	27979711	3.95444	4.37199e-19	1.22013e-15	B-ALL_high
A425D_peak_50880b	22	18587041	18587542	3.65631	4.52555e-19	1.25752e-15	B-ALL_high
A364R1_1_lib_peak_30701b	2	101595234	101595735	3.28084	4.75208e-19	1.31477e-15	B-ALL_high
A472D_peak_15402h	11	67052760	67053261	2.56463	4.90156e-19	1.35031e-15	B-ALL_high
A419D_peak_69321c	20	46587343	46587844	4.74321	5.15178e-19	1.41318e-15	B-ALL_high
A228R_1_lib_peak_41762	19	3450874	3451375	5.30881	5.49774e-19	1.50166e-15	B-ALL_high
SRR8247848_peak_7808a	1	223798699	223799200	-2.49711	5.74357e-19	1.56215e-15	B-ALL_low
A364R1_1_lib_peak_53829	8	142179829	142180330	6.97536	5.91897e-19	1.60307e-15	B-ALL_high
A364R1_1_lib_peak_42070b	5	36404111	36404612	2.67596	6.06332e-19	1.63526e-15	B-ALL_high
A213L_peak_30673	12	129341695	129342196	3.80807	6.10033e-19	1.63836e-15	B-ALL_high
A118R_peak_37177b	16	65773197	65773698	5.32972	6.42068e-19	1.71721e-15	B-ALL_high
A389R1_1_lib_peak_35481	17	76409107	76409608	4.59231	6.83374e-19	1.8201e-15	B-ALL_high
A455R1_1_lib_peak_50917a	22	34062547	34063048	4.35766	7.00028e-19	1.85675e-15	B-ALL_high
SRR8247849_peak_42404b	2	187713811	187714312	-4.50324	7.16943e-19	1.8938e-15	B-ALL_low
A262R_peak_13550c	10	99116133	99116634	3.77026	7.40078e-19	1.94689e-15	B-ALL_high
A357D_peak_55405m	19	39899057	39899558	2.5645	7.50989e-19	1.96753e-15	B-ALL_high
SRR8247848_peak_42165b	19	10764418	10764919	1.87224	7.86243e-19	2.05152e-15	B-ALL_high
A455R1_1_lib_peak_41986b	2	60771218	60771719	3.88719	8.07954e-19	2.09964e-15	B-ALL_high
A198R_peak_47050n	16	1590013	1590514	4.81362	8.46778e-19	2.19165e-15	B-ALL_high
A284R_peak_27968a	12	99846868	99847369	3.56998	8.50191e-19	2.19165e-15	B-ALL_high
A174R_peak_76241d	5	56168649	56169150	4.8605	9.12764e-19	2.34354e-15	B-ALL_high
A233R_peak_70688c	22	48314872	48315373	6.09608	9.32464e-19	2.38459e-15	B-ALL_high
A429D_peak_8770	10	456891	457392	5.64857	1.03894e-18	2.64632e-15	B-ALL_high
A233R_peak_1116c	1	12466165	12466666	3.32577	1.05572e-18	2.67843e-15	B-ALL_high
A118R_peak_36140a	16	27180331	27180832	3.10191	1.06387e-18	2.6885e-15	B-ALL_high
A450R_peak_18227a	10	134945213	134945714	4.18578	1.08032e-18	2.71936e-15	B-ALL_high
A425D_peak_29132b	16	29166484	29166985	5.38782	1.09152e-18	2.73682e-15	B-ALL_high
A262R_peak_10419a	10	37989951	37990452	11.625	1.10633e-18	2.76112e-15	B-ALL_high
A455R1_1_lib_peak_78507b	9	130864986	130865487	4.03727	1.10981e-18	2.76112e-15	B-ALL_high
SRR8247850_peak_44145c	2	20870630	20871131	-3.23345	1.19815e-18	2.96938e-15	B-ALL_low
A374D_peak_42232k	19	3980470	3980971	3.40765	1.20883e-18	2.98433e-15	B-ALL_high
A450R_peak_105036e	9	130569444	130569945	4.06909	1.21506e-18	2.98822e-15	B-ALL_high
A357D_peak_40694c	16	2055348	2055849	5.63486	1.23354e-18	3.02208e-15	B-ALL_high
A269R_peak_53553a	2	6720853	6721354	5.59291	1.24324e-18	3.03427e-15	B-ALL_high
A409D_peak_51371c	19	7178350	7178851	2.91836	1.35562e-18	3.296e-15	B-ALL_high
A385R_peak_53685	21	30518436	30518937	4.89499	1.47811e-18	3.58027e-15	B-ALL_high
A389R1_1_lib_peak_21716b	13	100148597	100149098	3.51728	1.51518e-18	3.65627e-15	B-ALL_high
A262R_peak_8808f	10	850842	851343	3.63547	1.6465e-18	3.95826e-15	B-ALL_high
A429D_peak_30527c	15	21915123	21915624	3.99413	1.71157e-18	4.09934e-15	B-ALL_high
A262R_peak_101973	9	132628838	132629339	5.98479	1.87981e-18	4.46895e-15	B-ALL_high
A197D_peak_8436b	10	1672145	1672646	4.92678	1.87359e-18	4.46895e-15	B-ALL_high
A389R1_1_lib_peak_21922a	13	111328561	111329062	4.36279	1.90468e-18	4.51135e-15	B-ALL_high
SRR8247853_peak_59229	7	73004389	73004890	-3.04187	2.01182e-18	4.74761e-15	B-ALL_low
A425D_peak_29556	16	51022772	51023273	4.87384	2.0271e-18	4.76614e-15	B-ALL_high
A116R_peak_75255d	7	98632813	98633314	4.3113	2.18095e-18	5.10916e-15	B-ALL_high
SRR8247850_peak_30195	16	11729900	11730401	-3.14351	2.24863e-18	5.22955e-15	B-ALL_low
A423D_peak_40860a	17	47480750	47481251	3.40664	2.24584e-18	5.22955e-15	B-ALL_high
SRR8247853_peak_55302a	6	44148169	44148670	-2.38265	2.35749e-18	5.44327e-15	B-ALL_low
A450R_peak_101796b	8	139196251	139196752	6.0891	2.35436e-18	5.44327e-15	B-ALL_high
A357D_peak_49848b	17	80773500	80774001	8.91608	2.4063e-18	5.53605e-15	B-ALL_high
SRR8247850_peak_29963c	16	4303974	4304475	1.97854	2.58227e-18	5.91968e-15	B-ALL_high
A429D_peak_34887b	16	32180255	32180756	2.82422	2.63e-18	6.00764e-15	B-ALL_high
A475D_peak_65382c	4	8388023	8388524	5.82049	2.64272e-18	6.01529e-15	B-ALL_high
SRR8247848_peak_82539b	7	80553473	80553974	-4.41084	2.80811e-18	6.36915e-15	B-ALL_low
SRR8247848_peak_77503d	6	105405501	105406002	-3.4398	2.91748e-18	6.59393e-15	B-ALL_low
A259RR_1_lib_peak_20410a	16	2645665	2646166	4.9284	3.03661e-18	6.82813e-15	B-ALL_high
A475D_peak_27531	15	32828556	32829057	2.6494	3.04238e-18	6.82813e-15	B-ALL_high
A364R1_1_lib_peak_48701	7	2164515	2165016	5.66076	3.08422e-18	6.89792e-15	B-ALL_high
A260R_peak_42101c	16	89831171	89831672	2.03439	3.13248e-18	6.98152e-15	B-ALL_high
A262R_peak_29283e	14	20945369	20945870	3.18235	3.33116e-18	7.39864e-15	B-ALL_high
A364R1_1_lib_peak_17286b	14	105491294	105491795	5.04378	3.35032e-18	7.41554e-15	B-ALL_high
A473D_peak_29421b	17	19273454	19273955	4.07311	3.60302e-18	7.94745e-15	B-ALL_high
A262R_peak_26391	12	129456477	129456978	2.98134	3.78056e-18	8.29447e-15	B-ALL_high
A417D_peak_73587j	5	172196192	172196693	2.55621	3.78619e-18	8.29447e-15	B-ALL_high
A409D_peak_37512a	16	4105620	4106121	6.07443	3.95804e-18	8.64146e-15	B-ALL_high
SRR8247850_peak_66478b	5	21341407	21341908	-4.40283	4.08169e-18	8.87488e-15	B-ALL_low
A425D_peak_35491a	17	80116412	80116913	3.93463	4.0926e-18	8.87488e-15	B-ALL_high
A233D_peak_61595b	20	16471838	16472339	3.0278	4.24286e-18	9.16974e-15	B-ALL_high
A228R_1_lib_peak_77809	6	44086378	44086879	5.93076	4.34256e-18	9.35371e-15	B-ALL_high
SRR8247850_peak_82297	8	85095399	85095900	-3.93954	4.4954e-18	9.65054e-15	B-ALL_low
A262R_peak_61464a	20	51247826	51248327	4.47962	4.52084e-18	9.6728e-15	B-ALL_high
A155RR_peak_74297b	20	62215486	62215987	4.1814	4.54094e-18	9.68354e-15	B-ALL_high
A213L_peak_49727a	18	6021138	6021639	6.53041	4.91037e-18	1.04367e-14	B-ALL_high
A260R_peak_32473d	14	98634582	98635083	4.54198	4.96954e-18	1.05276e-14	B-ALL_high
A269R_peak_40083c	16	85616242	85616743	3.49764	5.2608e-18	1.11079e-14	B-ALL_high
A228R_1_lib_peak_44514e	19	49377602	49378103	2.68406	5.45991e-18	1.1453e-14	B-ALL_high
A174R_peak_29944j	14	75746236	75746737	2.3441	5.44379e-18	1.1453e-14	B-ALL_high
A374D_peak_34374c	16	89341881	89342382	5.24008	5.80555e-18	1.21384e-14	B-ALL_high
A116R_peak_56647d	3	49437573	49438074	4.40677	6.24545e-18	1.30157e-14	B-ALL_high
A390R_1_lib_peak_48904b	5	1336117	1336618	4.81762	6.54847e-18	1.3603e-14	B-ALL_high
A401D_peak_35634	16	11146182	11146683	3.40196	6.58653e-18	1.3638e-14	B-ALL_high
A280D_peak_48849b	16	15126485	15126986	5.00331	6.67417e-18	1.3775e-14	B-ALL_high
A425D_peak_29561a	16	51572681	51573182	2.6475	6.92449e-18	1.42458e-14	B-ALL_high
A260R_peak_111003a	9	140165819	140166320	3.24131	6.96485e-18	1.42831e-14	B-ALL_high
A414D_peak_104167n	6	31323063	31323564	2.48136	7.11977e-18	1.45543e-14	B-ALL_high
A472D_peak_1686c	1	25242118	25242619	3.21986	7.22905e-18	1.47308e-14	B-ALL_high
A472D_peak_33763	16	51596862	51597363	8.87843	7.27802e-18	1.47836e-14	B-ALL_high
A213L_peak_32686b	13	53197817	53198318	3.9056	7.5012e-18	1.51889e-14	B-ALL_high
A121R_peak_57888h	2	47298336	47298837	2.47954	7.62485e-18	1.53907e-14	B-ALL_high
A475D_peak_32340b	16	59076034	59076535	7.04792	8.01879e-18	1.61351e-14	B-ALL_high
A425D_peak_34709a	17	73877820	73878321	5.12257	8.13716e-18	1.63221e-14	B-ALL_high
A374D_peak_74032b	6	15474122	15474623	4.85262	8.59685e-18	1.71905e-14	B-ALL_high
A284R_peak_58991e	19	47598761	47599262	5.5763	8.84056e-18	1.76229e-14	B-ALL_high
A429D_peak_48269a	19	48811903	48812404	3.88466	9.36537e-18	1.86113e-14	B-ALL_high
A496R_peak_106262c	9	89483694	89484195	6.68292	9.55457e-18	1.89287e-14	B-ALL_high
A401D_peak_48045b	19	48256218	48256719	3.82904	9.59993e-18	1.896e-14	B-ALL_high
A450R_peak_31414b	12	131573582	131574083	4.57413	1.00446e-17	1.97195e-14	B-ALL_high
A390R_1_lib_peak_26505a	17	44952105	44952606	4.87112	1.00459e-17	1.97195e-14	B-ALL_high
A450R_peak_74822c	4	8355606	8356107	6.10788	1.04655e-17	2.04183e-14	B-ALL_high
A401D_peak_33988	15	75417511	75418012	4.13991	1.04495e-17	2.04183e-14	B-ALL_high
A273R_peak_40475b	14	104666704	104667205	5.10938	1.06236e-17	2.0664e-14	B-ALL_high
A451D_peak_1549b	1	17961655	17962156	3.66536	1.08252e-17	2.09925e-14	B-ALL_high
A450R_peak_40566c	16	4711578	4712079	5.11072	1.08909e-17	2.10563e-14	B-ALL_high
A473R_peak_21559n	11	122533911	122534412	3.86121	1.12267e-17	2.16403e-14	B-ALL_high
SRR8247849_peak_52252c	3	129830431	129830932	1.7429	1.13435e-17	2.18e-14	B-ALL_high
A364R1_1_lib_peak_28376c	19	48812630	48813131	3.30181	1.15812e-17	2.21904e-14	B-ALL_high
A357D_peak_40908b	16	4131279	4131780	3.37712	1.19427e-17	2.28148e-14	B-ALL_high
A389R1_1_lib_peak_40425h	19	39900348	39900849	2.69291	1.23544e-17	2.34617e-14	B-ALL_high
A401D_peak_55460	2	220147242	220147743	5.22178	1.23525e-17	2.34617e-14	B-ALL_high
A413R_peak_40387	19	41076353	41076854	2.15526	1.27103e-17	2.40663e-14	B-ALL_high
A409D_peak_37875	16	11443577	11444078	4.21626	1.32576e-17	2.50288e-14	B-ALL_high
A450R_peak_21280bh	11	67051450	67051951	3.89258	1.37707e-17	2.59212e-14	B-ALL_high
A472D_peak_32438e	16	11032149	11032650	3.16403	1.4294e-17	2.68276e-14	B-ALL_high
A226D_peak_17844b	11	968066	968567	3.88651	1.44437e-17	2.7003e-14	B-ALL_high
A496R_peak_92622e	7	2165409	2165910	5.5059	1.44716e-17	2.7003e-14	B-ALL_high
A350R_peak_5363a	1	162983731	162984232	6.31086	1.54683e-17	2.8696e-14	B-ALL_high
A289RR_peak_56963	4	8356119	8356620	6.1274	1.54448e-17	2.8696e-14	B-ALL_high
SRR8247852_peak_66113	7	148565106	148565607	-2.97162	1.59931e-17	2.95841e-14	B-ALL_low
SRR8247850_peak_33484b	17	11501598	11502099	-4.32445	1.73305e-17	3.19659e-14	B-ALL_low
SRR8247852_peak_10504b	11	3444008	3444509	2.01618	1.74943e-17	3.21755e-14	B-ALL_high
A385R_peak_87994a	X	1717126	1717627	5.77007	1.77022e-17	3.24223e-14	B-ALL_high
A450R_peak_53868d	19	45601647	45602148	5.04235	1.778e-17	3.24223e-14	B-ALL_high
A455R1_1_lib_peak_9510d	10	82267512	82268013	3.37674	1.77786e-17	3.24223e-14	B-ALL_high
A148R_peak_29695	12	133443603	133444104	10.3683	1.79525e-17	3.26442e-14	B-ALL_high
A423D_peak_90246	7	64132913	64133414	8.77266	1.87735e-17	3.40405e-14	B-ALL_high
A284R_peak_43263b	16	48994866	48995367	8.84687	1.88829e-17	3.41425e-14	B-ALL_high
A425D_peak_51718b	22	34202244	34202745	4.9628	1.89785e-17	3.4219e-14	B-ALL_high
A455R1_1_lib_peak_23666b	14	96355935	96356436	3.71191	1.91194e-17	3.43764e-14	B-ALL_high
A100R_peak_56304b	2	127796959	127797460	3.25812	1.92233e-17	3.44668e-14	B-ALL_high
A284R_peak_38467	15	58759386	58759887	6.04438	2.02231e-17	3.60578e-14	B-ALL_high
A389R1_1_lib_peak_41146c	19	48256724	48257225	4.07703	2.02217e-17	3.60578e-14	B-ALL_high
A477R_peak_57281	22	27006207	27006708	4.20271	2.10495e-17	3.74274e-14	B-ALL_high
A269R_peak_51541a	19	40662743	40663244	4.3442	2.13048e-17	3.77767e-14	B-ALL_high
A475D_peak_57830	22	32533774	32534275	3.26676	2.17857e-17	3.8523e-14	B-ALL_high
A450R_peak_96291	8	27198181	27198682	3.33106	2.18507e-17	3.85317e-14	B-ALL_high
A116R_peak_80962f	8	142190475	142190976	4.09861	2.23997e-17	3.93917e-14	B-ALL_high
A425D_peak_51713b	22	34119983	34120484	4.37138	2.25163e-17	3.94885e-14	B-ALL_high
A269R_peak_107979l	9	139924682	139925183	2.15189	2.2754e-17	3.97966e-14	B-ALL_high
A472D_peak_38901	17	49029290	49029791	3.3064	2.29132e-17	3.99661e-14	B-ALL_high
A450R_peak_54452	19	50867696	50868197	2.59186	2.30208e-17	4.0045e-14	B-ALL_high
A106D_peak_55447f	19	1088258	1088759	2.3155	2.35016e-17	4.07709e-14	B-ALL_high
A385R_peak_30509	16	4109861	4110362	4.72582	2.37528e-17	4.09852e-14	B-ALL_high
A228R_1_lib_peak_57628	22	34284423	34284924	4.54606	2.37396e-17	4.09852e-14	B-ALL_high
A455R1_1_lib_peak_51203a	22	38314570	38315071	4.10263	2.3916e-17	4.11561e-14	B-ALL_high
A389R1_1_lib_peak_80110a	9	137529795	137530296	5.64811	2.40042e-17	4.11975e-14	B-ALL_high
A450R_peak_42487e	16	67707836	67708337	2.57917	2.45211e-17	4.19723e-14	B-ALL_high
A401D_peak_77739b	5	134712802	134713303	2.88437	2.48181e-17	4.22585e-14	B-ALL_high
A450R_peak_70924	3	58065490	58065991	3.7927	2.48199e-17	4.22585e-14	B-ALL_high
A409D_peak_27563a	12	132474477	132474978	5.10596	2.51365e-17	4.26842e-14	B-ALL_high
A364R1_1_lib_peak_26309	19	1372090	1372591	2.66605	2.5343e-17	4.29213e-14	B-ALL_high
A374D_peak_86303f	8	145003611	145004112	3.37426	2.60343e-17	4.39761e-14	B-ALL_high
A213L_peak_33842d	13	100927285	100927786	3.25771	2.6947e-17	4.53984e-14	B-ALL_high
A413R_peak_14242a	11	65355445	65355946	2.55386	2.7583e-17	4.63482e-14	B-ALL_high
A260R_peak_64710b	2	242973698	242974199	3.37902	2.77103e-17	4.64404e-14	B-ALL_high
A269R_peak_38995b	16	65747337	65747838	2.95325	2.79249e-17	4.66783e-14	B-ALL_high
A390R_1_lib_peak_19270d	14	104668708	104669209	4.6214	2.88755e-17	4.81419e-14	B-ALL_high
A423D_peak_46333t	19	4932799	4933300	4.85823	2.95187e-17	4.90868e-14	B-ALL_high
A148R_peak_55103a	19	16124892	16125393	4.64912	3.06434e-17	5.08254e-14	B-ALL_high
A150R_peak_65112	18	42489111	42489612	4.326	3.07534e-17	5.08764e-14	B-ALL_high
A233R_peak_37549c	16	51023526	51024027	5.36232	3.10507e-17	5.12361e-14	B-ALL_high
SRR8247850_peak_22985d	13	58208368	58208869	-3.63706	3.11569e-17	5.12796e-14	B-ALL_low
A455R1_1_lib_peak_9886f	10	97175322	97175823	5.82071	3.18074e-17	5.22163e-14	B-ALL_high
A390R_1_lib_peak_51148	5	157339695	157340196	4.34745	3.43002e-17	5.6165e-14	B-ALL_high
A473D_peak_27177a	16	51022246	51022747	4.43205	3.56883e-17	5.82891e-14	B-ALL_high
A226D_peak_62998b	2	47923566	47924067	3.97919	3.58836e-17	5.84595e-14	B-ALL_high
A389R1_1_lib_peak_38428c	19	4914862	4915363	2.9612	3.60735e-17	5.85871e-14	B-ALL_high
A389R1_1_lib_peak_24747	14	106146296	106146797	2.4453	3.61446e-17	5.85871e-14	B-ALL_high
A289RR_peak_45806a	2	241560083	241560584	3.81064	3.68826e-17	5.96328e-14	B-ALL_high
A450R_peak_55841b	2	25101908	25102409	4.6566	3.73072e-17	6.01677e-14	B-ALL_high
A155RR_peak_111395f	7	73639193	73639694	3.6182	3.85221e-17	6.19715e-14	B-ALL_high
A374D_peak_52783	2	236823342	236823843	5.28491	3.86623e-17	6.20414e-14	B-ALL_high
A450R_peak_102011b	8	142174705	142175206	4.14229	3.9437e-17	6.31269e-14	B-ALL_high
A350R_peak_77675b	5	121506	122007	8.95438	4.30287e-17	6.85524e-14	B-ALL_high
A409D_peak_37817f	16	11032721	11033222	3.05877	4.30401e-17	6.85524e-14	B-ALL_high
A192D_peak_50823b	19	44236119	44236620	5.09943	4.83499e-17	7.68191e-14	B-ALL_high
A475D_peak_32392a	16	65802935	65803436	4.09488	4.91889e-17	7.7959e-14	B-ALL_high
A213L_peak_30677b	12	129399265	129399766	4.03113	5.05891e-17	7.99808e-14	B-ALL_high
A450R_peak_74615a	4	6900364	6900865	3.92021	5.09455e-17	8.03463e-14	B-ALL_high
A364R1_1_lib_peak_19649a	16	15785700	15786201	10.3721	5.56374e-17	8.75309e-14	B-ALL_high
A110D_peak_39318a	16	87755997	87756498	3.49816	5.59211e-17	8.77621e-14	B-ALL_high
A455R1_1_lib_peak_40462	2	9548966	9549467	4.4722	5.63158e-17	8.8166e-14	B-ALL_high
A228R_1_lib_peak_76219b	6	30756465	30756966	5.11257	5.77129e-17	9.01334e-14	B-ALL_high
A289RR_peak_56965e	4	8386291	8386792	3.89915	5.93022e-17	9.23906e-14	B-ALL_high
A364R1_1_lib_peak_48700b	7	2162928	2163429	4.99254	5.99165e-17	9.31216e-14	B-ALL_high
A259RR_1_lib_peak_17293b	14	91019081	91019582	4.93672	6.20045e-17	9.61341e-14	B-ALL_high
A116R_peak_25015b	14	96531353	96531854	5.59849	6.33349e-17	9.76252e-14	B-ALL_high
A289RR_peak_51334b	22	39828169	39828670	9.00603	6.34225e-17	9.76252e-14	B-ALL_high
A192R_peak_66292g	19	18403852	18404353	2.93161	6.32284e-17	9.76252e-14	B-ALL_high
A475D_peak_21987	12	132285202	132285703	4.35435	6.36682e-17	9.77689e-14	B-ALL_high
A213L_peak_38334c	15	20178729	20179230	5.43185	6.44593e-17	9.87475e-14	B-ALL_high
SRR8247849_peak_64284	6	105406398	105406899	-3.61258	6.58019e-17	1.00564e-13	B-ALL_low
SRR8247850_peak_4865	1	149398974	149399475	-5.94545	6.67856e-17	1.01671e-13	B-ALL_low
A455R1_1_lib_peak_23744	14	98788283	98788784	7.85018	6.68428e-17	1.01671e-13	B-ALL_high
A173R_peak_170034c	8	139201846	139202347	4.63848	6.82556e-17	1.03574e-13	B-ALL_high
A148R_peak_18642a	11	19431342	19431843	7.6977	6.87587e-17	1.04092e-13	B-ALL_high
A364R1_1_lib_peak_20398a	16	65901292	65901793	3.04352	7.01414e-17	1.05935e-13	B-ALL_high
A350R_peak_84547d	5	171839781	171840282	3.09669	7.28851e-17	1.09821e-13	B-ALL_high
A455R1_1_lib_peak_70087	7	56960241	56960742	4.12784	7.35316e-17	1.10535e-13	B-ALL_high
A450R_peak_99884	8	97347289	97347790	4.04671	7.50924e-17	1.12618e-13	B-ALL_high
A233D_peak_108649b	X	118909550	118910051	4.1718	7.74069e-17	1.15818e-13	B-ALL_high
A425D_peak_28596	16	12252245	12252746	5.04861	7.79921e-17	1.16422e-13	B-ALL_high
A450R_peak_18186b	10	134460311	134460812	5.47192	7.90636e-17	1.17748e-13	B-ALL_high
A450R_peak_102280a	8	144611562	144612063	3.77189	7.96897e-17	1.18406e-13	B-ALL_high
SRR8247849_peak_20144a	13	96293884	96294385	-3.52299	8.08288e-17	1.19821e-13	B-ALL_low
A409D_peak_17222b	11	9809722	9810223	4.26677	8.32295e-17	1.23095e-13	B-ALL_high
A477R_peak_44274h	19	45974054	45974555	2.75509	8.46012e-17	1.24837e-13	B-ALL_high
A364R1_1_lib_peak_53660b	8	136085066	136085567	3.9682	8.60734e-17	1.26718e-13	B-ALL_high
A357D_peak_37798c	15	58814333	58814834	2.94883	8.76552e-17	1.28623e-13	B-ALL_high
A455R1_1_lib_peak_327b	1	5948679	5949180	3.63012	8.77687e-17	1.28623e-13	B-ALL_high
A409D_peak_79261a	4	7014925	7015426	4.71173	8.96406e-17	1.31067e-13	B-ALL_high
A477R_peak_15523g	11	70313285	70313786	4.35164	9.38621e-17	1.36928e-13	B-ALL_high
A155RR_peak_79316c	22	50208601	50209102	4.01606	9.50417e-17	1.38334e-13	B-ALL_high
A155RR_peak_87640c	3	187452786	187453287	4.7111	9.90189e-17	1.43797e-13	B-ALL_high
A450R_peak_52064	19	14238911	14239412	5.07952	9.99142e-17	1.4477e-13	B-ALL_high
A116R_peak_40057	19	16466156	16466657	4.10249	1.00382e-16	1.45121e-13	B-ALL_high
A350R_peak_73203	4	26152392	26152893	4.66053	1.0414e-16	1.50214e-13	B-ALL_high
A233R_peak_38040b	16	66089738	66090239	3.52443	1.05997e-16	1.5255e-13	B-ALL_high
SRR8247849_peak_39015	2	46192925	46193426	-3.04903	1.10933e-16	1.58235e-13	B-ALL_low
A385R_peak_30242f	16	1587317	1587818	3.46184	1.10855e-16	1.58235e-13	B-ALL_high
A475D_peak_55594a	21	29932392	29932893	6.02347	1.10844e-16	1.58235e-13	B-ALL_high
A278D_peak_24161c	12	99847738	99848239	3.87241	1.10356e-16	1.58235e-13	B-ALL_high
A198R_peak_590d	1	5801916	5802417	4.80064	1.11593e-16	1.58823e-13	B-ALL_high
A454R_peak_22819g	10	132952810	132953311	7.82865	1.12071e-16	1.59152e-13	B-ALL_high
A364R1_1_lib_peak_1419a	1	41469150	41469651	2.25987	1.12723e-16	1.59724e-13	B-ALL_high
A450R_peak_74159a	4	1327039	1327540	6.18445	1.13838e-16	1.60948e-13	B-ALL_high
A364R1_1_lib_peak_42094	5	37737982	37738483	3.73383	1.14662e-16	1.61756e-13	B-ALL_high
A116R_peak_20435c	12	122812007	122812508	5.85782	1.15026e-16	1.61914e-13	B-ALL_high
A174R_peak_101346e	8	139392970	139393471	3.86948	1.18753e-16	1.66795e-13	B-ALL_high
A475D_peak_29029b	15	73044241	73044742	2.9773	1.19438e-16	1.6739e-13	B-ALL_high
A496R_peak_29437b	14	78127006	78127507	5.09546	1.21143e-16	1.69411e-13	B-ALL_high
SRR8247851_peak_78607d	4	3957676	3958177	1.89337	1.21846e-16	1.70023e-13	B-ALL_high
SRR8247851_peak_61443a	2	176944374	176944875	-4.08053	1.2224e-16	1.70203e-13	B-ALL_low
A451D_peak_52274c	19	3656713	3657214	3.45267	1.28607e-16	1.78681e-13	B-ALL_high
A350R_peak_94275b	7	75405991	75406492	2.89875	1.29917e-16	1.8011e-13	B-ALL_high
SRR8247850_peak_63694	4	74511143	74511644	-3.34721	1.32056e-16	1.82681e-13	B-ALL_low
A409D_peak_42939c	17	17419020	17419521	4.37475	1.3293e-16	1.83495e-13	B-ALL_high
A259RR_1_lib_peak_22870c	16	89344205	89344706	3.71442	1.34392e-16	1.85116e-13	B-ALL_high
A364R1_1_lib_peak_51084	7	149547363	149547864	4.97997	1.43469e-16	1.97196e-13	B-ALL_high
A450R_peak_52266b	19	16194249	16194750	4.17572	1.44872e-16	1.98698e-13	B-ALL_high
A289RR_peak_47058a	20	45946053	45946554	3.31237	1.53956e-16	2.10654e-13	B-ALL_high
A475D_peak_78300b	7	2429821	2430322	3.82607	1.54246e-16	2.10654e-13	B-ALL_high
SRR8247853_peak_36585	2	159045869	159046370	-2.32628	1.55376e-16	2.11398e-13	B-ALL_low
A374D_peak_43206j	19	13264809	13265310	1.89371	1.55449e-16	2.11398e-13	B-ALL_high
A289RR_peak_30088c	16	89674357	89674858	4.25757	1.58258e-16	2.14762e-13	B-ALL_high
A116R_peak_8657a	10	17651539	17652040	4.85314	1.58812e-16	2.1506e-13	B-ALL_high
A450R_peak_1902b	1	29872569	29873070	5.30349	1.60424e-16	2.16785e-13	B-ALL_high
A269R_peak_61851d	2	240261526	240262027	3.65266	1.63545e-16	2.20539e-13	B-ALL_high
A228R_1_lib_peak_42858	19	15429024	15429525	3.06187	1.7794e-16	2.39447e-13	B-ALL_high
A423D_peak_15920	10	132515513	132516014	7.86553	1.80324e-16	2.42148e-13	B-ALL_high
A425D_peak_28996a	16	26345387	26345888	5.7208	1.88077e-16	2.52032e-13	B-ALL_high
A475D_peak_42885	19	13283320	13283821	3.14226	1.89822e-16	2.5384e-13	B-ALL_high
A213L_peak_12136a	10	38105012	38105513	6.1389	1.90864e-16	2.54702e-13	B-ALL_high
A364R1_1_lib_peak_24853b	17	80774011	80774512	5.41138	1.93183e-16	2.56854e-13	B-ALL_high
A226R_peak_42721a	16	88323036	88323537	3.15195	1.93277e-16	2.56854e-13	B-ALL_high
A118R_peak_44673b	17	76822769	76823270	4.79042	1.99569e-16	2.64669e-13	B-ALL_high
A496R_peak_29939e	14	91012913	91013414	4.68668	2.07073e-16	2.74054e-13	B-ALL_high
A269R_peak_105921b	9	112230030	112230531	2.49386	2.11351e-16	2.7914e-13	B-ALL_high
A455R1_1_lib_peak_75636b	8	136067646	136068147	5.46535	2.14661e-16	2.82929e-13	B-ALL_high
A233D_peak_33589a	15	73101482	73101983	3.88944	2.16024e-16	2.84143e-13	B-ALL_high
SRR8247851_peak_87484b	5	141734018	141734519	-1.85799	2.16996e-16	2.84838e-13	B-ALL_low
SRR8247849_peak_52535b	3	142891264	142891765	-3.96919	2.18338e-16	2.86015e-13	B-ALL_low
A228R_1_lib_peak_103953c	X	118800546	118801047	2.72481	2.19534e-16	2.86995e-13	B-ALL_high
A357D_peak_2374	1	36837048	36837549	3.0429	2.20699e-16	2.87932e-13	B-ALL_high
A121R_peak_98700a	7	5717919	5718420	2.05135	2.23219e-16	2.90629e-13	B-ALL_high
A116R_peak_7784f	10	442550	443051	6.14287	2.28066e-16	2.96339e-13	B-ALL_high
A174R_peak_93178a	7	99797047	99797548	3.13446	2.30696e-16	2.9915e-13	B-ALL_high
A417D_peak_40132f	17	79233747	79234248	4.16133	2.35133e-16	3.04289e-13	B-ALL_high
A364R1_1_lib_peak_28723a	19	55386763	55387264	3.63644	2.36422e-16	3.05342e-13	B-ALL_high
A423D_peak_40860c	17	47481412	47481913	2.79669	2.40774e-16	3.10338e-13	B-ALL_high
A213L_peak_38553	15	28834161	28834662	1.88953	2.49125e-16	3.20458e-13	B-ALL_high
SRR8247848_peak_80473a	7	8482227	8482728	-4.11046	2.58511e-16	3.31867e-13	B-ALL_low
A280R_peak_34163l	13	114059134	114059635	3.824	2.6358e-16	3.37525e-13	B-ALL_high
A472D_peak_10646a	10	75528206	75528707	2.52284	2.6397e-16	3.37525e-13	B-ALL_high
A350R_peak_95447b	7	104941120	104941621	5.55684	2.69755e-16	3.44236e-13	B-ALL_high
A284R_peak_26485j	12	56139857	56140358	-1.495	2.73781e-16	3.4868e-13	B-ALL_low
A269R_peak_39001a	16	65802398	65802899	4.03795	2.75805e-16	3.50563e-13	B-ALL_high
A100R_peak_74336e	4	4420470	4420971	3.94573	2.76592e-16	3.50867e-13	B-ALL_high
A475D_peak_21354b	12	120564498	120564999	5.3635	2.79832e-16	3.54278e-13	B-ALL_high
A475D_peak_60821c	3	46989516	46990017	4.19783	2.81035e-16	3.551e-13	B-ALL_high
A233R_peak_17346a	11	60934065	60934566	4.47127	2.84722e-16	3.59053e-13	B-ALL_high
A364R1_1_lib_peak_23687a	17	63770979	63771480	4.28744	2.8551e-16	3.5934e-13	B-ALL_high
SRR8247849_peak_65102	6	136305948	136306449	-3.29253	2.93755e-16	3.68993e-13	B-ALL_low
A450R_peak_101907	8	141431253	141431754	7.43869	3.021e-16	3.78735e-13	B-ALL_high
A292R_peak_66708	19	50850321	50850822	5.46345	3.03206e-16	3.79381e-13	B-ALL_high
A100R_peak_1652c	1	20511980	20512481	2.79592	3.11025e-16	3.88407e-13	B-ALL_high
A385R_peak_10934d	10	81053692	81054193	3.76223	3.15552e-16	3.93295e-13	B-ALL_high
A116R_peak_28962	16	3188055	3188556	4.84495	3.16269e-16	3.93425e-13	B-ALL_high
A148R_peak_107518a	7	158988371	158988872	3.52063	3.18625e-16	3.95589e-13	B-ALL_high
A116R_peak_38611a	19	1960163	1960664	4.31858	3.20593e-16	3.97263e-13	B-ALL_high
A425D_peak_75584b	7	104582341	104582842	2.88987	3.23032e-16	3.99515e-13	B-ALL_high
SRR8247849_peak_55843b	4	91048508	91049009	-4.04913	3.23744e-16	3.99625e-13	B-ALL_low
SRR8247848_peak_70154b	5	45696023	45696524	-3.97107	3.29858e-16	4.0639e-13	B-ALL_low
A475D_peak_45335p	19	54711148	54711649	3.40471	3.31796e-16	4.07996e-13	B-ALL_high
A429D_peak_71734b	4	3245378	3245879	3.18996	3.34381e-16	4.10388e-13	B-ALL_high
A273R_peak_47859b	16	32944840	32945341	3.94246	3.40679e-16	4.1716e-13	B-ALL_high
A118R_peak_19013z	11	122537153	122537654	2.90909	3.41198e-16	4.1716e-13	B-ALL_high
A425D_peak_34416h	17	71583229	71583730	2.89957	3.43872e-16	4.1963e-13	B-ALL_high
A129D_1_lib_peak_68798	5	166211500	166212001	7.81695	3.59608e-16	4.37999e-13	B-ALL_high
A425D_peak_40118a	19	44269393	44269894	6.75259	3.65866e-16	4.44777e-13	B-ALL_high
A357D_peak_70437e	21	39122137	39122638	4.56839	3.80816e-16	4.62076e-13	B-ALL_high
A100R_peak_499b	1	4804157	4804658	9.28032	3.85078e-16	4.66366e-13	B-ALL_high
A409D_peak_76258	3	127026101	127026602	5.21031	3.87872e-16	4.68865e-13	B-ALL_high
A284R_peak_11979	10	561490	561991	3.64662	3.91477e-16	4.71649e-13	B-ALL_high
SRR8247848_peak_35196	17	14450030	14450531	-2.80054	3.91644e-16	4.71649e-13	B-ALL_low
A289RR_peak_50840e	22	34293956	34294457	5.20521	3.93433e-16	4.72916e-13	B-ALL_high
A116R_peak_12817c	10	134231489	134231990	4.39565	4.01303e-16	4.81475e-13	B-ALL_high
A475D_peak_87828b	9	91538605	91539106	4.62377	4.22602e-16	5.06083e-13	B-ALL_high
A155RR_peak_28878a	12	108969413	108969914	3.4086	4.30876e-16	5.1503e-13	B-ALL_high
A414D_peak_47018b	16	83170736	83171237	3.75353	4.39403e-16	5.24247e-13	B-ALL_high
A389R1_1_lib_peak_79519b	9	130865521	130866022	3.56447	4.43919e-16	5.28652e-13	B-ALL_high
A450R_peak_65616a	21	43221426	43221927	7.90597	4.45047e-16	5.28848e-13	B-ALL_high
A129D_1_lib_peak_44382a	2	87623457	87623958	4.98602	4.45732e-16	5.28848e-13	B-ALL_high
A423D_peak_8331b	10	586410	586911	4.47239	4.48699e-16	5.31387e-13	B-ALL_high
A409D_peak_34272a	15	20161475	20161976	8.87428	4.52284e-16	5.34646e-13	B-ALL_high
SRR8247851_peak_81429b	4	111542168	111542669	-3.48447	4.61878e-16	5.43707e-13	B-ALL_low
A425D_peak_51056	22	22127208	22127709	5.21728	4.61998e-16	5.43707e-13	B-ALL_high
A364R1_1_lib_peak_53662b	8	136139283	136139784	6.07264	4.6249e-16	5.43707e-13	B-ALL_high
A414D_peak_110341b	6	169071947	169072448	7.72826	4.63835e-16	5.44291e-13	B-ALL_high
A409D_peak_1516d	1	18806244	18806745	3.72346	4.64814e-16	5.44444e-13	B-ALL_high
A284R_peak_76009c	22	34285597	34286098	3.35121	4.65868e-16	5.44685e-13	B-ALL_high
A262R_peak_86181	6	107385789	107386290	3.5817	4.71869e-16	5.50698e-13	B-ALL_high
A451D_peak_72224c	22	34035708	34036209	9.35618	4.74559e-16	5.51831e-13	B-ALL_high
A454R_peak_22805k	10	132907244	132907745	7.81184	4.74e-16	5.51831e-13	B-ALL_high
A450R_peak_22618a	11	93507549	93508050	4.29119	4.78877e-16	5.55844e-13	B-ALL_high
A228R_1_lib_peak_31208a	16	87894273	87894774	4.10669	4.86113e-16	5.63225e-13	B-ALL_high
A237RR_peak_32407a	13	114103401	114103902	3.92173	4.99431e-16	5.77613e-13	B-ALL_high
A237RR_peak_74288c	3	134948476	134948977	7.6258	5.27417e-16	6.08883e-13	B-ALL_high
A425D_peak_51891	22	37165656	37166157	4.26686	5.4124e-16	6.23719e-13	B-ALL_high
A496R_peak_36035b	16	30226871	30227372	7.61572	5.46329e-16	6.28456e-13	B-ALL_high
SRR8247851_peak_95998a	7	2076913	2077414	3.22738	5.56567e-16	6.39087e-13	B-ALL_high
A121R_peak_113586d	9	140346916	140347417	3.68491	5.62699e-16	6.44975e-13	B-ALL_high
A118R_peak_67495b	22	35523154	35523655	4.60661	5.99596e-16	6.86042e-13	B-ALL_high
A475D_peak_34659	17	9891830	9892331	4.30936	6.05661e-16	6.91747e-13	B-ALL_high
A451D_peak_98951c	7	63144291	63144792	5.82922	6.07797e-16	6.92954e-13	B-ALL_high
A389R1_1_lib_peak_26485	15	73044884	73045385	3.78302	6.2475e-16	7.11019e-13	B-ALL_high
A100R_peak_62347	20	51552966	51553467	5.30198	6.29228e-16	7.14848e-13	B-ALL_high
A429D_peak_34970a	16	34302065	34302566	7.87433	6.37476e-16	7.2294e-13	B-ALL_high
A455R1_1_lib_peak_3391	1	94306629	94307130	5.1272	6.46775e-16	7.32191e-13	B-ALL_high
SRR8247848_peak_68243h	4	142055569	142056070	-3.4057	6.49072e-16	7.33499e-13	B-ALL_low
A269R_peak_89163a	6	42006769	42007270	2.4499	6.57515e-16	7.41734e-13	B-ALL_high
A364R1_1_lib_peak_17134b	14	102667108	102667609	3.89023	6.67732e-16	7.49308e-13	B-ALL_high
A350R_peak_40052b	16	88057862	88058363	4.01729	6.66434e-16	7.49308e-13	B-ALL_high
A451D_peak_15737	10	132634751	132635252	7.86994	6.67275e-16	7.49308e-13	B-ALL_high
A192R_peak_83997a	20	49268361	49268862	4.36968	6.70123e-16	7.50679e-13	B-ALL_high
A475D_peak_42061a	19	4430758	4431259	5.62907	7.20003e-16	8.0515e-13	B-ALL_high
A425D_peak_41311b	2	2060955	2061456	3.8734	7.58177e-16	8.46364e-13	B-ALL_high
A473D_peak_29421a	17	19272952	19273453	4.20666	7.635e-16	8.50827e-13	B-ALL_high
A100R_peak_37739	16	51629073	51629574	3.98397	7.873e-16	8.75829e-13	B-ALL_high
A129D_1_lib_peak_29242c	16	33404903	33405404	6.86985	7.89274e-16	8.76505e-13	B-ALL_high
A425D_peak_17388b	12	3833134	3833635	4.17205	8.24046e-16	9.13539e-13	B-ALL_high
A213L_peak_115279b	9	68799468	68799969	3.3169	8.27427e-16	9.15707e-13	B-ALL_high
A364R1_1_lib_peak_53017	8	97466966	97467467	3.61551	8.36545e-16	9.24204e-13	B-ALL_high
A364R1_1_lib_peak_53334b	8	123813874	123814375	3.70391	8.4158e-16	9.28169e-13	B-ALL_high
A425D_peak_30892	16	88323624	88324125	2.80392	8.76937e-16	9.65504e-13	B-ALL_high
A389R1_1_lib_peak_52103b	22	20025319	20025820	4.5524	8.9815e-16	9.87167e-13	B-ALL_high
A198R_peak_80219a	20	2847924	2848425	4.35331	9.05651e-16	9.9371e-13	B-ALL_high
A106D_peak_117103a	8	123870890	123871391	3.87957	9.11267e-16	9.98166e-13	B-ALL_high
A409D_peak_15950e	10	123981512	123982013	6.90796	9.14232e-16	9.99708e-13	B-ALL_high
A280D_peak_24952	11	68199238	68199739	4.81675	9.28624e-16	1.01372e-12	B-ALL_high
A260R_peak_68491g	20	62858392	62858893	6.4	9.38933e-16	1.02323e-12	B-ALL_high
A100R_peak_35868b	16	4162101	4162602	4.42241	9.80518e-16	1.06674e-12	B-ALL_high
SRR8247853_peak_28204	17	77811236	77811737	2.11124	1.0115e-15	1.09858e-12	B-ALL_high
SRR8247848_peak_12519b	10	114775181	114775682	-2.67053	1.02418e-15	1.10861e-12	B-ALL_low
A148R_peak_42867d	16	65761785	65762286	5.67736	1.02351e-15	1.10861e-12	B-ALL_high
A496R_peak_108614i	9	139925851	139926352	2.11703	1.02884e-15	1.11178e-12	B-ALL_high
SRR8247850_peak_35217b	17	45266534	45267035	1.63328	1.03607e-15	1.11583e-12	B-ALL_high
A237RR_peak_42550d	17	29298814	29299315	2.74727	1.03441e-15	1.11583e-12	B-ALL_high
A413R_peak_73791	6	169056264	169056765	7.5977	1.05649e-15	1.13591e-12	B-ALL_high
A116R_peak_52288b	21	43977200	43977701	3.88476	1.07021e-15	1.14874e-12	B-ALL_high
A463R_peak_59822a	20	42697262	42697763	3.75019	1.07318e-15	1.15e-12	B-ALL_high
A364R1_1_lib_peak_52662	8	61879979	61880480	4.87322	1.08096e-15	1.15642e-12	B-ALL_high
SRR8247852_peak_64469b	7	72676596	72677097	-2.48283	1.09253e-15	1.16685e-12	B-ALL_low
SRR8247849_peak_51986a	3	125634759	125635260	1.65509	1.10491e-15	1.17811e-12	B-ALL_high
A409D_peak_74407	3	52518742	52519243	4.6134	1.11544e-15	1.18539e-12	B-ALL_high
A350R_peak_49896b	19	10858369	10858870	4.22979	1.11418e-15	1.18539e-12	B-ALL_high
A237RR_peak_21574e	11	115600280	115600781	7.6303	1.15105e-15	1.22122e-12	B-ALL_high
A385R_peak_30519a	16	4232841	4233342	2.84227	1.21462e-15	1.28349e-12	B-ALL_high
SRR8247851_peak_80250	4	74361476	74361977	-3.19186	1.21494e-15	1.28349e-12	B-ALL_low
A280D_peak_46687b	15	100657431	100657932	4.36463	1.21574e-15	1.28349e-12	B-ALL_high
A450R_peak_96344b	8	28196554	28197055	3.65127	1.22088e-15	1.2868e-12	B-ALL_high
A284R_peak_34327b	14	58409879	58410380	4.21949	1.23134e-15	1.2957e-12	B-ALL_high
A155RR_peak_89376l	4	10025409	10025910	3.84019	1.25074e-15	1.31396e-12	B-ALL_high
A116R_peak_83822a	9	130864476	130864977	4.19135	1.25476e-15	1.31603e-12	B-ALL_high
A237RR_peak_75469b	3	140301445	140301946	7.57013	1.25754e-15	1.31679e-12	B-ALL_high
A451D_peak_110711a	9	129924402	129924903	2.85827	1.27561e-15	1.33136e-12	B-ALL_high
A450R_peak_42866a	16	77311248	77311749	3.24202	1.27507e-15	1.33136e-12	B-ALL_high
A364R1_1_lib_peak_44871	6	816468	816969	4.50023	1.27863e-15	1.33235e-12	B-ALL_high
A233D_peak_46206a	17	81101173	81101674	4.77331	1.281e-15	1.33266e-12	B-ALL_high
A429D_peak_104407b	9	136678604	136679105	4.26864	1.302e-15	1.35231e-12	B-ALL_high
A237RR_peak_17861	11	56264439	56264940	7.8772	1.31195e-15	1.36045e-12	B-ALL_high
A240R_peak_48484b	16	33716147	33716648	7.86559	1.32006e-15	1.36665e-12	B-ALL_high
A262R_peak_47273	18	74732637	74733138	4.12212	1.32222e-15	1.36668e-12	B-ALL_high
SRR8247850_peak_19857a	12	63543792	63544293	-3.51117	1.32907e-15	1.37155e-12	B-ALL_low
A450R_peak_51156c	19	4431796	4432297	4.52737	1.35085e-15	1.38955e-12	B-ALL_high
A289RR_peak_7167c	1	238648466	238648967	6.45136	1.34881e-15	1.38955e-12	B-ALL_high
A389R1_1_lib_peak_48910b	20	19955079	19955580	4.06407	1.3707e-15	1.40772e-12	B-ALL_high
A417D_peak_44622b	19	35505125	35505626	3.80786	1.42027e-15	1.4563e-12	B-ALL_high
A409D_peak_51371a	19	7177744	7178245	3.25269	1.43991e-15	1.47408e-12	B-ALL_high
A450R_peak_74549t	4	6278647	6279148	4.78236	1.44461e-15	1.47654e-12	B-ALL_high
A106D_peak_77637	22	38458847	38459348	5.11973	1.45588e-15	1.48407e-12	B-ALL_high
A269R_peak_64593	20	50030283	50030784	7.15309	1.4566e-15	1.48407e-12	B-ALL_high
SRR8247853_peak_17936a	13	107142593	107143094	-3.35417	1.46658e-15	1.49187e-12	B-ALL_low
A100R_peak_35855f	16	4131784	4132285	3.44559	1.474e-15	1.49704e-12	B-ALL_high
A173R_peak_32818c	11	115658675	115659176	7.76529	1.49135e-15	1.51227e-12	B-ALL_high
A273R_peak_47852a	16	32876432	32876933	4.19257	1.50599e-15	1.52471e-12	B-ALL_high
A374D_peak_89652a	9	133806659	133807160	3.9008	1.50863e-15	1.52498e-12	B-ALL_high
A155RR_peak_71658b	20	14996884	14997385	3.85134	1.53017e-15	1.54432e-12	B-ALL_high
A409D_peak_26685	12	119837110	119837611	7.86467	1.5432e-15	1.55259e-12	B-ALL_high
A450R_peak_17827	10	132742040	132742541	7.57076	1.54116e-15	1.55259e-12	B-ALL_high
SRR8247849_peak_33742b	18	66430511	66431012	-3.98723	1.5469e-15	1.55387e-12	B-ALL_low
A475D_peak_29833b	15	91114306	91114807	3.94806	1.57943e-15	1.58407e-12	B-ALL_high
A390R_1_lib_peak_51663	5	176931538	176932039	3.27697	1.58258e-15	1.58475e-12	B-ALL_high
SRR8247849_peak_25972d	16	5148088	5148589	1.83612	1.59861e-15	1.59831e-12	B-ALL_high
A228R_1_lib_peak_66039b	4	40285691	40286192	3.84895	1.6011e-15	1.59831e-12	B-ALL_high
A401D_peak_5025b	1	155074758	155075259	4.64207	1.64202e-15	1.63662e-12	B-ALL_high
A280R_peak_45536c	16	65902083	65902584	3.033	1.70234e-15	1.6941e-12	B-ALL_high
A118R_peak_102913b	9	89483110	89483611	5.07303	1.7096e-15	1.6987e-12	B-ALL_high
A364R1_1_lib_peak_367	1	10302706	10303207	4.65733	1.72261e-15	1.70898e-12	B-ALL_high
A364R1_1_lib_peak_9095	10	132985838	132986339	7.53714	1.75522e-15	1.73865e-12	B-ALL_high
SRR8247851_peak_86127e	5	115298908	115299409	-3.43847	1.77413e-15	1.75467e-12	B-ALL_low
A364R1_1_lib_peak_53754a	8	141578303	141578804	4.3047	1.77885e-15	1.75663e-12	B-ALL_high
A450R_peak_102209c	8	144302860	144303361	3.84986	1.79252e-15	1.76741e-12	B-ALL_high
A350R_peak_30279	14	54636082	54636583	3.74992	1.8071e-15	1.77905e-12	B-ALL_high
A262R_peak_39204f	16	87897025	87897526	3.64298	1.82878e-15	1.79764e-12	B-ALL_high
SRR8247848_peak_67658a	4	107927126	107927627	-3.19649	1.84301e-15	1.80885e-12	B-ALL_low
A450R_peak_74811	4	8317365	8317866	4.16173	1.85439e-15	1.81725e-12	B-ALL_high
A364R1_1_lib_peak_19702b	16	17542925	17543426	2.5717	1.88994e-15	1.84927e-12	B-ALL_high
A422D_peak_17316d	10	132907811	132908312	7.63382	1.9114e-15	1.86741e-12	B-ALL_high
SRR8247852_peak_51391c	4	3957067	3957568	1.82209	1.92387e-15	1.87674e-12	B-ALL_high
A425D_peak_19858	12	95317432	95317933	3.80511	1.94364e-15	1.89315e-12	B-ALL_high
SRR8247852_peak_58298	6	1313366	1313867	-3.39743	1.95108e-15	1.89752e-12	B-ALL_low
A350R_peak_104372b	8	145786993	145787494	4.50873	1.96173e-15	1.90498e-12	B-ALL_high
A475D_peak_25236a	14	59827750	59828251	4.53185	1.98541e-15	1.92507e-12	B-ALL_high
A409D_peak_68421c	21	46414075	46414576	4.536	2.01622e-15	1.952e-12	B-ALL_high
A150D_1_peak_75811c	22	33796249	33796750	3.60077	2.02769e-15	1.96014e-12	B-ALL_high
A475D_peak_54628a	20	50018493	50018994	2.99815	2.03738e-15	1.96655e-12	B-ALL_high
A364R1_1_lib_peak_24005b	17	73494215	73494716	3.17145	2.04342e-15	1.96942e-12	B-ALL_high
A364R1_1_lib_peak_44494b	5	172847231	172847732	4.74608	2.06485e-15	1.98708e-12	B-ALL_high
A150D_1_peak_75856	22	34260653	34261154	4.11243	2.11569e-15	2.03297e-12	B-ALL_high
A148R_peak_18489	11	15514592	15515093	8.48516	2.14245e-15	2.05325e-12	B-ALL_high
A237RR_peak_74090	3	134612307	134612808	7.65869	2.14639e-15	2.05325e-12	B-ALL_high
A273R_peak_81421d	20	61737501	61738002	7.99086	2.14589e-15	2.05325e-12	B-ALL_high
A473D_peak_44718f	20	42698785	42699286	3.58262	2.1924e-15	2.09414e-12	B-ALL_high
A475D_peak_32392b	16	65803673	65804174	6.41632	2.19815e-15	2.09651e-12	B-ALL_high
A150D_1_peak_75472a	22	29295016	29295517	3.35461	2.23623e-15	2.12966e-12	B-ALL_high
A233R_peak_105640a	9	129183722	129184223	4.01791	2.24106e-15	2.13111e-12	B-ALL_high
A233R_peak_102526c	9	3771533	3772034	4.15941	2.256e-15	2.13897e-12	B-ALL_high
A284R_peak_12114e	10	1674048	1674549	3.94363	2.25468e-15	2.13897e-12	B-ALL_high
A129D_1_lib_peak_71509b	6	65739887	65740388	7.5373	2.28293e-15	2.16132e-12	B-ALL_high
A455R1_1_lib_peak_51948p	22	50633168	50633669	2.48521	2.2973e-15	2.16852e-12	B-ALL_high
A455R1_1_lib_peak_36708d	19	4984249	4984750	4.35116	2.29698e-15	2.16852e-12	B-ALL_high
A450R_peak_48537c	17	80357753	80358254	3.88507	2.30526e-15	2.17284e-12	B-ALL_high
A450R_peak_87887b	6	43084067	43084568	7.91223	2.33573e-15	2.19833e-12	B-ALL_high
A226R_peak_76119b	22	46886557	46887058	4.44838	2.38279e-15	2.23934e-12	B-ALL_high
SRR8247849_peak_19796a	13	53775098	53775599	-3.60484	2.3886e-15	2.24152e-12	B-ALL_low
SRR8247850_peak_84194b	9	13279297	13279798	-4.22465	2.39973e-15	2.24868e-12	B-ALL_low
A192D_peak_12773b	10	82278516	82279017	2.69104	2.43892e-15	2.28206e-12	B-ALL_high
A192D_peak_78969	5	4580897	4581398	2.79664	2.47281e-15	2.31041e-12	B-ALL_high
A129D_1_lib_peak_58177c	3	139946647	139947148	7.65945	2.49995e-15	2.33237e-12	B-ALL_high
A390R_1_lib_peak_11709	11	91890690	91891191	7.64279	2.51701e-15	2.34488e-12	B-ALL_high
A385R_peak_38605a	17	78773079	78773580	5.59222	2.52304e-15	2.34709e-12	B-ALL_high
A173R_peak_170549d	8	144318203	144318704	2.77491	2.53854e-15	2.35809e-12	B-ALL_high
A174R_peak_29944k	14	75746980	75747481	2.62475	2.55023e-15	2.36553e-12	B-ALL_high
A475D_peak_33503	16	88077664	88078165	4.73335	2.58359e-15	2.39301e-12	B-ALL_high
A364R1_1_lib_peak_15256a	13	114059725	114060226	4.2255	2.59417e-15	2.39749e-12	B-ALL_high
A477R_peak_32002a	16	54400301	54400802	3.06196	2.5959e-15	2.39749e-12	B-ALL_high
SRR8247853_peak_15841b	12	112450891	112451392	1.40489	2.63169e-15	2.42372e-12	B-ALL_high
A116R_peak_38738c	19	2645605	2646106	4.49583	2.63185e-15	2.42372e-12	B-ALL_high
A429D_peak_105555c	X	1717901	1718402	5.44172	2.64147e-15	2.4291e-12	B-ALL_high
A364R1_1_lib_peak_44701	5	177037545	177038046	3.99795	2.67081e-15	2.45256e-12	B-ALL_high
A148R_peak_72273j	21	44849811	44850312	2.597	2.73772e-15	2.51041e-12	B-ALL_high
A110D_peak_39401c	16	88324389	88324890	3.70331	2.83167e-15	2.59286e-12	B-ALL_high
SRR8247852_peak_34551a	19	44172630	44173131	2.05998	2.8371e-15	2.59413e-12	B-ALL_high
A463R_peak_92072	6	169063050	169063551	7.58019	2.84854e-15	2.60088e-12	B-ALL_high
A390R_1_lib_peak_40417a	21	43976656	43977157	3.36816	3.02683e-15	2.75975e-12	B-ALL_high
A259RR_1_lib_peak_22846c	16	89180213	89180714	3.30604	3.06206e-15	2.78791e-12	B-ALL_high
A364R1_1_lib_peak_8177	10	105587262	105587763	3.31255	3.08542e-15	2.8052e-12	B-ALL_high
A289RR_peak_4181d	1	158983543	158984044	3.89464	3.12598e-15	2.83806e-12	B-ALL_high
A155RR_peak_44328	16	51627725	51628226	5.07419	3.14544e-15	2.85169e-12	B-ALL_high
SRR8247849_peak_56913b	4	158141496	158141997	-3.6585	3.24763e-15	2.94019e-12	B-ALL_low
A121R_peak_18425d	11	46693219	46693720	2.68578	3.25379e-15	2.94161e-12	B-ALL_high
SRR8247852_peak_35378d	19	56165945	56166446	1.78287	3.28547e-15	2.96607e-12	B-ALL_high
A364R1_1_lib_peak_34826a	21	45715022	45715523	2.4462	3.29906e-15	2.96999e-12	B-ALL_high
A259RR_1_lib_peak_28734a	19	10835266	10835767	4.42011	3.29471e-15	2.96999e-12	B-ALL_high
A364R1_1_lib_peak_16847a	14	95893514	95894015	3.18611	3.32501e-15	2.98916e-12	B-ALL_high
A284R_peak_77481c	22	48324671	48325172	8.25887	3.41235e-15	3.06339e-12	B-ALL_high
A425D_peak_77491	8	8949808	8950309	5.58884	3.42554e-15	3.06845e-12	B-ALL_high
A197D_peak_67512c	3	126630898	126631399	3.11917	3.42755e-15	3.06845e-12	B-ALL_high
A475D_peak_60082a	3	31310109	31310610	5.3477	3.4591e-15	3.09238e-12	B-ALL_high
A148R_peak_40086d	15	100652504	100653005	3.50049	3.46748e-15	3.09556e-12	B-ALL_high
A240R_peak_64707e	19	19110826	19111327	3.36655	3.48235e-15	3.10452e-12	B-ALL_high
A197D_peak_49208i	19	50059597	50060098	3.68351	3.50427e-15	3.1191e-12	B-ALL_high
A260R_peak_37701k	16	2201386	2201887	4.49701	3.50842e-15	3.1191e-12	B-ALL_high
A364R1_1_lib_peak_53946	8	144194197	144194698	4.14213	3.55467e-15	3.15149e-12	B-ALL_high
A473D_peak_70210	6	169024537	169025038	7.47535	3.55064e-15	3.15149e-12	B-ALL_high
A110R_peak_36572a	16	87754000	87754501	9.07768	3.57593e-15	3.16263e-12	B-ALL_high
A174R_peak_53545b	2	172876784	172877285	3.14108	3.5771e-15	3.16263e-12	B-ALL_high
A237RR_peak_21469c	11	115435129	115435630	7.75977	3.60736e-15	3.185e-12	B-ALL_high
A129D_1_lib_peak_29377d	16	34767420	34767921	7.60749	3.63506e-15	3.20505e-12	B-ALL_high
A472D_peak_44986b	19	18279603	18280104	2.90024	3.64674e-15	3.21094e-12	B-ALL_high
A116R_peak_24989k	14	96161409	96161910	3.17605	3.68925e-15	3.24392e-12	B-ALL_high
A364R1_1_lib_peak_27338e	19	16437413	16437914	2.80733	3.71193e-15	3.25939e-12	B-ALL_high
A259RR_1_lib_peak_17927a	14	105459459	105459960	4.65138	3.72171e-15	3.26352e-12	B-ALL_high
SRR8247850_peak_63488b	4	55405899	55406400	-3.54586	3.72917e-15	3.2656e-12	B-ALL_low
A473D_peak_47131e	21	45560389	45560890	4.12406	3.76467e-15	3.2922e-12	B-ALL_high
A116R_peak_80958a	8	142172761	142173262	4.86892	3.85416e-15	3.36587e-12	B-ALL_high
A455R1_1_lib_peak_247	1	3823646	3824147	3.23828	3.86035e-15	3.36669e-12	B-ALL_high
A385R_peak_85557a	9	96267100	96267601	4.04095	3.8717e-15	3.37201e-12	B-ALL_high
A389R1_1_lib_peak_43648a	2	47260853	47261354	2.79189	3.88816e-15	3.38175e-12	B-ALL_high
A129D_1_lib_peak_29414	16	34981626	34982127	7.63844	3.89405e-15	3.3823e-12	B-ALL_high
SRR8247850_peak_12472	10	121577678	121578179	-3.45772	3.90382e-15	3.3862e-12	B-ALL_low
A110R_peak_88635e	7	155790885	155791386	4.09477	3.92068e-15	3.39623e-12	B-ALL_high
A429D_peak_48319b	19	49184062	49184563	3.747	3.94446e-15	3.41223e-12	B-ALL_high
A364R1_1_lib_peak_24141a	17	74712004	74712505	5.75669	4.00045e-15	3.45136e-12	B-ALL_high
A454R_peak_22667h	10	132507434	132507935	7.3167	3.9983e-15	3.45136e-12	B-ALL_high
A472D_peak_91625a	9	134465879	134466380	3.00355	4.012e-15	3.45668e-12	B-ALL_high
A409D_peak_797b	1	9329055	9329556	5.07328	4.05207e-15	3.48652e-12	B-ALL_high
A409D_peak_15642c	10	116759684	116760185	4.75538	4.12713e-15	3.54635e-12	B-ALL_high
A455R1_1_lib_peak_14869	11	115973478	115973979	7.61297	4.20464e-15	3.60812e-12	B-ALL_high
A425D_peak_50567	21	44984685	44985186	9.23283	4.26551e-15	3.6506e-12	B-ALL_high
A237RR_peak_28849	13	19724492	19724993	7.42989	4.26073e-15	3.6506e-12	B-ALL_high
A350R_peak_66206b	22	48339722	48340223	4.51016	4.28212e-15	3.65993e-12	B-ALL_high
A472D_peak_27627b	14	95973758	95974259	3.63557	4.37236e-15	3.72714e-12	B-ALL_high
A100R_peak_98697d	8	139338338	139338839	5.70694	4.36812e-15	3.72714e-12	B-ALL_high
A233R_peak_62533a	20	413499	414000	2.824	4.38632e-15	3.73408e-12	B-ALL_high
A419D_peak_29138b	12	129822023	129822524	7.44459	4.39422e-15	3.73585e-12	B-ALL_high
A129D_1_lib_peak_29328	16	34455907	34456408	7.71663	4.43592e-15	3.76632e-12	B-ALL_high
SRR8247849_peak_41131	2	124782374	124782875	-3.42902	4.45112e-15	3.76788e-12	B-ALL_low
A364R1_1_lib_peak_53682b	8	139201314	139201815	4.34332	4.44966e-15	3.76788e-12	B-ALL_high
A116R_peak_31682a	16	88078768	88079269	3.33882	4.45538e-15	3.76788e-12	B-ALL_high
A289RR_peak_73355d	7	73720527	73721028	2.75951	4.48423e-15	3.78729e-12	B-ALL_high
A463R_peak_63509u	21	44823378	44823879	3.04016	4.55105e-15	3.83867e-12	B-ALL_high
SRR8247853_peak_18358c	14	23564369	23564870	1.73066	4.62455e-15	3.89556e-12	B-ALL_high
A454R_peak_44141f	14	91841525	91842026	3.09945	4.65868e-15	3.91916e-12	B-ALL_high
A472D_peak_35131c	16	85616857	85617358	3.66206	4.66716e-15	3.92116e-12	B-ALL_high
A423D_peak_63459	22	31728071	31728572	4.89901	4.71054e-15	3.95243e-12	B-ALL_high
SRR8247853_peak_66872a	9	139685306	139685807	1.98132	4.76906e-15	3.99631e-12	B-ALL_high
A192D_peak_62373d	20	42698052	42698553	3.2928	4.83567e-15	4.04684e-12	B-ALL_high
A409D_peak_69569a	22	26843516	26844017	7.58696	4.89063e-15	4.08751e-12	B-ALL_high
A374D_peak_43516h	19	16240342	16240843	5.37502	4.91083e-15	4.09905e-12	B-ALL_high
A390R_1_lib_peak_19658b	15	22542011	22542512	4.60127	4.93231e-15	4.10161e-12	B-ALL_high
A262R_peak_35653g	15	100655656	100656157	3.74645	4.93307e-15	4.10161e-12	B-ALL_high
A237RR_peak_96824	6	72647959	72648460	7.49696	4.92853e-15	4.10161e-12	B-ALL_high
A475D_peak_38430	17	78850879	78851380	3.74462	4.95489e-15	4.11443e-12	B-ALL_high
A174R_peak_83888a	6	45275133	45275634	8.23845	5.06753e-15	4.20252e-12	B-ALL_high
A454R_peak_22849u	10	133051972	133052473	7.50183	5.13679e-15	4.25446e-12	B-ALL_high
A364R1_1_lib_peak_32765b	20	16491524	16492025	4.49649	5.17104e-15	4.27731e-12	B-ALL_high
SRR8247850_peak_3638b	1	82266079	82266580	-3.59193	5.18708e-15	4.28505e-12	B-ALL_low
A116R_peak_72548g	7	2163694	2164195	4.04509	5.20566e-15	4.29488e-12	B-ALL_high
A455R1_1_lib_peak_11401	10	132977746	132978247	7.86541	5.24118e-15	4.31863e-12	B-ALL_high
A269R_peak_64326b	20	47329125	47329626	3.58818	5.26107e-15	4.32392e-12	B-ALL_high
A292R_peak_47970c	16	17318788	17319289	4.06317	5.25599e-15	4.32392e-12	B-ALL_high
A121R_peak_27253e	12	99848560	99849061	3.11348	5.3178e-15	4.36496e-12	B-ALL_high
A173R_peak_62493b	16	34489604	34490105	7.60242	5.33116e-15	4.37033e-12	B-ALL_high
A472D_peak_1243	1	17956567	17957068	4.55649	5.38032e-15	4.405e-12	B-ALL_high
A409D_peak_41634a	16	89734606	89735107	5.12315	5.40928e-15	4.42307e-12	B-ALL_high
A472D_peak_53999a	2	241562141	241562642	3.12169	5.46706e-15	4.46463e-12	B-ALL_high
A425D_peak_35260a	17	78622917	78623418	7.90392	5.486e-15	4.47441e-12	B-ALL_high
A473D_peak_11546	10	128793195	128793696	7.58761	5.50814e-15	4.48676e-12	B-ALL_high
A450R_peak_74826a	4	8384539	8385040	3.4333	5.52314e-15	4.49328e-12	B-ALL_high
A450R_peak_10797a	1	249086307	249086808	3.67402	5.55905e-15	4.51677e-12	B-ALL_high
A390R_1_lib_peak_50576	5	136020908	136021409	7.4956	5.64237e-15	4.57867e-12	B-ALL_high
A240D_peak_102389e	5	177809731	177810232	4.68513	5.66985e-15	4.59516e-12	B-ALL_high
A419R_peak_131292c	9	44800890	44801391	7.48731	5.67984e-15	4.59746e-12	B-ALL_high
A364R1_1_lib_peak_36359a	22	50636195	50636696	2.64235	5.70609e-15	4.61288e-12	B-ALL_high
A173R_peak_141268b	6	19516329	19516830	7.45006	5.86991e-15	4.73935e-12	B-ALL_high
A260R_peak_53804d	19	35703290	35703791	3.40286	5.87758e-15	4.73958e-12	B-ALL_high
A451D_peak_67658d	20	47027153	47027654	4.75227	5.89772e-15	4.74985e-12	B-ALL_high
A116R_peak_20400e	12	122521847	122522348	3.10191	5.96257e-15	4.79606e-12	B-ALL_high
A450R_peak_74159c	4	1327956	1328457	5.27851	5.98136e-15	4.80516e-12	B-ALL_high
SRR8247850_peak_46032b	2	73496248	73496749	-3.88969	6.05928e-15	4.86167e-12	B-ALL_low
A129D_1_lib_peak_78290	7	147228209	147228710	7.54372	6.115e-15	4.89744e-12	B-ALL_high
A463R_peak_26105a	14	19889453	19889954	7.62289	6.11911e-15	4.89744e-12	B-ALL_high
A150R_peak_133929b	8	128843984	128844485	8.47024	6.37285e-15	5.09416e-12	B-ALL_high
A364R1_1_lib_peak_3530a	1	172631689	172632190	2.2752	6.48044e-15	5.17372e-12	B-ALL_high
A455R1_1_lib_peak_48271	20	53151590	53152091	6.09535	6.5808e-15	5.24732e-12	B-ALL_high
A150R_peak_142582a	X	44114770	44115271	5.13347	6.61525e-15	5.26824e-12	B-ALL_high
A450R_peak_21280bf	11	67050698	67051199	3.35696	6.62868e-15	5.26946e-12	B-ALL_high
A129D_1_lib_peak_15009	11	112699072	112699573	7.46905	6.6332e-15	5.26946e-12	B-ALL_high
A414D_peak_7597	1	188922242	188922743	7.49278	6.70745e-15	5.32186e-12	B-ALL_high
A419R_peak_95377	4	46379559	46380060	7.6803	6.74569e-15	5.34559e-12	B-ALL_high
A463R_peak_76875	4	105273445	105273946	7.20517	6.77291e-15	5.36054e-12	B-ALL_high
A450R_peak_763a	1	11973572	11974073	5.21054	6.80305e-15	5.37777e-12	B-ALL_high
A259RR_1_lib_peak_33612c	2	112917617	112918118	4.73871	6.82809e-15	5.39093e-12	B-ALL_high
A413R_peak_2731	1	56379062	56379563	7.43398	6.83869e-15	5.39266e-12	B-ALL_high
A237RR_peak_74306c	3	134981723	134982224	7.45939	6.97216e-15	5.49116e-12	B-ALL_high
A100R_peak_65920b	22	34144764	34145265	7.84947	6.99198e-15	5.50003e-12	B-ALL_high
A150D_1_peak_97540b	6	34158067	34158568	2.44541	7.10867e-15	5.58271e-12	B-ALL_high
A401D_peak_11804a	10	75681528	75682029	2.91947	7.1145e-15	5.58271e-12	B-ALL_high
A364R1_1_lib_peak_9033	10	132614555	132615056	7.66534	7.1384e-15	5.59463e-12	B-ALL_high
A129D_1_lib_peak_51207b	21	10896054	10896555	4.95468	7.14914e-15	5.59621e-12	B-ALL_high
A425D_peak_28815	16	19707491	19707992	4.42241	7.1824e-15	5.61038e-12	B-ALL_high
A473D_peak_27240	16	54478816	54479317	3.53516	7.18472e-15	5.61038e-12	B-ALL_high
A192D_peak_61109	20	16295387	16295888	8.21209	7.26124e-15	5.66324e-12	B-ALL_high
A477R_peak_78006j	7	1573175	1573676	3.02399	7.42669e-15	5.78525e-12	B-ALL_high
A129D_1_lib_peak_29305a	16	34407450	34407951	7.40703	7.51406e-15	5.84622e-12	B-ALL_high
A473D_peak_65176	6	19050992	19051493	7.28697	7.59067e-15	5.89867e-12	B-ALL_high
A240R_peak_2218f	1	18809136	18809637	5.90877	7.65135e-15	5.93436e-12	B-ALL_high
A197D_peak_37571f	17	17076418	17076919	3.99921	7.65508e-15	5.93436e-12	B-ALL_high
A364R1_1_lib_peak_37674	3	64762320	64762821	7.62218	7.69006e-15	5.95429e-12	B-ALL_high
A350R_peak_72281c	4	6300627	6301128	3.96681	7.7557e-15	5.99788e-12	B-ALL_high
A148R_peak_42430	16	51588738	51589239	7.28538	7.7861e-15	6.01414e-12	B-ALL_high
A240D_peak_102389c	5	177809084	177809585	4.88735	7.84984e-15	6.05609e-12	B-ALL_high
A129D_1_lib_peak_29326	16	34450097	34450598	7.62307	7.93999e-15	6.11094e-12	B-ALL_high
A417D_peak_90476a	8	144193502	144194003	5.66956	7.93824e-15	6.11094e-12	B-ALL_high
A475D_peak_34954a	17	17617012	17617513	3.18159	8.14525e-15	6.25893e-12	B-ALL_high
A148R_peak_67000a	2	236478338	236478839	7.82308	8.15176e-15	6.25893e-12	B-ALL_high
A148R_peak_74107b	22	34188832	34189333	4.29819	8.17392e-15	6.26844e-12	B-ALL_high
A357D_peak_56234j	19	49470291	49470792	3.63693	8.23106e-15	6.30473e-12	B-ALL_high
A473R_peak_68568	22	35531277	35531778	4.11832	8.29177e-15	6.33611e-12	B-ALL_high
A129R_peak_40309a	17	29277515	29278016	7.66532	8.28553e-15	6.33611e-12	B-ALL_high
A213L_peak_30019b	12	118613946	118614447	6.634	8.38048e-15	6.39628e-12	B-ALL_high
SRR8247851_peak_86127d	5	115298273	115298774	-3.26705	8.40654e-15	6.40855e-12	B-ALL_low
A390R_1_lib_peak_60218	8	72806466	72806967	7.33252	8.49025e-15	6.46468e-12	B-ALL_high
A350R_peak_60664a	20	37462206	37462707	2.98277	8.50424e-15	6.46767e-12	B-ALL_high
A389R1_1_lib_peak_79508	9	130840563	130841064	3.96499	8.57095e-15	6.51069e-12	B-ALL_high
A429D_peak_66317b	3	52374825	52375326	4.86825	8.82894e-15	6.69433e-12	B-ALL_high
A454R_peak_22839d	10	132994811	132995312	7.31269	8.83356e-15	6.69433e-12	B-ALL_high
A364R1_1_lib_peak_7257	10	77717287	77717788	7.55391	8.88232e-15	6.72334e-12	B-ALL_high
A385R_peak_38641c	17	78898540	78899041	2.4026	9.03905e-15	6.83391e-12	B-ALL_high
SRR8247850_peak_64024b	4	85414479	85414980	-3.38227	9.07208e-15	6.84459e-12	B-ALL_low
A454R_peak_22667j	10	132508090	132508591	7.52205	9.07449e-15	6.84459e-12	B-ALL_high
A364R1_1_lib_peak_9035	10	132634199	132634700	7.60975	9.2178e-15	6.94452e-12	B-ALL_high
A237RR_peak_39659a	16	51572158	51572659	2.48531	9.28775e-15	6.98902e-12	B-ALL_high
SRR8247848_peak_3181	1	59043061	59043562	-3.07659	9.312e-15	6.99906e-12	B-ALL_low
A450R_peak_27753d	12	48135093	48135594	2.2256	9.34147e-15	7.01299e-12	B-ALL_high
A364R1_1_lib_peak_27551a	19	18874609	18875110	7.1195	9.47803e-15	7.09494e-12	B-ALL_high
A401D_peak_64582	3	35337927	35338428	3.17014	9.4736e-15	7.09494e-12	B-ALL_high
A197D_peak_35940c	16	87757835	87758336	3.89176	9.48378e-15	7.09494e-12	B-ALL_high
A240D_peak_48739a	16	89678926	89679427	3.10442	9.50512e-15	7.10262e-12	B-ALL_high
A228R_1_lib_peak_30862b	16	83029537	83030038	8.00889	9.58804e-15	7.15625e-12	B-ALL_high
A454R_peak_22685d	10	132548789	132549290	7.51788	9.73581e-15	7.25811e-12	B-ALL_high
A292R_peak_19709b	10	134870052	134870553	7.08415	9.79608e-15	7.29457e-12	B-ALL_high
A192D_peak_32173b	15	20851284	20851785	3.3073	9.82066e-15	7.3044e-12	B-ALL_high
A385R_peak_39048p	17	81045208	81045709	4.11917	9.95406e-15	7.39505e-12	B-ALL_high
A425D_peak_37792b	19	2652619	2653120	3.43073	9.99747e-15	7.41871e-12	B-ALL_high
A364R1_1_lib_peak_50068d	7	98634163	98634664	3.55289	1.00455e-14	7.44573e-12	B-ALL_high
A364R1_1_lib_peak_28234j	19	45976005	45976506	2.94958	1.01151e-14	7.48866e-12	B-ALL_high
A174R_peak_91819b	7	56960755	56961256	6.53866	1.01425e-14	7.50034e-12	B-ALL_high
A260R_peak_68920k	21	36284512	36285013	2.7512	1.03567e-14	7.64111e-12	B-ALL_high
A237RR_peak_39961b	16	59763569	59764070	7.4028	1.03505e-14	7.64111e-12	B-ALL_high
A389R1_1_lib_peak_387	1	5802439	5802940	4.33465	1.04421e-14	7.69528e-12	B-ALL_high
A385R_peak_11534	10	98405029	98405530	3.3105	1.04749e-14	7.71056e-12	B-ALL_high
SRR8247849_peak_31099b	17	61919916	61920417	1.61487	1.05195e-14	7.73454e-12	B-ALL_high
SRR8247853_peak_48804	4	96137204	96137705	-3.72744	1.0657e-14	7.8267e-12	B-ALL_low
SRR8247851_peak_90902l	6	30654957	30655458	1.53865	1.06803e-14	7.83486e-12	B-ALL_high
SRR8247850_peak_45423b	2	59411519	59412020	-3.27533	1.07253e-14	7.84992e-12	B-ALL_low
A237RR_peak_42315	17	22006258	22006759	7.47132	1.07145e-14	7.84992e-12	B-ALL_high
SRR8247850_peak_74284	6	131064375	131064876	-2.38447	1.10129e-14	8.05124e-12	B-ALL_low
A422D_peak_52474g	19	48835296	48835797	2.54817	1.11948e-14	8.17491e-12	B-ALL_high
A289RR_peak_40359f	19	49470792	49471293	4.0195	1.12386e-14	8.19681e-12	B-ALL_high
A429D_peak_85487	6	54307195	54307696	7.1882	1.12504e-14	8.19681e-12	B-ALL_high
A233D_peak_34793h	15	100654062	100654563	3.67049	1.12738e-14	8.2046e-12	B-ALL_high
SRR8247850_peak_4841	1	147930971	147931472	-2.38846	1.12894e-14	8.20663e-12	B-ALL_low
A129D_1_lib_peak_66874	5	97058946	97059447	7.34409	1.13757e-14	8.26004e-12	B-ALL_high
A450R_peak_20906b	11	64265731	64266232	3.9249	1.14917e-14	8.33483e-12	B-ALL_high
A450R_peak_65616e	21	43223297	43223798	5.88963	1.15977e-14	8.39298e-12	B-ALL_high
A269R_peak_54272b	2	23107663	23108164	5.19075	1.16061e-14	8.39298e-12	B-ALL_high
A472D_peak_21304c	12	120700976	120701477	3.04665	1.16111e-14	8.39298e-12	B-ALL_high
A451D_peak_72688b	22	38544522	38545023	3.16444	1.16257e-14	8.39405e-12	B-ALL_high
A233D_peak_63020a	20	46565120	46565621	5.22348	1.16468e-14	8.39982e-12	B-ALL_high
A455R1_1_lib_peak_28234	16	32858876	32859377	5.35961	1.18311e-14	8.52315e-12	B-ALL_high
A451D_peak_73412f	22	46000342	46000843	4.17279	1.1866e-14	8.53878e-12	B-ALL_high
A401D_peak_69969	4	6929811	6930312	4.35778	1.18867e-14	8.54408e-12	B-ALL_high
A289RR_peak_50996b	22	37133442	37133943	4.75194	1.19497e-14	8.57976e-12	B-ALL_high
A259D_peak_50466d	18	34190860	34191361	4.76877	1.20596e-14	8.64898e-12	B-ALL_high
A148R_peak_935c	1	10664190	10664691	4.97339	1.21689e-14	8.71764e-12	B-ALL_high
A475D_peak_42300	19	7186185	7186686	3.32576	1.22398e-14	8.75861e-12	B-ALL_high
A100R_peak_74170d	4	2673031	2673532	3.70467	1.23049e-14	8.77501e-12	B-ALL_high
A364R1_1_lib_peak_9054	10	132749089	132749590	7.62604	1.23174e-14	8.77501e-12	B-ALL_high
A174R_peak_63426d	3	35338602	35339103	3.01483	1.22798e-14	8.77501e-12	B-ALL_high
A197D_peak_47893f	19	35504558	35505059	3.40294	1.22988e-14	8.77501e-12	B-ALL_high
A364R1_1_lib_peak_21319b	17	1481047	1481548	2.52398	1.24015e-14	8.82513e-12	B-ALL_high
A477R_peak_26472b	14	98745252	98745753	5.64302	1.24356e-14	8.83964e-12	B-ALL_high
A233D_peak_71852a	3	62907881	62908382	7.86413	1.24913e-14	8.85079e-12	B-ALL_high
A240R_peak_118858b	7	56952906	56953407	6.48394	1.24912e-14	8.85079e-12	B-ALL_high
A228R_1_lib_peak_52416a	20	46579865	46580366	7.5864	1.24927e-14	8.85079e-12	B-ALL_high
A389R1_1_lib_peak_16564c	12	6748108	6748609	2.72365	1.26537e-14	8.94513e-12	B-ALL_high
A409D_peak_96842	7	63143103	63143604	7.18265	1.26471e-14	8.94513e-12	B-ALL_high
A390R_1_lib_peak_65225	X	35168695	35169196	7.40241	1.2709e-14	8.97429e-12	B-ALL_high
SRR8247849_peak_43869b	2	242255060	242255561	1.43692	1.27677e-14	8.98708e-12	B-ALL_high
A116R_peak_11890e	10	116762335	116762836	3.3065	1.27691e-14	8.98708e-12	B-ALL_high
A237RR_peak_60887	2	193693561	193694062	7.2196	1.27557e-14	8.98708e-12	B-ALL_high
A409D_peak_37483e	16	3907453	3907954	4.25789	1.28583e-14	9.04001e-12	B-ALL_high
A414D_peak_110337	6	169061099	169061600	7.3959	1.30233e-14	9.14595e-12	B-ALL_high
SRR8247853_peak_11168c	11	64008436	64008937	1.6015	1.30862e-14	9.18012e-12	B-ALL_high
A450R_peak_106759a	X	1449291	1449792	3.46029	1.31682e-14	9.2275e-12	B-ALL_high
A173R_peak_101683	21	24690053	24690554	7.25341	1.33324e-14	9.33241e-12	B-ALL_high
A174R_peak_52908b	2	153300788	153301289	5.81654	1.35053e-14	9.44315e-12	B-ALL_high
A364R1_1_lib_peak_8806	10	128251286	128251787	7.59141	1.35522e-14	9.46564e-12	B-ALL_high
A228R_1_lib_peak_27602b	15	80806498	80806999	6.28748	1.36932e-14	9.55373e-12	B-ALL_high
A233R_peak_25301e	12	122796537	122797038	2.46475	1.41278e-14	9.84622e-12	B-ALL_high
A213L_peak_44713b	16	79247109	79247610	3.14115	1.41484e-14	9.8499e-12	B-ALL_high
A419R_peak_106036	5	144306923	144307424	7.41954	1.41903e-14	9.86836e-12	B-ALL_high
A262R_peak_38103	16	65923362	65923863	4.62333	1.43934e-14	9.99878e-12	B-ALL_high
A450R_peak_50841b	19	2341446	2341947	4.73176	1.44393e-14	1.00198e-11	B-ALL_high
SRR8247850_peak_64385a	4	107955236	107955737	-3.40993	1.45433e-14	1.00746e-11	B-ALL_low
A364R1_1_lib_peak_9034	10	132633454	132633955	7.63944	1.45497e-14	1.00746e-11	B-ALL_high
A454R_peak_105611	5	136494209	136494710	7.5206	1.47245e-14	1.01846e-11	B-ALL_high
A118R_peak_30319b	14	97453542	97454043	3.50433	1.48644e-14	1.02704e-11	B-ALL_high
A148R_peak_22825e	11	122536640	122537141	2.44996	1.49813e-14	1.03308e-11	B-ALL_high
A414D_peak_85042	3	139782774	139783275	7.36921	1.4984e-14	1.03308e-11	B-ALL_high
A422D_peak_88235f	4	190627571	190628072	7.35631	1.50117e-14	1.03388e-11	B-ALL_high
A414D_peak_17690c	10	132696974	132697475	7.52877	1.50397e-14	1.03469e-11	B-ALL_high
A350R_peak_33037b	14	98814604	98815105	4.55032	1.51102e-14	1.03843e-11	B-ALL_high
A280D_peak_42115d	14	105933139	105933640	4.5216	1.51482e-14	1.03993e-11	B-ALL_high
A273R_peak_63211c	19	15509577	15510078	4.8948	1.52256e-14	1.04413e-11	B-ALL_high
A364R1_1_lib_peak_35014b	22	18330708	18331209	3.99053	1.52908e-14	1.04748e-11	B-ALL_high
A472D_peak_28653b	14	106214287	106214788	3.41191	1.54775e-14	1.05914e-11	B-ALL_high
A425D_peak_81430a	9	19161448	19161949	3.85532	1.55758e-14	1.06473e-11	B-ALL_high
A364R1_1_lib_peak_463b	1	12441668	12442169	3.34681	1.56614e-14	1.06914e-11	B-ALL_high
A450R_peak_61335b	2	236593785	236594286	4.128	1.56736e-14	1.06914e-11	B-ALL_high
A450R_peak_54085a	19	47479636	47480137	4.87027	1.57628e-14	1.07316e-11	B-ALL_high
A409D_peak_78608c	3	196381337	196381838	4.83315	1.5766e-14	1.07316e-11	B-ALL_high
A450R_peak_10219	1	236105593	236106094	4.82742	1.5788e-14	1.07352e-11	B-ALL_high
A454R_peak_53245e	17	11486767	11487268	7.33722	1.58248e-14	1.07488e-11	B-ALL_high
A110R_peak_88791d	7	158032182	158032683	8.54587	1.58436e-14	1.07502e-11	B-ALL_high
A260R_peak_50691d	19	1074338	1074839	3.19581	1.58734e-14	1.07591e-11	B-ALL_high
A240D_peak_34319a	13	111327722	111328223	3.39472	1.60664e-14	1.08784e-11	B-ALL_high
A233D_peak_5661a	1	151409617	151410118	3.60969	1.61496e-14	1.09232e-11	B-ALL_high
A385R_peak_13883a	11	3070850	3071351	5.19739	1.62201e-14	1.09594e-11	B-ALL_high
A389R1_1_lib_peak_41125	19	48018256	48018757	1.78089	1.6433e-14	1.10915e-11	B-ALL_high
A174R_peak_91820b	7	56978432	56978933	4.14809	1.64838e-14	1.11141e-11	B-ALL_high
A237RR_peak_5765	1	164662225	164662726	7.1701	1.65088e-14	1.11193e-11	B-ALL_high
A148R_peak_28959d	12	122797372	122797873	3.70625	1.6588e-14	1.11609e-11	B-ALL_high
A228R_1_lib_peak_77054b	6	36820751	36821252	5.56294	1.66184e-14	1.11697e-11	B-ALL_high
A237RR_peak_72453a	3	96737250	96737751	3.21784	1.6687e-14	1.12041e-11	B-ALL_high
A357D_peak_78813	3	135131114	135131615	7.26914	1.68193e-14	1.12811e-11	B-ALL_high
A129R_peak_48377b	19	19110285	19110786	3.32256	1.72251e-14	1.15412e-11	B-ALL_high
A100R_peak_59578a	2	240260908	240261409	4.10552	1.74078e-14	1.16514e-11	B-ALL_high
A385R_peak_38220	17	75482985	75483486	3.75494	1.79574e-14	1.20068e-11	B-ALL_high
A364R1_1_lib_peak_19650	16	15787725	15788226	7.58286	1.80399e-14	1.20494e-11	B-ALL_high
A278D_peak_38137a	16	65721997	65722498	7.44767	1.81891e-14	1.21364e-11	B-ALL_high
A419D_peak_6493	1	166095645	166096146	7.01557	1.82225e-14	1.21461e-11	B-ALL_high
A237RR_peak_87888	5	38048742	38049243	7.08018	1.82896e-14	1.21782e-11	B-ALL_high
SRR8247852_peak_66317b	7	152160784	152161285	1.6524	1.8341e-14	1.21997e-11	B-ALL_high
SRR8247848_peak_57610b	22	28164347	28164848	-3.37918	1.83995e-14	1.22259e-11	B-ALL_low
A450R_peak_96289c	8	27190595	27191096	2.67564	1.86157e-14	1.23568e-11	B-ALL_high
A364R1_1_lib_peak_26147	18	76406066	76406567	7.52606	1.88114e-14	1.24738e-11	B-ALL_high
A423D_peak_21548	11	134664842	134665343	7.27446	1.8935e-14	1.25428e-11	B-ALL_high
A110D_peak_31666d	14	104668202	104668703	4.71259	1.90263e-14	1.25903e-11	B-ALL_high
A419R_peak_17581	10	132568443	132568944	7.3666	1.92758e-14	1.27423e-11	B-ALL_high
A364R1_1_lib_peak_10862b	11	71541996	71542497	2.19177	1.94533e-14	1.28464e-11	B-ALL_high
A455R1_1_lib_peak_76076c	8	145787662	145788163	4.04017	1.9571e-14	1.29015e-11	B-ALL_high
A422D_peak_16619	10	129073518	129074019	7.28461	1.9597e-14	1.29015e-11	B-ALL_high
A496R_peak_13748	10	133062228	133062729	7.27263	1.95944e-14	1.29015e-11	B-ALL_high
A129D_1_lib_peak_25502g	15	20547222	20547723	4.96585	1.98282e-14	1.30403e-11	B-ALL_high
A129D_1_lib_peak_29228	16	33293875	33294376	3.71644	1.99746e-14	1.31231e-11	B-ALL_high
A106D_peak_29869bk	12	122467478	122467979	2.51017	2.01985e-14	1.3244e-11	B-ALL_high
A173R_peak_18867	10	78068265	78068766	7.31318	2.01998e-14	1.3244e-11	B-ALL_high
A228R_1_lib_peak_16183d	12	6338933	6339434	3.95822	2.02597e-14	1.32697e-11	B-ALL_high
A425D_peak_35260c	17	78623584	78624085	4.60588	2.04329e-14	1.33695e-11	B-ALL_high
A228R_1_lib_peak_6988d	1	232734988	232735489	4.42159	2.04881e-14	1.33919e-11	B-ALL_high
A385R_peak_33916b	17	3707366	3707867	3.75524	2.05696e-14	1.34281e-11	B-ALL_high
A454R_peak_120989	6	169040652	169041153	7.34953	2.05853e-14	1.34281e-11	B-ALL_high
A450R_peak_16901b	10	128327074	128327575	7.53716	2.06652e-14	1.34666e-11	B-ALL_high
A233R_peak_101822b	8	139352873	139353374	5.01462	2.09824e-14	1.36594e-11	B-ALL_high
A233D_peak_37038	16	51611555	51612056	6.25169	2.11153e-14	1.3732e-11	B-ALL_high
A262R_peak_92395e	7	104583080	104583581	2.39293	2.13143e-14	1.38474e-11	B-ALL_high
A129D_1_lib_peak_69698	6	9882601	9883102	7.36902	2.15188e-14	1.39661e-11	B-ALL_high
A429D_peak_34277b	16	15125193	15125694	3.22369	2.17768e-14	1.41193e-11	B-ALL_high
A385R_peak_13077c	10	131474256	131474757	4.96289	2.18574e-14	1.41573e-11	B-ALL_high
A364R1_1_lib_peak_18661	15	81013670	81014171	7.65694	2.19544e-14	1.42057e-11	B-ALL_high
A364R1_1_lib_peak_19044a	15	100653451	100653952	4.52406	2.20972e-14	1.42837e-11	B-ALL_high
A450R_peak_31087	12	124708303	124708804	4.45116	2.22037e-14	1.43382e-11	B-ALL_high
SRR8247853_peak_11690b	11	71497890	71498391	1.6307	2.24401e-14	1.44763e-11	B-ALL_high
SRR8247853_peak_14596a	12	53885763	53886264	-1.85271	2.24972e-14	1.44985e-11	B-ALL_low
A148R_peak_42887i	16	66190289	66190790	3.93279	2.25426e-14	1.45132e-11	B-ALL_high
A419R_peak_71730	2	162589759	162590260	7.15008	2.25759e-14	1.45201e-11	B-ALL_high
A473R_peak_77161b	4	8394534	8395035	2.98837	2.26421e-14	1.45481e-11	B-ALL_high
A116R_peak_74832g	7	75738034	75738535	2.8033	2.28564e-14	1.46564e-11	B-ALL_high
A292R_peak_131028a	9	4062960	4063461	7.52632	2.28392e-14	1.46564e-11	B-ALL_high
A390R_1_lib_peak_29838	19	1254928	1255429	2.59236	2.29864e-14	1.47251e-11	B-ALL_high
A401D_peak_36118c	16	26281941	26282442	3.3746	2.32367e-14	1.48706e-11	B-ALL_high
A192R_peak_84137b	20	51298843	51299344	7.32975	2.36452e-14	1.51169e-11	B-ALL_high
SRR8247849_peak_69353	7	115864492	115864993	-3.48565	2.36988e-14	1.51361e-11	B-ALL_low
A414D_peak_33119	12	129969666	129970167	7.39441	2.37238e-14	1.5137e-11	B-ALL_high
A173R_peak_143975c	6	57530839	57531340	4.80928	2.39312e-14	1.52542e-11	B-ALL_high
A419D_peak_54462q	19	18390025	18390526	2.04341	2.40452e-14	1.53116e-11	B-ALL_high
A233D_peak_69655b	3	13286871	13287372	5.01508	2.4124e-14	1.53466e-11	B-ALL_high
A475D_peak_33222c	16	85006943	85007444	4.21079	2.42089e-14	1.53854e-11	B-ALL_high
A364R1_1_lib_peak_560	1	16484600	16485101	2.35538	2.43091e-14	1.54338e-11	B-ALL_high
A269R_peak_68038c	22	30195105	30195606	4.41879	2.4476e-14	1.55244e-11	B-ALL_high
A259RR_1_lib_peak_44284a	4	3681269	3681770	8.66037	2.50677e-14	1.5884e-11	B-ALL_high
A100R_peak_37712	16	51019723	51020224	5.20059	2.51231e-14	1.59034e-11	B-ALL_high
A129R_peak_50405c	2	546025	546526	4.56189	2.52073e-14	1.59253e-11	B-ALL_high
A364R1_1_lib_peak_9073	10	132865834	132866335	7.35713	2.52065e-14	1.59253e-11	B-ALL_high
A450R_peak_73947a	3	195959169	195959670	4.81273	2.5324e-14	1.59833e-11	B-ALL_high
A237RR_peak_39321b	16	34316318	34316819	7.4139	2.53976e-14	1.6014e-11	B-ALL_high
A350R_peak_107637	9	134505717	134506218	4.95165	2.54699e-14	1.60438e-11	B-ALL_high
A423D_peak_69363	3	139422929	139423430	7.26892	2.56318e-14	1.61299e-11	B-ALL_high
A419D_peak_29064	12	127986438	127986939	7.34343	2.58316e-14	1.62398e-11	B-ALL_high
A475D_peak_78492a	7	5367080	5367581	3.21221	2.596e-14	1.62886e-11	B-ALL_high
A450R_peak_45489a	17	33002745	33003246	7.72136	2.59364e-14	1.62886e-11	B-ALL_high
A173R_peak_25858	11	23220293	23220794	7.07553	2.63933e-14	1.65443e-11	B-ALL_high
A129D_1_lib_peak_37009b	18	50395194	50395695	7.29625	2.65236e-14	1.66097e-11	B-ALL_high
A357D_peak_37798a	15	58812755	58813256	2.80929	2.65679e-14	1.66213e-11	B-ALL_high
A450R_peak_74618a	4	6903482	6903983	2.99153	2.67101e-14	1.66939e-11	B-ALL_high
A374D_peak_34702l	17	1534738	1535239	3.62834	2.67864e-14	1.67091e-11	B-ALL_high
A173R_peak_32818a	11	115657536	115658037	7.32913	2.67675e-14	1.67091e-11	B-ALL_high
A455R1_1_lib_peak_28466a	16	51384590	51385091	5.17515	2.71359e-14	1.69107e-11	B-ALL_high
A173R_peak_44744a	12	129802981	129803482	7.35447	2.7261e-14	1.69722e-11	B-ALL_high
A228R_1_lib_peak_54570c	21	36180651	36181152	4.22434	2.74232e-14	1.70097e-11	B-ALL_high
A292R_peak_22238b	11	48966983	48967484	7.63989	2.74273e-14	1.70097e-11	B-ALL_high
A280D_peak_54368l	17	2298329	2298830	2.89783	2.73937e-14	1.70097e-11	B-ALL_high
A414D_peak_13512	10	77488666	77489167	7.18103	2.73798e-14	1.70097e-11	B-ALL_high
A148R_peak_37536	15	51624453	51624954	5.12032	2.74762e-14	1.70236e-11	B-ALL_high
A213L_peak_91050b	5	61802625	61803126	2.88608	2.75373e-14	1.7045e-11	B-ALL_high
A429D_peak_24997	13	19384124	19384625	7.29757	2.77413e-14	1.71547e-11	B-ALL_high
A450R_peak_17093b	10	128821928	128822429	7.52069	2.78459e-14	1.72029e-11	B-ALL_high
A419D_peak_23259	11	131198286	131198787	7.22209	2.79828e-14	1.72708e-11	B-ALL_high
A455R1_1_lib_peak_15551	11	128642608	128643109	2.18722	2.82076e-14	1.73928e-11	B-ALL_high
A292R_peak_109714b	6	834516	835017	5.23856	2.83918e-14	1.74816e-11	B-ALL_high
A237RR_peak_88130b	5	43936805	43937306	7.20963	2.84061e-14	1.74816e-11	B-ALL_high
A292R_peak_108236b	5	154721163	154721664	7.18179	2.8479e-14	1.75097e-11	B-ALL_high
A414D_peak_19263	11	15942135	15942636	7.37463	2.85595e-14	1.75424e-11	B-ALL_high
A364R1_1_lib_peak_24832b	17	80563065	80563566	3.65512	2.86765e-14	1.75974e-11	B-ALL_high
A173R_peak_13504	1	237290673	237291174	7.276	2.89428e-14	1.77439e-11	B-ALL_high
A422D_peak_72784a	3	134606894	134607395	7.32116	2.91457e-14	1.78512e-11	B-ALL_high
A173R_peak_101869	21	29591787	29592288	7.1315	2.9612e-14	1.81195e-11	B-ALL_high
A129D_1_lib_peak_36173	18	26231756	26232257	7.16761	2.97146e-14	1.8165e-11	B-ALL_high
A409D_peak_38187b	16	16242135	16242636	4.14514	2.99964e-14	1.83196e-11	B-ALL_high
A150R_peak_90477	22	34287975	34288476	4.29098	3.00245e-14	1.83196e-11	B-ALL_high
A364R1_1_lib_peak_3912	1	182602696	182603197	3.79024	3.00951e-14	1.83277e-11	B-ALL_high
A116R_peak_86906e	X	118801238	118801739	3.3444	3.00897e-14	1.83277e-11	B-ALL_high
A475D_peak_60321b	3	37351934	37352435	4.25341	3.03202e-14	1.84474e-11	B-ALL_high
A419R_peak_39901c	15	26763758	26764259	7.36451	3.04304e-14	1.84968e-11	B-ALL_high
A240R_peak_80036e	20	25262974	25263475	3.15718	3.11535e-14	1.89185e-11	B-ALL_high
A409D_peak_63260	2	237226502	237227003	8.7739	3.129e-14	1.89834e-11	B-ALL_high
A455R1_1_lib_peak_48465	20	60704806	60705307	2.73576	3.13206e-14	1.8984e-11	B-ALL_high
A260R_peak_66778b	20	42380507	42381008	4.36689	3.17001e-14	1.91959e-11	B-ALL_high
A423D_peak_63814c	22	38315101	38315602	2.91184	3.18388e-14	1.92563e-11	B-ALL_high
A454R_peak_22751c	10	132741324	132741825	7.34721	3.18597e-14	1.92563e-11	B-ALL_high
SRR8247850_peak_33532	17	15037753	15038254	-2.80743	3.20997e-14	1.9383e-11	B-ALL_low
A414D_peak_54423	18	38908486	38908987	7.15149	3.29061e-14	1.98513e-11	B-ALL_high
SRR8247853_peak_55410	6	51930164	51930665	-2.01872	3.3135e-14	1.99519e-11	B-ALL_low
A116R_peak_28880a	16	2752053	2752554	4.30013	3.31101e-14	1.99519e-11	B-ALL_high
A454R_peak_22648d	10	132479366	132479867	7.42911	3.32479e-14	1.99824e-11	B-ALL_high
A454R_peak_21445a	10	128197135	128197636	7.40271	3.32328e-14	1.99824e-11	B-ALL_high
A390R_1_lib_peak_35550	2	119479324	119479825	7.21901	3.35821e-14	2.01643e-11	B-ALL_high
A213L_peak_115415c	9	73034605	73035106	2.00531	3.37163e-14	2.0226e-11	B-ALL_high
A429D_peak_12100a	10	87627810	87628311	7.5446	3.37782e-14	2.02272e-11	B-ALL_high
A129D_1_lib_peak_66075	5	45247573	45248074	7.211	3.37813e-14	2.02272e-11	B-ALL_high
A129D_1_lib_peak_29388	16	34810710	34811211	7.37356	3.43175e-14	2.05291e-11	B-ALL_high
A473D_peak_66357	6	39870223	39870724	7.2641	3.46212e-14	2.06723e-11	B-ALL_high
A173R_peak_140759	6	10134306	10134807	7.19714	3.46133e-14	2.06723e-11	B-ALL_high
A110D_peak_20661	11	118566232	118566733	4.15847	3.46809e-14	2.06887e-11	B-ALL_high
A280D_peak_117887a	6	34157375	34157876	4.02148	3.51611e-14	2.09556e-11	B-ALL_high
A292R_peak_48430b	16	26169747	26170248	6.62365	3.52033e-14	2.09614e-11	B-ALL_high
A450R_peak_80877b	5	71106050	71106551	3.28007	3.54722e-14	2.11019e-11	B-ALL_high
A425D_peak_2346b	1	44299973	44300474	3.1783	3.56193e-14	2.11156e-11	B-ALL_high
A278D_peak_79313d	5	11089363	11089864	3.0589	3.56049e-14	2.11156e-11	B-ALL_high
A390R_1_lib_peak_46402b	4	3605418	3605919	4.39011	3.56471e-14	2.11156e-11	B-ALL_high
A129D_1_lib_peak_29385	16	34803651	34804152	7.35201	3.55667e-14	2.11156e-11	B-ALL_high
A477R_peak_27384	15	26962000	26962501	7.15324	3.56598e-14	2.11156e-11	B-ALL_high
A237RR_peak_112503b	8	83277565	83278066	7.14277	3.57693e-14	2.11609e-11	B-ALL_high
A385R_peak_50648a	2	240040182	240040683	5.25653	3.64055e-14	2.15175e-11	B-ALL_high
A364R1_1_lib_peak_54171b	9	3809782	3810283	5.16754	3.67889e-14	2.17241e-11	B-ALL_high
A148R_peak_105358c	7	99798305	99798806	2.873	3.69727e-14	2.18126e-11	B-ALL_high
A419D_peak_32802	14	25791510	25792011	7.22227	3.71882e-14	2.19196e-11	B-ALL_high
A280D_peak_89395	21	24557214	24557715	7.08711	3.7252e-14	2.1937e-11	B-ALL_high
A129D_1_lib_peak_83040	8	144671551	144672052	3.00201	3.7562e-14	2.20993e-11	B-ALL_high
A129D_1_lib_peak_33401	17	45317380	45317881	3.87765	3.77396e-14	2.21488e-11	B-ALL_high
A472D_peak_4950d	1	150481336	150481837	3.40858	3.77055e-14	2.21488e-11	B-ALL_high
A197R_peak_89772a	4	8354909	8355410	4.99848	3.77497e-14	2.21488e-11	B-ALL_high
A192D_peak_13803	10	105586068	105586569	2.98011	3.78418e-14	2.21826e-11	B-ALL_high
A364R1_1_lib_peak_44587	5	175312803	175313304	3.96677	3.80124e-14	2.2242e-11	B-ALL_high
A364R1_1_lib_peak_54890	9	95038579	95039080	5.02671	3.79853e-14	2.2242e-11	B-ALL_high
A455R1_1_lib_peak_23578a	14	95757236	95757737	3.01412	3.80817e-14	2.22622e-11	B-ALL_high
SRR8247851_peak_102066c	8	12294772	12295273	-2.14684	3.81842e-14	2.23018e-11	B-ALL_low
SRR8247852_peak_40017d	2	177054435	177054936	-3.07878	3.82962e-14	2.23469e-11	B-ALL_low
A385R_peak_38962c	17	80510511	80511012	3.18066	3.84638e-14	2.24243e-11	B-ALL_high
A237RR_peak_42306b	17	21953579	21954080	7.5132	3.8742e-14	2.2566e-11	B-ALL_high
A292R_peak_73202a	2	115158292	115158793	4.67848	3.88029e-14	2.2581e-11	B-ALL_high
A273R_peak_46249c	16	4739141	4739642	4.21578	3.89783e-14	2.26507e-11	B-ALL_high
A364R1_1_lib_peak_48247	6	165710094	165710595	7.25306	3.89932e-14	2.26507e-11	B-ALL_high
A289RR_peak_83010c	8	139391862	139392363	3.17355	3.90702e-14	2.26749e-11	B-ALL_high
A213L_peak_30678b	12	129405124	129405625	8.60426	3.93195e-14	2.2799e-11	B-ALL_high
A364R1_1_lib_peak_175	1	5703495	5703996	4.12871	3.96202e-14	2.29388e-11	B-ALL_high
A454R_peak_22711d	10	132622634	132623135	7.57404	3.96322e-14	2.29388e-11	B-ALL_high
A129D_1_lib_peak_9904	10	106989444	106989945	7.3236	3.96792e-14	2.29453e-11	B-ALL_high
A451D_peak_282a	1	2038234	2038735	6.67796	4.05466e-14	2.34102e-11	B-ALL_high
SRR8247850_peak_60776a	3	149919344	149919845	-3.14933	4.05625e-14	2.34102e-11	B-ALL_low
A429D_peak_1654	1	28204384	28204885	3.51215	4.06274e-14	2.34102e-11	B-ALL_high
A385R_peak_62224c	4	6904159	6904660	3.71543	4.06289e-14	2.34102e-11	B-ALL_high
SRR8247848_peak_2739c	1	45259984	45260485	-1.84913	4.07726e-14	2.34719e-11	B-ALL_low
SRR8247849_peak_25547	15	102285622	102286123	-2.22066	4.09758e-14	2.35677e-11	B-ALL_low
A425D_peak_1894	1	35433752	35434253	4.02411	4.10247e-14	2.35747e-11	B-ALL_high
A475D_peak_39836	18	34137992	34138493	7.10253	4.11994e-14	2.3654e-11	B-ALL_high
A129D_1_lib_peak_45671	2	125274650	125275151	7.21685	4.13735e-14	2.37327e-11	B-ALL_high
A429D_peak_81559	5	152943693	152944194	7.0446	4.15189e-14	2.37948e-11	B-ALL_high
A260R_peak_96533c	7	2195770	2196271	7.42244	4.19912e-14	2.40385e-11	B-ALL_high
A237RR_peak_21850b	11	116057876	116058377	7.29099	4.20189e-14	2.40385e-11	B-ALL_high
SRR8247848_peak_84131d	7	139425701	139426202	-2.76418	4.22208e-14	2.41325e-11	B-ALL_low
A451D_peak_40194b	16	32630636	32631137	7.61446	4.25915e-14	2.42902e-11	B-ALL_high
A237RR_peak_80678	4	62609429	62609930	7.13632	4.26103e-14	2.42902e-11	B-ALL_high
A477R_peak_43358	19	31976016	31976517	7.08987	4.26102e-14	2.42902e-11	B-ALL_high
A228R_1_lib_peak_1808b	1	30063812	30064313	6.83759	4.27015e-14	2.43206e-11	B-ALL_high
A228R_1_lib_peak_95450	9	116928854	116929355	5.12901	4.28403e-14	2.4378e-11	B-ALL_high
A280D_peak_65079a	18	74731955	74732456	3.1189	4.318e-14	2.45495e-11	B-ALL_high
A226D_peak_357a	1	2318788	2319289	4.84447	4.32292e-14	2.45557e-11	B-ALL_high
A414D_peak_38139d	14	58410524	58411025	4.60695	4.33528e-14	2.46042e-11	B-ALL_high
A450R_peak_13624	10	77651678	77652179	7.326	4.36356e-14	2.47428e-11	B-ALL_high
A357D_peak_12627	10	77882802	77883303	7.3292	4.37386e-14	2.47793e-11	B-ALL_high
A423D_peak_59506b	20	51235929	51236430	6.30904	4.39279e-14	2.48598e-11	B-ALL_high
A100R_peak_40453a	17	11085540	11086041	7.95235	4.3958e-14	2.48598e-11	B-ALL_high
A450R_peak_27171b	12	25969761	25970262	5.24561	4.41058e-14	2.49213e-11	B-ALL_high
A198D_peak_104533b	8	136242019	136242520	7.31593	4.41712e-14	2.49364e-11	B-ALL_high
A173R_peak_18804c	10	77931906	77932407	7.28059	4.45082e-14	2.51045e-11	B-ALL_high
A409D_peak_64503b	20	19955598	19956099	4.14832	4.48199e-14	2.5236e-11	B-ALL_high
A173R_peak_44546	12	128139663	128140164	7.20908	4.48087e-14	2.5236e-11	B-ALL_high
SRR8247851_peak_19710a	11	65188492	65188993	2.18471	4.49099e-14	2.52391e-11	B-ALL_high
A463R_peak_79380b	5	214290	214791	3.51316	4.49881e-14	2.52391e-11	B-ALL_high
SRR8247848_peak_14981b	11	48184352	48184853	-3.05064	4.50219e-14	2.52391e-11	B-ALL_low
A148R_peak_74135f	22	34304855	34305356	4.59776	4.48864e-14	2.52391e-11	B-ALL_high
A150R_peak_112310	5	175331590	175332091	3.24152	4.50213e-14	2.52391e-11	B-ALL_high
A237RR_peak_75291b	3	140030785	140031286	7.24163	4.51746e-14	2.53025e-11	B-ALL_high
A422D_peak_16233	10	128247019	128247520	7.40628	4.53056e-14	2.53538e-11	B-ALL_high
A228R_1_lib_peak_41287a	19	940170	940671	3.66058	4.54146e-14	2.53927e-11	B-ALL_high
A173R_peak_131931b	5	63539071	63539572	7.26418	4.59513e-14	2.56505e-11	B-ALL_high
A419D_peak_115510	9	122872907	122873408	7.0665	4.59556e-14	2.56505e-11	B-ALL_high
A262R_peak_15785j	10	129847875	129848376	3.1029	4.60093e-14	2.56581e-11	B-ALL_high
A422D_peak_16488a	10	128863743	128864244	7.16546	4.60735e-14	2.56716e-11	B-ALL_high
A280D_peak_79108	2	108647744	108648245	7.42265	4.61511e-14	2.56926e-11	B-ALL_high
A385R_peak_33429	16	89369981	89370482	4.77034	4.63807e-14	2.5798e-11	B-ALL_high
A173R_peak_3243g	1	59247874	59248375	1.94119	4.65102e-14	2.58476e-11	B-ALL_high
A390R_1_lib_peak_46399	4	3603344	3603845	4.92957	4.73227e-14	2.62697e-11	B-ALL_high
A422D_peak_65400g	21	42734797	42735298	3.02687	4.73516e-14	2.62697e-11	B-ALL_high
A409D_peak_57376c	2	47270446	47270947	3.37946	4.75776e-14	2.63723e-11	B-ALL_high
A409D_peak_32216a	14	70467384	70467885	4.52536	4.78065e-14	2.64764e-11	B-ALL_high
A429D_peak_35170b	16	34989090	34989591	7.43842	4.83932e-14	2.67782e-11	B-ALL_high
A389R1_1_lib_peak_26228	15	67438235	67438736	3.17378	4.85429e-14	2.68379e-11	B-ALL_high
A419R_peak_124692e	8	43391270	43391771	7.28394	4.86749e-14	2.68877e-11	B-ALL_high
A173R_peak_91254b	2	147908073	147908574	7.15978	4.87265e-14	2.68931e-11	B-ALL_high
A174R_peak_88175c	6	150904516	150905017	5.03352	4.88668e-14	2.69473e-11	B-ALL_high
A390R_1_lib_peak_50282	5	125592599	125593100	7.01094	4.90827e-14	2.70432e-11	B-ALL_high
SRR8247850_peak_14055	11	22794636	22795137	-3.12338	4.93649e-14	2.71753e-11	B-ALL_low
A425D_peak_28620	16	12771172	12771673	3.59214	4.94628e-14	2.72059e-11	B-ALL_high
SRR8247851_peak_16054	10	114770730	114771231	-2.82173	4.97601e-14	2.72992e-11	B-ALL_low
A273R_peak_105994a	6	327834	328335	3.64842	4.96877e-14	2.72992e-11	B-ALL_high
A364R1_1_lib_peak_8552	10	123029112	123029613	7.4198	4.97503e-14	2.72992e-11	B-ALL_high
A390R_1_lib_peak_12798	11	133458990	133459491	7.40326	4.98161e-14	2.73066e-11	B-ALL_high
SRR8247853_peak_32287a	19	45972181	45972682	1.78805	5.00011e-14	2.73846e-11	B-ALL_high
A454R_peak_20543b	10	123099829	123100330	7.30688	5.04257e-14	2.75936e-11	B-ALL_high
A425D_peak_17388c	12	3833853	3834354	4.10483	5.05095e-14	2.76159e-11	B-ALL_high
A116R_peak_14800	11	65179572	65180073	3.77707	5.07866e-14	2.77235e-11	B-ALL_high
A390D_peak_6336	1	191168289	191168790	7.17944	5.07926e-14	2.77235e-11	B-ALL_high
A385R_peak_76322a	7	2276690	2277191	3.8887	5.11588e-14	2.78884e-11	B-ALL_high
A198R_peak_49680b	16	51608782	51609283	7.13579	5.11816e-14	2.78884e-11	B-ALL_high
A450R_peak_74179l	4	1716180	1716681	2.2702	5.13702e-14	2.79674e-11	B-ALL_high
A425D_peak_40238b	19	45946577	45947078	2.27607	5.1627e-14	2.80834e-11	B-ALL_high
A237RR_peak_45520	18	7360524	7361025	7.36498	5.16735e-14	2.80849e-11	B-ALL_high
A475D_peak_37443b	17	66311138	66311639	5.47721	5.18097e-14	2.81351e-11	B-ALL_high
A129D_1_lib_peak_73724	6	162087072	162087573	7.36112	5.21725e-14	2.83081e-11	B-ALL_high
A364R1_1_lib_peak_34254	21	35990100	35990601	3.12084	5.23977e-14	2.84063e-11	B-ALL_high
A284R_peak_62632h	2	47241303	47241804	3.24038	5.263e-14	2.85082e-11	B-ALL_high
A129D_1_lib_peak_57716	3	132573707	132574208	7.19543	5.27941e-14	2.85729e-11	B-ALL_high
A455R1_1_lib_peak_687	1	12439421	12439922	5.15644	5.29494e-14	2.86329e-11	B-ALL_high
A173R_peak_8128	1	164881541	164882042	7.13206	5.36438e-14	2.89839e-11	B-ALL_high
A364R1_1_lib_peak_8965	10	131378876	131379377	5.83118	5.38592e-14	2.90758e-11	B-ALL_high
A198R_peak_83796c	20	60052257	60052758	5.4343	5.42779e-14	2.92772e-11	B-ALL_high
A429D_peak_86585	6	94425722	94426223	7.15844	5.45538e-14	2.94014e-11	B-ALL_high
A364R1_1_lib_peak_26500	19	2670210	2670711	3.46432	5.48099e-14	2.95146e-11	B-ALL_high
A148R_peak_66994b	2	236463063	236463564	7.05897	5.51063e-14	2.96493e-11	B-ALL_high
A233D_peak_44731b	17	73681146	73681647	4.46478	5.57936e-14	2.9994e-11	B-ALL_high
A269R_peak_61823c	2	240162194	240162695	2.56584	5.60331e-14	3.00975e-11	B-ALL_high
A262R_peak_101126a	9	116755010	116755511	2.19132	5.61501e-14	3.01201e-11	B-ALL_high
A475D_peak_54899a	20	60095867	60096368	6.72483	5.62627e-14	3.01201e-11	B-ALL_high
A364R1_1_lib_peak_41522	5	11162	11663	5.33406	5.61812e-14	3.01201e-11	B-ALL_high
A157R_peak_52837	2	104351383	104351884	7.22868	5.62205e-14	3.01201e-11	B-ALL_high
A292R_peak_90233	3	42234106	42234607	2.62188	5.65752e-14	3.02621e-11	B-ALL_high
A473D_peak_54967	4	45053454	45053955	7.13	5.66339e-14	3.02683e-11	B-ALL_high
A173R_peak_171596b	9	13986798	13987299	7.39379	5.66923e-14	3.02743e-11	B-ALL_high
A228R_1_lib_peak_27600a	15	80781422	80781923	6.54735	5.70572e-14	3.04439e-11	B-ALL_high
SRR8247850_peak_51107a	20	13976143	13976644	-3.42066	5.71405e-14	3.0463e-11	B-ALL_low
SRR8247851_peak_88051b	5	153859213	153859714	-2.89174	5.72517e-14	3.04969e-11	B-ALL_low
A364R1_1_lib_peak_25664	18	46775697	46776198	5.85593	5.83202e-14	3.10403e-11	B-ALL_high
A173R_peak_56818	15	50201277	50201778	7.25756	5.85158e-14	3.11186e-11	B-ALL_high
A364R1_1_lib_peak_1069a	1	30112664	30113165	5.70874	5.88891e-14	3.12654e-11	B-ALL_high
A129D_1_lib_peak_8837	10	77968518	77969019	7.28635	5.88641e-14	3.12654e-11	B-ALL_high
A269R_peak_38294c	16	32606818	32607319	7.08732	5.90071e-14	3.13021e-11	B-ALL_high
A455R1_1_lib_peak_15269b	11	122582593	122583094	3.12469	5.92121e-14	3.13849e-11	B-ALL_high
A419R_peak_79549	21	23934309	23934810	6.97505	5.92981e-14	3.14046e-11	B-ALL_high
A419D_peak_12564	10	77650801	77651302	7.34177	5.94907e-14	3.14806e-11	B-ALL_high
A422D_peak_7633c	10	849555	850056	3.18179	5.99732e-14	3.17098e-11	B-ALL_high
A454R_peak_21803b	10	128943401	128943902	7.24244	6.01031e-14	3.17523e-11	B-ALL_high
A173R_peak_137086a	5	152761021	152761522	7.43642	6.03746e-14	3.18695e-11	B-ALL_high
SRR8247848_peak_91926b	9	127265378	127265879	-3.22602	6.05311e-14	3.19194e-11	B-ALL_low
A413R_peak_20609	12	115540526	115541027	7.23266	6.06182e-14	3.19194e-11	B-ALL_high
A237RR_peak_74719	3	137321404	137321905	7.17652	6.05889e-14	3.19194e-11	B-ALL_high
A414D_peak_84353a	3	135123231	135123732	7.24871	6.07428e-14	3.19335e-11	B-ALL_high
A454R_peak_86757	3	135348665	135349166	7.16149	6.07445e-14	3.19335e-11	B-ALL_high
A450R_peak_46926b	17	57255655	57256156	2.93386	6.08742e-14	3.19493e-11	B-ALL_high
A477R_peak_8855	10	19276811	19277312	7.05285	6.08424e-14	3.19493e-11	B-ALL_high
A450R_peak_54050a	19	47244978	47245479	4.58454	6.10683e-14	3.2025e-11	B-ALL_high
A477R_peak_78267	7	3118132	3118633	3.29568	6.12573e-14	3.20979e-11	B-ALL_high
A364R1_1_lib_peak_36359c	22	50636856	50637357	3.0379	6.13528e-14	3.21217e-11	B-ALL_high
A110D_peak_47980b	19	2222870	2223371	4.40194	6.14745e-14	3.21484e-11	B-ALL_high
A419D_peak_77341	3	65016476	65016977	7.06802	6.1504e-14	3.21484e-11	B-ALL_high
A129D_1_lib_peak_51079e	21	10611317	10611818	6.82778	6.21587e-14	3.24642e-11	B-ALL_high
SRR8247851_peak_79875d	4	48493017	48493518	-3.70318	6.22213e-14	3.24705e-11	B-ALL_low
A419R_peak_36386	14	49735406	49735907	7.11103	6.23987e-14	3.25366e-11	B-ALL_high
A429D_peak_66333a	3	52524602	52525103	3.93884	6.26858e-14	3.26383e-11	B-ALL_high
A364R1_1_lib_peak_44540	5	173941040	173941541	7.27404	6.26954e-14	3.26383e-11	B-ALL_high
A237RR_peak_112763	8	89586502	89587003	7.20128	6.29568e-14	3.27478e-11	B-ALL_high
A364R1_1_lib_peak_9024	10	132560718	132561219	7.41284	6.30665e-14	3.27783e-11	B-ALL_high
A429D_peak_88676	6	163448869	163449370	6.92979	6.32165e-14	3.28297e-11	B-ALL_high
A419D_peak_69049	20	41554323	41554824	7.27672	6.35233e-14	3.29623e-11	B-ALL_high
SRR8247850_peak_64030b	4	85425092	85425593	-2.00282	6.37063e-14	3.30306e-11	B-ALL_low
A197R_peak_11524a	10	1671515	1672016	3.95227	6.39457e-14	3.3128e-11	B-ALL_high
A425D_peak_75721e	7	106719987	106720488	6.58906	6.41712e-14	3.32179e-11	B-ALL_high
A174R_peak_50543c	2	76677061	76677562	7.00893	6.46037e-14	3.34149e-11	B-ALL_high
A364R1_1_lib_peak_53749b	8	141528698	141529199	3.81072	6.50686e-14	3.36283e-11	B-ALL_high
A262R_peak_65622a	22	30133619	30134120	5.06101	6.53606e-14	3.3752e-11	B-ALL_high
A292R_peak_48465a	16	26802556	26803057	5.73742	6.56763e-14	3.38878e-11	B-ALL_high
A357D_peak_28024a	12	108962364	108962865	5.15003	6.57703e-14	3.3909e-11	B-ALL_high
A233R_peak_7066a	1	170118930	170119431	7.63285	6.58717e-14	3.3934e-11	B-ALL_high
A237RR_peak_88536	5	57512053	57512554	7.31046	6.61525e-14	3.40513e-11	B-ALL_high
A364R1_1_lib_peak_29855a	2	47266034	47266535	2.58064	6.72446e-14	3.45533e-11	B-ALL_high
A116R_peak_28754a	16	1608486	1608987	8.53584	6.72073e-14	3.45533e-11	B-ALL_high
A419D_peak_61993	2	107915627	107916128	7.24127	6.72891e-14	3.45533e-11	B-ALL_high
A157R_peak_75197b	5	1336845	1337346	4.11877	6.74614e-14	3.46141e-11	B-ALL_high
A409D_peak_27381	12	128294601	128295102	9.12454	6.78241e-14	3.47249e-11	B-ALL_high
A110R_peak_14205c	10	133029050	133029551	7.05976	6.78398e-14	3.47249e-11	B-ALL_high
A454R_peak_22819e	10	132951586	132952087	7.20754	6.78147e-14	3.47249e-11	B-ALL_high
A454R_peak_123499	7	70543014	70543515	7.17742	6.8078e-14	3.48191e-11	B-ALL_high
A100R_peak_35152a	15	100651543	100652044	4.04341	6.83052e-14	3.48243e-11	B-ALL_high
A198R_peak_95604a	3	127248416	127248917	5.18233	6.82981e-14	3.48243e-11	B-ALL_high
A454R_peak_22868q	10	133116421	133116922	7.2267	6.82208e-14	3.48243e-11	B-ALL_high
A262R_peak_15834	10	130281510	130282011	7.02534	6.82016e-14	3.48243e-11	B-ALL_high
A280D_peak_117752b	6	33659693	33660194	2.33191	6.83785e-14	3.4834e-11	B-ALL_high
A414D_peak_31938	12	115472118	115472619	7.37791	6.87131e-14	3.49767e-11	B-ALL_high
A463R_peak_16365b	11	67775591	67776092	2.55661	6.91397e-14	3.51439e-11	B-ALL_high
A385R_peak_75942	6	169124288	169124789	4.99277	6.92058e-14	3.51439e-11	B-ALL_high
A240R_peak_88248a	22	46298513	46299014	5.9722	6.91727e-14	3.51439e-11	B-ALL_high
A422D_peak_64449	21	29592290	29592791	7.01915	6.92791e-14	3.51533e-11	B-ALL_high
A155RR_peak_119349c	8	136081324	136081825	3.49161	7.00546e-14	3.55187e-11	B-ALL_high
A237RR_peak_92946	5	162570758	162571259	6.96848	7.02296e-14	3.55794e-11	B-ALL_high
A289RR_peak_51050b	22	37624587	37625088	3.02754	7.05161e-14	3.56963e-11	B-ALL_high
A454R_peak_74227	2	235671816	235672317	7.00406	7.08158e-14	3.58198e-11	B-ALL_high
A473D_peak_70237b	6	169060426	169060927	5.0455	7.11125e-14	3.59415e-11	B-ALL_high
A429D_peak_27833	14	25636607	25637108	7.14022	7.21636e-14	3.64441e-11	B-ALL_high
A173R_peak_99471	20	40978976	40979477	7.20717	7.23082e-14	3.64884e-11	B-ALL_high
A148R_peak_60124b	2	45970599	45971100	4.0595	7.2469e-14	3.65409e-11	B-ALL_high
SRR8247848_peak_22943a	13	27130983	27131484	-3.53754	7.26516e-14	3.65897e-11	B-ALL_low
A110R_peak_88648b	7	155987608	155988109	7.292	7.268e-14	3.65897e-11	B-ALL_high
A357D_peak_45904b	17	18424513	18425014	3.34975	7.3069e-14	3.67568e-11	B-ALL_high
A389R1_1_lib_peak_18848	12	99487063	99487564	3.24561	7.3521e-14	3.69551e-11	B-ALL_high
A129D_1_lib_peak_45150	2	118057209	118057710	7.35046	7.39832e-14	3.71584e-11	B-ALL_high
A475D_peak_26477	14	93571581	93572082	4.32331	7.41718e-14	3.7224e-11	B-ALL_high
A425D_peak_50549p	21	44837877	44838378	3.11057	7.43161e-14	3.72672e-11	B-ALL_high
A429D_peak_57009	2	221109831	221110332	7.11018	7.46548e-14	3.74079e-11	B-ALL_high
A401D_peak_19484b	11	64258014	64258515	2.4711	7.47317e-14	3.74172e-11	B-ALL_high
A289RR_peak_51157a	22	38314023	38314524	3.25696	7.54163e-14	3.77012e-11	B-ALL_high
A385R_peak_13194	10	132635514	132636015	7.23985	7.53608e-14	3.77012e-11	B-ALL_high
A390R_1_lib_peak_46409	4	3626264	3626765	5.52554	7.61483e-14	3.80111e-11	B-ALL_high
A269R_peak_42465b	17	31743273	31743774	7.34726	7.61819e-14	3.80111e-11	B-ALL_high
A350R_peak_8072	1	211183860	211184361	6.986	7.6214e-14	3.80111e-11	B-ALL_high
A390R_1_lib_peak_53487	6	66640975	66641476	7.08019	7.67726e-14	3.826e-11	B-ALL_high
A198D_peak_88734b	6	6468561	6469062	7.11809	7.69321e-14	3.83098e-11	B-ALL_high
A269R_peak_51659	19	41969301	41969802	3.87446	7.77589e-14	3.86017e-11	B-ALL_high
A463R_peak_26234	14	20374184	20374685	7.03472	7.77219e-14	3.86017e-11	B-ALL_high
A197R_peak_108400a	6	152190273	152190774	7.03456	7.76419e-14	3.86017e-11	B-ALL_high
A173R_peak_113697a	3	135194374	135194875	7.21989	7.75962e-14	3.86017e-11	B-ALL_high
A389R1_1_lib_peak_55969b	3	50643366	50643867	3.19058	7.79235e-14	3.86293e-11	B-ALL_high
A121R_peak_48981g	18	8747923	8748424	3.47241	7.7935e-14	3.86293e-11	B-ALL_high
A100R_peak_103283d	9	135363035	135363536	3.44347	7.81946e-14	3.87281e-11	B-ALL_high
A364R1_1_lib_peak_48249	6	165940510	165941011	7.24401	7.84677e-14	3.88334e-11	B-ALL_high
SRR8247849_peak_43337	2	228735976	228736477	-3.72114	7.88414e-14	3.89583e-11	B-ALL_low
A350R_peak_14371	10	77988044	77988545	7.17925	7.87961e-14	3.89583e-11	B-ALL_high
A173R_peak_44857b	12	130106851	130107352	7.18	7.90052e-14	3.90092e-11	B-ALL_high
A121R_peak_24285d	12	12624659	12625160	3.66028	7.91652e-14	3.90581e-11	B-ALL_high
A390R_1_lib_peak_17797	14	37832858	37833359	7.09102	7.96002e-14	3.92426e-11	B-ALL_high
A129D_1_lib_peak_71497	6	65278417	65278918	7.07671	7.98819e-14	3.93512e-11	B-ALL_high
A454R_peak_64892	19	31741679	31742180	7.03501	8.02481e-14	3.95014e-11	B-ALL_high
A414D_peak_24664	11	116123437	116123938	7.2235	8.07118e-14	3.96991e-11	B-ALL_high
A228R_1_lib_peak_89663	8	47520256	47520757	7.22928	8.09908e-14	3.98058e-11	B-ALL_high
A350R_peak_45644a	17	80398586	80399087	3.52637	8.11563e-14	3.98567e-11	B-ALL_high
A422D_peak_16718a	10	129231252	129231753	7.13883	8.15775e-14	4.00329e-11	B-ALL_high
A425D_peak_34615	17	73224550	73225051	5.08685	8.17553e-14	4.00895e-11	B-ALL_high
A155RR_peak_77674a	22	33656080	33656581	4.96206	8.19862e-14	4.01721e-11	B-ALL_high
A237RR_peak_81172a	4	73063226	73063727	7.18043	8.22983e-14	4.02665e-11	B-ALL_high
A237RR_peak_62413	2	221084036	221084537	7.22383	8.23044e-14	4.02665e-11	B-ALL_high
SRR8247850_peak_69732	5	153579625	153580126	-3.25312	8.27023e-14	4.04304e-11	B-ALL_low
A364R1_1_lib_peak_19546	16	11702518	11703019	2.98615	8.30516e-14	4.05702e-11	B-ALL_high
A454R_peak_120896	6	168868813	168869314	7.17469	8.31862e-14	4.0605e-11	B-ALL_high
A429D_peak_23505	12	114255075	114255576	6.83148	8.34606e-14	4.0708e-11	B-ALL_high
A450R_peak_74280b	4	2669634	2670135	2.64728	8.35454e-14	4.07184e-11	B-ALL_high
A401D_peak_82109	6	45274620	45275121	7.61371	8.40481e-14	4.09324e-11	B-ALL_high
A429D_peak_37059c	16	89180825	89181326	2.26019	8.42905e-14	4.10193e-11	B-ALL_high
A385R_peak_15889z	11	65195419	65195920	3.79766	8.44858e-14	4.10272e-11	B-ALL_high
A116R_peak_77273e	7	158223001	158223502	3.249	8.44985e-14	4.10272e-11	B-ALL_high
A240R_peak_5148	1	48269842	48270343	7.16944	8.44422e-14	4.10272e-11	B-ALL_high
A473R_peak_66038f	21	35992274	35992775	4.13306	8.5075e-14	4.12759e-11	B-ALL_high
A289RR_peak_27609e	16	3126241	3126742	3.11132	8.52661e-14	4.13222e-11	B-ALL_high
A289RR_peak_10211	10	77949305	77949806	7.24732	8.53636e-14	4.13222e-11	B-ALL_high
A173R_peak_113782a	3	135338864	135339365	7.29154	8.53584e-14	4.13222e-11	B-ALL_high
A374D_peak_82693b	7	158614193	158614694	2.14624	8.5628e-14	4.13878e-11	B-ALL_high
A100R_peak_59317b	2	236886157	236886658	6.55118	8.56035e-14	4.13878e-11	B-ALL_high
A173R_peak_2916	1	50272416	50272917	7.07906	8.58534e-14	4.14492e-11	B-ALL_high
A419R_peak_108085	6	1024509	1025010	7.25508	8.58842e-14	4.14492e-11	B-ALL_high
A409D_peak_64859b	20	25492989	25493490	5.50749	8.61264e-14	4.15188e-11	B-ALL_high
A173R_peak_93452a	2	189422174	189422675	7.086	8.61577e-14	4.15188e-11	B-ALL_high
A364R1_1_lib_peak_35626	22	34152504	34153005	3.747	8.67752e-14	4.17805e-11	B-ALL_high
A463R_peak_33250a	15	100651023	100651524	4.21324	8.6831e-14	4.17805e-11	B-ALL_high
A129D_1_lib_peak_83627	9	16361780	16362281	7.31858	8.75333e-14	4.20869e-11	B-ALL_high
A455R1_1_lib_peak_47634	20	41492517	41493018	7.22037	8.77031e-14	4.21369e-11	B-ALL_high
SRR8247851_peak_39995a	16	49314017	49314518	-3.12557	8.80514e-14	4.22175e-11	B-ALL_low
A173R_peak_34806a	11	127134715	127135216	7.24485	8.79851e-14	4.22175e-11	B-ALL_high
A150D_1_peak_46780	16	54423835	54424336	6.88565	8.80681e-14	4.22175e-11	B-ALL_high
A173R_peak_32711	11	115471362	115471863	7.1908	8.82421e-14	4.22693e-11	B-ALL_high
A233D_peak_52832c	19	54333202	54333703	4.95346	9.04869e-14	4.33123e-11	B-ALL_high
A148R_peak_42218a	16	47598643	47599144	7.3878	9.11756e-14	4.36095e-11	B-ALL_high
A237RR_peak_74313b	3	134990502	134991003	4.86308	9.14392e-14	4.3638e-11	B-ALL_high
A414D_peak_13662	10	77860238	77860739	7.20188	9.14268e-14	4.3638e-11	B-ALL_high
A198R_peak_83790c	20	59966850	59967351	6.9899	9.13273e-14	4.3638e-11	B-ALL_high
A350R_peak_16996	10	128327728	128328229	7.38359	9.16646e-14	4.3713e-11	B-ALL_high
A173R_peak_113878a	3	135514892	135515393	7.13468	9.17984e-14	4.37444e-11	B-ALL_high
A390R_1_lib_peak_12695	11	131351609	131352110	7.11592	9.21541e-14	4.38813e-11	B-ALL_high
SRR8247850_peak_77963	7	74388743	74389244	-4.47902	9.24692e-14	4.39987e-11	B-ALL_low
A228R_1_lib_peak_82429	6	169114195	169114696	4.49956	9.27119e-14	4.40815e-11	B-ALL_high
A110R_peak_14203d	10	133021263	133021764	5.49372	9.30609e-14	4.41899e-11	B-ALL_high
A280D_peak_69370	19	18377142	18377643	3.41009	9.30777e-14	4.41899e-11	B-ALL_high
A100R_peak_74455b	4	6299912	6300413	4.25537	9.36533e-14	4.44126e-11	B-ALL_high
A419R_peak_78448a	20	59966226	59966727	7.40488	9.37133e-14	4.44126e-11	B-ALL_high
A422D_peak_101032	6	169013055	169013556	7.31448	9.37543e-14	4.44126e-11	B-ALL_high
A401D_peak_12015	10	77625882	77626383	7.26917	9.46834e-14	4.48197e-11	B-ALL_high
A237RR_peak_98233	6	101514122	101514623	7.03668	9.49218e-14	4.48994e-11	B-ALL_high
A450R_peak_65786c	21	44286051	44286552	5.28153	9.52453e-14	4.50193e-11	B-ALL_high
A192D_peak_25791	12	130619212	130619713	4.48725	9.54428e-14	4.50794e-11	B-ALL_high
A213L_peak_34161d	13	111329307	111329808	3.71414	9.67494e-14	4.56629e-11	B-ALL_high
A129D_1_lib_peak_77373	7	110377417	110377918	7.17404	9.71966e-14	4.58403e-11	B-ALL_high
A237RR_peak_55430a	2	72227058	72227559	7.18425	9.74293e-14	4.59163e-11	B-ALL_high
A455R1_1_lib_peak_47859e	20	47243732	47244233	2.74584	9.77949e-14	4.60548e-11	B-ALL_high
A237RR_peak_116157	9	16077318	16077819	7.15475	9.79941e-14	4.61148e-11	B-ALL_high
A423D_peak_80963	5	152895889	152896390	4.94468	9.93033e-14	4.66966e-11	B-ALL_high
A450R_peak_23997	11	115827343	115827844	7.12228	9.94303e-14	4.67221e-11	B-ALL_high
A429D_peak_24520	12	127836119	127836620	7.294	1.00019e-13	4.69643e-11	B-ALL_high
A106D_peak_23222c	11	122581825	122582326	3.14329	1.00372e-13	4.70958e-11	B-ALL_high
A357D_peak_99987	7	70952825	70953326	7.00517	1.00813e-13	4.72681e-11	B-ALL_high
A350R_peak_33043	14	99014661	99015162	6.64747	1.01092e-13	4.73297e-11	B-ALL_high
A450R_peak_105925d	9	139613534	139614035	2.75621	1.01055e-13	4.73297e-11	B-ALL_high
A262R_peak_72575f	3	187454216	187454717	3.20036	1.01204e-13	4.73476e-11	B-ALL_high
A419D_peak_71488b	21	41379449	41379950	8.52909	1.01771e-13	4.74745e-11	B-ALL_high
A278R_1_peak_36793a	16	87891533	87892034	3.0507	1.01697e-13	4.74745e-11	B-ALL_high
A450R_peak_26002	11	134688289	134688790	7.01668	1.01575e-13	4.74745e-11	B-ALL_high
A496R_peak_13757	10	133078583	133079084	7.05183	1.01672e-13	4.74745e-11	B-ALL_high
A409D_peak_14363c	10	93301386	93301887	4.33549	1.02071e-13	4.75798e-11	B-ALL_high
SRR8247849_peak_42215	2	176971022	176971523	-2.99928	1.03011e-13	4.79834e-11	B-ALL_low
A473D_peak_35392	18	76471774	76472275	7.14189	1.04607e-13	4.86912e-11	B-ALL_high
A454R_peak_128146b	8	21350955	21351456	7.06055	1.04863e-13	4.8775e-11	B-ALL_high
A173R_peak_69593b	17	69988842	69989343	7.16834	1.05157e-13	4.88765e-11	B-ALL_high
A423D_peak_21536	11	134603140	134603641	6.96603	1.05565e-13	4.90305e-11	B-ALL_high
A350R_peak_32970	14	97455402	97455903	7.02367	1.06292e-13	4.93324e-11	B-ALL_high
A233D_peak_58224a	2	137449750	137450251	7.29684	1.06372e-13	4.9334e-11	B-ALL_high
A173R_peak_99761d	20	41560812	41561313	7.22092	1.0647e-13	4.93438e-11	B-ALL_high
A390R_1_lib_peak_34194	2	53121744	53122245	7.16009	1.06749e-13	4.94371e-11	B-ALL_high
A473D_peak_12034b	10	133024260	133024761	7.15312	1.07487e-13	4.97433e-11	B-ALL_high
A364R1_1_lib_peak_8999	10	132305427	132305928	7.15292	1.0773e-13	4.97914e-11	B-ALL_high
A414D_peak_72745	20	40769460	40769961	7.20242	1.07746e-13	4.97914e-11	B-ALL_high
A390R_1_lib_peak_8970e	10	135123296	135123797	5.63874	1.07834e-13	4.97962e-11	B-ALL_high
A129D_1_lib_peak_45119	2	117310605	117311106	7.03495	1.08479e-13	5.0058e-11	B-ALL_high
A450R_peak_65616c	21	43222130	43222631	5.89546	1.0901e-13	5.02666e-11	B-ALL_high
A233R_peak_43198b	17	40635468	40635969	3.14469	1.09098e-13	5.02713e-11	B-ALL_high
A477R_peak_13953b	11	36595845	36596346	2.1443	1.09661e-13	5.04582e-11	B-ALL_high
A173R_peak_135732b	5	136528135	136528636	7.20758	1.09636e-13	5.04582e-11	B-ALL_high
SRR8247848_peak_76153c	6	37616382	37616883	-2.74519	1.09954e-13	5.05458e-11	B-ALL_low
A173R_peak_94459b	2	205438098	205438599	7.09679	1.10009e-13	5.05458e-11	B-ALL_high
A237RR_peak_107772	7	153265806	153266307	7.06571	1.10566e-13	5.07658e-11	B-ALL_high
A390R_1_lib_peak_14590	12	73332750	73333251	7.24629	1.10999e-13	5.09278e-11	B-ALL_high
A454R_peak_44528b	14	95130328	95130829	8.0169	1.11263e-13	5.10125e-11	B-ALL_high
A240R_peak_58853a	17	81042905	81043406	3.21971	1.11975e-13	5.13023e-11	B-ALL_high
A472D_peak_33531a	16	32621739	32622240	6.46334	1.12531e-13	5.15203e-11	B-ALL_high
A475D_peak_24164b	13	111956523	111957024	3.75672	1.13373e-13	5.1869e-11	B-ALL_high
SRR8247850_peak_83264f	8	133493999	133494500	-2.16985	1.13478e-13	5.18797e-11	B-ALL_low
A389R1_1_lib_peak_32828	17	32570306	32570807	3.87067	1.13646e-13	5.19198e-11	B-ALL_high
A192D_peak_73288	3	172994560	172995061	7.2536	1.13762e-13	5.1936e-11	B-ALL_high
A450R_peak_17828	10	132744628	132745129	7.38708	1.13864e-13	5.19454e-11	B-ALL_high
A425D_peak_40200	19	45590794	45591295	4.29736	1.14078e-13	5.2006e-11	B-ALL_high
A284R_peak_58739d	19	45637556	45638057	3.25626	1.142e-13	5.20248e-11	B-ALL_high
A228R_1_lib_peak_98500	X	20774256	20774757	6.95768	1.14507e-13	5.21277e-11	B-ALL_high
A116R_peak_35151c	17	63178392	63178893	3.27914	1.15103e-13	5.23617e-11	B-ALL_high
A422D_peak_17144	10	132622071	132622572	7.1543	1.15235e-13	5.23847e-11	B-ALL_high
A262R_peak_101225	9	119126347	119126848	7.08252	1.15416e-13	5.24296e-11	B-ALL_high
A237RR_peak_21634	11	115688780	115689281	7.30778	1.15911e-13	5.26175e-11	B-ALL_high
A419R_peak_77462b	20	38702273	38702774	4.6852	1.1612e-13	5.26751e-11	B-ALL_high
A150D_1_peak_19648	10	119697709	119698210	5.03062	1.16403e-13	5.27663e-11	B-ALL_high
A429D_peak_37111b	16	89375083	89375584	3.26118	1.16808e-13	5.29122e-11	B-ALL_high
A129D_1_lib_peak_36512	18	35126366	35126867	5.34211	1.16929e-13	5.29298e-11	B-ALL_high
A173R_peak_62560a	16	34662372	34662873	7.22366	1.17424e-13	5.31163e-11	B-ALL_high
A473D_peak_62862	5	152951774	152952275	7.29522	1.1783e-13	5.3225e-11	B-ALL_high
A419D_peak_7428	1	190475088	190475589	7.09111	1.17803e-13	5.3225e-11	B-ALL_high
A228R_1_lib_peak_18731	12	108756650	108757151	6.8698	1.17932e-13	5.32339e-11	B-ALL_high
A198D_peak_26716	12	124837385	124837886	4.33344	1.1837e-13	5.33561e-11	B-ALL_high
A173R_peak_130016	5	29393500	29394001	7.11803	1.18299e-13	5.33561e-11	B-ALL_high
A100R_peak_52678c	2	22504094	22504595	6.01238	1.18551e-13	5.33628e-11	B-ALL_high
A385R_peak_62099a	4	5248590	5249091	5.51876	1.18508e-13	5.33628e-11	B-ALL_high
A364R1_1_lib_peak_11402b	11	116183691	116184192	4.04416	1.18835e-13	5.34535e-11	B-ALL_high
A389R1_1_lib_peak_53761b	22	42279761	42280262	4.39039	1.19459e-13	5.36963e-11	B-ALL_high
A173R_peak_44565	12	128270105	128270606	6.92747	1.19724e-13	5.37778e-11	B-ALL_high
A116R_peak_38198b	18	74069387	74069888	7.78402	1.19813e-13	5.37804e-11	B-ALL_high
SRR8247848_peak_48025a	2	74228785	74229286	-1.54563	1.19919e-13	5.37901e-11	B-ALL_low
A419D_peak_89318	5	42259666	42260167	7.12829	1.20662e-13	5.40856e-11	B-ALL_high
A118R_peak_44044a	17	73223953	73224454	5.95178	1.20761e-13	5.40921e-11	B-ALL_high
A450R_peak_97020	8	40421294	40421795	6.92375	1.21494e-13	5.43824e-11	B-ALL_high
A364R1_1_lib_peak_13421	12	103493888	103494389	7.22292	1.21687e-13	5.44309e-11	B-ALL_high
A173R_peak_170012b	8	138894682	138895183	7.0154	1.21856e-13	5.44641e-11	B-ALL_high
A350R_peak_14158	10	77378782	77379283	7.02606	1.21931e-13	5.44641e-11	B-ALL_high
A417D_peak_55452	21	29707552	29708053	6.84917	1.22498e-13	5.46794e-11	B-ALL_high
A364R1_1_lib_peak_10709	11	67776217	67776718	2.95704	1.22594e-13	5.46845e-11	B-ALL_high
A228R_1_lib_peak_13641c	11	66384543	66385044	1.53434	1.22845e-13	5.47582e-11	B-ALL_high
SRR8247848_peak_13002b	10	127261946	127262447	-4.14958	1.23395e-13	5.49501e-11	B-ALL_low
A260R_peak_50691f	19	1074901	1075402	2.86035	1.23447e-13	5.49501e-11	B-ALL_high
A357D_peak_111439s	9	130550836	130551337	4.19935	1.23715e-13	5.50315e-11	B-ALL_high
SRR8247852_peak_67727	8	53012477	53012978	-3.18427	1.23856e-13	5.50559e-11	B-ALL_low
A173R_peak_154339c	7	57640568	57641069	7.28711	1.24262e-13	5.5198e-11	B-ALL_high
A228R_1_lib_peak_104211b	X	122040165	122040666	7.22729	1.245e-13	5.52659e-11	B-ALL_high
A350R_peak_108270f	9	140136884	140137385	2.33401	1.251e-13	5.54937e-11	B-ALL_high
A429D_peak_24533b	12	127915914	127916415	7.30417	1.25472e-13	5.56203e-11	B-ALL_high
A129D_1_lib_peak_20322	13	19271359	19271860	7.2639	1.25589e-13	5.56337e-11	B-ALL_high
A155RR_peak_77691c	22	33802088	33802589	5.26261	1.25985e-13	5.57708e-11	B-ALL_high
A100R_peak_52678g	2	22505880	22506381	4.21341	1.27022e-13	5.61135e-11	B-ALL_high
A106D_peak_60638b	2	2016134	2016635	6.62864	1.26861e-13	5.61135e-11	B-ALL_high
A419R_peak_30362b	12	117882682	117883183	6.97504	1.26975e-13	5.61135e-11	B-ALL_high
A385R_peak_25364	14	65431913	65432414	4.50511	1.27281e-13	5.61893e-11	B-ALL_high
A237RR_peak_24250	12	21814528	21815029	7.12769	1.27381e-13	5.61948e-11	B-ALL_high
A173R_peak_87727	2	107512938	107513439	7.06419	1.2864e-13	5.67111e-11	B-ALL_high
A429D_peak_52396	2	84029766	84030267	7.11311	1.28813e-13	5.67484e-11	B-ALL_high
A262R_peak_15077e	10	125266842	125267343	4.32495	1.28984e-13	5.67848e-11	B-ALL_high
A419D_peak_47811p	17	73773245	73773746	2.92462	1.29659e-13	5.70431e-11	B-ALL_high
A106D_peak_78492b	22	46092188	46092689	3.89637	1.30935e-13	5.7565e-11	B-ALL_high
A289RR_peak_13102	10	132637620	132638121	7.07073	1.31412e-13	5.77351e-11	B-ALL_high
A389R1_1_lib_peak_50559a	20	60869322	60869823	3.62159	1.31594e-13	5.77755e-11	B-ALL_high
A129D_1_lib_peak_29324b	16	34443144	34443645	7.23073	1.31918e-13	5.78782e-11	B-ALL_high
A450R_peak_61567	2	240529448	240529949	4.09242	1.32017e-13	5.78821e-11	B-ALL_high
A477R_peak_60304a	3	38244433	38244934	6.75257	1.32348e-13	5.79314e-11	B-ALL_high
A262R_peak_52915	2	21780823	21781324	5.34687	1.32473e-13	5.79314e-11	B-ALL_high
A280D_peak_94807d	22	43018108	43018609	3.29625	1.3249e-13	5.79314e-11	B-ALL_high
A423D_peak_69008	3	134976739	134977240	7.42069	1.32535e-13	5.79314e-11	B-ALL_high
A419D_peak_54895	19	32122076	32122577	7.06858	1.32581e-13	5.79314e-11	B-ALL_high
A350R_peak_7729	1	209012842	209013343	7.09634	1.33226e-13	5.81735e-11	B-ALL_high
A226R_peak_45967d	17	40636870	40637371	2.92854	1.33332e-13	5.81803e-11	B-ALL_high
A173R_peak_24718a	11	15766334	15766835	7.13487	1.33942e-13	5.8407e-11	B-ALL_high
A401D_peak_26926	12	129693165	129693666	7.0808	1.36214e-13	5.93571e-11	B-ALL_high
A357D_peak_39144e	15	67439278	67439779	3.28911	1.36891e-13	5.96118e-11	B-ALL_high
A409D_peak_41294c	16	87759238	87759739	4.33609	1.37094e-13	5.96596e-11	B-ALL_high
A429D_peak_24667	12	130169747	130170248	7.32958	1.37385e-13	5.97055e-11	B-ALL_high
A173R_peak_137118b	5	152838747	152839248	7.14103	1.37338e-13	5.97055e-11	B-ALL_high
A289RR_peak_71164	6	168694683	168695184	6.87064	1.37591e-13	5.97545e-11	B-ALL_high
A155RR_peak_530a	1	7989768	7990269	7.50531	1.40004e-13	6.07612e-11	B-ALL_high
A429D_peak_15667	11	15901424	15901925	7.2202	1.40113e-13	6.07674e-11	B-ALL_high
A237RR_peak_27997	12	115507289	115507790	7.1425	1.40235e-13	6.07793e-11	B-ALL_high
SRR8247853_peak_57349	6	167487197	167487698	-2.54363	1.40537e-13	6.0869e-11	B-ALL_low
A455R1_1_lib_peak_36558b	19	3660797	3661298	5.61668	1.41292e-13	6.10727e-11	B-ALL_high
A173R_peak_120671	4	63852838	63853339	7.16963	1.41284e-13	6.10727e-11	B-ALL_high
A280D_peak_83845	2	240106615	240107116	6.79302	1.41132e-13	6.10727e-11	B-ALL_high
A129D_1_lib_peak_3805a	1	142662493	142662994	4.7479	1.41928e-13	6.12781e-11	B-ALL_high
A129D_1_lib_peak_83888	9	26214787	26215288	7.52582	1.42054e-13	6.12781e-11	B-ALL_high
A419D_peak_29196	12	130205598	130206099	7.12157	1.41989e-13	6.12781e-11	B-ALL_high
A350R_peak_32878c	14	96173802	96174303	2.77489	1.43394e-13	6.1737e-11	B-ALL_high
A450R_peak_85248	5	174063034	174063535	7.21747	1.43407e-13	6.1737e-11	B-ALL_high
A148R_peak_35734a	14	96493143	96493644	6.19323	1.43261e-13	6.1737e-11	B-ALL_high
A262R_peak_88754	6	168140460	168140961	3.9914	1.43691e-13	6.1818e-11	B-ALL_high
A129D_1_lib_peak_41373d	19	54714523	54715024	3.18827	1.44079e-13	6.19433e-11	B-ALL_high
A364R1_1_lib_peak_33406	20	47243095	47243596	3.11661	1.4501e-13	6.2177e-11	B-ALL_high
A463R_peak_19232d	12	6736788	6737289	2.6483	1.45003e-13	6.2177e-11	B-ALL_high
SRR8247851_peak_16264a	10	120862130	120862631	-1.48135	1.44949e-13	6.2177e-11	B-ALL_low
A173R_peak_88180	2	116011301	116011802	7.12415	1.44779e-13	6.2177e-11	B-ALL_high
A390R_1_lib_peak_48771	4	190650567	190651068	4.6927	1.45344e-13	6.22786e-11	B-ALL_high
A475D_peak_33466d	16	87871484	87871985	3.56822	1.45631e-13	6.23164e-11	B-ALL_high
A473R_peak_106759b	8	139334472	139334973	5.05374	1.45705e-13	6.23164e-11	B-ALL_high
A422D_peak_71005	3	64783952	64784453	7.18542	1.4582e-13	6.23164e-11	B-ALL_high
A450R_peak_64861	21	28670209	28670710	7.06386	1.45753e-13	6.23164e-11	B-ALL_high
A289RR_peak_13723a	10	135201849	135202350	1.77225	1.46019e-13	6.236e-11	B-ALL_high
A390R_1_lib_peak_34855	2	83744308	83744809	7.1103	1.46394e-13	6.24357e-11	B-ALL_high
A129D_1_lib_peak_71729	6	77088440	77088941	7.20257	1.46489e-13	6.24357e-11	B-ALL_high
A357D_peak_1238e	1	20481184	20481685	5.20448	1.46349e-13	6.24357e-11	B-ALL_high
A385R_peak_42830b	19	15717536	15718037	5.68735	1.46686e-13	6.24785e-11	B-ALL_high
SRR8247853_peak_25497b	17	7517956	7518457	1.45785	1.47196e-13	6.26299e-11	B-ALL_high
A414D_peak_85130a	3	139893061	139893562	7.13428	1.47237e-13	6.26299e-11	B-ALL_high
A454R_peak_75977	20	38603415	38603916	7.19017	1.47518e-13	6.27078e-11	B-ALL_high
A173R_peak_44262	12	126893087	126893588	7.02041	1.47843e-13	6.28047e-11	B-ALL_high
A389R1_1_lib_peak_24213	14	99641989	99642490	7.06703	1.48312e-13	6.29619e-11	B-ALL_high
A260R_peak_68042i	20	60706768	60707269	3.95694	1.48852e-13	6.31494e-11	B-ALL_high
A390R_1_lib_peak_28099a	17	80448120	80448621	4.51084	1.49231e-13	6.32685e-11	B-ALL_high
A292R_peak_134276c	9	112179129	112179630	2.99441	1.49921e-13	6.35073e-11	B-ALL_high
A174R_peak_25742b	13	45996425	45996926	-2.14737	1.49992e-13	6.35073e-11	B-ALL_low
A451D_peak_64476	2	221306787	221307288	7.0898	1.50191e-13	6.35498e-11	B-ALL_high
A385R_peak_12881	10	128337996	128338497	7.14477	1.50934e-13	6.38221e-11	B-ALL_high
A100R_peak_59739d	2	242558379	242558880	3.36771	1.51076e-13	6.384e-11	B-ALL_high
A364R1_1_lib_peak_26895b	19	8552298	8552799	2.17157	1.52258e-13	6.40443e-11	B-ALL_high
A364R1_1_lib_peak_24875b	17	80881675	80882176	3.18115	1.52097e-13	6.40443e-11	B-ALL_high
A273R_peak_61251b	19	2113943	2114444	5.2927	1.51692e-13	6.40443e-11	B-ALL_high
A192R_peak_48027h	16	4105068	4105569	4.09199	1.52086e-13	6.40443e-11	B-ALL_high
A473D_peak_15020	11	114795798	114796299	7.2036	1.51876e-13	6.40443e-11	B-ALL_high
A429D_peak_13879	10	122274691	122275192	7.12627	1.52189e-13	6.40443e-11	B-ALL_high
A129D_1_lib_peak_44163	2	80984963	80985464	7.1094	1.52218e-13	6.40443e-11	B-ALL_high
A390R_1_lib_peak_5346a	1	239063507	239064008	7.15038	1.5237e-13	6.40496e-11	B-ALL_high
A390R_1_lib_peak_31588	19	30935401	30935902	8.05192	1.52498e-13	6.40546e-11	B-ALL_high
A173R_peak_44758a	12	129851235	129851736	7.23054	1.52582e-13	6.40546e-11	B-ALL_high
A129D_1_lib_peak_29396	16	34876900	34877401	7.2557	1.52848e-13	6.41243e-11	B-ALL_high
A414D_peak_26189	11	131434968	131435469	7.00923	1.53147e-13	6.42079e-11	B-ALL_high
A450R_peak_54055b	19	47258481	47258982	4.88182	1.53261e-13	6.42137e-11	B-ALL_high
A259RR_1_lib_peak_58865f	9	112180835	112181336	2.28244	1.53488e-13	6.42669e-11	B-ALL_high
A409D_peak_66730b	20	60239736	60240237	8.28674	1.53647e-13	6.42914e-11	B-ALL_high
A173R_peak_43036c	12	115645046	115645547	7.28354	1.54452e-13	6.45459e-11	B-ALL_high
A280D_peak_119300	6	55600396	55600897	7.112	1.54456e-13	6.45459e-11	B-ALL_high
SRR8247852_peak_39997	2	176968849	176969350	-2.71562	1.54698e-13	6.46047e-11	B-ALL_low
A233D_peak_65348c	21	40093512	40094013	8.59229	1.55103e-13	6.46899e-11	B-ALL_high
A414D_peak_58433	19	32162053	32162554	7.07291	1.55092e-13	6.46899e-11	B-ALL_high
SRR8247849_peak_49073	3	10363714	10364215	-1.135	1.55561e-13	6.48388e-11	B-ALL_low
A357D_peak_42555	16	34316890	34317391	7.10757	1.55731e-13	6.48673e-11	B-ALL_high
A364R1_1_lib_peak_27692	19	32225054	32225555	7.05525	1.56334e-13	6.50341e-11	B-ALL_high
A237RR_peak_62388	2	221032276	221032777	7.02806	1.56272e-13	6.50341e-11	B-ALL_high
A417D_peak_40266f	17	79825043	79825544	2.62941	1.56735e-13	6.51221e-11	B-ALL_high
A129D_1_lib_peak_57929	3	135330452	135330953	7.1784	1.56748e-13	6.51221e-11	B-ALL_high
A450R_peak_84811	5	168533174	168533675	6.99432	1.57228e-13	6.52791e-11	B-ALL_high
A455R1_1_lib_peak_24448	15	28171846	28172347	6.88937	1.57423e-13	6.53177e-11	B-ALL_high
SRR8247850_peak_80599a	8	12293116	12293617	-3.15003	1.57959e-13	6.54981e-11	B-ALL_low
A477R_peak_85451	8	123064075	123064576	7.07499	1.59209e-13	6.59312e-11	B-ALL_high
A429D_peak_94616	7	155982539	155983040	7.11466	1.59191e-13	6.59312e-11	B-ALL_high
A173R_peak_73819	18	35656526	35657027	7.05916	1.59726e-13	6.61026e-11	B-ALL_high
A155RR_peak_89380b	4	10034199	10034700	3.13244	1.59966e-13	6.61591e-11	B-ALL_high
SRR8247850_peak_22964d	13	53420959	53421460	-3.52338	1.60224e-13	6.62232e-11	B-ALL_low
A429D_peak_57894	2	242883865	242884366	2.67306	1.6077e-13	6.63758e-11	B-ALL_high
A414D_peak_26163	11	131371201	131371702	6.99589	1.608e-13	6.63758e-11	B-ALL_high
A350R_peak_34720b	15	45210600	45211101	7.59297	1.61443e-13	6.65985e-11	B-ALL_high
A116R_peak_1963	1	30127218	30127719	6.8311	1.6258e-13	6.70164e-11	B-ALL_high
A390D_peak_60384b	20	60242110	60242611	6.83303	1.62665e-13	6.70164e-11	B-ALL_high
A116R_peak_20736e	12	130571964	130572465	4.1093	1.62906e-13	6.70694e-11	B-ALL_high
A450R_peak_79754	5	15667736	15668237	6.90845	1.63003e-13	6.70694e-11	B-ALL_high
A455R1_1_lib_peak_39163e	19	47598211	47598712	3.89119	1.63977e-13	6.73927e-11	B-ALL_high
SRR8247850_peak_47577	2	128435165	128435666	-2.24797	1.63998e-13	6.73927e-11	B-ALL_low
A192D_peak_80777	5	92124468	92124969	7.02391	1.64441e-13	6.75316e-11	B-ALL_high
A197R_peak_38080b	14	106114484	106114985	3.46086	1.64775e-13	6.75764e-11	B-ALL_high
A192R_peak_42118f	14	104669334	104669835	4.02509	1.64866e-13	6.75764e-11	B-ALL_high
A262R_peak_29768	14	25755319	25755820	6.86978	1.64851e-13	6.75764e-11	B-ALL_high
A116R_peak_57203c	3	65520646	65521147	7.25828	1.65411e-13	6.77561e-11	B-ALL_high
A419R_peak_53945a	17	79231549	79232050	4.4477	1.67773e-13	6.86799e-11	B-ALL_high
SRR8247850_peak_69983b	5	159412424	159412925	-2.52232	1.6846e-13	6.89175e-11	B-ALL_low
SRR8247850_peak_81663	8	53116950	53117451	-2.88044	1.68581e-13	6.89228e-11	B-ALL_low
A364R1_1_lib_peak_25941	18	71451844	71452345	4.36639	1.68941e-13	6.89821e-11	B-ALL_high
A148R_peak_42851d	16	65555726	65556227	3.88348	1.68855e-13	6.89821e-11	B-ALL_high
SRR8247848_peak_68944	4	174421145	174421646	-3.07302	1.69233e-13	6.90231e-11	B-ALL_low
A129D_1_lib_peak_25670	15	24920690	24921191	7.29754	1.69256e-13	6.90231e-11	B-ALL_high
A150R_peak_69817a	19	16985992	16986493	5.00734	1.70201e-13	6.93645e-11	B-ALL_high
SRR8247849_peak_70030a	7	143583244	143583745	-2.58741	1.71017e-13	6.96526e-11	B-ALL_low
A198R_peak_83864d	20	60708215	60708716	3.3448	1.72251e-13	7.01109e-11	B-ALL_high
A350R_peak_45633a	17	80357133	80357634	4.57506	1.73923e-13	7.07466e-11	B-ALL_high
A389R1_1_lib_peak_55377a	3	39187637	39188138	2.34931	1.75352e-13	7.12433e-11	B-ALL_high
A197R_peak_122739b	9	90455135	90455636	7.6971	1.75366e-13	7.12433e-11	B-ALL_high
A390R_1_lib_peak_453a	1	5947257	5947758	3.38441	1.75772e-13	7.13628e-11	B-ALL_high
SRR8247849_peak_55763	4	88334172	88334673	-2.78734	1.75925e-13	7.13799e-11	B-ALL_low
A429D_peak_38458	17	21910191	21910692	7.30301	1.77275e-13	7.18823e-11	B-ALL_high
A385R_peak_29395a	15	80802135	80802636	7.70851	1.77472e-13	7.18949e-11	B-ALL_high
A173R_peak_143464	6	51075298	51075799	7.04537	1.7753e-13	7.18949e-11	B-ALL_high
A429D_peak_14068	10	123313302	123313803	7.30478	1.77889e-13	7.19493e-11	B-ALL_high
A173R_peak_11141b	1	209356491	209356992	7.1273	1.77822e-13	7.19493e-11	B-ALL_high
A429D_peak_24677	12	130232001	130232502	6.9915	1.79155e-13	7.24156e-11	B-ALL_high
A477R_peak_14835c	11	64153627	64154128	2.53215	1.79362e-13	7.24539e-11	B-ALL_high
SRR8247852_peak_69530a	8	145164193	145164694	-2.94166	1.79606e-13	7.25065e-11	B-ALL_low
A357D_peak_30147c	12	132647085	132647586	2.92211	1.80618e-13	7.28235e-11	B-ALL_high
A269R_peak_23072a	12	45902851	45903352	3.5731	1.80581e-13	7.28235e-11	B-ALL_high
A423D_peak_15933	10	132619075	132619576	7.67158	1.81211e-13	7.30167e-11	B-ALL_high
A129D_1_lib_peak_57851	3	134880235	134880736	7.04643	1.8162e-13	7.31358e-11	B-ALL_high
A350R_peak_85901	6	9942791	9943292	6.92184	1.82552e-13	7.34648e-11	B-ALL_high
A174R_peak_63426b	3	35337141	35337642	3.06157	1.82954e-13	7.35807e-11	B-ALL_high
A233R_peak_94488a	7	42802667	42803168	6.00803	1.83481e-13	7.37464e-11	B-ALL_high
A129D_1_lib_peak_32310b	17	21908600	21909101	7.3444	1.8445e-13	7.40432e-11	B-ALL_high
A289RR_peak_79841	8	70269037	70269538	7.1386	1.84447e-13	7.40432e-11	B-ALL_high
A454R_peak_22531a	10	132236816	132237317	7.04921	1.84954e-13	7.41989e-11	B-ALL_high
A129D_1_lib_peak_55897	3	54562945	54563446	7.09963	1.86208e-13	7.4625e-11	B-ALL_high
A390R_1_lib_peak_15811	12	129685765	129686266	6.99825	1.86481e-13	7.4625e-11	B-ALL_high
A173R_peak_113478	3	134823861	134824362	7.18888	1.86303e-13	7.4625e-11	B-ALL_high
A429D_peak_4026	1	102586556	102587057	6.97195	1.86375e-13	7.4625e-11	B-ALL_high
A450R_peak_16889	10	128305845	128306346	7.30316	1.86879e-13	7.47379e-11	B-ALL_high
A233R_peak_47181a	17	80091190	80091691	7.21639	1.86999e-13	7.47392e-11	B-ALL_high
A116R_peak_38611c	19	1960913	1961414	3.18984	1.87811e-13	7.5017e-11	B-ALL_high
A414D_peak_84846	3	139447183	139447684	7.17936	1.88379e-13	7.5197e-11	B-ALL_high
A280D_peak_99307	3	50968012	50968513	6.91683	1.88958e-13	7.53814e-11	B-ALL_high
A350R_peak_98052	7	157984566	157985067	7.1993	1.8963e-13	7.56025e-11	B-ALL_high
A417D_peak_39985b	17	78667002	78667503	8.93005	1.90339e-13	7.58056e-11	B-ALL_high
A173R_peak_33027b	11	116037906	116038407	7.02234	1.90376e-13	7.58056e-11	B-ALL_high
A450R_peak_45216	17	27404454	27404955	3.17545	1.9124e-13	7.61026e-11	B-ALL_high
A425D_peak_57285a	3	139898880	139899381	7.1282	1.91971e-13	7.63462e-11	B-ALL_high
A173R_peak_51105	14	33690124	33690625	6.97317	1.92153e-13	7.6371e-11	B-ALL_high
A450R_peak_21083c	11	65258311	65258812	3.07252	1.92582e-13	7.64942e-11	B-ALL_high
A419D_peak_23737	11	132915330	132915831	7.03846	1.92728e-13	7.65048e-11	B-ALL_high
A390D_peak_20613	11	126713707	126714208	7.14123	1.92853e-13	7.65074e-11	B-ALL_high
A213L_peak_13401a	10	70183131	70183632	3.43318	1.93433e-13	7.66879e-11	B-ALL_high
A278R_1_peak_46213b	19	41262491	41262992	6.7989	1.93667e-13	7.66879e-11	B-ALL_high
A390D_peak_13468	10	122897827	122898328	6.97995	1.93553e-13	7.66879e-11	B-ALL_high
A409D_peak_74513d	3	54082509	54083010	8.17097	1.93858e-13	7.66915e-11	B-ALL_high
A237RR_peak_56570b	2	104351975	104352476	7.19803	1.94034e-13	7.66915e-11	B-ALL_high
A454R_peak_22765a	10	132782598	132783099	7.06255	1.93999e-13	7.66915e-11	B-ALL_high
A173R_peak_18868	10	78069029	78069530	7.15549	1.94269e-13	7.67371e-11	B-ALL_high
A110R_peak_14188b	10	132976191	132976692	6.75422	1.95956e-13	7.73083e-11	B-ALL_high
A173R_peak_116765	3	191459697	191460198	6.86358	1.95849e-13	7.73083e-11	B-ALL_high
A450R_peak_16894	10	128313166	128313667	7.15955	1.96139e-13	7.73327e-11	B-ALL_high
A173R_peak_8363	1	166175385	166175886	6.98936	1.96309e-13	7.73524e-11	B-ALL_high
A237RR_peak_83403b	4	130396179	130396680	7.04185	1.96962e-13	7.75621e-11	B-ALL_high
A278R_1_peak_50420b	2	72110107	72110608	6.20122	1.97832e-13	7.7857e-11	B-ALL_high
A473D_peak_67247	6	75332959	75333460	7.17744	1.99154e-13	7.82888e-11	B-ALL_high
A419D_peak_29179	12	130091925	130092426	6.93818	1.99173e-13	7.82888e-11	B-ALL_high
A129D_1_lib_peak_29283	16	34283485	34283986	7.211	2.0002e-13	7.85735e-11	B-ALL_high
A454R_peak_40411	14	45170738	45171239	6.90704	2.00388e-13	7.86697e-11	B-ALL_high
A289RR_peak_37855d	19	2775965	2776466	2.7239	2.00717e-13	7.87509e-11	B-ALL_high
SRR8247849_peak_33743b	18	67067986	67068487	-3.35556	2.02592e-13	7.93894e-11	B-ALL_low
SRR8247853_peak_62840	8	82807959	82808460	-3.16022	2.02582e-13	7.93894e-11	B-ALL_low
A116R_peak_29542a	16	16121553	16122054	3.37633	2.02956e-13	7.94364e-11	B-ALL_high
A429D_peak_24378	12	126377688	126378189	6.97167	2.02959e-13	7.94364e-11	B-ALL_high
A364R1_1_lib_peak_36478	3	4875870	4876371	3.44516	2.03691e-13	7.96742e-11	B-ALL_high
A454R_peak_58388	18	7263502	7264003	7.06567	2.04217e-13	7.98314e-11	B-ALL_high
A237RR_peak_119053	9	119132796	119133297	7.09285	2.04913e-13	8.00548e-11	B-ALL_high
A110R_peak_13942b	10	128898508	128899009	4.89461	2.06094e-13	8.0389e-11	B-ALL_high
A237RR_peak_23368	11	133568726	133569227	7.18621	2.06078e-13	8.0389e-11	B-ALL_high
A237RR_peak_57776	2	123793647	123794148	7.02484	2.06145e-13	8.0389e-11	B-ALL_high
A173R_peak_13203	1	233777721	233778222	6.95348	2.06275e-13	8.03909e-11	B-ALL_high
A173R_peak_129338b	5	17486334	17486835	6.98903	2.06527e-13	8.04402e-11	B-ALL_high
A429D_peak_30527d	15	21915771	21916272	2.95401	2.06827e-13	8.04776e-11	B-ALL_high
A414D_peak_72880	20	41616979	41617480	7.0532	2.06873e-13	8.04776e-11	B-ALL_high
A454R_peak_62686f	18	76526253	76526754	7.05909	2.07228e-13	8.05666e-11	B-ALL_high
A390R_1_lib_peak_40802	22	18570526	18571027	4.96796	2.08483e-13	8.09287e-11	B-ALL_high
A389R1_1_lib_peak_38706	19	8533676	8534177	4.0515	2.08614e-13	8.09287e-11	B-ALL_high
A192R_peak_143322b	X	118799381	118799882	2.95188	2.0861e-13	8.09287e-11	B-ALL_high
A454R_peak_125197	7	131822503	131823004	7.00659	2.08663e-13	8.09287e-11	B-ALL_high
A390R_1_lib_peak_15259	12	115515436	115515937	7.23449	2.09347e-13	8.11449e-11	B-ALL_high
A390D_peak_19416	11	115460187	115460688	7.06157	2.09547e-13	8.11732e-11	B-ALL_high
A454R_peak_43287	14	80589282	80589783	7.10335	2.09744e-13	8.12007e-11	B-ALL_high
A454R_peak_33969	12	115307368	115307869	7.01512	2.10059e-13	8.12735e-11	B-ALL_high
A350R_peak_97738	7	156112300	156112801	7.20695	2.10289e-13	8.13136e-11	B-ALL_high
A455R1_1_lib_peak_21171	13	99100300	99100801	4.94767	2.10949e-13	8.15137e-11	B-ALL_high
A357D_peak_44823b	17	909286	909787	4.58229	2.11061e-13	8.15137e-11	B-ALL_high
A228R_1_lib_peak_81044b	6	151365234	151365735	3.91867	2.11354e-13	8.15778e-11	B-ALL_high
A100R_peak_66408b	22	39462597	39463098	3.18506	2.11786e-13	8.16463e-11	B-ALL_high
A173R_peak_20433	10	95965869	95966370	6.77421	2.11671e-13	8.16463e-11	B-ALL_high
A173R_peak_22518	10	119512705	119513206	7.2145	2.12141e-13	8.17344e-11	B-ALL_high
A450R_peak_4875d	1	153723237	153723738	4.07275	2.12321e-13	8.17546e-11	B-ALL_high
A451D_peak_52158a	19	3191360	3191861	3.28263	2.1297e-13	8.18435e-11	B-ALL_high
A233D_peak_51784a	19	42984492	42984993	3.39554	2.13062e-13	8.18435e-11	B-ALL_high
A451D_peak_40656	16	54494465	54494966	7.15087	2.12699e-13	8.18435e-11	B-ALL_high
A454R_peak_29443	11	131127180	131127681	7.10999	2.12918e-13	8.18435e-11	B-ALL_high
A129D_1_lib_peak_66234	5	57511480	57511981	7.12244	2.13265e-13	8.18723e-11	B-ALL_high
A197D_peak_41500g	17	75486339	75486840	3.23501	2.13632e-13	8.19642e-11	B-ALL_high
A364R1_1_lib_peak_50772	7	131845287	131845788	7.09536	2.14365e-13	8.21966e-11	B-ALL_high
A473D_peak_8356	10	78028508	78029009	7.05992	2.14641e-13	8.22532e-11	B-ALL_high
SRR8247849_peak_74116	9	10612692	10613193	-3.77417	2.14809e-13	8.22684e-11	B-ALL_low
A419D_peak_71480a	21	41240768	41241269	6.85178	2.15048e-13	8.2311e-11	B-ALL_high
A237RR_peak_74293f	3	134958439	134958940	4.72629	2.17846e-13	8.3332e-11	B-ALL_high
A198D_peak_69403b	22	34269381	34269882	4.60483	2.18615e-13	8.35764e-11	B-ALL_high
A477R_peak_52019	2	236874920	236875421	7.00333	2.19356e-13	8.38097e-11	B-ALL_high
SRR8247848_peak_65786a	4	11437470	11437971	-2.27723	2.19647e-13	8.38709e-11	B-ALL_low
A173R_peak_66929b	17	22005512	22006013	7.32284	2.20113e-13	8.39991e-11	B-ALL_high
A262R_peak_98456e	8	142191181	142191682	3.33195	2.20828e-13	8.41719e-11	B-ALL_high
A429D_peak_14015	10	123181746	123182247	7.23428	2.20784e-13	8.41719e-11	B-ALL_high
A350R_peak_44877	17	75482423	75482924	3.4921	2.21043e-13	8.42039e-11	B-ALL_high
A129D_1_lib_peak_71573	6	69204496	69204997	7.06546	2.21685e-13	8.43982e-11	B-ALL_high
A110R_peak_35379b	16	65544158	65544659	6.91256	2.2287e-13	8.47991e-11	B-ALL_high
A451D_peak_72445b	22	37166991	37167492	3.30546	2.24265e-13	8.52792e-11	B-ALL_high
A129D_1_lib_peak_35942b	18	14963093	14963594	7.07745	2.25235e-13	8.55973e-11	B-ALL_high
A173R_peak_18842	10	78005065	78005566	7.17577	2.25889e-13	8.57951e-11	B-ALL_high
A237RR_peak_92339	5	152897438	152897939	3.77727	2.26075e-13	8.58149e-11	B-ALL_high
A473D_peak_70260	6	169112951	169113452	6.92563	2.2666e-13	8.59863e-11	B-ALL_high
A237RR_peak_48743a	18	75777952	75778453	5.45563	2.27299e-13	8.61777e-11	B-ALL_high
A262R_peak_8808g	10	851416	851917	3.77481	2.28634e-13	8.66328e-11	B-ALL_high
A454R_peak_1610d	1	28211315	28211816	4.25802	2.29007e-13	8.6723e-11	B-ALL_high
SRR8247851_peak_106085c	8	144598103	144598604	1.93986	2.29302e-13	8.67833e-11	B-ALL_high
A364R1_1_lib_peak_32828	20	20284207	20284708	6.11723	2.30482e-13	8.71786e-11	B-ALL_high
A173R_peak_18497a	10	77410596	77411097	7.17921	2.32628e-13	8.79385e-11	B-ALL_high
A496R_peak_24148	12	128052265	128052766	7.05268	2.32994e-13	8.8025e-11	B-ALL_high
A173R_peak_38192b	12	33428512	33429013	7.07047	2.35484e-13	8.87731e-11	B-ALL_high
A129D_1_lib_peak_73339	6	148264534	148265035	7.05943	2.35528e-13	8.87731e-11	B-ALL_high
A106D_peak_129942	X	145325912	145326413	7.08762	2.35504e-13	8.87731e-11	B-ALL_high
A269R_peak_91990	6	152312710	152313211	6.75873	2.35116e-13	8.87731e-11	B-ALL_high
A473D_peak_76841a	9	659656	660157	3.09841	2.3623e-13	8.89858e-11	B-ALL_high
A173R_peak_79310	19	32224083	32224584	7.03489	2.36699e-13	8.91101e-11	B-ALL_high
A473D_peak_78372	9	121746689	121747190	6.9952	2.37696e-13	8.94331e-11	B-ALL_high
SRR8247853_peak_12139	11	86510444	86510945	-1.51517	2.38066e-13	8.94672e-11	B-ALL_low
A422D_peak_11496	10	77916262	77916763	7.09334	2.37942e-13	8.94672e-11	B-ALL_high
A429D_peak_59483	20	41512472	41512973	7.04474	2.39212e-13	8.98452e-11	B-ALL_high
A233R_peak_56521b	2	45066633	45067134	8.08717	2.39812e-13	8.99761e-11	B-ALL_high
A237RR_peak_78454	4	3612797	3613298	4.79743	2.39841e-13	8.99761e-11	B-ALL_high
A374D_peak_55783	20	59983613	59984114	6.92466	2.415e-13	9.05455e-11	B-ALL_high
A155RR_peak_47878a	17	17446846	17447347	6.56674	2.41769e-13	9.05937e-11	B-ALL_high
A473D_peak_12120b	10	133160034	133160535	7.31255	2.42509e-13	9.08179e-11	B-ALL_high
A262R_peak_55448a	2	99402543	99403044	3.62608	2.43163e-13	9.10098e-11	B-ALL_high
A174R_peak_67784a	3	162358763	162359264	3.31642	2.43798e-13	9.11941e-11	B-ALL_high
A455R1_1_lib_peak_43461b	2	115495504	115496005	7.31915	2.44058e-13	9.12381e-11	B-ALL_high
A454R_peak_22925f	10	133208873	133209374	7.08533	2.4473e-13	9.14362e-11	B-ALL_high
A454R_peak_22727k	10	132663704	132664205	7.21609	2.47214e-13	9.23107e-11	B-ALL_high
A129D_1_lib_peak_12405a	11	40376152	40376653	7.29396	2.48087e-13	9.25826e-11	B-ALL_high
A472D_peak_17573b	11	134940047	134940548	7.59916	2.48475e-13	9.26736e-11	B-ALL_high
A429D_peak_23552	12	115395025	115395526	6.9266	2.4894e-13	9.27931e-11	B-ALL_high
A173R_peak_95429a	2	220046936	220047437	6.04073	2.49601e-13	9.29855e-11	B-ALL_high
A213L_peak_49727c	18	6021827	6022328	5.06112	2.49954e-13	9.30631e-11	B-ALL_high
A364R1_1_lib_peak_21321b	17	1485659	1486160	5.48536	2.50164e-13	9.30874e-11	B-ALL_high
A413R_peak_58170	3	135339386	135339887	7.19036	2.50594e-13	9.31932e-11	B-ALL_high
A364R1_1_lib_peak_37541	3	54987668	54988169	7.11919	2.52182e-13	9.36751e-11	B-ALL_high
A157R_peak_66690	3	65364683	65365184	7.14076	2.52109e-13	9.36751e-11	B-ALL_high
A455R1_1_lib_peak_11302	10	132749945	132750446	7.18054	2.537e-13	9.41846e-11	B-ALL_high
A472D_peak_58638c	21	44445854	44446355	7.37559	2.53904e-13	9.4206e-11	B-ALL_high
A450R_peak_24808c	11	122630326	122630827	3.3131	2.55031e-13	9.45694e-11	B-ALL_high
A390R_1_lib_peak_2259	1	56475696	56476197	7.15158	2.5573e-13	9.47193e-11	B-ALL_high
A173R_peak_109875c	3	74618177	74618678	6.92149	2.55701e-13	9.47193e-11	B-ALL_high
A173R_peak_114089	3	137345738	137346239	7.07122	2.56092e-13	9.47984e-11	B-ALL_high
A228R_1_lib_peak_35983a	17	74678754	74679255	3.26587	2.56576e-13	9.49229e-11	B-ALL_high
A173R_peak_62457	16	34403874	34404375	7.15624	2.57642e-13	9.52623e-11	B-ALL_high
A173R_peak_60568c	16	5514449	5514950	7.0041	2.58046e-13	9.53021e-11	B-ALL_high
A106D_peak_109524	7	70872037	70872538	6.90278	2.58036e-13	9.53021e-11	B-ALL_high
A350R_peak_107199a	9	129928498	129928999	2.37893	2.59522e-13	9.5792e-11	B-ALL_high
A237RR_peak_58470a	2	133395996	133396497	7.00694	2.60102e-13	9.59509e-11	B-ALL_high
A150R_peak_134215a	8	131416802	131417303	4.34402	2.60584e-13	9.60231e-11	B-ALL_high
A100R_peak_64856a	22	21821599	21822100	2.61389	2.60597e-13	9.60231e-11	B-ALL_high
A451D_peak_78472b	3	134943839	134944340	6.90975	2.61446e-13	9.62807e-11	B-ALL_high
A100R_peak_59362a	2	237696415	237696916	4.31674	2.61933e-13	9.64048e-11	B-ALL_high
A129D_1_lib_peak_48226	2	222839794	222840295	6.95817	2.62466e-13	9.65105e-11	B-ALL_high
A228R_1_lib_peak_37840	18	7491263	7491764	6.92219	2.62521e-13	9.65105e-11	B-ALL_high
SRR8247853_peak_60203	7	127742701	127743202	-1.41297	2.63721e-13	9.6896e-11	B-ALL_low
A228R_1_lib_peak_31362a	16	89115982	89116483	4.42494	2.6471e-13	9.69774e-11	B-ALL_high
SRR8247850_peak_27028a	15	31775150	31775651	-3.90662	2.64874e-13	9.69774e-11	B-ALL_low
A455R1_1_lib_peak_36397c	19	2641988	2642489	4.30699	2.64937e-13	9.69774e-11	B-ALL_high
SRR8247853_peak_17742c	13	96205106	96205607	-3.42574	2.64266e-13	9.69774e-11	B-ALL_low
A450R_peak_17118	10	128862862	128863363	6.98235	2.64401e-13	9.69774e-11	B-ALL_high
A450R_peak_19189	11	15772292	15772793	7.05997	2.64735e-13	9.69774e-11	B-ALL_high
A454R_peak_123507	7	70611141	70611642	6.83325	2.65e-13	9.69774e-11	B-ALL_high
A237RR_peak_39497b	16	35045266	35045767	7.15668	2.65812e-13	9.72194e-11	B-ALL_high
SRR8247850_peak_9422b	10	21799422	21799923	-3.53245	2.66231e-13	9.73169e-11	B-ALL_low
A129D_1_lib_peak_52191a	21	45729487	45729988	2.94825	2.66728e-13	9.73272e-11	B-ALL_high
A118R_peak_16324b	11	59950698	59951199	6.76588	2.66454e-13	9.73272e-11	B-ALL_high
A429D_peak_51534	2	66325508	66326009	7.01691	2.66721e-13	9.73272e-11	B-ALL_high
A228R_1_lib_peak_37703	18	6963223	6963724	7.11228	2.66866e-13	9.73272e-11	B-ALL_high
A455R1_1_lib_peak_28248	16	33489974	33490475	5.71601	2.67594e-13	9.75375e-11	B-ALL_high
A173R_peak_99758e	20	41556220	41556721	7.07831	2.68419e-13	9.77828e-11	B-ALL_high
A173R_peak_79385c	19	32483582	32484083	7.03129	2.6888e-13	9.78949e-11	B-ALL_high
A129D_1_lib_peak_15799	11	131006410	131006911	6.99036	2.69364e-13	9.80158e-11	B-ALL_high
A389R1_1_lib_peak_24207	14	98985993	98986494	6.90789	2.69976e-13	9.81826e-11	B-ALL_high
A357D_peak_3289	1	57387260	57387761	6.73397	2.70544e-13	9.83334e-11	B-ALL_high
A278D_peak_37851b	16	55260117	55260618	6.92391	2.71496e-13	9.86237e-11	B-ALL_high
A110R_peak_14163b	10	132784775	132785276	5.97543	2.71859e-13	9.86996e-11	B-ALL_high
A364R1_1_lib_peak_43143	5	125503274	125503775	7.08072	2.72235e-13	9.87803e-11	B-ALL_high
A450R_peak_17702	10	132561375	132561876	7.16744	2.72479e-13	9.8813e-11	B-ALL_high
A364R1_1_lib_peak_10496c	11	65194576	65195077	3.87762	2.72891e-13	9.89064e-11	B-ALL_high
A129D_1_lib_peak_31681c	17	7210852	7211353	1.38211	2.73875e-13	9.90955e-11	B-ALL_high
A237RR_peak_91324b	5	136051462	136051963	7.02928	2.73782e-13	9.90955e-11	B-ALL_high
A429D_peak_8473	1	241069209	241069710	6.87355	2.73676e-13	9.90955e-11	B-ALL_high
A129D_1_lib_peak_61998	4	87651348	87651849	7.07067	2.74758e-13	9.93589e-11	B-ALL_high
A496R_peak_64092	21	24690623	24691124	6.93136	2.75893e-13	9.9713e-11	B-ALL_high
A233D_peak_24905	12	115818284	115818785	4.95915	2.7766e-13	1.00295e-10	B-ALL_high
A173R_peak_88687	2	119831709	119832210	6.88498	2.78409e-13	1.00509e-10	B-ALL_high
A401D_peak_3046	1	57958328	57958829	6.86444	2.79468e-13	1.00835e-10	B-ALL_high
A292R_peak_1009b	1	10690532	10691033	6.3195	2.81577e-13	1.01408e-10	B-ALL_high
A454R_peak_38808	14	25799815	25800316	7.22854	2.81689e-13	1.01408e-10	B-ALL_high
A192D_peak_25774	12	129398377	129398878	6.70746	2.81653e-13	1.01408e-10	B-ALL_high
A237RR_peak_2416	1	56475171	56475672	7.09973	2.81538e-13	1.01408e-10	B-ALL_high
A278R_1_peak_13883b	10	123019985	123020486	7.27539	2.82888e-13	1.01783e-10	B-ALL_high
A385R_peak_56077	22	34299764	34300265	7.02511	2.86825e-13	1.031e-10	B-ALL_high
A237RR_peak_39411	16	34683487	34683988	7.08431	2.86869e-13	1.031e-10	B-ALL_high
A129D_1_lib_peak_2409	1	58268445	58268946	6.892	2.87178e-13	1.03112e-10	B-ALL_high
A173R_peak_135481	5	135959875	135960376	7.09535	2.87225e-13	1.03112e-10	B-ALL_high
A192D_peak_51362d	19	49918480	49918981	2.53194	2.87819e-13	1.03231e-10	B-ALL_high
A454R_peak_22786j	10	132848276	132848777	7.12271	2.87878e-13	1.03231e-10	B-ALL_high
A289RR_peak_34262f	17	78846611	78847112	2.5671	2.89107e-13	1.03614e-10	B-ALL_high
A280D_peak_62591	17	80411689	80412190	6.67973	2.89812e-13	1.03808e-10	B-ALL_high
A118R_peak_2131b	1	28824800	28825301	3.46067	2.91427e-13	1.04213e-10	B-ALL_high
A173R_peak_8305	1	166083010	166083511	6.95789	2.91151e-13	1.04213e-10	B-ALL_high
A429D_peak_6449	1	195548140	195548641	6.87754	2.91369e-13	1.04213e-10	B-ALL_high
A364R1_1_lib_peak_56967	X	45556976	45557477	8.56507	2.92311e-13	1.04412e-10	B-ALL_high
A364R1_1_lib_peak_44877	6	1071286	1071787	7.07752	2.92306e-13	1.04412e-10	B-ALL_high
A173R_peak_113460b	3	134796032	134796533	6.93796	2.9273e-13	1.04504e-10	B-ALL_high
A364R1_1_lib_peak_46314	6	40008341	40008842	7.17309	2.93092e-13	1.04575e-10	B-ALL_high
A357D_peak_1338b	1	22231125	22231626	3.22277	2.93419e-13	1.04575e-10	B-ALL_high
A454R_peak_113612b	6	40004476	40004977	6.99608	2.93407e-13	1.04575e-10	B-ALL_high
A472D_peak_58752	21	45174791	45175292	3.87413	2.93646e-13	1.04598e-10	B-ALL_high
A409D_peak_62631a	2	224491273	224491774	4.95124	2.93815e-13	1.046e-10	B-ALL_high
A429D_peak_48249e	19	48258054	48258555	2.99207	2.94652e-13	1.04782e-10	B-ALL_high
A417D_peak_61492	3	54756521	54757022	7.08115	2.94597e-13	1.04782e-10	B-ALL_high
A173R_peak_44883	12	130184226	130184727	7.16203	2.95778e-13	1.05124e-10	B-ALL_high
A292R_peak_42351	15	32993370	32993871	8.36437	2.96324e-13	1.0526e-10	B-ALL_high
A289RR_peak_38897h	19	16190897	16191398	3.15472	2.9735e-13	1.05471e-10	B-ALL_high
A192R_peak_127149	7	153827018	153827519	6.84739	2.97272e-13	1.05471e-10	B-ALL_high
A454R_peak_5664	1	164117219	164117720	6.84051	2.9741e-13	1.05471e-10	B-ALL_high
A422D_peak_70716	3	55702214	55702715	6.97392	2.98044e-13	1.05637e-10	B-ALL_high
A454R_peak_22852a	10	133057517	133058018	7.14188	2.98818e-13	1.05853e-10	B-ALL_high
A364R1_1_lib_peak_5882	10	6213893	6214394	3.96308	2.99607e-13	1.06074e-10	B-ALL_high
A237RR_peak_87256	5	26175588	26176089	7.0432	2.999e-13	1.06119e-10	B-ALL_high
A496R_peak_97088a	7	155160451	155160952	4.40303	3.00715e-13	1.06349e-10	B-ALL_high
A278R_1_peak_15796	11	19443711	19444212	4.85592	3.01066e-13	1.06408e-10	B-ALL_high
A414D_peak_81444	3	65185019	65185520	6.91188	3.01213e-13	1.06408e-10	B-ALL_high
A228R_1_lib_peak_38347a	18	14360449	14360950	7.0392	3.0182e-13	1.06564e-10	B-ALL_high
A233R_peak_65104d	20	50031873	50032374	3.71955	3.0297e-13	1.06663e-10	B-ALL_high
A477R_peak_86201	8	143103916	143104417	6.90427	3.02564e-13	1.06663e-10	B-ALL_high
A118R_peak_3517a	1	56883125	56883626	7.19174	3.02872e-13	1.06663e-10	B-ALL_high
A450R_peak_63457c	20	48552000	48552501	2.40816	3.02614e-13	1.06663e-10	B-ALL_high
A357D_peak_97216	6	169083929	169084430	7.00944	3.03098e-13	1.06663e-10	B-ALL_high
A228R_1_lib_peak_72832	5	135937836	135938337	6.99948	3.02409e-13	1.06663e-10	B-ALL_high
A425D_peak_44213a	2	101593218	101593719	2.47716	3.04157e-13	1.06918e-10	B-ALL_high
A228R_1_lib_peak_100268	X	50867873	50868374	7.08992	3.04046e-13	1.06918e-10	B-ALL_high
A475D_peak_61660	3	71545228	71545729	2.73367	3.05611e-13	1.07312e-10	B-ALL_high
A413R_peak_21458	12	129749903	129750404	7.1439	3.05473e-13	1.07312e-10	B-ALL_high
A116R_peak_51782b	21	35984642	35985143	3.33282	3.07938e-13	1.08007e-10	B-ALL_high
A269R_peak_14655b	10	123235881	123236382	5.19865	3.08096e-13	1.08007e-10	B-ALL_high
A129D_1_lib_peak_11482	11	4743897	4744398	7.11634	3.08006e-13	1.08007e-10	B-ALL_high
A197D_peak_42266	17	80211973	80212474	6.85601	3.08275e-13	1.08011e-10	B-ALL_high
A174R_peak_42842b	18	46700795	46701296	5.24528	3.09328e-13	1.08321e-10	B-ALL_high
A374D_peak_34374e	16	89342560	89343061	3.63187	3.09674e-13	1.08362e-10	B-ALL_high
A173R_peak_173371c	9	44867311	44867812	7.13147	3.09785e-13	1.08362e-10	B-ALL_high
A228R_1_lib_peak_62661	3	140088555	140089056	6.97828	3.10306e-13	1.08427e-10	B-ALL_high
A129D_1_lib_peak_29935	16	63853663	63854164	7.01009	3.10207e-13	1.08427e-10	B-ALL_high
A463R_peak_87352b	6	44089196	44089697	3.26002	3.11456e-13	1.08769e-10	B-ALL_high
A429D_peak_100017d	8	142863103	142863604	7.78631	3.12093e-13	1.08895e-10	B-ALL_high
A129D_1_lib_peak_29405	16	34955690	34956191	7.07105	3.12325e-13	1.08895e-10	B-ALL_high
A173R_peak_60781b	16	5885806	5886307	7.08815	3.1222e-13	1.08895e-10	B-ALL_high
A116R_peak_20925	13	19986343	19986844	7.41929	3.1271e-13	1.08943e-10	B-ALL_high
A228R_1_lib_peak_68740c	4	140888988	140889489	4.23661	3.13e-13	1.08943e-10	B-ALL_high
A414D_peak_51284	17	70184913	70185414	6.93406	3.13039e-13	1.08943e-10	B-ALL_high
A496R_peak_20715	12	29791555	29792056	6.93487	3.13143e-13	1.08943e-10	B-ALL_high
A419D_peak_42110	16	65068918	65069419	6.80729	3.14343e-13	1.09302e-10	B-ALL_high
A423D_peak_62421	21	47670108	47670609	5.44215	3.15043e-13	1.0945e-10	B-ALL_high
A422D_peak_31679	14	33733957	33734458	6.91672	3.15111e-13	1.0945e-10	B-ALL_high
A429D_peak_102131	9	87410325	87410826	6.98578	3.15319e-13	1.09463e-10	B-ALL_high
A173R_peak_73756	18	35490616	35491117	6.93736	3.16446e-13	1.09795e-10	B-ALL_high
A364R1_1_lib_peak_11838	11	134411550	134412051	4.21565	3.16986e-13	1.09923e-10	B-ALL_high
A129R_peak_67897	3	55939439	55939940	6.98374	3.17623e-13	1.10084e-10	B-ALL_high
A173R_peak_11920	1	214284744	214285245	7.01248	3.18005e-13	1.10157e-10	B-ALL_high
A237RR_peak_23334	11	133497170	133497671	7.07512	3.20312e-13	1.10897e-10	B-ALL_high
A450R_peak_6538	1	177909298	177909799	7.01285	3.20795e-13	1.10996e-10	B-ALL_high
A173R_peak_63683	16	60549829	60550330	6.95389	3.20946e-13	1.10996e-10	B-ALL_high
A262R_peak_87224b	6	137630415	137630916	3.51977	3.21189e-13	1.1102e-10	B-ALL_high
A129D_1_lib_peak_29397	16	34878578	34879079	7.01372	3.22423e-13	1.1129e-10	B-ALL_high
A422D_peak_42698	17	21668328	21668829	6.93692	3.22324e-13	1.1129e-10	B-ALL_high
A401D_peak_65549	3	55161425	55161926	7.07154	3.22488e-13	1.1129e-10	B-ALL_high
A213L_peak_16603a	10	122828367	122828868	6.79849	3.23379e-13	1.11537e-10	B-ALL_high
A233R_peak_86392d	5	176906886	176907387	3.51254	3.24929e-13	1.12012e-10	B-ALL_high
A100R_peak_98933b	8	142365185	142365686	2.87919	3.25978e-13	1.12313e-10	B-ALL_high
A475D_peak_43167c	19	16268466	16268967	6.3292	3.26223e-13	1.12337e-10	B-ALL_high
A110R_peak_55782a	2	236908798	236909299	7.05046	3.26465e-13	1.1236e-10	B-ALL_high
A173R_peak_113698	3	135198192	135198693	7.21634	3.27029e-13	1.12494e-10	B-ALL_high
A226R_peak_79244c	3	65506370	65506871	7.50461	3.27613e-13	1.12634e-10	B-ALL_high
A148R_peak_46807b	17	34219418	34219919	7.04235	3.28271e-13	1.1268e-10	B-ALL_high
A389R1_1_lib_peak_57506	3	134985183	134985684	7.09292	3.27935e-13	1.1268e-10	B-ALL_high
A451D_peak_21033	11	115780680	115781181	6.95433	3.28216e-13	1.1268e-10	B-ALL_high
A237RR_peak_3307	1	84187297	84187798	6.92153	3.28588e-13	1.12728e-10	B-ALL_high
A409D_peak_63777	2	242901013	242901514	6.66802	3.2959e-13	1.13011e-10	B-ALL_high
A477R_peak_55128c	20	62634791	62635292	8.53177	3.30252e-13	1.13167e-10	B-ALL_high
A262R_peak_94299	7	156158349	156158850	7.01715	3.30396e-13	1.13167e-10	B-ALL_high
A419D_peak_63016	2	125795717	125796218	7.04124	3.31367e-13	1.13439e-10	B-ALL_high
A422D_peak_92355	5	152755746	152756247	7.101	3.31723e-13	1.135e-10	B-ALL_high
A110R_peak_40850	17	71766640	71767141	4.69159	3.32544e-13	1.13652e-10	B-ALL_high
A233D_peak_1490b	1	20301393	20301894	3.62689	3.32698e-13	1.13652e-10	B-ALL_high
A121R_peak_14331	10	100152575	100153076	6.78125	3.32439e-13	1.13652e-10	B-ALL_high
A121R_peak_85370b	5	4554207	4554708	3.31545	3.35324e-13	1.14488e-10	B-ALL_high
A429D_peak_15614	11	15744681	15745182	7.02424	3.36012e-13	1.1454e-10	B-ALL_high
A454R_peak_5801b	1	164699547	164700048	6.87501	3.35696e-13	1.1454e-10	B-ALL_high
A390D_peak_103579	X	126716478	126716979	6.82581	3.35842e-13	1.1454e-10	B-ALL_high
A422R_peak_43427c	17	40294283	40294784	4.43771	3.37731e-13	1.15065e-10	B-ALL_high
A129D_1_lib_peak_30410	16	76803001	76803502	6.94912	3.38936e-13	1.15414e-10	B-ALL_high
A173R_peak_2839	1	49563978	49564479	6.90481	3.40429e-13	1.15862e-10	B-ALL_high
A118R_peak_51424b	19	42985075	42985576	4.17974	3.4122e-13	1.16008e-10	B-ALL_high
A173R_peak_141299	6	19676778	19677279	7.01842	3.41069e-13	1.16008e-10	B-ALL_high
A237RR_peak_58419	2	133302027	133302528	7.24978	3.4234e-13	1.16265e-10	B-ALL_high
A454R_peak_76109	20	40751201	40751702	6.99005	3.42187e-13	1.16265e-10	B-ALL_high
A454R_peak_53786a	17	21909635	21910136	7.1312	3.45009e-13	1.1711e-10	B-ALL_high
A425D_peak_39932a	19	41829378	41829879	4.16308	3.46123e-13	1.17426e-10	B-ALL_high
A350R_peak_40249a	16	89415751	89416252	2.97695	3.46557e-13	1.17511e-10	B-ALL_high
SRR8247853_peak_56365e	6	127441070	127441571	-2.65607	3.46747e-13	1.17513e-10	B-ALL_low
A237RR_peak_82770	4	116907430	116907931	6.90122	3.47132e-13	1.17582e-10	B-ALL_high
A173R_peak_33049c	11	116073176	116073677	7.00911	3.47362e-13	1.17598e-10	B-ALL_high
A473D_peak_62860	5	152935093	152935594	3.9649	3.49154e-13	1.18142e-10	B-ALL_high
A414D_peak_84751	3	139199537	139200038	6.77228	3.50343e-13	1.18482e-10	B-ALL_high
A357D_peak_3328	1	57551065	57551566	6.87211	3.51591e-13	1.18841e-10	B-ALL_high
A129D_1_lib_peak_55182	3	36513323	36513824	6.91864	3.53153e-13	1.19255e-10	B-ALL_high
A173R_peak_35924	11	133137575	133138076	7.04357	3.53187e-13	1.19255e-10	B-ALL_high
A429D_peak_24646	12	130057732	130058233	6.94183	3.54373e-13	1.19593e-10	B-ALL_high
A289RR_peak_60896c	5	252872	253373	7.04708	3.55045e-13	1.19756e-10	B-ALL_high
A192R_peak_26779a	11	122673382	122673883	4.17869	3.56014e-13	1.2002e-10	B-ALL_high
A237RR_peak_21709	11	115821048	115821549	7.18372	3.56879e-13	1.20249e-10	B-ALL_high
A237RR_peak_49987b	19	7224247	7224748	4.8121	3.5746e-13	1.20368e-10	B-ALL_high
A429D_peak_68877	3	134997403	134997904	6.99871	3.57607e-13	1.20368e-10	B-ALL_high
A262R_peak_51327f	19	49993749	49994250	2.74995	3.57936e-13	1.20415e-10	B-ALL_high
A173R_peak_159613	7	154028414	154028915	6.91628	3.58211e-13	1.20445e-10	B-ALL_high
A148R_peak_57110c	19	49454228	49454729	3.7159	3.58806e-13	1.20581e-10	B-ALL_high
A173R_peak_130730	5	37885306	37885807	6.90476	3.59903e-13	1.20887e-10	B-ALL_high
A496R_peak_59944	2	221083416	221083917	6.8904	3.62188e-13	1.21591e-10	B-ALL_high
A429D_peak_70745	3	179973937	179974438	6.74282	3.6281e-13	1.21736e-10	B-ALL_high
A422D_peak_60019	2	229234490	229234991	6.95552	3.63342e-13	1.21851e-10	B-ALL_high
A475D_peak_29712b	15	89683844	89684345	4.67722	3.64325e-13	1.22053e-10	B-ALL_high
A237RR_peak_74243c	3	134880867	134881368	4.99964	3.64178e-13	1.22053e-10	B-ALL_high
A429D_peak_64685	3	7764925	7765426	6.9858	3.65921e-13	1.22523e-10	B-ALL_high
A454R_peak_113823a	6	40326424	40326925	7.01853	3.66871e-13	1.22778e-10	B-ALL_high
A390R_1_lib_peak_15782	12	128874085	128874586	6.85163	3.6743e-13	1.22901e-10	B-ALL_high
A233D_peak_2283	1	30669515	30670016	6.89871	3.67641e-13	1.22907e-10	B-ALL_high
A155RR_peak_124224a	9	131284974	131285475	4.979	3.68995e-13	1.23296e-10	B-ALL_high
A228R_1_lib_peak_47747b	2	96907738	96908239	2.19467	3.70726e-13	1.23672e-10	B-ALL_high
A174R_peak_99779ea	8	101956536	101957037	3.10249	3.70397e-13	1.23672e-10	B-ALL_high
A273R_peak_51049	17	650187	650688	7.20523	3.70893e-13	1.23672e-10	B-ALL_high
A198D_peak_46252e	17	74193733	74194234	3.66743	3.70842e-13	1.23672e-10	B-ALL_high
SRR8247849_peak_10173f	10	112838701	112839202	-3.089	3.71381e-13	1.23717e-10	B-ALL_low
A390R_1_lib_peak_49890	5	86148658	86149159	6.99213	3.71411e-13	1.23717e-10	B-ALL_high
A425D_peak_32266b	17	27443157	27443658	3.75466	3.7377e-13	1.24183e-10	B-ALL_high
A173R_peak_141651	6	27911055	27911556	5.10858	3.73669e-13	1.24183e-10	B-ALL_high
A237RR_peak_8885	1	238238058	238238559	6.87248	3.73229e-13	1.24183e-10	B-ALL_high
A419R_peak_64409	2	16434528	16435029	7.06321	3.73779e-13	1.24183e-10	B-ALL_high
A289RR_peak_37144	18	75980695	75981196	6.89682	3.73558e-13	1.24183e-10	B-ALL_high
A155RR_peak_25140	12	11957166	11957667	4.83595	3.74504e-13	1.24295e-10	B-ALL_high
A454R_peak_35640	12	130186297	130186798	6.93967	3.74434e-13	1.24295e-10	B-ALL_high
A129D_1_lib_peak_56140	3	65446326	65446827	6.88464	3.7601e-13	1.24731e-10	B-ALL_high
A454R_peak_29250	11	127135275	127135776	6.92819	3.76768e-13	1.24917e-10	B-ALL_high
A237RR_peak_21448	11	115413699	115414200	7.29225	3.77411e-13	1.25066e-10	B-ALL_high
A284R_peak_12091b	10	1530467	1530968	2.05092	3.78509e-13	1.25236e-10	B-ALL_high
A237RR_peak_7844	1	214055510	214056011	7.06203	3.78343e-13	1.25236e-10	B-ALL_high
A173R_peak_135588	5	136270268	136270769	6.97054	3.78316e-13	1.25236e-10	B-ALL_high
A228R_1_lib_peak_17018	12	38595930	38596431	7.16842	3.79116e-13	1.25372e-10	B-ALL_high
A148R_peak_42436b	16	51625859	51626360	3.67039	3.81024e-13	1.25938e-10	B-ALL_high
SRR8247851_peak_6778a	1	145159197	145159698	-2.76033	3.81621e-13	1.26071e-10	B-ALL_low
SRR8247849_peak_42428a	2	189156237	189156738	-3.32449	3.83415e-13	1.26502e-10	B-ALL_low
A350R_peak_44015a	17	63429454	63429955	3.79414	3.83548e-13	1.26502e-10	B-ALL_high
A262R_peak_32108a	14	97278433	97278934	4.5425	3.83716e-13	1.26502e-10	B-ALL_high
A454R_peak_53768	17	21828409	21828910	7.1686	3.83291e-13	1.26502e-10	B-ALL_high
A390R_1_lib_peak_14440	12	62404117	62404618	7.03208	3.84288e-13	1.26626e-10	B-ALL_high
A477R_peak_57636	22	35200749	35201250	6.92201	3.87014e-13	1.27459e-10	B-ALL_high
A473D_peak_64433	6	1222894	1223395	6.92578	3.87373e-13	1.27512e-10	B-ALL_high
A364R1_1_lib_peak_55740a	9	134298302	134298803	3.21702	3.89369e-13	1.28024e-10	B-ALL_high
A374D_peak_15633e	11	66385855	66386356	2.22784	3.89286e-13	1.28024e-10	B-ALL_high
A364R1_1_lib_peak_8847	10	128804300	128804801	7.07588	3.89528e-13	1.28024e-10	B-ALL_high
A390D_peak_26141	12	129880740	129881241	6.80015	3.89775e-13	1.28039e-10	B-ALL_high
A278D_peak_39013b	16	83168405	83168906	5.13297	3.92521e-13	1.28876e-10	B-ALL_high
A237RR_peak_58348	2	133124581	133125082	7.03735	3.93264e-13	1.28922e-10	B-ALL_high
A422D_peak_93984	6	1168609	1169110	6.95234	3.932e-13	1.28922e-10	B-ALL_high
A414D_peak_32989	12	128273986	128274487	7.05701	3.9295e-13	1.28922e-10	B-ALL_high
A226R_peak_19062c	11	45955428	45955929	3.52567	3.94701e-13	1.29221e-10	B-ALL_high
A129D_1_lib_peak_47400	2	189338401	189338902	6.91985	3.94782e-13	1.29221e-10	B-ALL_high
A390D_peak_26090	12	128842239	128842740	6.88908	3.94444e-13	1.29221e-10	B-ALL_high
A116R_peak_53471b	22	28410778	28411279	4.63076	3.95915e-13	1.29526e-10	B-ALL_high
A173R_peak_44924c	12	130618591	130619092	5.16118	3.97021e-13	1.29822e-10	B-ALL_high
A390R_1_lib_peak_30514a	19	7968232	7968733	1.82763	3.98826e-13	1.30346e-10	B-ALL_high
A454R_peak_22685g	10	132550269	132550770	7.0456	3.99581e-13	1.30526e-10	B-ALL_high
A454R_peak_21643	10	128538978	128539479	6.93597	4.01041e-13	1.30936e-10	B-ALL_high
A390R_1_lib_peak_31302	19	18418359	18418860	3.58151	4.02737e-13	1.3138e-10	B-ALL_high
A429D_peak_23609	12	115623203	115623704	7.21852	4.02809e-13	1.3138e-10	B-ALL_high
A364R1_1_lib_peak_28434	19	49453212	49453713	3.23446	4.04212e-13	1.31771e-10	B-ALL_high
A237RR_peak_24521a	12	29992749	29993250	7.05485	4.04536e-13	1.31809e-10	B-ALL_high
A289RR_peak_56827e	4	6927660	6928161	3.04146	4.04763e-13	1.31816e-10	B-ALL_high
A129D_1_lib_peak_36139	18	25391168	25391669	6.8618	4.06249e-13	1.32233e-10	B-ALL_high
A116R_peak_35405a	17	72100877	72101378	3.77055	4.06625e-13	1.32288e-10	B-ALL_high
A389R1_1_lib_peak_15403	11	115395891	115396392	7.08408	4.08794e-13	1.32927e-10	B-ALL_high
A450R_peak_48822	18	7456151	7456652	7.01362	4.12127e-13	1.33942e-10	B-ALL_high
A401D_peak_8338c	10	675372	675873	4.07976	4.12918e-13	1.34132e-10	B-ALL_high
A475D_peak_82603	7	158967807	158968308	3.30616	4.13826e-13	1.34359e-10	B-ALL_high
A423D_peak_15945	10	132793017	132793518	6.90672	4.14236e-13	1.34424e-10	B-ALL_high
A278R_1_peak_19937	11	134415636	134416137	6.84993	4.15201e-13	1.34669e-10	B-ALL_high
A390D_peak_11129	10	78150147	78150648	6.94924	4.15872e-13	1.34818e-10	B-ALL_high
A173R_peak_129008c	5	15292273	15292774	6.95737	4.17982e-13	1.35366e-10	B-ALL_high
A473D_peak_69735	6	165675960	165676461	6.9198	4.17982e-13	1.35366e-10	B-ALL_high
SRR8247850_peak_22623	13	44823578	44824079	-2.92079	4.18713e-13	1.35534e-10	B-ALL_low
A289RR_peak_13503	10	133276751	133277252	7.08053	4.18951e-13	1.35543e-10	B-ALL_high
A173R_peak_152240	7	31138832	31139333	6.87492	4.21761e-13	1.36383e-10	B-ALL_high
A228R_1_lib_peak_102089	X	81130045	81130546	6.93593	4.22227e-13	1.36465e-10	B-ALL_high
A121R_peak_48981c	18	8745472	8745973	4.21023	4.23577e-13	1.36832e-10	B-ALL_high
A118R_peak_49982a	19	15573576	15574077	3.24564	4.24451e-13	1.37046e-10	B-ALL_high
SRR8247850_peak_34988	17	42204444	42204945	-2.13417	4.2587e-13	1.37223e-10	B-ALL_low
A150D_1_peak_75883b	22	35266819	35267320	4.39286	4.2607e-13	1.37223e-10	B-ALL_high
A390R_1_lib_peak_15813	12	129714996	129715497	6.9733	4.25756e-13	1.37223e-10	B-ALL_high
A173R_peak_27402	11	48399844	48400345	6.86058	4.25979e-13	1.37223e-10	B-ALL_high
A455R1_1_lib_peak_44214	2	137354024	137354525	6.96278	4.25659e-13	1.37223e-10	B-ALL_high
A173R_peak_38883	12	44522756	44523257	6.86616	4.27398e-13	1.37582e-10	B-ALL_high
A409D_peak_107482d	9	129925425	129925926	3.37955	4.28613e-13	1.37904e-10	B-ALL_high
A237RR_peak_80667c	4	62290591	62291092	6.86261	4.29329e-13	1.38065e-10	B-ALL_high
A173R_peak_62447	16	34371894	34372395	7.12737	4.30656e-13	1.38423e-10	B-ALL_high
A110R_peak_13656d	10	123429061	123429562	6.26636	4.31555e-13	1.38618e-10	B-ALL_high
[truncated: 276,075+ more rows]
