# Supplementary material for: Chromatin accessibility landscape of relapsed pediatric B-lineage acute lymphoblastic leukemia
Source: Nat Commun. 2023 Oct 25;14:6792. doi: 10.1038/s41467-023-42565-z (PMC10600232; doi:10.1038/s41467-023-42565-z)
Supplement: Supplementary file 9 — Supplementary Data 6 [file 41467_2023_42565_MOESM9_ESM.xlsx]

## Sheet: SData 6
Supplementary Data 6. The Biological Process enrichment results of 2,332 protein coding genes targeted by 252,028 differential ACRs with higher accessibility in B-ALL. P values were calculated by one-sided Fisher test and adjusted by multiple testing by Benjamini-Hochberg FDR.
GO_ID	Description	P value	FDR	Genes
GO:0032501	multicellular organismal process	1.1315e-27	1.1315e-27	ABCA12,ABCA2,ABCC1,ABCG5,ABCG8,ACE,ACIN1,ACR,ACRBP,ACTBL2,ACTC1,ACTG1,ADAD1,ADAD2,ADAM10,ADAM18,ADAM2,ADAM8,ADAMTS4,ADAMTS9,ADAMTSL2,ADAP2,ADIPOR2,ADM5,ADORA2A,ADRB2,AFG3L2,AGAP2,AGER,AKR1C2,ALDH3A2,ALOX5,AMBP,ANAPC2,ANKFN1,AOC2,AP1B1,APLNR,APOC1,APOC2,APOM,AQP4,ARHGAP35,ARHGDIG,ARHGEF11,ARMCX1,ARNT,ARRB2,ARSA,ASGR2,ASIP,ASTN1,ASZ1,ATG16L1,ATN1,ATP6AP1,ATP6V1B1,AXIN1,B2M,BAG6,BARD1,BBC3,BCAN,BCL2…
GO:0050896	response to stimulus	1.32478e-27	1.32478e-27	AAK1,ABCA12,ABCA2,ABCC1,ABCG5,ABCG8,ACE,ACER1,ACR,ACTG1,ACTRT1,ADAM10,ADAM2,ADAM8,ADAMTS9,ADAMTSL2,ADAP2,ADIPOR2,ADM5,ADORA2A,ADRB2,AFG3L2,AGAP2,AGBL5,AGER,AGXT,AHNAK,AKR1C2,ALDH3B1,ALOX5,AMBP,ANKFN1,AOC2,AOC3,APLNR,APOBEC3A,APOBEC3H,APOL1,APOL3,APOM,AQP4,ARAF,ARHGAP35,ARHGAP6,ARHGAP9,ARHGDIG,ARHGEF11,ARNT,ARRB2,ARSA,ASGR1,ASGR2,ASIP,ATF6B,ATG16L1,ATN1,ATP4A,ATP6AP1,ATP6V1B1,ATXN7L3,AXIN1,B2M,BAG…
GO:0050794	regulation of cellular process	3.25102e-21	3.25102e-21	AAK1,ABCA12,ABCA13,ABCA2,ABCG5,ABCG8,ACE,ACIN1,ACTC1,ACTG1,ACTRT1,ADAM10,ADAM2,ADAM8,ADAMTS9,ADAMTSL2,ADAP2,ADD3,ADIPOR2,ADM5,ADORA2A,ADRB2,AEBP2,AGAP2,AGER,AGXT,AHNAK,AKR1C2,AKTIP,ALOX5,AMBP,ANAPC2,ANKFN1,ANKK1,ANKRD13D,ANP32E,APLNR,APOBEC3A,APOBEC3H,APOC1,APOC2,APOL3,APOM,AQP4,ARAF,ARHGAP35,ARHGAP6,ARHGAP9,ARHGDIG,ARHGEF11,ARNT,ARRB2,ASGR2,ASIP,ATAD2,ATF6B,ATG16L1,ATN1,ATP4A,ATP6V1B1,ATP6V1E1,A…
GO:0006952	defense response	3.50342e-21	3.50342e-21	ABCC1,ACE,ACTG1,ADAM8,ADORA2A,AGBL5,AGER,ALOX5,ANKFN1,AOC3,APOBEC3A,APOBEC3H,APOL1,APOL3,AQP4,ARRB2,ATG16L1,BCL3,BCL6B,BDKRB2,BPIFA2,BPIFB3,BRD4,C17ORF62,C1QC,C1QTNF3,C3AR1,CACTIN,CARD8,CASP1,CCL1,CCL16,CCL19,CCL2,CCL21,CCL22,CCL3L3,CCL5,CCL7,CCR1,CCR7,CCRL2,CD163,CD207,CD209,CD300A,CD300C,CD300LF,CD5L,CD68,CD81,CDH5,CEBPG,CFP,CHI3L1,CLEC10A,CLEC4C,CLEC4E,CLEC5A,CLPB,CNTF,CREB3L3,CRK,CSF1R,CSF3R,…
GO:0051716	cellular response to stimulus	5.88127e-21	5.88127e-21	AAK1,ABCA12,ABCC1,ABCG5,ABCG8,ACE,ACER1,ACTG1,ACTRT1,ADAM10,ADAM2,ADAM8,ADAMTSL2,ADAP2,ADIPOR2,ADM5,ADORA2A,ADRB2,AGAP2,AGER,AGXT,AKR1C2,ALDH3B1,ALOX5,AMBP,AOC2,APLNR,APOBEC3A,APOL3,APOM,AQP4,ARAF,ARHGAP35,ARHGAP6,ARHGAP9,ARHGDIG,ARHGEF11,ARNT,ARRB2,ASGR1,ASGR2,ASIP,ATF6B,ATP6AP1,ATXN7L3,AXIN1,B2M,BAG6,BARD1,BBC3,BCL2A1,BCL2L2-PABPN1,BCL3,BDKRB2,BIRC7,BMP15,BRD4,BTN2A2,C17ORF99,C1QTNF3,C3AR1,C6OR…
GO:0007165	signal transduction	2.79217e-20	2.79217e-20	AAK1,ABCG5,ABCG8,ACTRT1,ADAM10,ADAM2,ADAM8,ADAMTSL2,ADAP2,ADIPOR2,ADM5,ADORA2A,ADRB2,AGAP2,AGER,AGXT,AKR1C2,AMBP,APLNR,APOL3,ARAF,ARHGAP35,ARHGAP6,ARHGAP9,ARHGDIG,ARHGEF11,ARNT,ARRB2,ASGR2,ASIP,ATF6B,AXIN1,BAG6,BARD1,BBC3,BCL2A1,BCL2L2-PABPN1,BCL3,BDKRB2,BIRC7,BMP15,BRD4,BTN2A2,C17ORF99,C1QTNF3,C3AR1,C6ORF25,C9ORF89,CABP2,CABP4,CACNA1I,CACTIN,CALR,CAMKK1,CAPS,CARD16,CARD8,CARM1,CASP1,CASQ1,CASS4,…
GO:0007154	cell communication	4.93074e-20	4.93074e-20	AAK1,ABCA12,ABCG5,ABCG8,ACE,ACTRT1,ADAM10,ADAM2,ADAM8,ADAMTSL2,ADAP2,ADIPOR2,ADM5,ADORA2A,ADRB2,AGAP2,AGER,AGXT,AKR1C2,ALOX5,AMBP,ANAPC2,ANXA9,APLNR,APOL3,ARAF,ARHGAP35,ARHGAP6,ARHGAP9,ARHGDIG,ARHGEF11,ARNT,ARRB2,ASGR1,ASGR2,ASIP,ATF6B,AXIN1,BAG6,BARD1,BBC3,BCL2A1,BCL2L2-PABPN1,BCL3,BDKRB2,BIRC7,BMP15,BRD4,BTN2A2,C17ORF99,C1QTNF3,C3AR1,C6ORF25,C9ORF89,CABP2,CABP4,CACNA1E,CACNA1I,CACTIN,CALR,CAMKK…
GO:0023052	signaling	3.39019e-19	3.39019e-19	AAK1,ABCA12,ABCG5,ABCG8,ACE,ACTRT1,ADAM10,ADAM2,ADAM8,ADAMTSL2,ADAP2,ADIPOR2,ADM5,ADORA2A,ADRB2,AGAP2,AGER,AGXT,AKR1C2,ALOX5,AMBP,ANAPC2,ANXA9,APLNR,APOL3,ARAF,ARHGAP35,ARHGAP6,ARHGAP9,ARHGDIG,ARHGEF11,ARNT,ARRB2,ASGR2,ASIP,ATF6B,AXIN1,BAG6,BARD1,BBC3,BCL2A1,BCL2L2-PABPN1,BCL3,BDKRB2,BIRC7,BMP15,BRD4,BTN2A2,C17ORF99,C1QTNF3,C3AR1,C6ORF25,C9ORF89,CABP2,CABP4,CACNA1E,CACNA1I,CACTIN,CALR,CAMKK1,CAPS…
GO:0002376	immune system process	8.49313e-19	8.49313e-19	ABCB9,ACE,ACIN1,ACTG1,ADAM10,ADAM8,ADORA2A,AGER,ALOX5,AMBP,APOBEC3A,APOBEC3H,APOL1,AQP4,ARNT,ARRB2,B2M,BAG6,BCL3,BCL6B,BPIFB3,BRPF1,BTN2A2,C17ORF62,C17ORF99,C1QB,C1QC,C3AR1,C6ORF25,CACTIN,CALR,CARD8,CASP1,CBL,CCL1,CCL16,CCL19,CCL2,CCL21,CCL22,CCL3L3,CCL5,CCL7,CCND3,CCR1,CCR7,CCRL2,CD209,CD22,CD300A,CD300C,CD300LB,CD300LF,CD33,CD5,CD5L,CD68,CD81,CD9,CDK5RAP3,CDKN1A,CEACAM4,CEBPG,CFP,CLEC10A,CLEC4C…
GO:0065007	biological regulation	3.37831e-17	3.37831e-17	AAK1,ABCA12,ABCA13,ABCA2,ABCC1,ABCG5,ABCG8,ACE,ACER1,ACIN1,ACR,ACTC1,ACTG1,ACTRT1,ADAM10,ADAM2,ADAM8,ADAMTS9,ADAMTSL2,ADAP2,ADD3,ADIPOR2,ADM5,ADORA2A,ADRB2,AEBP2,AFG3L2,AGAP2,AGER,AGXT,AHNAK,AKR1C2,AKTIP,ALOX5,AMBP,ANAPC2,ANKFN1,ANKK1,ANKRD13D,ANP32E,ANXA9,AOC3,APLNR,APOBEC3A,APOBEC3H,APOC1,APOC2,APOC4,APOL3,APOM,AQP4,ARAF,ARHGAP35,ARHGAP6,ARHGAP9,ARHGDIG,ARHGEF11,ARNT,ARRB2,ASGR2,ASIP,ASZ1,ATAD2…
GO:0006955	immune response	8.96078e-17	8.96078e-17	ACTG1,ADAM8,AGER,ALOX5,AMBP,APOBEC3A,APOBEC3H,APOL1,AQP4,ARRB2,B2M,BAG6,BCL3,BCL6B,BPIFB3,BTN2A2,C17ORF62,C17ORF99,C1QB,C1QC,C3AR1,CACTIN,CARD8,CASP1,CBL,CCL1,CCL16,CCL19,CCL2,CCL21,CCL22,CCL3L3,CCL5,CCL7,CCR1,CCR7,CCRL2,CD209,CD22,CD300A,CD300LF,CD33,CD5L,CD68,CD81,CEBPG,CFP,CLEC10A,CLEC4C,CLEC4E,CLEC4G,CLEC5A,CLPB,COL3A1,CRK,CSF1R,CSF2RB,CST7,CST9L,CTNNBL1,CTSG,CX3CL1,CX3CR1,CXCR3,DAPK3,DCST1,D…
GO:0050789	regulation of biological process	1.73056e-15	1.73056e-15	AAK1,ABCA12,ABCA13,ABCA2,ABCC1,ABCG5,ABCG8,ACE,ACER1,ACIN1,ACTC1,ACTG1,ACTRT1,ADAM10,ADAM2,ADAM8,ADAMTS9,ADAMTSL2,ADAP2,ADD3,ADIPOR2,ADM5,ADORA2A,ADRB2,AEBP2,AFG3L2,AGAP2,AGER,AGXT,AHNAK,AKR1C2,AKTIP,ALOX5,AMBP,ANAPC2,ANKFN1,ANKK1,ANKRD13D,ANP32E,ANXA9,APLNR,APOBEC3A,APOBEC3H,APOC1,APOC2,APOC4,APOL3,APOM,AQP4,ARAF,ARHGAP35,ARHGAP6,ARHGAP9,ARHGDIG,ARHGEF11,ARNT,ARRB2,ASGR2,ASIP,ASZ1,ATAD2,ATF6B,AT…
GO:0006950	response to stress	3.94051e-15	3.94051e-15	ABCC1,ACE,ACTG1,ADAM8,ADIPOR2,ADORA2A,ADRB2,AGBL5,AGER,AHNAK,ALDH3B1,ALOX5,AMBP,ANKFN1,AOC3,APOBEC3A,APOBEC3H,APOL1,APOL3,AQP4,ARHGAP35,ARNT,ARRB2,ATF6B,ATG16L1,ATXN7L3,AXIN1,B2M,BAG6,BARD1,BBC3,BCL2A1,BCL2L2-PABPN1,BCL3,BCL6B,BDKRB2,BIRC7,BLOC1S4,BPIFA2,BPIFB3,BRD4,C17ORF62,C1GALT1C1,C1QC,C1QTNF3,C3AR1,C6ORF25,CACTIN,CALR,CARD16,CARD8,CASP1,CASQ1,CBL,CBX3,CCL1,CCL16,CCL19,CCL2,CCL21,CCL22,CCL3L3…
GO:0009605	response to external stimulus	4.85633e-15	4.85633e-15	ABCC1,ABCG5,ABCG8,ACE,ACTG1,ADAM10,ADAM8,ADAMTS9,ADORA2A,ADRB2,AFG3L2,AGBL5,AGER,ALOX5,APOBEC3A,APOBEC3H,APOL1,AQP4,ARHGAP35,ARRB2,ARSA,ASGR1,ATG16L1,ATN1,B2M,BCL3,BCL6B,BEST1,BPIFA2,BPIFB3,BRD4,C17ORF62,C1QC,C1QTNF3,C3AR1,CABP4,CACNA2D4,CACTIN,CALR,CARD16,CARD8,CASP1,CBL,CCL1,CCL16,CCL19,CCL2,CCL21,CCL22,CCL3L3,CCL5,CCL7,CCR1,CCR7,CCRL2,CD207,CD209,CD300A,CD300LF,CD68,CD81,CD9,CDH13,CDH5,CDKN1A,…
GO:0002682	regulation of immune system process	5.42708e-15	5.42708e-15	ACIN1,ADAM10,ADAM8,ADORA2A,AGER,AMBP,ARNT,ARRB2,B2M,BAG6,BCL6B,BRPF1,BTN2A2,C17ORF99,C1QB,C1QC,C3AR1,CACTIN,CALR,CASP1,CCL1,CCL19,CCL2,CCL21,CCL5,CCL7,CCR1,CCR7,CD209,CD22,CD300A,CD300LF,CD33,CD5,CD5L,CD68,CD81,CD9,CDKN1A,CEACAM4,CFP,CLEC4E,CLEC4G,CLPB,CNN2,COL3A1,CRK,CSF1R,CSF3R,CST7,CTSG,CX3CL1,CX3CR1,CXCR3,DCST1,DHX58,DNASE2,DUSP3,ECM1,ERAP1,EVI2B,EVPL,FAM3A,FCER1G,FCGR2A,FCN2,FCRL3,FCRLB,FFAR…
GO:0042221	response to chemical	1.77918e-13	1.77918e-13	ABCA12,ABCA2,ABCC1,ABCG5,ABCG8,ACE,ACER1,ACR,ACTG1,ADAM10,ADAM8,ADIPOR2,ADORA2A,ADRB2,AGAP2,AGER,AKR1C2,ALDH3B1,ALOX5,AOC2,AOC3,APOBEC3A,APOM,AQP4,ARHGAP35,ARNT,ARRB2,ARSA,ASIP,ATF6B,ATN1,ATP4A,ATP6AP1,ATP6V1B1,B2M,BAG6,BBC3,BDKRB2,BIRC7,C3AR1,CACTIN,CALR,CARD16,CARD8,CARM1,CASP1,CASQ1,CBL,CCL1,CCL16,CCL19,CCL2,CCL21,CCL22,CCL3L3,CCL5,CCL7,CCND3,CCR1,CCR7,CCRL2,CD300LF,CD68,CD81,CD9,CDH13,CDK16,C…
GO:0044419	biological process involved in interspecies interaction between organisms	7.85869e-13	7.85869e-13	ACE,ACTG1,ADAM8,ADAMTS9,AGBL5,APOBEC3A,APOBEC3H,APOL1,AQP4,ARRB2,ATG16L1,B2M,BCL3,BPIFA2,BPIFB3,BRD4,C17ORF62,C1QC,CACTIN,CALR,CARD16,CARD8,CASP1,CBL,CCL1,CCL16,CCL19,CCL2,CCL21,CCL22,CCL3L3,CCL5,CCL7,CCNK,CCR7,CD207,CD209,CD300A,CD300LF,CD68,CD81,CEBPG,CFL1,CFP,CHMP6,CLEC10A,CLEC4C,CLEC4E,CLEC4G,CLEC5A,CLPB,CLPS,CPS1,CRK,CSF1R,CSF2RB,CST9L,CTSG,CX3CL1,CX3CR1,DAPK3,DCST1,DDB1,DDX17,DEFA3,DEFA4,DF…
GO:0098542	defense response to other organism	1.71388e-12	1.71388e-12	ACTG1,ADAM8,AGBL5,APOBEC3A,APOBEC3H,APOL1,AQP4,ARRB2,ATG16L1,BCL3,BPIFA2,BPIFB3,C17ORF62,C1QC,CACTIN,CARD8,CASP1,CCL1,CCL16,CCL19,CCL2,CCL21,CCL22,CCL3L3,CCL5,CCL7,CD207,CD209,CD300A,CD300LF,CEBPG,CFP,CLEC10A,CLEC4C,CLEC4E,CLEC5A,CLPB,CRK,CSF1R,CST9L,CTSG,CX3CL1,CX3CR1,DAPK3,DCST1,DDX17,DEFA3,DEFA4,DHX58,ERAP1,EVPL,EXOSC4,FAM3A,FASLG,FCER1G,FCN2,FCRL3,FLOT1,FRK,GALP,GBP1,GBP5,GPR108,GPS2,GSDMA,GS…
GO:0051707	response to other organism	2.39873e-12	2.39873e-12	ACE,ACTG1,ADAM8,ADAMTS9,AGBL5,APOBEC3A,APOBEC3H,APOL1,AQP4,ARRB2,ATG16L1,B2M,BCL3,BPIFA2,BPIFB3,C17ORF62,C1QC,CACTIN,CALR,CARD16,CARD8,CASP1,CCL1,CCL16,CCL19,CCL2,CCL21,CCL22,CCL3L3,CCL5,CCL7,CCR7,CD207,CD209,CD300A,CD300LF,CD68,CEBPG,CFL1,CFP,CLEC10A,CLEC4C,CLEC4E,CLEC5A,CLPB,CLPS,CPS1,CRK,CSF1R,CSF2RB,CST9L,CTSG,CX3CL1,CX3CR1,DAPK3,DCST1,DDX17,DEFA3,DEFA4,DFNA5,DHX58,EIF5A,ERAP1,EVPL,EXOSC4,FAM…
GO:0043207	response to external biotic stimulus	2.79924e-12	2.79924e-12	ACE,ACTG1,ADAM8,ADAMTS9,AGBL5,APOBEC3A,APOBEC3H,APOL1,AQP4,ARRB2,ATG16L1,B2M,BCL3,BPIFA2,BPIFB3,C17ORF62,C1QC,CACTIN,CALR,CARD16,CARD8,CASP1,CCL1,CCL16,CCL19,CCL2,CCL21,CCL22,CCL3L3,CCL5,CCL7,CCR7,CD207,CD209,CD300A,CD300LF,CD68,CEBPG,CFL1,CFP,CLEC10A,CLEC4C,CLEC4E,CLEC5A,CLPB,CLPS,CPS1,CRK,CSF1R,CSF2RB,CST9L,CTSG,CX3CL1,CX3CR1,DAPK3,DCST1,DDX17,DEFA3,DEFA4,DFNA5,DHX58,EIF5A,ERAP1,EVPL,EXOSC4,FAM…
GO:0009607	response to biotic stimulus	9.00385e-12	9.00385e-12	ACE,ACTG1,ADAM8,ADAMTS9,AGBL5,APOBEC3A,APOBEC3H,APOL1,AQP4,ARRB2,ATG16L1,B2M,BCL3,BPIFA2,BPIFB3,C17ORF62,C1QC,CACTIN,CALR,CARD16,CARD8,CASP1,CCL1,CCL16,CCL19,CCL2,CCL21,CCL22,CCL3L3,CCL5,CCL7,CCR7,CD207,CD209,CD300A,CD300LF,CD68,CEBPG,CFL1,CFP,CLEC10A,CLEC4C,CLEC4E,CLEC5A,CLPB,CLPS,CPS1,CRK,CSF1R,CSF2RB,CST9L,CTSG,CX3CL1,CX3CR1,DAPK3,DCST1,DDX17,DEFA3,DEFA4,DFNA5,DHX58,EIF5A,ERAP1,EVPL,EXOSC4,FAM…
GO:0051239	regulation of multicellular organismal process	1.58438e-10	1.58438e-10	ABCA12,ABCG5,ABCG8,ACE,ACIN1,ADAM10,ADAM8,ADAMTS9,ADIPOR2,ADM5,ADORA2A,ADRB2,AFG3L2,AGAP2,AGER,ALOX5,ANAPC2,APLNR,APOC1,APOC2,APOM,AQP4,ARNT,ARRB2,B2M,BAG6,BCL3,BCL6B,BDKRB2,BRPF1,BTN2A2,C1QC,C1QTNF3,C3AR1,CACNG1,CACTIN,CALR,CARD16,CARD8,CASP1,CASQ1,CBLN2,CCL1,CCL19,CCL2,CCL21,CCL5,CCM2,CCR1,CCR7,CD209,CD22,CD300A,CD300LF,CD33,CD5,CD81,CD9,CDH5,CDKN1A,CEBPG,CER1,CFL1,CHI3L1,CHODL,CLEC4E,CLEC4G,CL…
GO:0006954	inflammatory response	3.43003e-10	3.43003e-10	ABCC1,ACE,ADAM8,ADORA2A,AGER,ALOX5,AOC3,APOL3,BCL6B,BDKRB2,BRD4,C1QTNF3,C3AR1,CARD8,CASP1,CCL1,CCL16,CCL19,CCL2,CCL21,CCL22,CCL3L3,CCL5,CCL7,CCR1,CCR7,CCRL2,CD163,CD5L,CD68,CD81,CDH5,CHI3L1,CNTF,CREB3L3,CSF1R,CST7,CUL3,CX3CL1,CX3CR1,CXCR3,DPEP1,ECM1,FFAR3,FOS,FPR1,FUT7,GBP5,GHRL,GPS2,GPSM3,HAMP,HCK,HMOX1,HYAL1,IFI16,IKBKG,IL10,IL1R1,IL1R2,IL20RB,IL25,IL6R,INS,ITGB2,ITIH4,KDM6B,LAT,LBP,LGALS1,LILR…
GO:0048518	positive regulation of biological process	8.37203e-10	8.37203e-10	AAK1,ABCA12,ABCA13,ABCA2,ABCC1,ACE,ACIN1,ACTC1,ACTG1,ADAM10,ADAM2,ADAM8,ADAMTS9,ADIPOR2,ADM5,ADORA2A,ADRB2,AGAP2,AGER,AHNAK,AKR1C2,AKTIP,ALOX5,ANAPC2,APLNR,APOC2,APOC4,APOL3,ARAF,ARHGAP35,ARHGEF11,ARNT,ARRB2,ASIP,ATAD2,ATF6B,ATG16L1,ATN1,ATXN7L3,AXIN1,B2M,BAG6,BANP,BARD1,BBC3,BCL2L13,BCL3,BIRC7,BMP15,BRD4,BRF1,BRPF1,BTN2A2,C17ORF99,C1QB,C1QC,C1QTNF3,C3AR1,CACNA1I,CACNG1,CACTIN,CACUL1,CALR,CAMKK1,…
GO:0045087	innate immune response	1.16705e-09	1.16705e-09	ACTG1,ADAM8,APOBEC3A,APOBEC3H,APOL1,AQP4,ARRB2,BPIFB3,C17ORF62,C1QC,CACTIN,CARD8,CASP1,CCL1,CCL16,CCL19,CCL2,CCL21,CCL22,CCL3L3,CCL5,CCL7,CD209,CD300A,CD300LF,CEBPG,CFP,CLEC10A,CLEC4C,CLEC4E,CLEC5A,CLPB,CRK,CSF1R,CX3CL1,CX3CR1,DAPK3,DCST1,DEFA3,DEFA4,DHX58,ERAP1,FAM3A,FASLG,FCER1G,FCN2,FCRL3,FLOT1,FRK,GBP1,GBP5,GPR108,GPS2,GZMB,GZMM,HCK,HEXIM1,HIST1H2BK,HLA-A,HLA-B,HLA-C,HLA-F,IFI16,IFITM1,IFITM2…
GO:0071310	cellular response to organic substance	1.25597e-09	1.25597e-09	ABCA12,ABCC1,ACE,ACTG1,ADIPOR2,ADRB2,AGAP2,AGER,AKR1C2,AQP4,ARRB2,ASIP,ATF6B,BAG6,BBC3,BIRC7,CACTIN,CALR,CARD16,CARD8,CARM1,CASP1,CBL,CCL1,CCL16,CCL19,CCL2,CCL21,CCL22,CCL3L3,CCL5,CCL7,CCND3,CCR1,CCR7,CCRL2,CD300LF,CD68,CDK16,CDK5RAP3,CES1,CHI3L1,CHRM4,CNTF,COL3A1,CPS1,CREB3L3,CRK,CSF1R,CSF2RB,CSF3R,CSH2,CSHL1,CTSG,CUL3,CX3CL1,CX3CR1,CXCR3,DAPK3,DAXX,DCST1,DDR2,DDX17,DEFA3,DEFA4,DERL3,DFNA5,DRD5,…
GO:0002684	positive regulation of immune system process	2.02262e-09	2.02262e-09	ACIN1,ADAM10,ADAM8,AGER,ARRB2,B2M,BAG6,BTN2A2,C17ORF99,C1QB,C1QC,C3AR1,CACTIN,CALR,CASP1,CCL1,CCL19,CCL2,CCL21,CCL5,CCL7,CCR1,CCR7,CD209,CD22,CD300A,CD300LF,CD5,CD5L,CD81,CDKN1A,CFP,CLEC4E,CLPB,CSF1R,CTSG,CX3CL1,CX3CR1,DHX58,DUSP3,EVI2B,FCER1G,FCN2,FCRL3,FFAR3,FLOT1,FOS,FPR1,FUT7,GATA1,GBP1,GBP5,GPR108,GPS2,GPSM3,HAMP,HAX1,HCAR2,HCK,HEXIM1,HLA-A,HLA-B,HLA-DMA,HLA-DOB,HLA-DRA,HLA-F,HLX,HMOX1,HSF1,…
GO:0050776	regulation of immune response	3.38575e-09	3.38575e-09	ADAM8,AGER,AMBP,ARRB2,B2M,BAG6,BTN2A2,C17ORF99,C1QB,C1QC,C3AR1,CACTIN,CASP1,CCL19,CCL5,CCR7,CD22,CD300A,CD300LF,CD33,CD5L,CD81,CFP,CLEC4E,CLEC4G,CLPB,COL3A1,CRK,CTSG,DCST1,DHX58,DNASE2,DUSP3,ECM1,ERAP1,EVPL,FAM3A,FCER1G,FCGR2A,FCN2,FCRL3,FCRLB,FLOT1,FPR1,FUT7,GATA1,GBP1,GBP5,GPR108,GPS2,HCK,HCST,HEXIM1,HLA-A,HLA-B,HLA-DRA,HLA-F,HLX,HMOX1,IFI16,IKBKG,IL10,IL12RB1,IL1R1,IL20RB,IL7R,INPP5D,INS,IRAK1…
GO:0051240	positive regulation of multicellular organismal process	3.45072e-09	3.45072e-09	ACE,ACIN1,ADAM8,ADIPOR2,ADM5,ADORA2A,ADRB2,AGAP2,AGER,ALOX5,ANAPC2,APLNR,APOC2,ARNT,ARRB2,B2M,BCL3,BTN2A2,C1QTNF3,C3AR1,CACNG1,CARD8,CASP1,CBLN2,CCL1,CCL19,CCL2,CCL21,CCL5,CCR1,CCR7,CD209,CD5,CD81,CDH5,CDKN1A,CEBPG,CFL1,CHI3L1,CHODL,CLEC4E,CLEC5A,CLEC9A,CNOT3,CSF1R,CST7,CTTN,CX3CL1,CX3CR1,CXCR3,DCT,DDR2,DHX58,DIO2,ECM1,EGF,EMP2,ENPP7,ERAP1,ESRRB,EVI2B,FCER1G,FCRL3,FFAR3,FLOT1,FLRT3,FLT4,FOS,FOXN1…
GO:0048584	positive regulation of response to stimulus	3.52375e-09	3.52375e-09	AAK1,ABCC1,ACE,ACTG1,ADAM10,ADAM8,ADORA2A,ADRB2,AGAP2,AGER,AKR1C2,APOL3,ARNT,ARRB2,AXIN1,B2M,BAG6,BBC3,BIRC7,BMP15,BRD4,BTN2A2,C17ORF99,C1QB,C1QC,C3AR1,CACTIN,CALR,CARD16,CASP1,CASS4,CBL,CC2D1A,CCDC22,CCL1,CCL16,CCL19,CCL2,CCL21,CCL22,CCL3L3,CCL5,CCL7,CCR1,CCR7,CD22,CD300A,CD300LF,CD5L,CD81,CDH13,CDH5,CDK5RAP3,CEBPG,CFP,CHI3L1,CLEC4E,CLPB,CNTF,CNTN6,COL3A1,CREB3L3,CRK,CSF1R,CSH2,CSHL1,CTNS,CTSG,C…
GO:0010033	response to organic substance	9.57319e-09	9.57319e-09	ABCA12,ABCA2,ABCC1,ACE,ACER1,ACR,ACTG1,ADAM10,ADIPOR2,ADORA2A,ADRB2,AGAP2,AGER,AKR1C2,AQP4,ARRB2,ARSA,ASIP,ATF6B,B2M,BAG6,BBC3,BIRC7,CACTIN,CALR,CARD16,CARD8,CARM1,CASP1,CASQ1,CBL,CCL1,CCL16,CCL19,CCL2,CCL21,CCL22,CCL3L3,CCL5,CCL7,CCND3,CCR1,CCR7,CCRL2,CD300LF,CD68,CD81,CD9,CDH13,CDK16,CDK5RAP3,CES1,CHI3L1,CHRM4,CLIC4,CNTF,COL3A1,CPNE7,CPS1,CREB3L3,CRK,CSF1R,CSF2RB,CSF3R,CSH2,CSHL1,CTSG,CUL3,CX3C…
GO:0030154	cell differentiation	1.09298e-08	1.09298e-08	ABCA12,ABCA2,ACE,ACER1,ACIN1,ACRBP,ACTBL2,ACTC1,ACTG1,ACTL8,ADAD1,ADAD2,ADAM18,ADAM8,ADAMTS9,ADORA2A,ADRB2,AFG3L2,AGER,AKR1C2,ALDH6A1,ALOX5,ANAPC2,APLNR,ARHGAP35,ARNT,ARRB2,ASTN1,ASZ1,ATP6AP1,AXIN1,B2M,BAG6,BCL3,BCL6B,BFSP2,BIN3,BLOC1S4,BMP15,BRPF1,BTN2A2,C17ORF99,C1GALT1C1,C1QC,C1QTNF3,C6ORF25,CABP4,CALR,CARM1,CASQ1,CATSPER1,CCDC42,CCDC78,CCL19,CCL2,CCL21,CCM2,CCR1,CCR7,CD81,CD9,CDH5,CDK16,CDK5R…
GO:0048869	cellular developmental process	1.18184e-08	1.18184e-08	ABCA12,ABCA2,ACE,ACER1,ACIN1,ACRBP,ACTBL2,ACTC1,ACTG1,ACTL8,ADAD1,ADAD2,ADAM18,ADAM8,ADAMTS9,ADORA2A,ADRB2,AFG3L2,AGER,AKR1C2,ALDH6A1,ALOX5,ANAPC2,APLNR,ARHGAP35,ARNT,ARRB2,ASTN1,ASZ1,ATP6AP1,AXIN1,B2M,BAG6,BCL3,BCL6B,BFSP2,BIN3,BLOC1S4,BMP15,BRPF1,BTN2A2,C17ORF99,C1GALT1C1,C1QC,C1QTNF3,C6ORF25,CABP4,CALR,CARM1,CASQ1,CATSPER1,CCDC42,CCDC78,CCL19,CCL2,CCL21,CCM2,CCR1,CCR7,CD81,CD9,CDH5,CDK16,CDK5R…
GO:0031347	regulation of defense response	1.18184e-08	1.18184e-08	ABCC1,ACE,ADAM8,ADORA2A,AGER,ALOX5,ARRB2,BCL6B,BRD4,C1QTNF3,CACTIN,CASP1,CCL1,CCL5,CCR7,CD300A,CD300LF,CD81,CDH5,CLEC4E,CLPB,CREB3L3,CRK,CST7,CX3CL1,DCST1,DHX58,ERAP1,EVPL,FAM3A,FCN2,FCRL3,FFAR3,FLOT1,FUT7,GBP5,GHRL,GPR108,GPS2,GPSM3,HAMP,HCK,HEXIM1,HLA-A,HLA-B,HLA-F,IFI16,IFNLR1,IL10,IL12RB1,IL1R1,IL20RB,INS,IRAK1,IRF7,KLK3,KLK7,KLRC3,KLRC4,LBP,LGALS1,LSM14A,LTF,MAPK13,MAPKAPK2,MAPKBP1,MBL2,MEFV…
GO:0070887	cellular response to chemical stimulus	1.18184e-08	1.18184e-08	ABCA12,ABCC1,ACE,ACER1,ACTG1,ADAM10,ADAM8,ADIPOR2,ADRB2,AGAP2,AGER,AKR1C2,ALDH3B1,ALOX5,AOC2,APOBEC3A,APOM,AQP4,ARNT,ARRB2,ASIP,ATF6B,ATP6AP1,B2M,BAG6,BBC3,BDKRB2,BIRC7,C3AR1,CACTIN,CALR,CARD16,CARD8,CARM1,CASP1,CBL,CCL1,CCL16,CCL19,CCL2,CCL21,CCL22,CCL3L3,CCL5,CCL7,CCND3,CCR1,CCR7,CCRL2,CD300LF,CD68,CDK16,CDK5RAP3,CER1,CES1,CES3,CHI3L1,CHRM4,CLIC2,CLIC4,CNTF,COL3A1,CPNE7,CPS1,CREB3L3,CRK,CSF1R,C…
GO:0001816	cytokine production	1.30361e-08	1.30361e-08	ADAM8,AGER,ALOX5,AQP4,ARNT,ARRB2,B2M,BCL3,BCL6B,BTN2A2,C1QTNF3,C3AR1,CACTIN,CARD16,CARD8,CASP1,CCL1,CCL19,CCR7,CD33,CD81,CEBPG,CHI3L1,CLEC4E,CLEC5A,CLEC9A,COL3A1,CSF1R,CX3CL1,CX3CR1,DHX58,FCER1G,FFAR1,FFAR3,FLOT1,FLT4,FRMD8,GBP1,GBP5,GDF2,GHRL,GPSM3,HLA-A,HLA-B,HLA-F,HMOX1,HOMER3,IFI16,IL10,IL12RB1,IL1R1,IL1R2,IL20RB,IL32,IL6R,INPP5D,INS,IRAK1,IRF7,JAK3,KLF2,LBP,LGALS9B,LGALS9C,LILRB4,LTF,LY9,MAP…
GO:0048583	regulation of response to stimulus	1.36112e-08	1.36112e-08	AAK1,ABCC1,ACE,ACTG1,ACTRT1,ADAM10,ADAM8,ADAMTSL2,ADORA2A,ADRB2,AGAP2,AGER,AKR1C2,ALOX5,AMBP,APLNR,APOL3,ARAF,ARHGAP35,ARHGAP6,ARHGAP9,ARHGEF11,ARNT,ARRB2,ATF6B,ATXN7L3,AXIN1,B2M,BAG6,BARD1,BBC3,BCL2L2-PABPN1,BCL3,BCL6B,BDKRB2,BIRC7,BMP15,BRD4,BTN2A2,C17ORF99,C1QB,C1QC,C1QTNF3,C3AR1,C6ORF25,C9ORF89,CACTIN,CALR,CARD16,CARD8,CARM1,CASP1,CASQ1,CASS4,CBL,CC2D1A,CCDC22,CCL1,CCL16,CCL19,CCL2,CCL21,CCL2…
GO:0001817	regulation of cytokine production	1.56456e-08	1.56456e-08	ADAM8,AGER,ALOX5,AQP4,ARNT,ARRB2,B2M,BCL3,BCL6B,BTN2A2,C1QTNF3,C3AR1,CACTIN,CARD16,CARD8,CASP1,CCL1,CCL19,CCR7,CD33,CD81,CEBPG,CHI3L1,CLEC4E,CLEC5A,CLEC9A,CSF1R,CX3CL1,CX3CR1,DHX58,FCER1G,FFAR1,FFAR3,FLOT1,FLT4,FRMD8,GBP1,GBP5,GDF2,GHRL,GPSM3,HLA-A,HLA-B,HLA-F,HMOX1,HOMER3,IFI16,IL10,IL12RB1,IL1R1,IL1R2,IL20RB,IL32,IL6R,INPP5D,INS,IRAK1,IRF7,JAK3,KLF2,LBP,LGALS9B,LGALS9C,LILRB4,LTF,LY9,MAPK13,MAP…
GO:0032101	regulation of response to external stimulus	2.95648e-08	2.95648e-08	ABCC1,ACE,ADAM10,ADAM8,ADORA2A,AGER,ALOX5,ARRB2,BCL6B,BRD4,C1QTNF3,C3AR1,CACTIN,CALR,CARD16,CARD8,CASP1,CCL1,CCL19,CCL2,CCL21,CCL5,CCL7,CCR1,CCR7,CD300A,CD300LF,CD81,CD9,CDH13,CDH5,CLEC4E,CLPB,CNTF,CREB3L3,CRK,CSF1R,CST7,CX3CL1,CX3CR1,CXCR3,DCST1,DHX58,DUSP3,EPPK1,ERAP1,EVPL,FAM3A,FCN2,FCRL3,FFAR3,FLOT1,FUT7,GBP5,GHRL,GPR108,GPS2,GPSM3,GUCY2D,HAMP,HCK,HDAC6,HEXIM1,HLA-A,HLA-B,HLA-F,IFI16,IFNLR1,I…
GO:0032502	developmental process	5.84257e-08	5.84257e-08	ABCA12,ABCA2,ACE,ACER1,ACIN1,ACRBP,ACTBL2,ACTC1,ACTG1,ACTL8,ADAD1,ADAD2,ADAM10,ADAM18,ADAM8,ADAMTS4,ADAMTS9,ADAMTSL2,ADAP2,ADIPOR2,ADORA2A,ADRB2,AFG3L2,AGAP2,AGER,AKR1C2,ALDH3A2,ALDH6A1,ALOX5,ANAPC2,AP1B1,APLNR,ARHGAP35,ARHGDIG,ARNT,ARRB2,ARSA,ASGR2,ASTN1,ASZ1,ATG16L1,ATN1,ATP6AP1,ATP6V1B1,ATP6V1E1,AXIN1,B2M,BAG6,BCAN,BCL2L2-PABPN1,BCL3,BCL6B,BFSP2,BIN3,BIRC7,BLOC1S4,BMP15,BRD2,BRPF1,BTN2A2,C17OR…
GO:0048522	positive regulation of cellular process	1.07464e-07	1.07464e-07	AAK1,ABCA12,ABCA13,ABCA2,ACE,ACIN1,ACTG1,ADAM10,ADAM8,ADAMTS9,ADORA2A,ADRB2,AGAP2,AGER,AHNAK,AKR1C2,AKTIP,ALOX5,ANAPC2,APLNR,APOC2,APOL3,ARAF,ARHGAP35,ARHGEF11,ARNT,ARRB2,ASIP,ATAD2,ATF6B,ATG16L1,ATN1,ATXN7L3,AXIN1,B2M,BAG6,BANP,BARD1,BBC3,BCL3,BIRC7,BMP15,BRD4,BRF1,BRPF1,BTN2A2,C1QTNF3,C3AR1,CACNA1I,CACUL1,CALR,CAMKK1,CARD16,CARM1,CASP1,CASQ1,CASS4,CBL,CBLN2,CC2D1A,CCDC22,CCL1,CCL16,CCL19,CCL2,C…
GO:0034097	response to cytokine	1.15571e-07	1.15571e-07	ACTG1,ADAM10,ADIPOR2,AQP4,BIRC7,CACTIN,CARD16,CARD8,CASP1,CBL,CCL1,CCL16,CCL19,CCL2,CCL21,CCL22,CCL3L3,CCL5,CCL7,CCR1,CCR7,CCRL2,CD300LF,CHI3L1,CNTF,COL3A1,CSF1R,CSF2RB,CSF3R,CTSG,CX3CL1,CX3CR1,CXCR3,DAPK3,DCST1,DFNA5,ECM1,EDA2R,EIF5A,EPOR,ETV3,FASLG,FCER1G,FOS,GBP1,GBP5,GPS2,HAMP,HAX1,HCK,HYAL1,IFI16,IFITM1,IFITM2,IFNAR2,IFNLR1,IL10RA,IL12RB1,IL1R1,IL1R2,IL20RB,IL2RG,IL3RA,IL6R,IL7R,IRAK1,IRF7,I…
GO:0019221	cytokine-mediated signaling pathway	1.54038e-07	1.54038e-07	ADIPOR2,BIRC7,CACTIN,CARD16,CARD8,CASP1,CBL,CCL1,CCL16,CCL19,CCL2,CCL21,CCL22,CCL3L3,CCL5,CCL7,CCR1,CCR7,CCRL2,CD300LF,CNTF,CSF1R,CSF2RB,CSF3R,CTSG,CX3CL1,CX3CR1,CXCR3,DCST1,ECM1,EDA2R,EIF5A,EPOR,FCER1G,GPS2,HCK,IFITM1,IFITM2,IFNAR2,IFNLR1,IL10RA,IL12RB1,IL1R1,IL1R2,IL20RB,IL2RG,IL3RA,IL6R,IL7R,IRAK1,IRF7,JAK3,LIFR,LILRA1,LILRB4,LILRB5,LSM14A,MX1,NKIRAS2,NLRP2,NR1H2,OAS1,OSM,P4HB,PADI2,PLVAP,PPBP…
GO:0007600	sensory perception	1.73543e-07	1.73543e-07	ACE,ADORA2A,ANKFN1,AOC2,ARRB2,ATP6V1B1,AXIN1,B2M,BEST1,BEST2,BFSP2,CABP2,CABP4,CACNA2D4,CALHM1,CCL2,CLN5,CLN8,CNGA2,CRYBA4,CRYBB1,CRYBB3,CRYM,DFNA5,EPS8L2,ESPNL,FSCN2,FZD2,GABRA5,GPR179,GRM7,GUCY2D,HOXB8,HPN,IL10,KCNE1,KIFC3,LOXHD1,LRTOMT,MC1R,MRGPRX2,MYO15A,MYO3B,MYO7B,MYO9A,NLGN2,NTSR1,OBP2A,OBP2B,OR10D3,OR10G8,OR10P1,OR10S1,OR10W1,OR13F1,OR1E1,OR1E2,OR1J2,OR2A12,OR2A14,OR2A5,OR2B6,OR2F1,OR2F2,…
GO:0071345	cellular response to cytokine stimulus	1.86695e-07	1.86695e-07	ACTG1,ADIPOR2,AQP4,BIRC7,CACTIN,CARD16,CARD8,CASP1,CBL,CCL1,CCL16,CCL19,CCL2,CCL21,CCL22,CCL3L3,CCL5,CCL7,CCR1,CCR7,CCRL2,CD300LF,CHI3L1,CNTF,CSF1R,CSF2RB,CSF3R,CTSG,CX3CL1,CX3CR1,CXCR3,DAPK3,DCST1,DFNA5,ECM1,EDA2R,EIF5A,EPOR,ETV3,FASLG,FCER1G,FOS,GBP1,GBP5,GPS2,HAMP,HAX1,HCK,HYAL1,IFI16,IFITM1,IFITM2,IFNAR2,IFNLR1,IL10RA,IL12RB1,IL1R1,IL1R2,IL20RB,IL2RG,IL3RA,IL6R,IL7R,IRAK1,IRF7,JAK3,KEAP1,KLF2…
GO:0048856	anatomical structure development	2.51346e-07	2.51346e-07	ABCA12,ABCA2,ACE,ACER1,ACIN1,ACRBP,ACTBL2,ACTC1,ACTG1,ACTL8,ADAD1,ADAD2,ADAM10,ADAM8,ADAMTS4,ADAMTS9,ADAMTSL2,ADAP2,ADIPOR2,ADORA2A,ADRB2,AFG3L2,AGAP2,AGER,AKR1C2,ALDH3A2,ALOX5,ANAPC2,AP1B1,APLNR,ARHGAP35,ARHGDIG,ARNT,ARRB2,ARSA,ASGR2,ASTN1,ATG16L1,ATN1,ATP6AP1,ATP6V1B1,AXIN1,B2M,BAG6,BCAN,BCL3,BFSP2,BIN3,BIRC7,BLOC1S4,BMP15,BRD2,BRPF1,BTN2A2,C17ORF99,C1GALT1C1,C1ORF68,C1QB,C1QC,C3AR1,C6ORF25,CAB…
GO:0003008	system process	2.51899e-07	2.51899e-07	ABCA2,ABCC1,ABCG5,ABCG8,ACE,ACTC1,ADAM2,ADM5,ADORA2A,ADRB2,AGER,ANKFN1,AOC2,AQP4,ARHGAP35,ARHGEF11,ARRB2,ATP6V1B1,AXIN1,B2M,BDKRB2,BEST1,BEST2,BFSP2,BLOC1S4,C1QTNF3,C3AR1,CABP2,CABP4,CACNA1I,CACNA2D4,CACNG1,CALHM1,CASQ1,CCDC78,CCL2,CDH5,CHRNA1,CHRNE,CHRNG,CLCN1,CLCNKA,CLIC2,CLN5,CLN8,CNGA2,CPS1,CRYBA4,CRYBB1,CRYBB3,CRYM,CST7,CTNS,CTSG,CTTN,CX3CR1,CYP4A11,CYP4F12,DAPK3,DFNA5,DMD,DRD5,EMD,EMP2,ENPP…
GO:0001819	positive regulation of cytokine production	2.8226e-07	2.8226e-07	ADAM8,AGER,ARNT,B2M,BCL3,C1QTNF3,C3AR1,CARD8,CASP1,CCL1,CCL19,CCR7,CD81,CEBPG,CHI3L1,CLEC4E,CLEC5A,CLEC9A,CSF1R,CX3CL1,DHX58,FCER1G,FFAR3,FLOT1,FLT4,FRMD8,GBP5,GDF2,GPSM3,HLA-A,HLA-F,HMOX1,IFI16,IL10,IL12RB1,IL1R1,IL20RB,IL32,IL6R,INS,IRAK1,IRF7,LBP,LY9,MAPK13,MAPKAPK2,MEFV,MNDA,NLRP10,NLRP12,NLRP2,OAS1,OSM,PARK7,PRG2,PRKD2,PTAFR,PYHIN1,RUNX1,SAA1,SCIMP,SERPINB7,SERPINE1,SERPINF2,SETD4,SLC7A5,SOD…
GO:0032103	positive regulation of response to external stimulus	2.8226e-07	2.8226e-07	ABCC1,ACE,ADAM10,ADAM8,AGER,ARRB2,C3AR1,CACTIN,CALR,CASP1,CCL1,CCL19,CCL21,CCL5,CCL7,CCR1,CCR7,CD300A,CD300LF,CD81,CDH13,CLEC4E,CLPB,CNTF,CREB3L3,CSF1R,CX3CL1,CX3CR1,CXCR3,DHX58,FCN2,FCRL3,FFAR3,FLOT1,GBP5,GHRL,GPR108,GPS2,GPSM3,HCK,HEXIM1,HLA-F,IFI16,IL6R,IRAK1,IRF7,KLK3,KLK7,KLRC3,KLRC4,LBP,LGALS1,LSM14A,LTF,MAPK13,MAPKAPK2,MBL2,MEFV,MNDA,NKG7,NLRP10,NLRP12,NR1D1,OAS1,OSM,PAK3,PARK7,PRKD2,PYHIN…
GO:0002252	immune effector process	3.92549e-07	3.92549e-07	ACE,AGER,ARRB2,B2M,BCL3,C17ORF62,C17ORF99,C1QB,C1QC,CBL,CCL19,CD22,CD300A,CD5L,CD81,CEBPG,CFP,CLEC4E,CLEC4G,CRK,CSF2RB,CTSG,CX3CR1,DHX58,EMP2,ERCC1,EVPL,FCER1G,FCN2,FCRL3,FFAR3,FUT7,GATA1,GZMB,GZMM,HCK,HLA-A,HLA-B,HLA-DRA,HLA-F,HLX,HMOX1,ICAM1,IL10,IL12RB1,IL1R1,IL20RB,IL6R,IL7R,INPP5D,INS,IRF7,ITGB2,JAK3,JUNB,KLK3,KLK7,KLRC3,KLRC4,LAT,LBP,LFNG,LGALS1,LILRB4,LY9,LYST,MAPKAPK2,MBL2,MPO,MRGPRX2,MSH…
GO:0007186	G protein-coupled receptor signaling pathway	4.05836e-07	4.05836e-07	ADM5,ADORA2A,ADRB2,AKR1C2,APLNR,ARHGEF11,ARRB2,BDKRB2,C3AR1,CCL1,CCL16,CCL19,CCL2,CCL21,CCL22,CCL3L3,CCL5,CCL7,CCR1,CCR7,CCRL2,CHML,CHRM4,CX3CL1,CX3CR1,CXCR3,DRD5,F2RL2,F2RL3,FFAR1,FFAR3,FPR1,FSHR,FZD2,GABBR1,GALP,GAS2L2,GHRL,GNA15,GNB5,GNG2,GNG7,GNG8,GPBAR1,GPR132,GPR139,GPR152,GPR179,GPR39,GPR45,GPR50,GPR84,GPSM2,GRIK3,GRM7,GUCY2D,HCAR2,HCAR3,HOMER3,INS,INSL3,LANCL1,LHCGR,LPAR6,LTB4R,MC1R,MRGPR…
GO:0007166	cell surface receptor signaling pathway	5.46393e-07	5.46393e-07	AAK1,ACTRT1,ADAM10,ADAM2,ADAMTSL2,ADIPOR2,ADORA2A,ADRB2,AGAP2,AGER,AGXT,ARNT,ARRB2,ASGR2,AXIN1,BAG6,BCL2A1,BCL2L2-PABPN1,BCL3,BDKRB2,BIRC7,BMP15,BTN2A2,C17ORF99,C3AR1,C6ORF25,CACTIN,CARD16,CARD8,CASP1,CASS4,CBL,CCL1,CCL16,CCL19,CCL2,CCL21,CCL22,CCL3L3,CCL5,CCL7,CCM2,CCND3,CCR1,CCR7,CCRL2,CD22,CD300A,CD300LF,CD81,CDH13,CDH5,CER1,CHMP6,CHRM4,CHRNA1,CHRNE,CHRNG,CLEC4E,CNTF,CNTN6,COL3A1,CRK,CSF1R,CSF…
GO:0010604	positive regulation of macromolecule metabolic process	8.66148e-07	8.66148e-07	ABCA2,ACE,ACTC1,ACTG1,ADAM2,ADAM8,ADRB2,AGAP2,AGER,AKTIP,APLNR,ARAF,ARHGEF11,ARNT,ARRB2,ATAD2,ATF6B,ATN1,ATXN7L3,AXIN1,B2M,BAG6,BANP,BARD1,BBC3,BCL2L13,BCL3,BIRC7,BMP15,BRD4,BRF1,BRPF1,C17ORF99,C1QTNF3,C3AR1,CACUL1,CALR,CAMKK1,CARD8,CARM1,CASP1,CASS4,CCDC22,CCL1,CCL19,CCL2,CCL21,CCL5,CCND3,CCNK,CCR7,CD300A,CD33,CD81,CDH13,CDH5,CDK5RAP3,CDKN1A,CDX4,CEBPG,CHI3L1,CIDEB,CLEC4E,CLEC5A,CLEC9A,CNN2,CNOT…
GO:0031349	positive regulation of defense response	9.29312e-07	9.29312e-07	ABCC1,ACE,ADAM8,ARRB2,CACTIN,CASP1,CCL1,CCL5,CCR7,CD300A,CD300LF,CD81,CLEC4E,CLPB,CREB3L3,CX3CL1,DHX58,FCN2,FCRL3,FFAR3,FLOT1,GBP5,GPR108,GPS2,GPSM3,HCK,HEXIM1,HLA-F,IFI16,IRAK1,IRF7,KLK3,KLK7,KLRC3,KLRC4,LBP,LGALS1,LSM14A,LTF,MAPK13,MAPKAPK2,MBL2,MEFV,MNDA,NKG7,NLRP10,NLRP12,NR1D1,OAS1,OSM,PAK3,PARK7,PYHIN1,RAET1E,RBM14,REG3G,S100A12,S100A8,S100A9,SCIMP,SEC14L1,SERPINE1,SETD4,TLR3,TNFSF18,TNIP1,…
GO:1902533	positive regulation of intracellular signal transduction	1.32082e-06	1.32082e-06	ADAM8,ADRB2,AGAP2,AGER,AKR1C2,APOL3,ARRB2,AXIN1,BBC3,BIRC7,BRD4,CALR,CARD16,CASP1,CASS4,CBL,CC2D1A,CCDC22,CCL1,CCL16,CCL19,CCL2,CCL21,CCL22,CCL3L3,CCL5,CCL7,CCR1,CCR7,CD81,CDH13,CDK5RAP3,CHI3L1,COL3A1,CRK,CSF1R,CTNS,CX3CL1,CX3CR1,DDR2,DFNA5,ECM1,EDA2R,EGF,EIF5A,ERP29,F10,F2RL2,F2RL3,FASLG,FCRL3,FLT4,FRMD1,FSHR,GADD45B,GDF15,GH1,GHRL,GPBAR1,HAX1,HCST,HEXIM1,HMOX1,ICAM1,IKBKG,IL6R,INS,INSL3,IQGAP3,…
GO:0002697	regulation of immune effector process	1.32082e-06	1.32082e-06	AGER,ARRB2,B2M,C17ORF99,CCL19,CD22,CD300A,CD5L,CD81,CFP,CLEC4G,CRK,CX3CR1,DHX58,EVPL,FCN2,FCRL3,FFAR3,FUT7,GATA1,HLA-A,HLA-B,HLA-DRA,HLA-F,HLX,HMOX1,ICAM1,IL10,IL12RB1,IL1R1,IL20RB,IL7R,INS,ITGB2,JAK3,JUNB,KLK3,KLK7,KLRC3,KLRC4,LBP,LILRB4,MAPKAPK2,MBL2,MZB1,NFKBID,PARP3,PIK3R6,PRG2,PTAFR,RAET1E,SCIMP,SLAMF8,SLC7A5,SPHK2,SPON2,TLR3,TNFRSF14,TNFRSF4,TNFSF13,TNFSF18,TRAF2,TREM2,VAV1,ZNF683
GO:0009966	regulation of signal transduction	1.40381e-06	1.40381e-06	AAK1,ACTRT1,ADAM10,ADAM8,ADAMTSL2,ADORA2A,ADRB2,AGAP2,AGER,AKR1C2,AMBP,APLNR,APOL3,ARAF,ARHGAP35,ARHGAP6,ARHGAP9,ARHGEF11,ARNT,ARRB2,ATF6B,AXIN1,BARD1,BBC3,BCL2L2-PABPN1,BCL3,BDKRB2,BIRC7,BMP15,BRD4,BTN2A2,C1QTNF3,C6ORF25,C9ORF89,CACTIN,CALR,CARD16,CARD8,CARM1,CASP1,CASS4,CBL,CC2D1A,CCDC22,CCL1,CCL16,CCL19,CCL2,CCL21,CCL22,CCL3L3,CCL5,CCL7,CCND3,CCNK,CCR1,CCR7,CD22,CD300A,CD300LF,CD81,CDC42SE1,CD…
GO:0002683	negative regulation of immune system process	1.46845e-06	1.46845e-06	ADORA2A,AMBP,ARRB2,BTN2A2,C1QC,CACTIN,CCL2,CCL21,CD22,CD300A,CD300LF,CD33,CD68,CLEC4G,CNN2,COL3A1,CRK,CST7,CTSG,CX3CL1,CX3CR1,DCST1,DHX58,DUSP3,FAM3A,FCRL3,FCRLB,FSTL3,GBP1,GPR108,GPS2,HCK,HLA-A,HLA-B,HLA-DOB,HLA-F,HLX,HMOX1,HSPA9,IFI16,IL10,IL20RB,IL7R,INPP5D,INS,JAK3,LAX1,LGALS9B,LGALS9C,LILRB4,LTF,MNDA,NR1D1,NR1H2,OAS1,PADI2,PARP1,PARP3,PDCD1,PDCD1LG2,PLA2G2D,PLA2G2F,PRG2,PVRIG,RUNX1,SEC14L1,S…
GO:1901564	organonitrogen compound metabolic process	1.66388e-06	1.66388e-06	AAK1,ABCA12,ABCA2,ABCB9,ABCC1,ABHD16B,ACE,ACER1,ACOT2,ACP1,ACR,ACSM5,ADAM10,ADAM18,ADAM2,ADAM8,ADAMTS4,ADAMTS9,ADORA2A,ADRB2,AFG3L2,AGAP2,AGBL5,AGER,AGXT,AKTIP,ALDH3B1,ALDH3B2,ALDH6A1,ALLC,AMBP,AMZ1,AMZ2,ANAPC2,ANKK1,AOC2,AOC3,APLNR,APOBEC3A,APOBEC3H,APOC1,APOL1,APOL3,APOM,ARAF,ARNT,ARRB2,ASGR2,ATG16L1,ATP5G1,ATP6V1B1,ATXN7L3,AXIN1,B2M,B3GALT1,B3GNT3,BAG6,BANP,BARD1,BBC3,BBOX1,BCL2L13,BCL3,BDKRB2…
GO:1902531	regulation of intracellular signal transduction	1.66388e-06	1.66388e-06	ADAM8,ADRB2,AGAP2,AGER,AKR1C2,AMBP,APLNR,APOL3,ARAF,ARHGAP35,ARHGAP6,ARHGAP9,ARHGEF11,ARRB2,AXIN1,BARD1,BBC3,BCL2L2-PABPN1,BCL3,BDKRB2,BIRC7,BRD4,BTN2A2,C1QTNF3,C9ORF89,CACTIN,CALR,CARD16,CARD8,CASP1,CASS4,CBL,CC2D1A,CCDC22,CCL1,CCL16,CCL19,CCL2,CCL21,CCL22,CCL3L3,CCL5,CCL7,CCR1,CCR7,CD22,CD300A,CD81,CDC42SE1,CDH13,CDK5RAP3,CHI3L1,COL3A1,CRK,CSF1R,CTNS,CUL3,CX3CL1,CX3CR1,CYTH1,CYTH2,CYTH4,DDR2,DE…
GO:0009967	positive regulation of signal transduction	1.66906e-06	1.66906e-06	AAK1,ADAM8,ADORA2A,ADRB2,AGAP2,AGER,AKR1C2,APOL3,ARNT,ARRB2,AXIN1,BBC3,BIRC7,BMP15,BRD4,CALR,CARD16,CASP1,CASS4,CBL,CC2D1A,CCDC22,CCL1,CCL16,CCL19,CCL2,CCL21,CCL22,CCL3L3,CCL5,CCL7,CCR1,CCR7,CD300A,CD300LF,CD81,CDH13,CDH5,CDK5RAP3,CHI3L1,CNTN6,COL3A1,CRK,CSF1R,CSH2,CSHL1,CTNS,CX3CL1,CX3CR1,DAPK3,DDR2,DFNA5,DHX58,ECM1,EDA2R,EGF,EIF5A,EMP2,ERP29,F10,F2RL2,F2RL3,FASLG,FCRL3,FLOT1,FLT4,FRMD1,FSHR,GAD…
GO:0009893	positive regulation of metabolic process	2.01263e-06	2.01263e-06	ABCA2,ACE,ACTC1,ACTG1,ADAM2,ADAM8,ADIPOR2,ADRB2,AGAP2,AGER,AKTIP,APLNR,APOC2,ARAF,ARHGEF11,ARNT,ARRB2,ASIP,ATAD2,ATF6B,ATG16L1,ATN1,ATXN7L3,AXIN1,B2M,BAG6,BANP,BARD1,BBC3,BCL2L13,BCL3,BIRC7,BMP15,BRD4,BRF1,BRPF1,C17ORF99,C1QTNF3,C3AR1,CACUL1,CALR,CAMKK1,CARD8,CARM1,CASP1,CASS4,CCDC22,CCL1,CCL19,CCL2,CCL21,CCL5,CCND3,CCNK,CCR7,CD300A,CD33,CD81,CDH13,CDH5,CDK16,CDK5RAP3,CDKN1A,CDX4,CEBPG,CES1,CHI3L…
GO:0050877	nervous system process	2.1693e-06	2.1693e-06	ACE,ADAM2,ADORA2A,ADRB2,AGER,ANKFN1,AOC2,AQP4,ARRB2,ATP6V1B1,AXIN1,B2M,BEST1,BEST2,BFSP2,BLOC1S4,CABP2,CABP4,CACNA1I,CACNA2D4,CALHM1,CASQ1,CCDC78,CCL2,CHRNA1,CHRNE,CHRNG,CLCN1,CLN5,CLN8,CNGA2,CRYBA4,CRYBB1,CRYBB3,CRYM,CST7,CTNS,CX3CR1,DFNA5,DMD,DRD5,EPS8L2,ESPNL,FGF13,FOS,FOXS1,FSCN2,FZD2,GAA,GABRA3,GABRA5,GABRG2,GABRR1,GHRL,GPR179,GRIA1,GRM7,GUCY2D,HLA-DRA,HOMER3,HOXB8,HPN,IL10,INS,ITGAX,JSRP1,K…
GO:0042110	T cell activation	3.84566e-06	3.84566e-06	ADAM8,ADORA2A,AGER,B2M,BCL3,BTN2A2,CCL19,CCL2,CCL21,CCL5,CCND3,CCR7,CD209,CD300A,CD5,CD81,CLEC4E,CLEC4G,CTSG,DUSP3,FCER1G,FOXN1,FUT7,HLA-A,HLA-DMA,HLA-DOB,HLA-DRA,HLX,HSH2D,ICAM1,IL10,IL12RB1,IL20RB,IL2RG,IL6R,IL7R,INS,JAK3,JUNB,KAT7,LAT,LAX1,LFNG,LGALS1,LGALS9B,LGALS9C,LILRB4,LY9,MSN,NFKBID,NKG7,PDCD1LG2,PIK3R6,PKNOX1,PLA2G2D,PLA2G2F,PRELID1,PSMB10,RHOA,RUNX1,RUNX2,SEMA4A,SIRPB1,SIRPG,SIT1,SLA2,…
GO:0048523	negative regulation of cellular process	4.9992e-06	4.9992e-06	ABCA12,ABCA2,ACE,ACIN1,ACTC1,ACTRT1,ADAM10,ADAM8,ADAMTS9,ADAMTSL2,ADD3,ADORA2A,ADRB2,AEBP2,AGAP2,AGER,ALOX5,AMBP,ANKRD13D,APLNR,APOBEC3A,APOBEC3H,APOC1,APOC2,APOM,AQP4,ARAF,ARHGAP35,ARHGAP6,ARHGDIG,ARRB2,ATF6B,ATN1,AXIN1,B2M,BAG6,BARD1,BBC3,BCL2A1,BCL2L2-PABPN1,BCL3,BCL6B,BDKRB2,BIRC7,BOD1L2,BRD4,BTN2A2,C1QC,C1QTNF3,C6ORF25,C9ORF89,CACTIN,CALR,CARD16,CARD8,CARM1,CASQ1,CAST,CBL,CBX3,CC2D1A,CCDC22,…
GO:0032692	negative regulation of interleukin-1 production	5.10813e-06	5.10813e-06	AQP4,ARRB2,CARD16,CARD8,CD33,CX3CL1,CX3CR1,FFAR1,GHRL,IL10,IL1R2,LILRB4,MEFV,NLRP12,TREM2
GO:0002831	regulation of response to biotic stimulus	5.94983e-06	5.94983e-06	ADAM8,ARRB2,CACTIN,CARD16,CARD8,CASP1,CCL5,CD300A,CD300LF,CLEC4E,CLPB,CRK,CX3CL1,DCST1,DHX58,ERAP1,EVPL,FAM3A,FCN2,FCRL3,FLOT1,GBP5,GPR108,GPS2,HCK,HEXIM1,HLA-A,HLA-B,HLA-F,IFI16,IFNLR1,IL12RB1,INS,IRAK1,IRF7,KLK3,KLK7,KLRC3,KLRC4,LBP,LSM14A,LTF,MAPKAPK2,MAPKBP1,MBL2,MEFV,MNDA,N4BP1,NLRP10,NR1D1,NR1H2,OAS1,PAK3,PARP1,PIK3R6,PYHIN1,RAET1E,RBM14,REG3G,SCIMP,SEC14L1,SLAMF8,STAT2,TLR3,TNIP1,TRAF3IP2,…
GO:0080134	regulation of response to stress	6.45619e-06	6.45619e-06	ABCC1,ACE,ACTG1,ADAM8,ADORA2A,AGER,ALOX5,AMBP,ARRB2,ATF6B,ATXN7L3,AXIN1,BAG6,BARD1,BBC3,BCL6B,BDKRB2,BIRC7,BRD4,C1QTNF3,CACTIN,CASP1,CCL1,CCL19,CCL21,CCL5,CCR7,CD300A,CD300LF,CD81,CD9,CDH5,CEBPG,CLEC4E,CLPB,CNTF,CREB3L3,CRK,CST7,CX3CL1,DCST1,DDR2,DHX58,DUSP3,EDA2R,EPPK1,ERAP1,ERCC1,ERCC4,ERP29,EVPL,EYA2,FAM3A,FCN2,FCRL3,FFAR3,FLOT1,FLT4,FUT7,GADD45B,GBP5,GHRL,GPR108,GPS2,GPSM3,HAMP,HCK,HDAC6,HEXI…
GO:0035556	intracellular signal transduction	6.81213e-06	6.81213e-06	ADAM8,ADAP2,ADRB2,AGAP2,AGER,AKR1C2,AMBP,APLNR,APOL3,ARAF,ARHGAP35,ARHGAP6,ARHGAP9,ARHGDIG,ARHGEF11,ARRB2,AXIN1,BAG6,BARD1,BBC3,BCL2A1,BCL2L2-PABPN1,BCL3,BDKRB2,BIRC7,BMP15,BRD4,BTN2A2,C1QTNF3,C9ORF89,CACTIN,CALR,CAMKK1,CAPS,CARD16,CARD8,CASP1,CASQ1,CASS4,CBL,CC2D1A,CCDC22,CCL1,CCL16,CCL19,CCL2,CCL21,CCL22,CCL3L3,CCL5,CCL7,CCM2,CCR1,CCR7,CCRL2,CD209,CD22,CD300A,CD81,CDC42SE1,CDH13,CDK5RAP3,CDKN1A…
GO:0045088	regulation of innate immune response	6.81655e-06	6.81655e-06	ADAM8,ARRB2,CACTIN,CASP1,CCL5,CD300A,CD300LF,CLEC4E,CLPB,CRK,DCST1,DHX58,ERAP1,FAM3A,FCN2,FCRL3,FLOT1,GBP5,GPR108,GPS2,HCK,HEXIM1,HLA-A,HLA-B,HLA-F,IFI16,INS,IRAK1,IRF7,KLRC3,KLRC4,LBP,LSM14A,LTF,MAPKAPK2,MBL2,MEFV,MNDA,N4BP1,NR1D1,NR1H2,OAS1,PAK3,PARP1,PIK3R6,PYHIN1,RAET1E,RBM14,REG3G,SCIMP,SEC14L1,SLAMF8,STAT2,TLR3,TNIP1,TREM2,TREML4,TRIM15,UNC93B1,USP18,VAV1,XIAP
GO:0001775	cell activation	8.08222e-06	8.08222e-06	ACTG1,ADAM10,ADAM8,ADORA2A,AGER,B2M,BAG6,BCL3,BLOC1S4,BTN2A2,C17ORF99,C1GALT1C1,CBL,CCL19,CCL2,CCL21,CCL5,CCND3,CCR7,CD209,CD22,CD300A,CD300LF,CD33,CD5,CD81,CD9,CDKN1A,CEBPG,CLEC4E,CLEC4G,CNTF,COL3A1,CST7,CTSG,CX3CL1,CX3CR1,CYGB,DDR2,DUSP3,EMP2,ERCC1,F2RL2,F2RL3,FCER1G,FCRL3,FOXN1,FUT7,GATA1,GP6,GPS2,HAMP,HLA-A,HLA-DMA,HLA-DOB,HLA-DRA,HLA-F,HLX,HMOX1,HSH2D,ICAM1,IL10,IL12RB1,IL20RB,IL2RG,IL6R,IL7…
GO:0010628	positive regulation of gene expression	1.22492e-05	1.22492e-05	ACTC1,ACTG1,ADAM2,ADAM8,AGER,ARNT,ARRB2,B2M,BCL3,C17ORF99,C1QTNF3,C3AR1,CALR,CARD8,CASP1,CCL1,CCL19,CCL5,CCR7,CD81,CDH5,CEBPG,CHI3L1,CLEC4E,CLEC5A,CLEC9A,CNN2,CNTF,COA3,CSF1R,CTCF,CX3CL1,DAZAP1,DHX34,DHX58,DND1,EGF,EIF5A,ERP29,FCER1G,FFAR3,FGF6,FLOT1,FLT4,FRMD8,FXR2,GBP5,GDF2,GPSM3,HGS,HLA-A,HLA-F,HMOX1,HNRNPC,HNRNPL,HPN,HSF1,ID3,IFI16,IL10,IL12RB1,IL1R1,IL20RB,IL2RG,IL32,IL6R,IL7R,INS,IQGAP3,IRA…
GO:0008283	cell population proliferation	1.25404e-05	1.25404e-05	ACE,ADAM10,ADORA2A,AGAP2,AGER,AKR1C2,ALOX5,APLNR,ARNT,B2M,BCL6B,BIRC7,BRICD5,BTN2A2,CACUL1,CALR,CARM1,CCL19,CCL2,CCL3L3,CCL5,CCND3,CD209,CD22,CD300A,CD33,CD81,CD9,CDH13,CDH5,CDK5RAP3,CDKN1A,CEMP1,CER1,CLEC11A,CLEC4G,CNN2,CNTF,COL3A1,CRK,CSF1R,CSF2RB,CTBP1,CTCF,CUL3,CX3CL1,CX3CR1,CXCR3,DAZAP1,DBF4B,DCHS2,DCT,DDR1,DDR2,DFNA5,DMD,DPT,ECM1,EGF,EMD,EMP2,ENPP7,EPOR,EPPK1,ERCC1,ESRRB,ETV3,FABP7,FASLG,FC…
GO:0006810	transport	1.25949e-05	1.25949e-05	AAK1,ABCA12,ABCA13,ABCA2,ABCB9,ABCC1,ABCG5,ABCG8,ACAP1,ACE,ACTG1,ADAM10,ADAM8,ADAMTS9,ADORA2A,ADRB2,AFG3L2,AGAP2,AGER,AGXT,AHNAK,AKTIP,ALOX5,ANKRD13D,ANXA9,AP1B1,APLNR,APOC1,APOC2,APOC4,APOC4-APOC2,APOL1,APOL3,APOM,AQP4,ARF3,ARFGAP3,ARRB2,ASGR1,ASGR2,ASIP,ATG16L1,ATP4A,ATP5G1,ATP6AP1,ATP6V1B1,ATP6V1E1,ATP6V1G2-DDX39B,AXIN1,B2M,BAG6,BARD1,BBC3,BCL3,BDKRB2,BEST1,BEST2,BIN3,BLOC1S4,C1QTNF3,CABP2,CAB…
GO:0023051	regulation of signaling	1.37411e-05	1.37411e-05	AAK1,ABCA12,ACE,ACTRT1,ADAM10,ADAM8,ADAMTSL2,ADORA2A,ADRB2,AGAP2,AGER,AKR1C2,ALOX5,AMBP,ANAPC2,APLNR,APOL3,ARAF,ARHGAP35,ARHGAP6,ARHGAP9,ARHGEF11,ARNT,ARRB2,ATF6B,AXIN1,BARD1,BBC3,BCL2L2-PABPN1,BCL3,BDKRB2,BIRC7,BMP15,BRD4,BTN2A2,C1QTNF3,C6ORF25,C9ORF89,CACTIN,CALR,CARD16,CARD8,CARM1,CASP1,CASS4,CBL,CBLN2,CC2D1A,CCDC22,CCL1,CCL16,CCL19,CCL2,CCL21,CCL22,CCL3L3,CCL5,CCL7,CCND3,CCNK,CCR1,CCR7,CD22,C…
GO:0007159	leukocyte cell-cell adhesion	1.80243e-05	1.80243e-05	ADAM8,ADORA2A,AGER,ALOX5,B2M,BTN2A2,CCL19,CCL2,CCL21,CCL5,CCR7,CD209,CD300A,CD5,CD81,CLEC4G,CTSG,CX3CR1,DUSP3,FUT7,HLA-A,HLA-DMA,HLA-DOB,HLA-DRA,HLX,ICAM1,IL10,IL12RB1,IL20RB,IL2RG,IL7R,IRAK1,ITGB2,JAK3,LAX1,LGALS1,LGALS9B,LGALS9C,LILRB4,LRG1,MSN,NFKBID,PDCD1LG2,PIK3R6,PLA2G2D,PLA2G2F,PTAFR,RHOA,RUNX1,S100A8,S100A9,SELPLG,SIRPB1,SIRPG,SMARCA4,SMARCB1,SMARCD2,TNFRSF14,TNFSF18,TNIP1,TYK2,VAV1,VNN1,…
GO:0010646	regulation of cell communication	1.82813e-05	1.82813e-05	AAK1,ABCA12,ACE,ACTRT1,ADAM10,ADAM8,ADAMTSL2,ADORA2A,ADRB2,AGAP2,AGER,AKR1C2,ALOX5,AMBP,ANAPC2,APLNR,APOL3,ARAF,ARHGAP35,ARHGAP6,ARHGAP9,ARHGEF11,ARNT,ARRB2,ATF6B,AXIN1,BARD1,BBC3,BCL2L2-PABPN1,BCL3,BDKRB2,BIRC7,BMP15,BRD4,BTN2A2,C1QTNF3,C6ORF25,C9ORF89,CACTIN,CALR,CARD16,CARD8,CARM1,CASP1,CASS4,CBL,CBLN2,CC2D1A,CCDC22,CCL1,CCL16,CCL19,CCL2,CCL21,CCL22,CCL3L3,CCL5,CCL7,CCND3,CCNK,CCR1,CCR7,CD22,C…
GO:0051234	establishment of localization	1.84255e-05	1.84255e-05	AAK1,ABCA12,ABCA13,ABCA2,ABCB9,ABCC1,ABCG5,ABCG8,ACAP1,ACE,ACTG1,ADAM10,ADAM8,ADAMTS9,ADORA2A,ADRB2,AFG3L2,AGAP2,AGER,AGXT,AHNAK,AKTIP,ALOX5,ANKFN1,ANKRD13D,ANXA9,AP1B1,APLNR,APOC1,APOC2,APOC4,APOC4-APOC2,APOL1,APOL3,APOM,AQP4,ARF3,ARFGAP3,ARRB2,ASGR1,ASGR2,ASIP,ATG16L1,ATP4A,ATP5G1,ATP6AP1,ATP6V1B1,ATP6V1E1,ATP6V1G2-DDX39B,AXIN1,B2M,BAG6,BARD1,BBC3,BCL3,BDKRB2,BEST1,BEST2,BIN3,BLOC1S4,C1QTNF3,CA…
GO:0050900	leukocyte migration	2.19309e-05	2.19309e-05	ADAM10,ADAM8,AGER,ALOX5,C3AR1,CALR,CCL1,CCL16,CCL19,CCL2,CCL21,CCL22,CCL3L3,CCL5,CCL7,CCR1,CCR7,CD300A,CD81,CD9,CNN2,CRK,CSF1R,CSF3R,CTSG,CX3CL1,CX3CR1,CXCR3,DPEP1,ECM1,EMP2,FCER1G,FUT7,GPSM3,HCK,HMOX1,ICAM1,IL10,IL1R1,IL6R,ITGB2,LBP,LYST,MSN,NLRP12,PADI2,PLVAP,PPBP,PTAFR,RHOA,RPL13A,S100A12,S100A8,S100A9,SAA1,SELPLG,SERPINE1,SLAMF8,TNFRSF14,TNFSF18,TREM1,TREM2,VAV1,ZAP70
GO:0023056	positive regulation of signaling	3.40753e-05	3.40753e-05	AAK1,ADAM8,ADORA2A,ADRB2,AGAP2,AGER,AKR1C2,APOL3,ARNT,ARRB2,AXIN1,BBC3,BIRC7,BMP15,BRD4,C1QTNF3,CALR,CARD16,CASP1,CASS4,CBL,CC2D1A,CCDC22,CCL1,CCL16,CCL19,CCL2,CCL21,CCL22,CCL3L3,CCL5,CCL7,CCR1,CCR7,CD300A,CD300LF,CD81,CDH13,CDH5,CDK5RAP3,CHI3L1,CNTN6,COL3A1,CRK,CSF1R,CSH2,CSHL1,CTNS,CX3CL1,CX3CR1,DAPK3,DDR2,DFNA5,DHX58,ECM1,EDA2R,EGF,EIF5A,EMP2,ERP29,F10,F2RL2,F2RL3,FASLG,FCRL3,FFAR1,FLOT1,FLT4,…
GO:0022409	positive regulation of cell-cell adhesion	3.47713e-05	3.47713e-05	ADAM8,AGER,ALOX5,B2M,BTN2A2,CCL19,CCL2,CCL21,CCL5,CCR7,CD209,CD5,CD81,CTSG,CX3CL1,FLOT1,FSTL3,FUT3,FUT7,GP6,HLA-A,HLA-DMA,HLA-DOB,HLA-DRA,HLX,IL10,IL12RB1,IL2RG,IL7R,IRAK1,ITGB2,JAK3,LGALS1,LILRB4,NFKBID,PDCD1LG2,PDPN,PIK3R6,PLAUR,PTAFR,RHOA,RUNX1,SERPINF2,SIRPB1,SIRPG,SMARCA4,SMARCB1,SMARCD2,TNFRSF14,TYK2,VAV1,VNN1,ZAP70,ZP4
GO:0032652	regulation of interleukin-1 production	3.50274e-05	3.50274e-05	AGER,AQP4,ARRB2,CARD16,CARD8,CASP1,CCL19,CCR7,CD33,CX3CL1,CX3CR1,FFAR1,GBP5,GHRL,IFI16,IL10,IL1R2,LILRB4,MEFV,MNDA,NLRP10,NLRP12,NLRP2,PYHIN1,SAA1,SPHK1,TREM2
GO:0045321	leukocyte activation	3.50274e-05	3.50274e-05	ADAM10,ADAM8,ADORA2A,AGER,B2M,BAG6,BCL3,BTN2A2,C17ORF99,CBL,CCL19,CCL2,CCL21,CCL5,CCND3,CCR7,CD209,CD22,CD300A,CD300LF,CD33,CD5,CD81,CDKN1A,CEBPG,CLEC4E,CLEC4G,CST7,CTSG,CX3CL1,CX3CR1,DUSP3,EMP2,ERCC1,FCER1G,FCRL3,FOXN1,FUT7,GATA1,GPS2,HAMP,HLA-A,HLA-DMA,HLA-DOB,HLA-DRA,HLA-F,HLX,HMOX1,HSH2D,ICAM1,IL10,IL12RB1,IL20RB,IL2RG,IL6R,IL7R,INPP5D,INS,ITGB2,JAK3,JUNB,KAT7,KLF6,KLRC3,LAT,LAX1,LBP,LFNG,LGA…
GO:0007155	cell adhesion	3.50274e-05	3.50274e-05	ABCA12,ACTG1,ADAM10,ADAM18,ADAM2,ADAM8,ADAMTS9,ADORA2A,AGER,ALOX5,AMBP,ANXA9,AOC3,AQP4,ARHGAP6,ARHGDIG,ASTN1,B2M,BCAN,BLOC1S4,BTN2A2,CALR,CASS4,CCL19,CCL2,CCL21,CCL5,CCR1,CCR7,CD209,CD22,CD300A,CD33,CD5,CD81,CD9,CDH13,CDH5,CDH9,CDHR4,CLEC4G,CNTN6,CNTNAP4,COL3A1,CORO1C,CRK,CSF3R,CSTA,CTSG,CTTN,CX3CL1,CX3CR1,CXCR3,CYTH1,DAPK3,DCHS2,DDR1,DDR2,DMD,DPT,DUSP3,EMP2,F2RL3,FBLN7,FLOT1,FLRT3,FREM1,FSTL3,FU…
GO:0051179	localization	3.50274e-05	3.50274e-05	AAK1,ABCA12,ABCA13,ABCA2,ABCB9,ABCC1,ABCG5,ABCG8,ACAP1,ACE,ACTG1,ADAM10,ADAM8,ADAMTS9,ADORA2A,ADRB2,AFG3L2,AGAP2,AGER,AGXT,AHNAK,AKTIP,ALOX5,ANKFN1,ANKRD13D,ANXA9,AP1B1,APLNR,APOC1,APOC2,APOC4,APOC4-APOC2,APOL1,APOL3,APOM,AQP4,ARF3,ARFGAP3,ARHGDIG,ARRB2,ASGR1,ASGR2,ASIP,ATG16L1,ATP4A,ATP5G1,ATP6AP1,ATP6V1B1,ATP6V1E1,ATP6V1G2-DDX39B,AXIN1,B2M,BAG6,BANP,BARD1,BBC3,BCL3,BDKRB2,BEST1,BEST2,BIN3,BLOC1…
GO:0010647	positive regulation of cell communication	3.50274e-05	3.50274e-05	AAK1,ADAM8,ADORA2A,ADRB2,AGAP2,AGER,AKR1C2,APOL3,ARNT,ARRB2,AXIN1,BBC3,BIRC7,BMP15,BRD4,C1QTNF3,CALR,CARD16,CASP1,CASS4,CBL,CC2D1A,CCDC22,CCL1,CCL16,CCL19,CCL2,CCL21,CCL22,CCL3L3,CCL5,CCL7,CCR1,CCR7,CD300A,CD300LF,CD81,CDH13,CDH5,CDK5RAP3,CHI3L1,CNTN6,COL3A1,CRK,CSF1R,CSH2,CSHL1,CTNS,CX3CL1,CX3CR1,DAPK3,DDR2,DFNA5,DHX58,ECM1,EDA2R,EGF,EIF5A,EMP2,ERP29,F10,F2RL2,F2RL3,FASLG,FCRL3,FFAR1,FLOT1,FLT4,…
GO:0032612	interleukin-1 production	3.50274e-05	3.50274e-05	AGER,AQP4,ARRB2,CARD16,CARD8,CASP1,CCL19,CCR7,CD33,CX3CL1,CX3CR1,FFAR1,GBP5,GHRL,IFI16,IL10,IL1R2,LILRB4,MEFV,MNDA,NLRP10,NLRP12,NLRP2,PYHIN1,SAA1,SPHK1,TREM2
GO:0050793	regulation of developmental process	4.06088e-05	4.06088e-05	ABCA12,ACE,ACIN1,ADAM10,ADAM8,ADAMTS9,ADRB2,AFG3L2,AGAP2,AGER,ALOX5,ANAPC2,APLNR,ARHGAP35,ARNT,ARRB2,AXIN1,B2M,BAG6,BCL6B,BRPF1,BTN2A2,C1QC,C3AR1,CALR,CARM1,CBLN2,CCL19,CCL2,CCL7,CCM2,CCR1,CDC42SE1,CDH5,CDK5RAP3,CDKN1A,CER1,CETP,CFL1,CHI3L1,CHODL,CLEC4G,CNOT3,CNTF,COLQ,CORO1C,CRK,CSF1R,CSF3R,CST7,CTDSP1,CTTN,CX3CL1,CX3CR1,CXCR3,DACT3,DAPK3,DCT,DDB1,DDR2,DDX17,DMD,ECM1,ECSCR,EGF,EHD2,EMP2,EPB42,EP…
GO:0050778	positive regulation of immune response	4.35676e-05	4.35676e-05	ADAM8,ARRB2,B2M,BAG6,BTN2A2,C17ORF99,C1QB,C1QC,C3AR1,CACTIN,CASP1,CCL19,CCL5,CCR7,CD22,CD300A,CD300LF,CD5L,CD81,CFP,CLEC4E,CLPB,CTSG,DHX58,DUSP3,FCER1G,FCN2,FCRL3,FLOT1,FPR1,GATA1,GBP1,GBP5,GPR108,GPS2,HCK,HEXIM1,HLA-A,HLA-B,HLA-DRA,HLA-F,HLX,IFI16,IKBKG,IL10,IL12RB1,IL1R1,INPP5D,IRAK1,IRF7,ITGB2,KHDRBS1,KLK3,KLK7,KLRC3,KLRC4,LAX1,LBP,LILRB4,LIME1,LSM14A,LTF,MAPKAPK2,MBL2,MEFV,MNDA,NFKBID,NLRP10,…
GO:0050863	regulation of T cell activation	4.92302e-05	4.92302e-05	ADAM8,ADORA2A,AGER,B2M,BTN2A2,CCL19,CCL2,CCL21,CCL5,CCR7,CD209,CD300A,CD5,CD81,CLEC4G,CTSG,DUSP3,FOXN1,HLA-A,HLA-DMA,HLA-DOB,HLA-DRA,HLX,IL10,IL12RB1,IL20RB,IL2RG,IL7R,JAK3,JUNB,LAT,LAX1,LGALS1,LGALS9B,LGALS9C,LILRB4,NFKBID,PDCD1LG2,PIK3R6,PLA2G2D,PLA2G2F,PRELID1,RHOA,RUNX1,SIRPB1,SIRPG,SIT1,SMARCA4,SMARCB1,SMARCD2,SOD1,TNFRSF14,TNFRSF9,TNFSF18,TYK2,VAV1,VNN1,ZAP70,ZNF683,ZP4
GO:0051241	negative regulation of multicellular organismal process	5.52208e-05	5.52208e-05	ABCG5,ABCG8,ACE,ADAMTS9,ADORA2A,ADRB2,AGER,ALOX5,APOC1,APOC2,APOM,AQP4,ARRB2,B2M,BCL3,BTN2A2,C1QC,C1QTNF3,CACTIN,CALR,CARD16,CARD8,CCR1,CCR7,CD300A,CD300LF,CD33,CD9,CER1,CLEC4G,CNTF,CORO1C,CST7,CTDSP1,CTSG,CX3CL1,CX3CR1,CXCR3,CYGB,DACT3,DHX58,DUSP3,ECM1,ECSCR,EPPK1,FASLG,FFAR1,FGF13,FSHR,FSTL3,GATA1,GBP1,GDF15,GDF2,GHRL,HAMP,HDAC6,HGS,HLA-F,HLX,HMOX1,HOMER3,HPN,HSPA9,IL10,IL1R2,IL20RB,IL6R,INPP5D…
GO:0007608	sensory perception of smell	5.8756e-05	5.8756e-05	B2M,BEST2,CNGA2,FZD2,OBP2A,OBP2B,OR10D3,OR10G8,OR10P1,OR10S1,OR10W1,OR13F1,OR1E1,OR1E2,OR1J2,OR2A12,OR2A14,OR2A5,OR2B6,OR2F1,OR2F2,OR2H2,OR2T33,OR2T4,OR2T6,OR4A16,OR4A5,OR4C3,OR4C5,OR4C6,OR4D1,OR4D10,OR4E2,OR4K2,OR4K5,OR4M1,OR4M2,OR4Q3,OR51D1,OR51E1,OR51G1,OR51S1,OR51T1,OR52A5,OR52R1,OR52W1,OR56B4,OR5A2,OR5AU1,OR5C1,OR5D14,OR5L1,OR5M11,OR5M9,OR5W2,OR6B1,OR6F1,OR6J1,OR8G5,OR8J3,OR8U1,OR9G1,OR9G4,O…
GO:0006869	lipid transport	5.87902e-05	5.87902e-05	ABCA12,ABCA13,ABCA2,ABCC1,ABCG5,ABCG8,ACE,APOC1,APOC2,APOC4,APOC4-APOC2,APOL1,APOL3,APOM,BDKRB2,CES1,CETP,CLN8,CPT1B,CYP4A11,EEPD1,EGF,ENPP7,FABP7,FASLG,GHRL,GPS2,GRAMD1A,GRAMD1B,GRAMD1C,LBP,LCAT,LHCGR,MSR1,NR1H2,NTSR1,OSBPL3,OSBPL5,OSBPL9,PITPNM2,PLA2G2C,PLA2G2D,PLA2G2F,PLA2G6,PRELID1,PSAP,RBP2,SERPINA5,SLC10A1,SLC13A3,SLC22A11,SLC22A2,SLC22A8,SLC25A11,SLC25A20,SLC27A1,SLC27A3,SLC27A5,SLCO2A1,SP…
GO:0009620	response to fungus	5.87902e-05	5.87902e-05	CLEC4C,CLEC4E,CRK,CTSG,CX3CR1,DEFA3,DEFA4,FAM3A,HAMP,IL25,LTF,MPO,NLRP10,RNASE7,RNASE8,S100A12,S100A8,S100A9,SCIMP,SPON2
GO:0031424	keratinization	6.70857e-05	6.70857e-05	ABCA12,EVPL,KRT17,KRT3,KRT5,KRT71,KRT72,KRT73,KRT74,KRT75,KRT76,KRT78,KRT79,KRT80,KRT82,KRT83,KRTAP6-1,KRTAP6-2,KRTAP6-3,LCE3A,LCE3E,SPRR4
GO:0015918	sterol transport	6.71557e-05	6.71557e-05	ABCA12,ABCA13,ABCA2,ABCG5,ABCG8,APOC1,APOC2,APOM,CES1,CETP,EEPD1,EGF,ENPP7,GPS2,GRAMD1A,GRAMD1B,GRAMD1C,LCAT,MSR1,NR1H2,OSBPL3,OSBPL5,OSBPL9,STARD3,TREM2,TSPO,TSPO2,VPS53
GO:0065009	regulation of molecular function	6.8585e-05	6.8585e-05	ABCA2,ACE,ACR,ADAM8,ADAP2,ADORA2A,ADRB2,AGAP2,AGER,AHNAK,AKTIP,AMBP,AOC3,APOC1,APOC2,ARHGAP35,ARHGAP6,ARHGAP9,ARRB2,AXIN1,B2M,BBC3,BCL2L13,BCL3,BIRC7,BOD1L2,CABP2,CABP4,CACTIN,CACUL1,CAMKK1,CARD16,CARD8,CARM1,CASP1,CASQ1,CASS4,CAST,CBL,CCDC22,CCL1,CCL16,CCL19,CCL2,CCL21,CCL22,CCL3L3,CCL5,CCL7,CCND3,CCNK,CCR7,CD300A,CD33,CD81,CDK5RAP3,CDKN1A,CEBPG,CHI3L1,CHMP6,CIDEB,CLIC2,CLN5,CORO1C,CRK,CSF1R,CST…
GO:0001906	cell killing	6.8585e-05	6.8585e-05	AGER,ARRB2,ATN1,B2M,CD5L,CEBPG,CRK,CTSG,CX3CR1,DEFA3,DEFA4,EMP2,GZMB,GZMM,HAMP,HIST1H2BK,HLA-A,HLA-B,HLA-DRA,HLA-F,ICAM1,IL12RB1,IL7R,KLRC3,KLRC4,LCE3A,LTF,LYST,NKG7,PIK3R6,RAET1E,RNASE7,S100A12,SLAMF7,TREM1,TUBB,VAV1
GO:0042127	regulation of cell population proliferation	6.89985e-05	6.89985e-05	ACE,ADAM10,ADORA2A,AGAP2,AGER,AKR1C2,ALOX5,APLNR,ARNT,B2M,BCL6B,BIRC7,BRICD5,BTN2A2,CACUL1,CALR,CARM1,CCL19,CCL2,CCL3L3,CCL5,CCND3,CD209,CD22,CD300A,CD33,CD81,CD9,CDH13,CDH5,CDKN1A,CER1,CLEC11A,CLEC4G,CNN2,CNTF,CSF1R,CSF2RB,CTBP1,CTCF,CUL3,CX3CL1,CX3CR1,CXCR3,DBF4B,DCT,DDR1,DDR2,DFNA5,DMD,DPT,ECM1,EGF,EMD,EMP2,ENPP7,EPOR,EPPK1,ETV3,FABP7,FASLG,FCRL3,FGF6,FLT4,FTH1,FTMT,FUT2,FUT3,FZR1,GABBR1,GATA1…
GO:1990266	neutrophil migration	7.63479e-05	7.63479e-05	ADAM8,C3AR1,CCL1,CCL16,CCL19,CCL2,CCL21,CCL22,CCL3L3,CCL5,CCL7,CCR7,CSF3R,CX3CL1,DPEP1,EMP2,FCER1G,FUT7,IL1R1,ITGB2,LBP,PPBP,S100A12,S100A8,S100A9,SAA1,SLAMF8,TREM1,VAV1
GO:0002218	activation of innate immune response	7.70783e-05	7.70783e-05	ARRB2,CACTIN,CASP1,CD300A,CD300LF,CLEC4E,CLPB,DHX58,FCN2,FCRL3,FLOT1,GPR108,GPS2,HCK,HEXIM1,IFI16,IRAK1,IRF7,KLRC3,KLRC4,LBP,LSM14A,LTF,MAPKAPK2,MBL2,MEFV,MNDA,NR1D1,OAS1,PAK3,PYHIN1,RBM14,REG3G,SCIMP,SEC14L1,TLR3,TNIP1,TREM2,TREML4,TRIM15,UNC93B1,XIAP
GO:0051247	positive regulation of protein metabolic process	8.05124e-05	8.05124e-05	ABCA2,ACE,ADAM8,ADRB2,AGAP2,AGER,AKTIP,APLNR,ARAF,ARNT,ARRB2,AXIN1,BAG6,BARD1,BBC3,BCL2L13,BCL3,BIRC7,BMP15,CACUL1,CAMKK1,CARD8,CASP1,CASS4,CCDC22,CCL19,CCL21,CCL5,CCND3,CCR7,CD300A,CD33,CD81,CDH5,CDK5RAP3,CDKN1A,CHI3L1,CIDEB,CNTF,COA3,CSF1R,CSH2,CSHL1,CTBP1,CUL3,CX3CL1,CX3CR1,DAXX,DDB1,DDR2,DIABLO,DIP2A,ECSCR,EGF,EHD4,EIF5A,EMP2,ERP29,FASLG,FCRL3,FGF6,FLOT1,FLT4,FXR2,FZR1,GABARAP,GATA1,GDF15,GDF…
GO:0007606	sensory perception of chemical stimulus	8.59929e-05	8.59929e-05	B2M,BEST2,CALHM1,CNGA2,FZD2,OBP2A,OBP2B,OR10D3,OR10G8,OR10P1,OR10S1,OR10W1,OR13F1,OR1E1,OR1E2,OR1J2,OR2A12,OR2A14,OR2A5,OR2B6,OR2F1,OR2F2,OR2H2,OR2T33,OR2T4,OR2T6,OR4A16,OR4A5,OR4C3,OR4C5,OR4C6,OR4D1,OR4D10,OR4E2,OR4K2,OR4K5,OR4M1,OR4M2,OR4Q3,OR51D1,OR51E1,OR51G1,OR51S1,OR51T1,OR52A5,OR52R1,OR52W1,OR56B4,OR5A2,OR5AU1,OR5C1,OR5D14,OR5L1,OR5M11,OR5M9,OR5W2,OR6B1,OR6F1,OR6J1,OR8G5,OR8J3,OR8U1,OR9G1,…
GO:0055085	transmembrane transport	9.74086e-05	9.74086e-05	ABCA12,ABCA13,ABCA2,ABCB9,ABCC1,ABCG5,ABCG8,ACE,ADRB2,AFG3L2,AHNAK,ANXA9,APLNR,APOL1,AQP4,ATP4A,ATP5G1,ATP6AP1,ATP6V1B1,ATP6V1E1,ATP6V1G2-DDX39B,BBC3,BEST1,BEST2,CABP2,CABP4,CACNA1E,CACNA1I,CACNA2D3,CACNA2D4,CACNG1,CALHM1,CASQ1,CATSPER1,CCL19,CCL2,CCL21,CCR7,CHRNA1,CHRNE,CHRNG,CLCN1,CLCN6,CLCNKA,CLIC2,CLIC4,CLN8,CNGA2,CPT1B,CTNS,CX3CL1,CXCR3,DMD,F2RL3,FASLG,FGF13,FHL1,FXYD1,GABRA3,GABRA5,GABRG2,G…
GO:0050727	regulation of inflammatory response	0.000109238	0.000109238	ABCC1,ACE,ADAM8,ADORA2A,AGER,ALOX5,BCL6B,BRD4,C1QTNF3,CASP1,CCL1,CCL5,CCR7,CD81,CDH5,CREB3L3,CST7,CX3CL1,FFAR3,FUT7,GHRL,GPS2,GPSM3,HAMP,HCK,IL10,IL1R1,IL20RB,INS,LBP,LGALS1,MAPK13,MEFV,NKG7,NLRP10,NLRP12,NLRP2,NR1D1,OSM,PARK7,PLA2G2D,S100A12,S100A8,S100A9,SAA1,SBNO2,SERPINE1,SERPINF1,SETD4,SHPK,SLAMF8,SOD1,SPHK1,TLR3,TNFSF18,TNIP1,TREM2,USP18,XIAP
GO:0031401	positive regulation of protein modification process	0.000109238	0.000109238	ACE,ADAM8,ADRB2,AGAP2,AGER,AKTIP,APLNR,ARAF,ARNT,ARRB2,AXIN1,BIRC7,BMP15,CACUL1,CAMKK1,CASS4,CCL19,CCL21,CCL5,CCND3,CCR7,CD300A,CD33,CD81,CDH5,CDK5RAP3,CDKN1A,CHI3L1,CNTF,CSF1R,CSH2,CSHL1,CTBP1,CUL3,CX3CL1,CX3CR1,DAXX,DDR2,DIP2A,EGF,EHD4,EMP2,ERP29,FCRL3,FGF6,FLOT1,FLT4,FXR2,FZR1,GABARAP,GATA1,GDF15,GDF2,GH1,GNL3,HAX1,HDAC6,HSF1,HSPBP1,IL3,IL6R,INHBE,INS,IQGAP3,IRAK1,ITLN1,JTB,LAT,LIMK2,LTF,MAGEC…
GO:0032691	negative regulation of interleukin-1 beta production	0.000115536	0.000115536	AQP4,ARRB2,CARD16,CARD8,CD33,CX3CL1,CX3CR1,FFAR1,GHRL,LILRB4,MEFV,TREM2
GO:0050777	negative regulation of immune response	0.000115536	0.000115536	AMBP,ARRB2,CACTIN,CD300A,CLEC4G,COL3A1,CRK,DCST1,DHX58,FAM3A,FCRLB,HCK,HLA-A,HLA-B,HLA-F,HLX,HMOX1,IFI16,IL10,IL20RB,IL7R,INPP5D,INS,JAK3,LILRB4,NR1H2,OAS1,PARP1,PARP3,PDCD1,SLAMF8,STAT2,TNFRSF14,TNFSF18,TREM2,USP18
GO:0001934	positive regulation of protein phosphorylation	0.000122618	0.000122618	ACE,ADAM8,ADRB2,AGAP2,AGER,AKTIP,APLNR,ARAF,ARRB2,AXIN1,BMP15,CACUL1,CAMKK1,CASS4,CCL19,CCL21,CCL5,CCND3,CCR7,CD300A,CD81,CDKN1A,CHI3L1,CNTF,CSF1R,CSH2,CSHL1,CX3CL1,CX3CR1,DAXX,DDR2,EGF,EHD4,EMP2,ERP29,FGF6,FLOT1,FLT4,FXR2,GATA1,GDF15,GDF2,GH1,HAX1,HDAC6,HSF1,IL3,IL6R,INHBE,INS,IQGAP3,IRAK1,ITLN1,JTB,LAT,LIMK2,LTF,MAP2K2,MAP2K7,MAP3K11,MARK2,MLST8,MMD,MOB3A,OSM,PARK7,PARP16,PIK3R5,PIK3R6,PKD1,PLA…
GO:0002443	leukocyte mediated immunity	0.000124929	0.000124929	ACE,AGER,ARRB2,B2M,BCL3,C17ORF99,C1QB,C1QC,CBL,CD300A,CD81,CEBPG,CLEC4G,CRK,CSF2RB,CTSG,CX3CR1,EMP2,ERCC1,FCER1G,FUT7,GATA1,GZMB,GZMM,HLA-A,HLA-B,HLA-DRA,HLA-F,HMOX1,ICAM1,IL10,IL12RB1,IL1R1,IL20RB,IL6R,IL7R,INPP5D,IRF7,ITGB2,JAK3,KLRC3,KLRC4,LAT,LILRB4,LYST,MBL2,MRGPRX2,MSH6,NKG7,PARP3,PIK3R6,PTAFR,RAET1E,SCIMP,SLA2,SLAMF7,SLC18A2,SPHK2,SPON2,TLR3,TNFSF13,TRAF2,TRAF3IP2,TREM1,TREM2,TUBB,UNC93B1,…
GO:0097529	myeloid leukocyte migration	0.00012561	0.00012561	ADAM8,AGER,C3AR1,CCL1,CCL16,CCL19,CCL2,CCL21,CCL22,CCL3L3,CCL5,CCL7,CCR1,CCR7,CD300A,CD81,CD9,CNN2,CSF1R,CSF3R,CTSG,CX3CL1,CX3CR1,DPEP1,EMP2,FCER1G,FUT7,IL1R1,IL6R,ITGB2,LBP,PPBP,RPL13A,S100A12,S100A8,S100A9,SAA1,SERPINE1,SLAMF8,TNFSF18,TREM1,TREM2,VAV1
GO:0002521	leukocyte differentiation	0.000126451	0.000126451	ACIN1,ADAM8,AGER,ATP6AP1,B2M,BCL3,BTN2A2,C17ORF99,C1QC,CCL19,CCR1,CCR7,CD81,CEBPG,CLEC4E,CLEC4G,CLPB,CSF1R,EVI2B,FCER1G,FCRL3,FOS,FOXN1,FSHR,FSTL3,FUT7,GATA1,GPS2,HAX1,HLA-B,HLA-DRA,HLX,HSF1,IFI16,IL10,IL12RB1,IL25,IL2RG,IL6R,IL7R,INPP5D,IRF7,JAK3,JUNB,KAT7,KLF6,LFNG,LGALS1,LILRB4,LTF,LY9,NFKBID,NR3C1,OCSTAMP,PARP1,PIK3R6,PKNOX1,PLA2G2D,PRELID1,RHOA,RRAS,RUNX1,RUNX2,SBNO2,SEMA4A,SLAMF8,SLC39A7,SM…
GO:0015711	organic anion transport	0.000138447	0.000138447	ABCC1,ACE,ADORA2A,AGXT,BDKRB2,BEST1,CALHM1,CES1,CLN8,CPT1B,CTNS,CYB5R2,CYP4A11,FABP7,GABBR1,GRM7,LHCGR,MFSD12,NTSR1,PLA2G2C,PLA2G2D,PLA2G2F,PLA2G6,PSAP,RBP2,RGS4,RHAG,SFXN5,SLC10A1,SLC13A3,SLC16A13,SLC16A2,SLC17A7,SLC17A9,SLC19A1,SLC22A11,SLC22A12,SLC22A14,SLC22A2,SLC22A8,SLC23A1,SLC23A2,SLC25A11,SLC25A20,SLC25A22,SLC25A31,SLC25A39,SLC25A42,SLC25A6,SLC26A1,SLC27A1,SLC27A3,SLC27A5,SLC2A3,SLC38A5,S…
GO:0051246	regulation of protein metabolic process	0.000146753	0.000146753	ABCA2,ACE,ADAM8,ADORA2A,ADRB2,AGAP2,AGER,AKTIP,AMBP,APLNR,ARAF,ARNT,ARRB2,AXIN1,BAG6,BANP,BARD1,BBC3,BCL2L13,BCL3,BDKRB2,BIRC7,BMP15,BOD1L2,CACTIN,CACUL1,CALR,CAMKK1,CARD16,CARD8,CASP1,CASS4,CAST,CBL,CCDC22,CCL19,CCL21,CCL5,CCND3,CCNK,CCR7,CD300A,CD33,CD81,CDH5,CDK5RAP3,CDKN1A,CHI3L1,CHMP6,CIDEB,CLN8,CNOT3,CNTF,COA3,CORO1C,CSF1R,CSH2,CSHL1,CST7,CST9L,CSTA,CTBP1,CTDSP1,CUL3,CX3CL1,CX3CR1,DAPK3,DAX…
GO:0050865	regulation of cell activation	0.000148593	0.000148593	ADAM8,ADORA2A,AGER,B2M,BTN2A2,CCL19,CCL2,CCL21,CCL5,CCR7,CD209,CD22,CD300A,CD300LF,CD33,CD5,CD81,CD9,CDKN1A,CLEC4G,CST7,CTSG,CX3CL1,CYGB,DDR2,DUSP3,FCER1G,FCRL3,FOXN1,GATA1,GP6,HAMP,HLA-A,HLA-DMA,HLA-DOB,HLA-DRA,HLA-F,HLX,HMOX1,IL10,IL12RB1,IL20RB,IL2RG,IL7R,INPP5D,ITGB2,JAK3,JUNB,KLRC3,LAT,LAX1,LBP,LGALS1,LGALS9B,LGALS9C,LILRB4,MNDA,MZB1,NFKBID,NR1D1,PARP3,PDCD1LG2,PDPN,PIK3R6,PLA2G2D,PLA2G2F,PR…
GO:0032651	regulation of interleukin-1 beta production	0.000171292	0.000171292	AGER,AQP4,ARRB2,CARD16,CARD8,CASP1,CCL19,CCR7,CD33,CX3CL1,CX3CR1,FFAR1,GBP5,GHRL,IFI16,LILRB4,MEFV,MNDA,NLRP12,NLRP2,PYHIN1,SPHK1,TREM2
GO:0032611	interleukin-1 beta production	0.000171292	0.000171292	AGER,AQP4,ARRB2,CARD16,CARD8,CASP1,CCL19,CCR7,CD33,CX3CL1,CX3CR1,FFAR1,GBP5,GHRL,IFI16,LILRB4,MEFV,MNDA,NLRP12,NLRP2,PYHIN1,SPHK1,TREM2
GO:0009617	response to bacterium	0.000175942	0.000175942	ACE,ADAMTS9,B2M,BCL3,BPIFA2,CACTIN,CARD16,CARD8,CASP1,CCL2,CCL5,CCR7,CD68,CFP,CLEC4E,CLPS,CPS1,CSF2RB,CTSG,CX3CL1,CX3CR1,DEFA3,DEFA4,DHX58,ERAP1,EVPL,FASLG,FCER1G,FCN2,FOS,GALP,GATA1,GBP5,GSDMA,GSDMB,HAMP,HCK,HIST1H2BK,HLA-A,HLA-B,HSF1,IFI44,IL10,IL10RA,IL6R,IL7R,IRAK1,KLK3,KLK7,LBP,LCE3A,LRG1,LTF,LYST,MAP2K7,MAPKAPK2,MAPKBP1,MBL2,MPEG1,MPO,NLRP10,NR1D1,NR4A1,OAS1,PDCD1LG2,PLA2G6,PPBP,PRG2,PTAFR,…
GO:1903037	regulation of leukocyte cell-cell adhesion	0.000185066	0.000185066	ADAM8,ADORA2A,AGER,ALOX5,B2M,BTN2A2,CCL19,CCL2,CCL21,CCL5,CCR7,CD209,CD300A,CD5,CD81,CLEC4G,CTSG,DUSP3,FUT7,HLA-A,HLA-DMA,HLA-DOB,HLA-DRA,HLX,IL10,IL12RB1,IL20RB,IL2RG,IL7R,IRAK1,ITGB2,JAK3,LAX1,LGALS1,LGALS9B,LGALS9C,LILRB4,NFKBID,PDCD1LG2,PIK3R6,PLA2G2D,PLA2G2F,PTAFR,RHOA,RUNX1,SIRPB1,SIRPG,SMARCA4,SMARCB1,SMARCD2,TNFRSF14,TNFSF18,TYK2,VAV1,VNN1,ZAP70,ZP4
GO:0097530	granulocyte migration	0.000188006	0.000188006	ADAM8,C3AR1,CCL1,CCL16,CCL19,CCL2,CCL21,CCL22,CCL3L3,CCL5,CCL7,CCR7,CD300A,CSF1R,CSF3R,CX3CL1,DPEP1,EMP2,FCER1G,FUT7,IL1R1,ITGB2,LBP,PPBP,S100A12,S100A8,S100A9,SAA1,SLAMF8,TNFSF18,TREM1,VAV1
GO:0030155	regulation of cell adhesion	0.000188006	0.000188006	ABCA12,ACTG1,ADAM10,ADAM8,ADORA2A,AGER,ALOX5,ARHGAP6,ARHGDIG,B2M,BTN2A2,CALR,CASS4,CCL19,CCL2,CCL21,CCL5,CCR7,CD209,CD300A,CD5,CD81,CD9,CDH13,CLEC4G,CORO1C,CRK,CTSG,CX3CL1,CXCR3,CYTH1,DAPK3,DDR1,DMD,DUSP3,EMP2,FLOT1,FSTL3,FUT2,FUT3,FUT7,FXYD5,GBP1,GP6,HLA-A,HLA-DMA,HLA-DOB,HLA-DRA,HLX,HSD17B12,HYAL1,IL10,IL12RB1,IL20RB,IL2RG,IL7R,IRAK1,ITGB2,JAK3,JUP,LAMA5,LAX1,LGALS1,LGALS9B,LGALS9C,LILRB4,NFKBI…
GO:0006811	monoatomic ion transport	0.000208917	0.000208917	ACE,ADORA2A,ADRB2,AFG3L2,AHNAK,ANXA9,APLNR,APOL1,ARRB2,ATP4A,ATP5G1,ATP6AP1,ATP6V1B1,ATP6V1E1,ATP6V1G2-DDX39B,B2M,BBC3,BEST1,BEST2,CABP2,CABP4,CACNA1E,CACNA1I,CACNA2D3,CACNA2D4,CACNG1,CALHM1,CASQ1,CATSPER1,CCL19,CCL2,CCL21,CCL5,CCR1,CCR7,CD33,CHRNA1,CHRNE,CHRNG,CLCN1,CLCN6,CLCNKA,CLIC2,CLIC4,CNGA2,CTNS,CX3CL1,CXCR3,DMD,EGF,F2RL3,FASLG,FCRL3,FFAR1,FGF13,FHL1,FTH1,FTMT,FXYD1,FXYD5,GABRA3,GABRA5,GAB…
GO:0051049	regulation of transport	0.000236584	0.000236584	AAK1,ABCA12,ABCA13,ABCA2,ABCG5,ABCG8,ACE,ACTG1,ADAM8,ADORA2A,ADRB2,AHNAK,ALOX5,ANKRD13D,APLNR,APOC1,APOC2,ARRB2,ATP4A,B2M,BARD1,BBC3,BEST1,C1QTNF3,CABP2,CABP4,CACNA1E,CACNA1I,CACNA2D3,CACNA2D4,CACNG1,CALHM1,CALR,CASQ1,CATSPER1,CBL,CCL19,CCL2,CCL21,CCL5,CCR1,CD22,CD300A,CD300LF,CD33,CD81,CDH13,CDK16,CES1,CETP,CFP,CLCN1,CLCNKA,CLIC2,CLIC4,CNN2,CX3CL1,CXCR3,CYP4A11,DERL3,DMD,EEPD1,EGF,EHD2,EHD4,EMD,…
GO:0019538	protein metabolic process	0.000236584	0.000236584	AAK1,ABCA2,ACE,ACP1,ACR,ADAM10,ADAM18,ADAM2,ADAM8,ADAMTS4,ADAMTS9,ADORA2A,ADRB2,AFG3L2,AGAP2,AGBL5,AGER,AKTIP,AMBP,AMZ1,AMZ2,ANAPC2,ANKK1,APLNR,APOC1,APOL1,APOL3,APOM,ARAF,ARNT,ARRB2,ASGR2,ATG16L1,ATXN7L3,AXIN1,B2M,B3GALT1,B3GNT3,BAG6,BANP,BARD1,BBC3,BCL2L13,BCL3,BDKRB2,BIRC7,BMP15,BOD1L2,BRD2,BRF1,BRPF1,C10ORF90,C17ORF97,C19ORF54,C1GALT1C1,CACTIN,CACUL1,CALR,CAMK1G,CAMKK1,CAPN6,CAPN9,CARD16,CARD…
GO:0002526	acute inflammatory response	0.000241917	0.000241917	ADAM8,CCR7,CD163,CREB3L3,FFAR3,FUT7,HAMP,IL20RB,IL6R,INS,ITIH4,LBP,MBL2,OSM,PARK7,PLA2G2D,REG3A,REG3G,S100A8,SAA1,SAA2,SERPINA1,SERPINF2,TFR2,TREM1,VNN1
GO:0050832	defense response to fungus	0.000260189	0.000260189	CLEC4C,CLEC4E,CTSG,CX3CR1,DEFA3,DEFA4,FAM3A,HAMP,LTF,MPO,NLRP10,RNASE7,RNASE8,S100A12,S100A8,S100A9,SPON2
GO:0001818	negative regulation of cytokine production	0.000260189	0.000260189	AGER,AQP4,ARRB2,BCL3,BTN2A2,C1QTNF3,CACTIN,CARD16,CARD8,CCR7,CD33,CX3CL1,CX3CR1,DHX58,FFAR1,GBP1,GHRL,HLA-F,HMOX1,HOMER3,IL10,IL1R2,IL20RB,IL6R,INPP5D,JAK3,KLF2,LBP,LGALS9B,LGALS9C,LILRB4,LTF,MAPKBP1,MC1R,MEFV,N4BP1,NLRP12,OAS1,PDCD1LG2,PRG2,RPS6KA5,SRGN,SSC5D,TREM2,TSPO,ZFPM1,ZNF683
GO:0002694	regulation of leukocyte activation	0.000265014	0.000265014	ADAM8,ADORA2A,AGER,B2M,BTN2A2,CCL19,CCL2,CCL21,CCL5,CCR7,CD209,CD22,CD300A,CD300LF,CD33,CD5,CD81,CDKN1A,CLEC4G,CST7,CTSG,CX3CL1,DUSP3,FCRL3,FOXN1,GATA1,HAMP,HLA-A,HLA-DMA,HLA-DOB,HLA-DRA,HLA-F,HLX,HMOX1,IL10,IL12RB1,IL20RB,IL2RG,IL7R,INPP5D,ITGB2,JAK3,JUNB,KLRC3,LAT,LAX1,LBP,LGALS1,LGALS9B,LGALS9C,LILRB4,MNDA,MZB1,NFKBID,NR1D1,PARP3,PDCD1LG2,PIK3R6,PLA2G2D,PLA2G2F,PRELID1,PTAFR,RHOA,RUNX1,SHPK,SI…
GO:0022407	regulation of cell-cell adhesion	0.000266374	0.000266374	ABCA12,ADAM8,ADORA2A,AGER,ALOX5,B2M,BTN2A2,CCL19,CCL2,CCL21,CCL5,CCR7,CD209,CD300A,CD5,CD81,CD9,CLEC4G,CTSG,CX3CL1,DUSP3,FLOT1,FSTL3,FUT3,FUT7,FXYD5,GP6,HLA-A,HLA-DMA,HLA-DOB,HLA-DRA,HLX,IL10,IL12RB1,IL20RB,IL2RG,IL7R,IRAK1,ITGB2,JAK3,LAX1,LGALS1,LGALS9B,LGALS9C,LILRB4,NFKBID,NOTCH4,PDCD1LG2,PDPN,PIK3R6,PLA2G2D,PLA2G2F,PLAUR,PTAFR,RHOA,RUNX1,SERPINF2,SIRPB1,SIRPG,SMARCA4,SMARCB1,SMARCD2,TNFRSF14,…
GO:0019220	regulation of phosphate metabolic process	0.000280509	0.000280509	ABCA2,ACE,ADAM8,ADORA2A,ADRB2,AGAP2,AGER,AKTIP,APLNR,APOC1,APOC2,ARAF,ARRB2,AXIN1,BARD1,BDKRB2,BMP15,BOD1L2,CACTIN,CACUL1,CAMKK1,CASS4,CBL,CCL19,CCL21,CCL5,CCND3,CCNK,CCR7,CD300A,CD33,CD81,CDH5,CDK5RAP3,CDKN1A,CHI3L1,CHMP6,CNTF,CORO1C,CSF1R,CSH2,CSHL1,CTDSP1,CX3CL1,CX3CR1,DAXX,DDR1,DDR2,DHX34,DMD,DUSP3,EGF,EHD4,EMP2,ENPP7,ERP29,FCRL3,FGF6,FLOT1,FLT4,FSHR,FXR2,GADD45B,GATA1,GDF15,GDF2,GH1,HAX1,HDA…
GO:0045785	positive regulation of cell adhesion	0.000282308	0.000282308	ADAM8,AGER,ALOX5,B2M,BTN2A2,CALR,CASS4,CCL19,CCL2,CCL21,CCL5,CCR7,CD209,CD5,CD81,CDH13,CRK,CTSG,CX3CL1,DMD,EMP2,FLOT1,FSTL3,FUT3,FUT7,GP6,HLA-A,HLA-DMA,HLA-DOB,HLA-DRA,HLX,HSD17B12,HYAL1,IL10,IL12RB1,IL2RG,IL7R,IRAK1,ITGB2,JAK3,JUP,LGALS1,LILRB4,NFKBID,P4HB,PDCD1LG2,PDPN,PIK3R6,PLAUR,PRKD2,PTAFR,RHOA,RRAS,RUNX1,SAA1,SERPINF2,SIRPB1,SIRPG,SMARCA4,SMARCB1,SMARCD2,TFE3,TNFRSF14,TNFSF18,TYK2,VAV1,VNN…
GO:0051174	regulation of phosphorus metabolic process	0.000288254	0.000288254	ABCA2,ACE,ADAM8,ADORA2A,ADRB2,AGAP2,AGER,AKTIP,APLNR,APOC1,APOC2,ARAF,ARRB2,AXIN1,BARD1,BDKRB2,BMP15,BOD1L2,CACTIN,CACUL1,CAMKK1,CASS4,CBL,CCL19,CCL21,CCL5,CCND3,CCNK,CCR7,CD300A,CD33,CD81,CDH5,CDK5RAP3,CDKN1A,CHI3L1,CHMP6,CNTF,CORO1C,CSF1R,CSH2,CSHL1,CTDSP1,CX3CL1,CX3CR1,DAXX,DDR1,DDR2,DHX34,DMD,DUSP3,EGF,EHD4,EMP2,ENPP7,ERP29,FCRL3,FGF6,FLOT1,FLT4,FSHR,FXR2,GADD45B,GATA1,GDF15,GDF2,GH1,HAX1,HDA…
GO:2000026	regulation of multicellular organismal development	0.000304377	0.000304377	ABCA12,ACE,ACIN1,ADAM10,ADAM8,ADAMTS9,ADRB2,AGER,ALOX5,ANAPC2,APLNR,ARNT,B2M,BAG6,BRPF1,BTN2A2,C1QC,C3AR1,CBLN2,CCL19,CCM2,CCR1,CDH5,CFL1,CHI3L1,CHODL,CLEC4G,CSF3R,CST7,CTDSP1,CX3CL1,CX3CR1,CXCR3,DCT,DDR2,ECM1,ECSCR,EGF,EMP2,ERAP1,EVI2B,FASLG,FCRL3,FGF13,FLRT3,FOS,FOXN1,FSHR,FSTL3,GATA1,GDF2,GHRL,HAMP,HAX1,HDAC6,HES7,HGS,HLA-B,HLA-DRA,HLX,HMOX1,HNF4A,HOXB8,HSF1,HSPA9,HYAL1,IFITM5,IL10,IL12RB1,IL2…
GO:0030593	neutrophil chemotaxis	0.000321378	0.000321378	C3AR1,CCL1,CCL16,CCL19,CCL2,CCL21,CCL22,CCL3L3,CCL5,CCL7,CCR7,CSF3R,CX3CL1,DPEP1,FCER1G,ITGB2,LBP,PPBP,S100A12,S100A8,S100A9,SAA1,TREM1,VAV1
GO:0002833	positive regulation of response to biotic stimulus	0.000322721	0.000322721	ADAM8,ARRB2,CACTIN,CASP1,CCL5,CD300A,CD300LF,CLEC4E,CLPB,DHX58,FCN2,FCRL3,FLOT1,GBP5,GPR108,GPS2,HCK,HEXIM1,HLA-F,IFI16,IRAK1,IRF7,KLK3,KLK7,KLRC3,KLRC4,LBP,LSM14A,LTF,MAPKAPK2,MBL2,MEFV,MNDA,NLRP10,NR1D1,OAS1,PAK3,PYHIN1,RAET1E,RBM14,REG3G,SCIMP,SEC14L1,TLR3,TNIP1,TREM2,TREML4,TRIM15,UNC93B1,VAV1,XIAP
GO:0002685	regulation of leukocyte migration	0.000322721	0.000322721	ADAM10,ADAM8,AGER,C3AR1,CALR,CCL1,CCL19,CCL2,CCL21,CCL5,CCL7,CCR1,CCR7,CD300A,CD81,CD9,CNN2,CRK,CSF1R,CX3CL1,CX3CR1,CXCR3,ECM1,FUT7,GPSM3,HMOX1,ICAM1,IL1R1,IL6R,LBP,MSN,PADI2,PLVAP,PTAFR,RHOA,SERPINE1,SLAMF8,TNFRSF14,TNFSF18,TREM2
GO:0002758	innate immune response-activating signaling pathway	0.000324295	0.000324295	ARRB2,CACTIN,CASP1,CD300A,CD300LF,CLEC4E,CLPB,DHX58,FCN2,FCRL3,FLOT1,GPR108,GPS2,HCK,IRAK1,IRF7,KLRC3,KLRC4,LBP,LSM14A,LTF,MAPKAPK2,MBL2,MEFV,NR1D1,OAS1,PAK3,REG3G,SCIMP,SEC14L1,TLR3,TNIP1,TREM2,TREML4,TRIM15,UNC93B1,XIAP
GO:0045860	positive regulation of protein kinase activity	0.000336919	0.000336919	ACE,ADAM8,ADRB2,AGAP2,AGER,AXIN1,CACUL1,CAMKK1,CASS4,CCL19,CCL21,CCL5,CCND3,CCR7,CD300A,CDKN1A,CHI3L1,CSF1R,DAXX,DDR2,EGF,EMP2,ERP29,GH1,IL6R,INS,IRAK1,JTB,LAT,LTF,MAP2K2,MAP2K7,MAP3K11,MARK2,MMD,PARK7,PARP16,PIK3R5,PIK3R6,PKD1,PPP2CA,RHOA,S100A12,SESN2,SLC27A1,SPATC1L,STK11,TAOK2,TAOK3,TCL1A,TCL1B,TELO2,TLR3,TNFRSF10A,TRAF2,WDR24
GO:0001909	leukocyte mediated cytotoxicity	0.000341179	0.000341179	AGER,ARRB2,B2M,CEBPG,CRK,CTSG,CX3CR1,EMP2,GZMB,GZMM,HLA-A,HLA-B,HLA-DRA,HLA-F,ICAM1,IL12RB1,IL7R,KLRC3,KLRC4,LYST,NKG7,PIK3R6,RAET1E,SLAMF7,TREM1,TUBB,VAV1
GO:0045937	positive regulation of phosphate metabolic process	0.000353389	0.000353389	ACE,ADAM8,ADRB2,AGAP2,AGER,AKTIP,APLNR,APOC2,ARAF,ARRB2,AXIN1,BMP15,CACUL1,CAMKK1,CASS4,CCL19,CCL21,CCL5,CCND3,CCR7,CD300A,CD33,CD81,CDH5,CDKN1A,CHI3L1,CNTF,CSF1R,CSH2,CSHL1,CX3CL1,CX3CR1,DAXX,DDR1,DDR2,DHX34,EGF,EHD4,EMP2,ENPP7,ERP29,FCRL3,FGF6,FLOT1,FLT4,FXR2,GATA1,GDF15,GDF2,GH1,HAX1,HDAC6,HSF1,IL3,IL6R,INHBE,INS,IQGAP3,IRAK1,ITLN1,JTB,LAT,LHCGR,LIMK2,LTF,MAP2K2,MAP2K7,MAP3K11,MARK2,MLST8,MMD,…
GO:0010562	positive regulation of phosphorus metabolic process	0.000353389	0.000353389	ACE,ADAM8,ADRB2,AGAP2,AGER,AKTIP,APLNR,APOC2,ARAF,ARRB2,AXIN1,BMP15,CACUL1,CAMKK1,CASS4,CCL19,CCL21,CCL5,CCND3,CCR7,CD300A,CD33,CD81,CDH5,CDKN1A,CHI3L1,CNTF,CSF1R,CSH2,CSHL1,CX3CL1,CX3CR1,DAXX,DDR1,DDR2,DHX34,EGF,EHD4,EMP2,ENPP7,ERP29,FCRL3,FGF6,FLOT1,FLT4,FXR2,GATA1,GDF15,GDF2,GH1,HAX1,HDAC6,HSF1,IL3,IL6R,INHBE,INS,IQGAP3,IRAK1,ITLN1,JTB,LAT,LHCGR,LIMK2,LTF,MAP2K2,MAP2K7,MAP3K11,MARK2,MLST8,MMD,…
GO:0051094	positive regulation of developmental process	0.000353962	0.000353962	ACE,ACIN1,ADAM8,ADAMTS9,ADRB2,AGAP2,AGER,ALOX5,ANAPC2,APLNR,ARNT,ARRB2,BTN2A2,C3AR1,CARM1,CBLN2,CCL19,CCR1,CDH5,CFL1,CHI3L1,CHODL,CNTF,CORO1C,CX3CL1,CX3CR1,CXCR3,DCT,DDR2,DMD,ECM1,EGF,EHD2,EMP2,ERAP1,ESRRB,EVI2B,FLOT1,FLRT3,FOS,FOXN1,FOXS1,GATA1,GDF15,GDF2,GDPD2,GH1,GHRL,HAMP,HAX1,HDAC6,HLA-DRA,HLX,HMG20B,HMOX1,HSF1,HYAL1,IFITM1,IL10,IL12RB1,IL2RG,IL6R,IL7R,INPP5D,INS,IQGAP3,ITGAX,ITGB2,JUNB,JUP,…
GO:0045089	positive regulation of innate immune response	0.000356218	0.000356218	ADAM8,ARRB2,CACTIN,CASP1,CCL5,CD300A,CD300LF,CLEC4E,CLPB,DHX58,FCN2,FCRL3,FLOT1,GBP5,GPR108,GPS2,HCK,HEXIM1,HLA-F,IFI16,IRAK1,IRF7,KLRC3,KLRC4,LBP,LSM14A,LTF,MAPKAPK2,MBL2,MEFV,MNDA,NR1D1,OAS1,PAK3,PYHIN1,RAET1E,RBM14,REG3G,SCIMP,SEC14L1,TLR3,TNIP1,TREM2,TREML4,TRIM15,UNC93B1,VAV1,XIAP
GO:0016310	phosphorylation	0.000363727	0.000363727	AAK1,ACE,ADAM10,ADAM8,ADCK5,ADORA2A,ADRB2,AGAP2,AGER,AKTIP,ANKK1,APLNR,ARAF,ARRB2,AXIN1,BARD1,BDKRB2,BMP15,BRD2,CACTIN,CACUL1,CAMK1G,CAMKK1,CASS4,CBL,CCL19,CCL2,CCL21,CCL5,CCND3,CCNK,CCR7,CD300A,CD81,CDH5,CDK16,CDK5RAP3,CDKN1A,CHI3L1,CHMP6,CLK1,CNTF,CORO1C,CSF1R,CSF2RB,CSH2,CSHL1,CTBP1,CTDSP1,CTSG,CX3CL1,CX3CR1,DAPK3,DAXX,DDR1,DDR2,DHX34,DMD,DUSP3,EGF,EHD4,EMP2,EPS8L1,ERP29,FGF6,FLOT1,FLT4,FRK,FS…
GO:0043122	regulation of I-kappaB kinase/NF-kappaB signaling	0.000429339	0.000429339	APOL3,BRD4,C9ORF89,CACTIN,CARD16,CARD8,CASP1,CC2D1A,CCDC22,CCL19,CCL21,CCR7,CX3CL1,ECM1,EDA2R,FASLG,HMOX1,IKBKG,IRAK1,LGALS1,LILRB4,LIME1,LTF,MAPKBP1,NKIRAS2,NLRP12,NR1D1,PPM1N,RHOA,S100A12,S100A4,S100B,SECTM1,SPHK2,TLR3,TMEM101,TNIP1,TRAF2,TRAF3IP2,TREM2,TRIM14,TRIML1,WDR83
GO:0044093	positive regulation of molecular function	0.000447758	0.000447758	ACE,ACR,ADAM8,ADAP2,ADRB2,AGAP2,AGER,AKTIP,APOC2,ARHGAP35,ARHGAP6,AXIN1,B2M,BBC3,BCL2L13,CACUL1,CAMKK1,CARD16,CARD8,CASP1,CASQ1,CASS4,CCL1,CCL16,CCL19,CCL2,CCL21,CCL22,CCL3L3,CCL5,CCL7,CCND3,CCR7,CD300A,CD33,CD81,CDKN1A,CEBPG,CHI3L1,CIDEB,CLIC2,CLN5,CORO1C,CRK,CSF1R,CX3CL1,CX3CR1,CYTL1,DAOA,DAXX,DDR1,DDR2,DIABLO,DMD,DRD5,EDA2R,EGF,EMP2,ERP29,EVI5L,FASLG,FCRL3,FLOT1,FLT4,FSHR,FTMT,FZD2,FZR1,GH1,GN…
GO:0030595	leukocyte chemotaxis	0.000449022	0.000449022	ADAM10,ADAM8,ALOX5,C3AR1,CALR,CCL1,CCL16,CCL19,CCL2,CCL21,CCL22,CCL3L3,CCL5,CCL7,CCR1,CCR7,CSF1R,CSF3R,CTSG,CX3CL1,CX3CR1,DPEP1,FCER1G,GPSM3,IL10,IL6R,ITGB2,LBP,LYST,PADI2,PPBP,RPL13A,S100A12,S100A8,S100A9,SAA1,SERPINE1,SLAMF8,TNFSF18,TREM1,VAV1
GO:0046631	alpha-beta T cell activation	0.00046177	0.00046177	ADORA2A,AGER,BCL3,CCL19,CD300A,CD81,CLEC4G,FUT7,HLA-A,HLA-DRA,HLX,IL12RB1,IL2RG,IL6R,INS,JAK3,JUNB,LGALS9B,LGALS9C,LILRB4,LY9,NFKBID,NKG7,PLA2G2D,RHOA,RUNX1,SEMA4A,TNFRSF14,TNFSF18,TYK2,ZAP70,ZFPM1,ZNF683
GO:0032879	regulation of localization	0.000509542	0.000509542	AAK1,ABCA12,ABCA13,ABCA2,ABCG5,ABCG8,ACE,ACTG1,ADAM10,ADAM8,ADORA2A,ADRB2,AGAP2,AHNAK,ALOX5,ANKRD13D,APLNR,APOC1,APOC2,APOC4,ARHGDIG,ARRB2,ATP4A,B2M,BARD1,BBC3,BEST1,C1QTNF3,CABP2,CABP4,CACNA1E,CACNA1I,CACNA2D3,CACNA2D4,CACNG1,CALHM1,CALR,CASQ1,CATSPER1,CBL,CCL19,CCL2,CCL21,CCL5,CCR1,CCR7,CD22,CD300A,CD300LF,CD33,CD81,CDH13,CDK16,CDK5RAP3,CES1,CETP,CFP,CLCN1,CLCNKA,CLIC2,CLIC4,CNN2,CX3CL1,CXCR3,C…
GO:0071356	cellular response to tumor necrosis factor	0.000511616	0.000511616	BIRC7,CACTIN,CARD16,CARD8,CASP1,CCL1,CCL16,CCL19,CCL2,CCL21,CCL22,CCL3L3,CCL5,CCL7,CHI3L1,CX3CL1,DFNA5,EDA2R,EIF5A,FOS,GBP1,GPS2,HAMP,HYAL1,KLF2,MYOG,NKIRAS2,NLRP2,NR1D1,OCSTAMP,PLVAP,SPHK1,TCL1A,TNFRSF14,TNFRSF4,TNFSF18,TRAF2,TRAF3IP2,XIAP
GO:0050790	regulation of catalytic activity	0.000512008	0.000512008	ACE,ACR,ADAM8,ADAP2,ADORA2A,ADRB2,AGAP2,AGER,AMBP,AOC3,APOC1,APOC2,ARHGAP35,ARHGAP6,ARHGAP9,ARRB2,AXIN1,BBC3,BCL2L13,BIRC7,BOD1L2,CACUL1,CAMKK1,CARD16,CARD8,CASP1,CASS4,CAST,CBL,CCL1,CCL16,CCL19,CCL2,CCL21,CCL22,CCL3L3,CCL5,CCL7,CCND3,CCNK,CCR7,CD300A,CD33,CD81,CDK5RAP3,CDKN1A,CHI3L1,CHMP6,CIDEB,CORO1C,CRK,CSF1R,CST7,CST9L,CSTA,CX3CL1,DAOA,DAXX,DDAH2,DDR1,DDR2,DIABLO,DPEP1,DRD5,DUSP3,ECM1,EGF,EMP…
GO:0071674	mononuclear cell migration	0.000521949	0.000521949	ADAM10,ADAM8,AGER,ALOX5,C3AR1,CALR,CCL1,CCL16,CCL19,CCL2,CCL21,CCL22,CCL3L3,CCL5,CCL7,CCR1,CCR7,CRK,CSF1R,CTSG,CX3CL1,CX3CR1,ECM1,FUT7,IL6R,MSN,NLRP12,PADI2,RHOA,S100A12,SAA1,SERPINE1,SLAMF8,TNFRSF14,TNFSF18,ZAP70
GO:0002548	monocyte chemotaxis	0.000530453	0.000530453	CCL1,CCL16,CCL19,CCL2,CCL21,CCL22,CCL3L3,CCL5,CCL7,CCR1,CTSG,CX3CL1,CX3CR1,IL6R,S100A12,SERPINE1,SLAMF8,TNFSF18
GO:0050729	positive regulation of inflammatory response	0.000561543	0.000561543	ABCC1,ACE,ADAM8,CASP1,CCL1,CCR7,CD81,CREB3L3,CX3CL1,FFAR3,GPSM3,LBP,LGALS1,MAPK13,MEFV,NKG7,NLRP10,NLRP12,OSM,PARK7,S100A12,S100A8,S100A9,SERPINE1,SETD4,TLR3,TNFSF18,TNIP1,TREM2
GO:0048002	antigen processing and presentation of peptide antigen	0.000564913	0.000564913	ABCB9,ACE,B2M,CALR,CD209,ERAP1,FCER1G,HLA-A,HLA-B,HLA-C,HLA-DMA,HLA-DOB,HLA-DRA,HLA-F,IFI30,TREM2,UNC93B1
GO:0009988	cell-cell recognition	0.000579739	0.000579739	ACR,ADAM18,ADAM2,ARSA,CCL19,CCL21,CCR7,CD209,CD81,CD9,DCST1,DCST2,FUT3,LY6K,MSN,PCSK4,SPACA3,SPPL2C,ZP4
GO:0050911	detection of chemical stimulus involved in sensory perception of smell	0.000584697	0.000584697	OR10D3,OR10G8,OR10P1,OR10S1,OR10W1,OR13F1,OR1E1,OR1E2,OR1J2,OR2A12,OR2A14,OR2A5,OR2B6,OR2F1,OR2F2,OR2H2,OR2T33,OR2T4,OR2T6,OR4A16,OR4A5,OR4C3,OR4C5,OR4C6,OR4D1,OR4D10,OR4E2,OR4K2,OR4K5,OR4M1,OR4M2,OR4Q3,OR51D1,OR51E1,OR51G1,OR51S1,OR51T1,OR52A5,OR52R1,OR52W1,OR56B4,OR5A2,OR5AU1,OR5C1,OR5D14,OR5L1,OR5M11,OR5M9,OR5W2,OR6B1,OR6F1,OR6J1,OR8G5,OR8J3,OR8U1,OR9G1,OR9G4,OR9I1,OR9Q1
GO:0002474	antigen processing and presentation of peptide antigen via MHC class I	0.000591501	0.000591501	ABCB9,ACE,B2M,CALR,ERAP1,FCER1G,HLA-A,HLA-B,HLA-C,HLA-F,IFI30
GO:0001932	regulation of protein phosphorylation	0.000611511	0.000611511	ACE,ADAM8,ADORA2A,ADRB2,AGAP2,AGER,AKTIP,APLNR,ARAF,ARRB2,AXIN1,BDKRB2,BMP15,CACTIN,CACUL1,CAMKK1,CASS4,CBL,CCL19,CCL21,CCL5,CCND3,CCNK,CCR7,CD300A,CD81,CDH5,CDK5RAP3,CDKN1A,CHI3L1,CHMP6,CNTF,CORO1C,CSF1R,CSH2,CSHL1,CTDSP1,CX3CL1,CX3CR1,DAXX,DDR2,DMD,DUSP3,EGF,EHD4,EMP2,ERP29,FGF6,FLOT1,FLT4,FSHR,FXR2,GADD45B,GATA1,GDF15,GDF2,GH1,HAX1,HDAC6,HEXIM1,HEXIM2,HGS,HSF1,IL3,IL6R,INHBE,INPP5J,INS,IQGAP3,…
GO:1903039	positive regulation of leukocyte cell-cell adhesion	0.000612898	0.000612898	ADAM8,AGER,ALOX5,B2M,BTN2A2,CCL19,CCL2,CCL21,CCL5,CCR7,CD209,CD5,CD81,FUT7,HLA-A,HLA-DMA,HLA-DOB,HLA-DRA,HLX,IL12RB1,IL2RG,IL7R,IRAK1,ITGB2,JAK3,LGALS1,LILRB4,NFKBID,PDCD1LG2,PIK3R6,PTAFR,RHOA,RUNX1,SIRPB1,SIRPG,SMARCA4,SMARCB1,SMARCD2,TNFRSF14,TYK2,VAV1,VNN1,ZAP70,ZP4
GO:0045104	intermediate filament cytoskeleton organization	0.000626187	0.000626187	BFSP2,CLN8,EPPK1,EVPL,KRT17,KRT3,KRT36,KRT5,KRT71,KRT72,KRT73,KRT74,KRT75,KRT76,KRT78,KRT79,KRT80,KRT82,KRT83,NDEL1,SOD1
GO:0010876	lipid localization	0.000669099	0.000669099	ABCA12,ABCA13,ABCA2,ABCC1,ABCG5,ABCG8,ACE,APOC1,APOC2,APOC4,APOC4-APOC2,APOL1,APOL3,APOM,BDKRB2,CES1,CETP,CLN8,CPT1B,CYP4A11,EEPD1,EGF,ENPP7,FABP7,FASLG,GHRL,GPS2,GRAMD1A,GRAMD1B,GRAMD1C,LBP,LCAT,LHCGR,MSR1,NR1H2,NTSR1,OSBPL3,OSBPL5,OSBPL9,PITPNM2,PLA2G2C,PLA2G2D,PLA2G2F,PLA2G6,PRELID1,PSAP,RBP2,SERPINA5,SLC10A1,SLC13A3,SLC22A11,SLC22A2,SLC22A8,SLC25A11,SLC25A20,SLC27A1,SLC27A3,SLC27A5,SLCO2A1,SM…
GO:0046649	lymphocyte activation	0.00071302	0.00071302	ADAM8,ADORA2A,AGER,B2M,BAG6,BCL3,BTN2A2,C17ORF99,CCL19,CCL2,CCL21,CCL5,CCND3,CCR7,CD209,CD22,CD300A,CD5,CD81,CDKN1A,CEBPG,CLEC4E,CLEC4G,CTSG,DUSP3,EMP2,ERCC1,FCER1G,FCRL3,FOXN1,FUT7,GPS2,HLA-A,HLA-DMA,HLA-DOB,HLA-DRA,HLA-F,HLX,HSH2D,ICAM1,IL10,IL12RB1,IL20RB,IL2RG,IL6R,IL7R,INPP5D,INS,ITGB2,JAK3,JUNB,KAT7,KLF6,KLRC3,LAT,LAX1,LFNG,LGALS1,LGALS9B,LGALS9C,LILRB4,LY9,MNDA,MSH6,MSN,MZB1,NFKBID,NKG7,PA…
GO:0002699	positive regulation of immune effector process	0.000715588	0.000715588	B2M,C17ORF99,CCL19,CD300A,CD81,CFP,DHX58,FCN2,FFAR3,GATA1,HLA-A,HLA-B,HLA-DRA,HLA-F,HLX,HMOX1,IL10,IL12RB1,IL1R1,ITGB2,KLK3,KLK7,KLRC3,KLRC4,LBP,MAPKAPK2,MBL2,MZB1,NFKBID,PTAFR,RAET1E,SCIMP,SLC7A5,SPHK2,SPON2,TLR3,TNFRSF14,TNFRSF4,TNFSF13,TRAF2,TREM2,VAV1
GO:0045103	intermediate filament-based process	0.000732722	0.000732722	BFSP2,CLN8,EPPK1,EVPL,KRT17,KRT3,KRT36,KRT5,KRT71,KRT72,KRT73,KRT74,KRT75,KRT76,KRT78,KRT79,KRT80,KRT82,KRT83,NDEL1,SOD1
GO:0006816	calcium ion transport	0.000794179	0.000794179	ACE,ADORA2A,AFG3L2,AHNAK,ANXA9,APLNR,ARRB2,BBC3,BEST1,CABP2,CABP4,CACNA1E,CACNA1I,CACNA2D3,CACNA2D4,CACNG1,CALHM1,CASQ1,CATSPER1,CCL19,CCL2,CCL21,CCL5,CCR1,CCR7,CD33,CLIC2,CX3CL1,CXCR3,DMD,EGF,F2RL3,FASLG,FCRL3,FFAR1,GJA4,GNB5,HOMER3,JAK3,JSRP1,KCNE1,LHCGR,LIME1,NPPA,NPSR1,NTSR1,P2RX5,PKD1,PKDREJ,PLA2G6,PLP1,RAMP1,RCVRN,RGS4,RHOA,RYR3,SLC25A25,SLC9A1,SLN,SPHK2,STC2,TRPM5,TSPO
GO:0034612	response to tumor necrosis factor	0.000805867	0.000805867	ADAM10,BIRC7,CACTIN,CARD16,CARD8,CASP1,CCL1,CCL16,CCL19,CCL2,CCL21,CCL22,CCL3L3,CCL5,CCL7,CHI3L1,CX3CL1,DFNA5,EDA2R,EIF5A,FOS,GBP1,GPS2,HAMP,HYAL1,KLF2,MAP2K7,MYOG,NKIRAS2,NLRP2,NR1D1,OCSTAMP,PLVAP,SPHK1,TCL1A,TNFRSF14,TNFRSF4,TNFSF18,TRAF2,TRAF3IP2,XIAP
GO:0046634	regulation of alpha-beta T cell activation	0.000814251	0.000814251	ADORA2A,AGER,CCL19,CD300A,CD81,CLEC4G,HLA-A,HLA-DRA,HLX,IL12RB1,IL2RG,JAK3,JUNB,LGALS9B,LGALS9C,LILRB4,NFKBID,RHOA,RUNX1,TNFRSF14,TNFSF18,TYK2,ZAP70,ZNF683
GO:0042327	positive regulation of phosphorylation	0.000827115	0.000827115	ACE,ADAM8,ADRB2,AGAP2,AGER,AKTIP,APLNR,ARAF,ARRB2,AXIN1,BMP15,CACUL1,CAMKK1,CASS4,CCL19,CCL21,CCL5,CCND3,CCR7,CD300A,CD81,CDKN1A,CHI3L1,CNTF,CSF1R,CSH2,CSHL1,CX3CL1,CX3CR1,DAXX,DDR1,DDR2,DHX34,EGF,EHD4,EMP2,ERP29,FGF6,FLOT1,FLT4,FXR2,GATA1,GDF15,GDF2,GH1,HAX1,HDAC6,HSF1,IL3,IL6R,INHBE,INS,IQGAP3,IRAK1,ITLN1,JTB,LAT,LIMK2,LTF,MAP2K2,MAP2K7,MAP3K11,MARK2,MLST8,MMD,MOB3A,OSM,PARK7,PARP16,PIK3R5,PIK3…
GO:0048525	negative regulation of viral process	0.000850086	0.000850086	APOBEC3A,APOBEC3H,CCL5,HEXIM1,IFI16,IFITM1,IFITM2,IL32,ILF3,ISG20,LTF,LY6E,MBL2,MX1,N4BP1,OAS1,SETDB1,TNIP1,TRIM10,TRIM14,TRIM15
GO:0050906	detection of stimulus involved in sensory perception	0.000898498	0.000898498	ARRB2,BEST1,CACNA2D4,HPN,NTSR1,OR10D3,OR10G8,OR10P1,OR10S1,OR10W1,OR13F1,OR1E1,OR1E2,OR1J2,OR2A12,OR2A14,OR2A5,OR2B6,OR2F1,OR2F2,OR2H2,OR2T33,OR2T4,OR2T6,OR4A16,OR4A5,OR4C3,OR4C5,OR4C6,OR4D1,OR4D10,OR4E2,OR4K2,OR4K5,OR4M1,OR4M2,OR4Q3,OR51D1,OR51E1,OR51G1,OR51S1,OR51T1,OR52A5,OR52R1,OR52W1,OR56B4,OR5A2,OR5AU1,OR5C1,OR5D14,OR5L1,OR5M11,OR5M9,OR5W2,OR6B1,OR6F1,OR6J1,OR8G5,OR8J3,OR8U1,OR9G1,OR9G4,OR9…
GO:1902105	regulation of leukocyte differentiation	0.000898498	0.000898498	ACIN1,ADAM8,AGER,BTN2A2,C1QC,CCL19,CCR1,CLEC4G,EVI2B,FCRL3,FOS,FOXN1,FSHR,FSTL3,HAX1,HLA-B,HLA-DRA,HLX,HSF1,IL10,IL12RB1,IL2RG,IL7R,INPP5D,IRF7,JAK3,JUNB,LILRB4,LTF,NFKBID,OCSTAMP,PIK3R6,PRELID1,RHOA,RUNX1,SLAMF8,SMARCA4,SMARCB1,SMARCD2,SOD1,TCTA,TFE3,TLR3,TNFSF18,TREM2,VNN1,ZAP70,ZFPM1,ZNF683
GO:0051924	regulation of calcium ion transport	0.000947654	0.000947654	ACE,ADORA2A,AHNAK,APLNR,ARRB2,BEST1,CABP2,CABP4,CACNG1,CASQ1,CCL2,CCL5,CCR1,CD33,CLIC2,CX3CL1,CXCR3,DMD,EGF,F2RL3,FCRL3,FFAR1,GNB5,HOMER3,JAK3,JSRP1,KCNE1,LHCGR,LIME1,NPPA,NPSR1,NTSR1,P2RX5,PLA2G6,PLP1,RCVRN,RGS4,RHOA,SLC9A1,SLN,SPHK2,STC2,TSPO
GO:0065008	regulation of biological quality	0.000947654	0.000947654	AAK1,ABCA12,ABCA2,ABCC1,ACE,ACTG1,ADAM10,ADD3,ADM5,ADORA2A,ADRB2,AGER,AKR1C2,ALOX5,ANAPC2,APLNR,AQP4,ARHGAP35,ARNT,ARRB2,ASGR2,ATP6AP1,ATP6V1B1,BAG6,BBC3,BDKRB2,BEST2,BLOC1S4,C10ORF90,C1GALT1C1,C1QTNF3,C3AR1,C6ORF25,CACNA1I,CALR,CATSPER1,CBLN2,CCL1,CCL2,CCL21,CCL5,CCL7,CCR1,CCR7,CCRL2,CD52,CD81,CD9,CDC42SE1,CDH5,CDK16,CFL1,CHRNA1,CHRNE,CHRNG,CLCN1,CLCN6,CLIC4,CLN5,CLN8,CNOT3,COL3A1,COLQ,CPS1,CRK,…
GO:0060326	cell chemotaxis	0.000961375	0.000961375	ABCC1,ADAM10,ADAM8,ALOX5,ARRB2,C3AR1,CALR,CCL1,CCL16,CCL19,CCL2,CCL21,CCL22,CCL3L3,CCL5,CCL7,CCR1,CCR7,CCRL2,CRK,CSF1R,CSF3R,CTSG,CX3CL1,CX3CR1,CXCR3,DPEP1,FCER1G,GPSM3,IL10,IL6R,ITGB2,LBP,LYST,NR4A1,PADI2,PLXNB3,PPBP,PRKD2,RPL13A,S100A12,S100A8,S100A9,SAA1,SERPINE1,SLAMF8,TNFSF18,TREM1,VAV1
GO:0030097	hemopoiesis	0.000965256	0.000965256	ACE,ACIN1,ADAM8,AGER,ARNT,ATP6AP1,B2M,BCL3,BRPF1,BTN2A2,C17ORF99,C1QC,C6ORF25,CCL19,CCR1,CCR7,CD81,CDK5RAP3,CEBPG,CLEC4E,CLEC4G,CLEC5A,CLPB,CNN2,CSF1R,CSF3R,DNASE2,EPB42,EPOR,ERCC1,EVI2B,FCER1G,FCRL3,FLT4,FOS,FOXN1,FSHR,FSTL3,FUT7,GATA1,GPS2,HAX1,HLA-B,HLA-DRA,HLX,HOXB8,HSF1,HSPA9,IFI16,IL10,IL12RB1,IL25,IL2RG,IL3,IL6R,IL7R,INPP5D,IRF7,JAK3,JUNB,KAT7,KLF1,KLF2,KLF6,KRT75,LFNG,LGALS1,LILRB4,LTF,LY…
GO:0002764	immune response-regulating signaling pathway	0.000965256	0.000965256	ARRB2,BAG6,BTN2A2,C3AR1,CACTIN,CASP1,CCR7,CD22,CD300A,CD300LF,CD33,CD81,CLEC4E,CLPB,DHX58,DUSP3,FCER1G,FCN2,FCRL3,FLOT1,FPR1,GBP1,GPR108,GPS2,HCK,HLA-A,IKBKG,IL20RB,INPP5D,IRAK1,IRF7,KHDRBS1,KLRC3,KLRC4,LAX1,LBP,LILRB4,LIME1,LSM14A,LTF,MAP2K7,MAPKAPK2,MBL2,MEFV,MNDA,NFKBID,NR1D1,OAS1,PAK3,PIGR,PLA2G6,PRKD2,PVRIG,REG3G,SCIMP,SEC14L1,SH2B2,SLA2,STK11,TLR3,TNIP1,TREM2,TREML4,TRIM15,UNC93B1,VAV1,XIAP…
GO:0044281	small molecule metabolic process	0.00101807	0.00101807	ABCA2,ABCC1,ACER1,ACOT2,ACSM5,ADIPOR2,AGXT,AKR1C2,ALDH3A2,ALDH3B1,ALDH3B2,ALDH6A1,ALOX5,APOBEC3A,APOBEC3H,APOC1,APOC2,APOL1,ARNT,ASMTL,ATP5G1,ATP6V1B1,AWAT1,C1QTNF3,CA5A,CASP1,CES1,CETP,CLN8,CLPX,CPA1,CPS1,CPT1B,CRYM,CTNS,CYGB,CYP2A13,CYP2W1,CYP4A11,CYP4F12,DCAKD,DCT,DDAH2,DDB1,DDO,DEGS2,DHCR7,DHRS13,DIP2A,DPAGT1,DPEP1,ECHS1,FAM3A,FARSA,FDFT1,FPGS,FTCD,FUT2,FUT5,FUT7,GAA,GAD2,GCDH,GDA,GGT6,GGTLC1…
GO:0034341	response to type II interferon	0.00103206	0.00103206	ACTG1,AQP4,CASP1,CCL1,CCL16,CCL19,CCL2,CCL21,CCL22,CCL3L3,CCL5,CCL7,CX3CL1,DAPK3,FASLG,GBP1,GBP5,HCK,IFITM1,IFITM2,IL12RB1,MEFV,MYO1C,NR1H2,RPL13A,SLC30A8,TLR3,TYK2
GO:0050907	detection of chemical stimulus involved in sensory perception	0.00104215	0.00104215	OR10D3,OR10G8,OR10P1,OR10S1,OR10W1,OR13F1,OR1E1,OR1E2,OR1J2,OR2A12,OR2A14,OR2A5,OR2B6,OR2F1,OR2F2,OR2H2,OR2T33,OR2T4,OR2T6,OR4A16,OR4A5,OR4C3,OR4C5,OR4C6,OR4D1,OR4D10,OR4E2,OR4K2,OR4K5,OR4M1,OR4M2,OR4Q3,OR51D1,OR51E1,OR51G1,OR51S1,OR51T1,OR52A5,OR52R1,OR52W1,OR56B4,OR5A2,OR5AU1,OR5C1,OR5D14,OR5L1,OR5M11,OR5M9,OR5W2,OR6B1,OR6F1,OR6J1,OR8G5,OR8J3,OR8U1,OR9G1,OR9G4,OR9I1,OR9Q1,PIGR,RTP2,TAS1R3,TAS2R1
GO:0002523	leukocyte migration involved in inflammatory response	0.00104215	0.00104215	ADAM8,ALOX5,CX3CL1,FUT7,ITGB2,LBP,S100A8,S100A9,SLAMF8
GO:0007275	multicellular organism development	0.00107199	0.00107199	ABCA12,ABCA2,ACE,ACIN1,ACTBL2,ACTC1,ACTG1,ADAM10,ADAM8,ADAMTS4,ADAMTS9,ADAMTSL2,ADAP2,ADIPOR2,ADORA2A,ADRB2,AFG3L2,AGER,ALDH3A2,ALOX5,ANAPC2,AP1B1,APLNR,ARHGAP35,ARHGDIG,ARNT,ARRB2,ARSA,ASTN1,ATG16L1,ATN1,ATP6AP1,ATP6V1B1,AXIN1,B2M,BAG6,BCAN,BCL3,BFSP2,BIRC7,BLOC1S4,BMP15,BRD2,BRPF1,BTN2A2,C1QC,C3AR1,C6ORF25,CABP4,CALR,CARM1,CBL,CBLN2,CBLN4,CCDC154,CCDC182,CCDC85C,CCL19,CCL2,CCM2,CCR1,CD9,CDH13,C…
GO:0048468	cell development	0.00108934	0.00108934	ABCA12,ABCA2,ACE,ACIN1,ACRBP,ACTBL2,ACTC1,ACTG1,ADAD1,ADAD2,ADAM8,ADORA2A,AFG3L2,AGER,ANAPC2,ARHGAP35,ARNT,ATP6AP1,AXIN1,B2M,BCL3,BFSP2,BIN3,BLOC1S4,BMP15,BRPF1,BTN2A2,C17ORF99,C1GALT1C1,C1QC,C6ORF25,CABP4,CARM1,CASQ1,CCDC42,CCL19,CCL21,CCM2,CCR1,CCR7,CD81,CDH5,CDK16,CDK5RAP3,CEBPG,CFL1,CHODL,CLEC4E,CLEC4G,CLEC5A,CLIC4,CLN5,CLPB,CNN2,CNTF,CNTN6,CORO1C,CRK,CSF1R,CSF3R,CTDSP1,CTTN,CUL3,CX3CL1,CX3CR…
GO:0071621	granulocyte chemotaxis	0.00118767	0.00118767	C3AR1,CCL1,CCL16,CCL19,CCL2,CCL21,CCL22,CCL3L3,CCL5,CCL7,CCR7,CSF1R,CSF3R,CX3CL1,DPEP1,FCER1G,ITGB2,LBP,PPBP,S100A12,S100A8,S100A9,SAA1,TNFSF18,TREM1,VAV1
GO:0002221	pattern recognition receptor signaling pathway	0.00121335	0.00121335	ARRB2,CACTIN,CASP1,CD300A,CD300LF,CLEC4E,CLPB,DHX58,FCN2,FCRL3,FLOT1,GPR108,GPS2,IRAK1,IRF7,LBP,LSM14A,LTF,MAPKAPK2,MBL2,MEFV,NR1D1,OAS1,REG3G,SCIMP,SEC14L1,TLR3,TNIP1,TREM2,TREML4,TRIM15,UNC93B1,XIAP
GO:0030301	cholesterol transport	0.00122442	0.00122442	ABCA12,ABCA13,ABCA2,ABCG5,ABCG8,APOC1,APOC2,APOM,CES1,CETP,EEPD1,EGF,ENPP7,GPS2,LCAT,MSR1,NR1H2,OSBPL5,STARD3,TREM2,TSPO,TSPO2,VPS53
GO:0031399	regulation of protein modification process	0.00127212	0.00127212	ABCA2,ACE,ADAM8,ADORA2A,ADRB2,AGAP2,AGER,AKTIP,APLNR,ARAF,ARNT,ARRB2,AXIN1,BDKRB2,BIRC7,BMP15,BOD1L2,CACTIN,CACUL1,CAMKK1,CASS4,CBL,CCL19,CCL21,CCL5,CCND3,CCNK,CCR7,CD300A,CD33,CD81,CDH5,CDK5RAP3,CDKN1A,CHI3L1,CHMP6,CNTF,CORO1C,CSF1R,CSH2,CSHL1,CTBP1,CTDSP1,CUL3,CX3CL1,CX3CR1,DAXX,DDR2,DIP2A,DMD,DUSP3,EGF,EHD4,EMP2,ERP29,FCRL3,FGF6,FLOT1,FLT4,FSHR,FXR2,FXYD1,FZR1,GABARAP,GADD45B,GATA1,GDF15,GDF2,…
GO:0006468	protein phosphorylation	0.00130007	0.00130007	AAK1,ACE,ADAM10,ADAM8,ADORA2A,ADRB2,AGAP2,AGER,AKTIP,ANKK1,APLNR,ARAF,ARRB2,AXIN1,BDKRB2,BMP15,BRD2,CACTIN,CACUL1,CAMK1G,CAMKK1,CASS4,CBL,CCL19,CCL2,CCL21,CCL5,CCND3,CCNK,CCR7,CD300A,CD81,CDH5,CDK16,CDK5RAP3,CDKN1A,CHI3L1,CHMP6,CLK1,CNTF,CORO1C,CSF1R,CSF2RB,CSH2,CSHL1,CTBP1,CTDSP1,CTSG,CX3CL1,CX3CR1,DAPK3,DAXX,DDR1,DDR2,DMD,DUSP3,EGF,EHD4,EMP2,ERP29,FGF6,FLOT1,FLT4,FRK,FSHR,FXR2,GADD45B,GATA1,GDF…
GO:0007249	I-kappaB kinase/NF-kappaB signaling	0.00147135	0.00147135	APOL3,BCL3,BRD4,C9ORF89,CACTIN,CARD16,CARD8,CASP1,CC2D1A,CCDC22,CCL19,CCL21,CCR7,CX3CL1,CX3CR1,ECM1,EDA2R,FASLG,HMOX1,IKBKG,IRAK1,LGALS1,LILRB4,LIME1,LTF,MAPKBP1,NKIRAS2,NLRP12,NR1D1,PPM1N,RHOA,S100A12,S100A4,S100B,SECTM1,SPHK2,TLR3,TMEM101,TNIP1,TRAF2,TRAF3IP2,TREM2,TRIM14,TRIML1,WDR83
GO:0032496	response to lipopolysaccharide	0.0014742	0.0014742	ACE,CACTIN,CARD16,CARD8,CASP1,CCL2,CCL5,CCR7,CD68,CPS1,CSF2RB,CTSG,CX3CL1,CX3CR1,DEFA3,DEFA4,FASLG,FOS,GATA1,HAMP,HCK,HSF1,IL10,IL10RA,IRAK1,LBP,LTF,MAP2K7,MAPKAPK2,MPO,NR1D1,NR4A1,PDCD1LG2,PPBP,PTAFR,PTGIR,RHOA,RPL13A,S100A8,S100A9,SBNO2,SCIMP,SERPINE1,SHPK,SLC7A5,SPON2,TNIP1,TREM2,TSPO,WDR83
GO:0002253	activation of immune response	0.00153277	0.00153277	ARRB2,BAG6,BTN2A2,C1QB,C1QC,C3AR1,CACTIN,CASP1,CCR7,CD22,CD300A,CD300LF,CD5L,CD81,CFP,CLEC4E,CLPB,DHX58,DUSP3,FCER1G,FCN2,FCRL3,FLOT1,FPR1,GBP1,GPR108,GPS2,HCK,HEXIM1,HLA-A,IFI16,IKBKG,INPP5D,IRAK1,IRF7,KHDRBS1,KLRC3,KLRC4,LAX1,LBP,LILRB4,LIME1,LSM14A,LTF,MAPKAPK2,MBL2,MEFV,MNDA,NFKBID,NR1D1,OAS1,PAK3,PLA2G6,PRKD2,PVRIG,PYHIN1,RBM14,REG3G,SCIMP,SEC14L1,SH2B2,SLA2,STK11,TLR3,TNIP1,TREM2,TREML4,TRI…
GO:0006935	chemotaxis	0.00153821	0.00153821	ABCC1,ADAM10,ADAM8,AGER,ALOX5,ARHGAP35,ARRB2,C3AR1,CALR,CCL1,CCL16,CCL19,CCL2,CCL21,CCL22,CCL3L3,CCL5,CCL7,CCR1,CCR7,CCRL2,CDH13,CMTM1,CNTN6,CRK,CSF1R,CSF3R,CTSG,CX3CL1,CX3CR1,CXCR3,DPEP1,DUSP3,ECSCR,FCER1G,FLRT3,FPR1,GPSM3,HDAC6,IL10,IL6R,ISL2,ITGB2,L1CAM,LAMA5,LBP,LGI1,LRTM1,LRTM2,LSP1,LYPLA2,LYST,NR4A1,NRXN3,PADI2,PLA2G6,PLAUR,PLXNB2,PLXNB3,PPBP,PRKD2,PTAFR,RHOA,RNASE3,ROBO4,RPL13A,RPS6KA5,S10…
GO:1903900	regulation of viral life cycle	0.00155614	0.00155614	APOBEC3A,APOBEC3H,CCL5,CD209,CLEC4G,DDB1,IFI16,IFITM1,IFITM2,IL32,ILF3,ISG20,KPNA2,LGALS1,LTF,LY6E,MX1,N4BP1,OAS1,P4HB,RAD23A,SETDB1,TNIP1,TRIM10,TRIM14,TRIM15,TRIML1
GO:0002237	response to molecule of bacterial origin	0.00158371	0.00158371	ACE,B2M,CACTIN,CARD16,CARD8,CASP1,CCL2,CCL5,CCR7,CD68,CPS1,CSF2RB,CTSG,CX3CL1,CX3CR1,DEFA3,DEFA4,FASLG,FOS,GATA1,HAMP,HCK,HSF1,IL10,IL10RA,IRAK1,LBP,LTF,MAP2K7,MAPKAPK2,MPO,NR1D1,NR4A1,PDCD1LG2,PPBP,PTAFR,PTGIR,RHOA,RPL13A,S100A8,S100A9,SBNO2,SCIMP,SERPINE1,SHPK,SLC7A5,SPON2,SSC5D,TNIP1,TREM2,TSPO,WDR83
GO:0002757	immune response-activating signaling pathway	0.00160338	0.00160338	ARRB2,BAG6,BTN2A2,C3AR1,CACTIN,CASP1,CCR7,CD22,CD300A,CD300LF,CD81,CLEC4E,CLPB,DHX58,DUSP3,FCER1G,FCN2,FCRL3,FLOT1,FPR1,GBP1,GPR108,GPS2,HCK,HLA-A,IKBKG,INPP5D,IRAK1,IRF7,KHDRBS1,KLRC3,KLRC4,LAX1,LBP,LILRB4,LIME1,LSM14A,LTF,MAPKAPK2,MBL2,MEFV,MNDA,NFKBID,NR1D1,OAS1,PAK3,PLA2G6,PRKD2,PVRIG,REG3G,SCIMP,SEC14L1,SH2B2,SLA2,STK11,TLR3,TNIP1,TREM2,TREML4,TRIM15,UNC93B1,VAV1,XIAP,ZAP70,ZNF683
GO:0042325	regulation of phosphorylation	0.00161291	0.00161291	ACE,ADAM8,ADORA2A,ADRB2,AGAP2,AGER,AKTIP,APLNR,ARAF,ARRB2,AXIN1,BARD1,BDKRB2,BMP15,CACTIN,CACUL1,CAMKK1,CASS4,CBL,CCL19,CCL21,CCL5,CCND3,CCNK,CCR7,CD300A,CD81,CDH5,CDK5RAP3,CDKN1A,CHI3L1,CHMP6,CNTF,CORO1C,CSF1R,CSH2,CSHL1,CTDSP1,CX3CL1,CX3CR1,DAXX,DDR1,DDR2,DHX34,DMD,DUSP3,EGF,EHD4,EMP2,ERP29,FGF6,FLOT1,FLT4,FSHR,FXR2,GADD45B,GATA1,GDF15,GDF2,GH1,HAX1,HDAC6,HEXIM1,HEXIM2,HGS,HSF1,IL3,IL6R,INHBE,I…
GO:1904018	positive regulation of vasculature development	0.00161291	0.00161291	APLNR,C3AR1,CDH5,CHI3L1,CX3CR1,CXCR3,ECM1,EMP2,ERAP1,GDF2,GHRL,HMOX1,HYAL1,IL10,ITGAX,ITGB2,JUP,LRG1,PIK3R6,PRKD2,RHOB,RRAS,RUNX1,S100A1,SERPINE1,SIRT6,SP1,SPHK1,TLR3,TNFSF12
GO:0045766	positive regulation of angiogenesis	0.00161291	0.00161291	APLNR,C3AR1,CDH5,CHI3L1,CX3CR1,CXCR3,ECM1,EMP2,ERAP1,GDF2,GHRL,HMOX1,HYAL1,IL10,ITGAX,ITGB2,JUP,LRG1,PIK3R6,PRKD2,RHOB,RRAS,RUNX1,S100A1,SERPINE1,SIRT6,SP1,SPHK1,TLR3,TNFSF12
GO:0010959	regulation of metal ion transport	0.00162937	0.00162937	ACE,ADORA2A,ADRB2,AHNAK,APLNR,ARRB2,B2M,BEST1,CABP2,CABP4,CACNG1,CASQ1,CCL2,CCL5,CCR1,CD33,CLIC2,CX3CL1,CXCR3,DMD,EGF,F2RL3,FCRL3,FFAR1,FGF13,FHL1,FXYD1,GNB5,HAMP,HECW1,HOMER3,JAK3,JSRP1,KCNAB2,KCNE1,KEL,LHCGR,LIME1,LRRC26,LRRC55,NPPA,NPSR1,NTSR1,P2RX5,PLA2G6,PLP1,RCVRN,RGS4,RHOA,SIK1,SLC9A1,SLC9A3R1,SLN,SPHK2,SPTBN4,STC2,TREM2,TSPO
GO:0042330	taxis	0.00164364	0.00164364	ABCC1,ADAM10,ADAM8,AGER,ALOX5,ARHGAP35,ARRB2,C3AR1,CALR,CCL1,CCL16,CCL19,CCL2,CCL21,CCL22,CCL3L3,CCL5,CCL7,CCR1,CCR7,CCRL2,CDH13,CMTM1,CNTN6,CRK,CSF1R,CSF3R,CTSG,CX3CL1,CX3CR1,CXCR3,DPEP1,DUSP3,ECSCR,FCER1G,FLRT3,FPR1,GPSM3,HDAC6,IL10,IL6R,ISL2,ITGB2,L1CAM,LAMA5,LBP,LGI1,LRTM1,LRTM2,LSP1,LYPLA2,LYST,NR4A1,NRXN3,PADI2,PLA2G6,PLAUR,PLXNB2,PLXNB3,PPBP,PRKD2,PTAFR,RHOA,RNASE3,ROBO4,RPL13A,RPS6KA5,S10…
GO:1901342	regulation of vasculature development	0.00164364	0.00164364	ADAM10,ADAMTS9,ALOX5,APLNR,C3AR1,CCM2,CDH5,CHI3L1,CX3CR1,CXCR3,ECM1,ECSCR,EMP2,ERAP1,FASLG,GDF2,GHRL,HGS,HMOX1,HYAL1,IL10,ITGAX,ITGB2,JUP,KLF2,KLK3,LRG1,PGK1,PIK3R6,PRKD2,RHOB,RNH1,RRAS,RUNX1,S100A1,SEMA4A,SERPINE1,SERPINF1,SIRT6,SP1,SPHK1,STAB1,TLR3,TMEM2,TNFSF12
GO:0006953	acute-phase response	0.0016523	0.0016523	CD163,HAMP,IL6R,INS,ITIH4,LBP,MBL2,REG3A,REG3G,SAA1,SAA2,SERPINA1,SERPINF2,TFR2
GO:0048519	negative regulation of biological process	0.0016723	0.0016723	ABCA12,ABCA2,ABCG5,ABCG8,ACE,ACIN1,ACTC1,ACTRT1,ADAM10,ADAM8,ADAMTS9,ADAMTSL2,ADD3,ADORA2A,ADRB2,AEBP2,AGAP2,AGER,ALOX5,AMBP,ANAPC2,ANKRD13D,APLNR,APOBEC3A,APOBEC3H,APOC1,APOC2,APOM,AQP4,ARAF,ARHGAP35,ARHGAP6,ARHGDIG,ARRB2,ASZ1,ATF6B,ATN1,AXIN1,B2M,BAG6,BANP,BARD1,BBC3,BCL2A1,BCL2L2-PABPN1,BCL3,BCL6B,BDKRB2,BIRC7,BOD1L2,BRD4,BTN2A2,C1QC,C1QTNF3,C6ORF25,C9ORF89,CACTIN,CALR,CARD16,CARD8,CARM1,CASQ1…
GO:0042592	homeostatic process	0.0017121	0.0017121	ABCA12,ABCA2,ABCG5,ABCG8,ACE,ACIN1,ACTG1,ADAM8,ADIPOR2,ADORA2A,ADRB2,AFG3L2,AGER,ALOX5,APLNR,APOC2,APOC4,APOM,AQP4,ARMCX1,ARNT,ASGR2,ATP4A,ATP6AP1,ATP6V1B1,ATP6V1E1,B2M,BARD1,BBC3,C1QTNF3,C6ORF25,CALR,CASQ1,CCDC154,CCDC22,CCL1,CCL19,CCL2,CCL21,CCL5,CCL7,CCR1,CCR7,CDH5,CDK16,CDK5RAP3,CEBPG,CES1,CETP,CHRNA1,CIB3,CLCN6,CLIC2,CLIC4,CLN5,CLN8,CNOT3,COL3A1,CPS1,CSF1R,CX3CL1,CX3CR1,CXCR3,CYP4A11,CYP4F12…
GO:0002687	positive regulation of leukocyte migration	0.0017121	0.0017121	ADAM10,ADAM8,AGER,C3AR1,CALR,CCL1,CCL19,CCL21,CCL5,CCL7,CCR1,CCR7,CSF1R,CX3CL1,CX3CR1,FUT7,GPSM3,ICAM1,IL1R1,IL6R,LBP,PLVAP,PTAFR,RHOA,SERPINE1,TNFRSF14,TNFSF18,TREM2
GO:0098609	cell-cell adhesion	0.00172776	0.00172776	ABCA12,ACTG1,ADAM8,ADORA2A,AGER,ALOX5,ANXA9,AQP4,ASTN1,B2M,BLOC1S4,BTN2A2,CCL19,CCL2,CCL21,CCL5,CCR7,CD209,CD300A,CD33,CD5,CD81,CD9,CDH13,CDH5,CDH9,CDHR4,CLEC4G,CNTN6,CSTA,CTSG,CX3CL1,CX3CR1,DCHS2,DUSP3,F2RL3,FLOT1,FLRT3,FSTL3,FUT3,FUT7,FXYD5,GATA1,GP6,HLA-A,HLA-DMA,HLA-DOB,HLA-DRA,HLX,ICAM1,IL10,IL12RB1,IL20RB,IL2RG,IL7R,IRAK1,ITGAE,ITGAX,ITGB2,JAK3,JUP,KIFC3,L1CAM,LAMA5,LAX1,LGALS1,LGALS9B,LGAL…
GO:0019730	antimicrobial humoral response	0.00173023	0.00173023	BCL3,CST9L,CTSG,DEFA3,DEFA4,EVPL,FAM3A,GALP,HIST1H2BK,HLA-A,KLK3,KLK7,LTF,PLA2G6,PPBP,REG1A,REG3A,REG3G,RNASE3,RNASE7,S100A12,S100A9,SPON2,SPRR2A,WFDC10B
GO:0009593	detection of chemical stimulus	0.00178809	0.00178809	LBP,OR10D3,OR10G8,OR10P1,OR10S1,OR10W1,OR13F1,OR1E1,OR1E2,OR1J2,OR2A12,OR2A14,OR2A5,OR2B6,OR2F1,OR2F2,OR2H2,OR2T33,OR2T4,OR2T6,OR4A16,OR4A5,OR4C3,OR4C5,OR4C6,OR4D1,OR4D10,OR4E2,OR4K2,OR4K5,OR4M1,OR4M2,OR4Q3,OR51D1,OR51E1,OR51G1,OR51S1,OR51T1,OR52A5,OR52R1,OR52W1,OR56B4,OR5A2,OR5AU1,OR5C1,OR5D14,OR5L1,OR5M11,OR5M9,OR5W2,OR6B1,OR6F1,OR6J1,OR8G5,OR8J3,OR8U1,OR9G1,OR9G4,OR9I1,OR9Q1,PIGR,RTP2,SSC5D,TA…
GO:0006793	phosphorus metabolic process	0.0018596	0.0018596	AAK1,ABCA2,ABHD16B,ACE,ACOT2,ACP1,ACSM5,ADAM10,ADAM8,ADCK5,ADORA2A,ADRB2,AGAP2,AGER,AKTIP,ANKK1,APLNR,APOC1,APOC2,ARAF,ARRB2,ASMTL,ATP5G1,ATP6V1B1,AXIN1,BARD1,BDKRB2,BMP15,BOD1L2,BRD2,CACTIN,CACUL1,CAMK1G,CAMKK1,CASS4,CBL,CCL19,CCL2,CCL21,CCL5,CCND3,CCNK,CCR7,CD300A,CD33,CD81,CDH5,CDK16,CDK5RAP3,CDKN1A,CETP,CHI3L1,CHKB-CPT1B,CHMP6,CLK1,CLN8,CLPX,CNTF,CORO1C,CPS1,CSF1R,CSF2RB,CSH2,CSHL1,CTBP1,CTDS…
GO:0045109	intermediate filament organization	0.0018596	0.0018596	BFSP2,EPPK1,KRT17,KRT3,KRT36,KRT5,KRT71,KRT72,KRT73,KRT74,KRT75,KRT76,KRT78,KRT79,KRT80,KRT82,KRT83
GO:0032371	regulation of sterol transport	0.00207983	0.00207983	ABCA12,ABCA13,ABCA2,ABCG5,ABCG8,APOC1,APOC2,CES1,CETP,EEPD1,EGF,ENPP7,GPS2,NR1H2,TREM2,TSPO
GO:0032374	regulation of cholesterol transport	0.00207983	0.00207983	ABCA12,ABCA13,ABCA2,ABCG5,ABCG8,APOC1,APOC2,CES1,CETP,EEPD1,EGF,ENPP7,GPS2,NR1H2,TREM2,TSPO
GO:0071347	cellular response to interleukin-1	0.00207983	0.00207983	AQP4,CACTIN,CCL1,CCL16,CCL19,CCL2,CCL21,CCL22,CCL3L3,CCL5,CCL7,CX3CL1,GBP1,HYAL1,IL1R1,IL1R2,IRAK1,KLF2,MAP2K7,MAPK13,NR1D1,RPS6KA5
GO:1903706	regulation of hemopoiesis	0.00214998	0.00214998	ACIN1,ADAM8,AGER,ARNT,B2M,BRPF1,BTN2A2,C1QC,CCL19,CCR1,CLEC4G,CSF3R,EVI2B,FCRL3,FOS,FOXN1,FSHR,FSTL3,GATA1,HAX1,HLA-B,HLA-DRA,HLX,HOXB8,HSF1,HSPA9,IL10,IL12RB1,IL2RG,IL7R,INPP5D,IRF7,JAK3,JUNB,KAT7,LILRB4,LTF,NFKBID,OCSTAMP,PIK3R6,PRELID1,RARG,RHOA,RUNX1,SLAMF8,SMARCA4,SMARCB1,SMARCD2,SOD1,TCTA,TFE3,TLR3,TNFSF18,TREM2,VNN1,ZAP70,ZFPM1,ZNF683
GO:0006796	phosphate-containing compound metabolic process	0.00223707	0.00223707	AAK1,ABCA2,ABHD16B,ACE,ACOT2,ACP1,ACSM5,ADAM10,ADAM8,ADCK5,ADORA2A,ADRB2,AGAP2,AGER,AKTIP,ANKK1,APLNR,APOC1,APOC2,ARAF,ARRB2,ASMTL,ATP5G1,ATP6V1B1,AXIN1,BARD1,BDKRB2,BMP15,BOD1L2,BRD2,CACTIN,CACUL1,CAMK1G,CAMKK1,CASS4,CBL,CCL19,CCL2,CCL21,CCL5,CCND3,CCNK,CCR7,CD300A,CD33,CD81,CDH5,CDK16,CDK5RAP3,CDKN1A,CETP,CHI3L1,CHKB-CPT1B,CHMP6,CLK1,CLN8,CLPX,CNTF,CORO1C,CPS1,CSF1R,CSF2RB,CSH2,CSHL1,CTBP1,CTDS…
GO:0002703	regulation of leukocyte mediated immunity	0.00225445	0.00225445	AGER,ARRB2,B2M,C17ORF99,CD300A,CD81,CLEC4G,CRK,CX3CR1,FUT7,GATA1,HLA-A,HLA-B,HLA-DRA,HLA-F,HMOX1,ICAM1,IL10,IL12RB1,IL1R1,IL20RB,IL7R,ITGB2,JAK3,KLRC3,KLRC4,LILRB4,PARP3,PIK3R6,PTAFR,RAET1E,SCIMP,SPHK2,TLR3,TNFSF13,TRAF2,TREM2,VAV1
GO:0045765	regulation of angiogenesis	0.00227493	0.00227493	ADAMTS9,ALOX5,APLNR,C3AR1,CCM2,CDH5,CHI3L1,CX3CR1,CXCR3,ECM1,ECSCR,EMP2,ERAP1,FASLG,GDF2,GHRL,HGS,HMOX1,HYAL1,IL10,ITGAX,ITGB2,JUP,KLF2,KLK3,LRG1,PGK1,PIK3R6,PRKD2,RHOB,RNH1,RRAS,RUNX1,S100A1,SEMA4A,SERPINE1,SERPINF1,SIRT6,SP1,SPHK1,STAB1,TLR3,TMEM2,TNFSF12
GO:0033674	positive regulation of kinase activity	0.00230054	0.00230054	ACE,ADAM8,ADRB2,AGAP2,AGER,AXIN1,CACUL1,CAMKK1,CASS4,CCL19,CCL21,CCL5,CCND3,CCR7,CD300A,CD81,CDKN1A,CHI3L1,CSF1R,DAXX,DDR1,DDR2,EGF,EMP2,ERP29,FLT4,GH1,IL6R,INS,IRAK1,JTB,LAT,LTF,MAP2K2,MAP2K7,MAP3K11,MARK2,MMD,PARK7,PARP16,PIK3R5,PIK3R6,PKD1,PPP2CA,RHOA,S100A12,SESN2,SLC27A1,SPATC1L,STK11,TAOK2,TAOK3,TCL1A,TCL1B,TELO2,TLR3,TNFAIP8L3,TNFRSF10A,TRAF2,TREM2,WDR24
GO:0019882	antigen processing and presentation	0.00232856	0.00232856	ABCB9,ACE,B2M,CALR,CCL19,CCL21,CCR7,CD209,CD68,ERAP1,FCER1G,HLA-A,HLA-B,HLA-C,HLA-DMA,HLA-DOB,HLA-DRA,HLA-F,IFI30,RAB34,TREM2,UNC93B1
GO:0006897	endocytosis	0.00232856	0.00232856	AAK1,ABCA13,ABCA2,ACTG1,ADORA2A,ADRB2,AGER,ANKRD13D,APOC1,APOC2,ARRB2,ASGR1,ASGR2,B2M,BIN3,CALR,CBL,CCL19,CCL2,CCL21,CD163,CD209,CD22,CD300A,CD300LF,CD5,CD5L,CD81,CD9,CDC42SE1,CDH13,CEACAM4,CFP,CLEC10A,CLEC9A,CNN2,CORO1C,CTBP1,CTTN,CYTH2,EGF,EHD2,EHD4,ELMO3,ENDOU,FCER1G,FCN2,FLOT1,GRIA1,HCK,HGS,IL10RA,IL2RG,ITGB2,LBP,LGALS3BP,LILRB4,LOXL2,LYST,MAPKAPK2,MBL2,MIA2,MICALL1,MSR1,NCF2,NCF4,NLGN2,NLGN3…
GO:0051606	detection of stimulus	0.00235592	0.00235592	ARRB2,BEST1,CABP4,CACNA2D4,GUCY2D,HLA-A,HLA-B,HPN,JUP,LBP,NTSR1,OR10D3,OR10G8,OR10P1,OR10S1,OR10W1,OR13F1,OR1E1,OR1E2,OR1J2,OR2A12,OR2A14,OR2A5,OR2B6,OR2F1,OR2F2,OR2H2,OR2T33,OR2T4,OR2T6,OR4A16,OR4A5,OR4C3,OR4C5,OR4C6,OR4D1,OR4D10,OR4E2,OR4K2,OR4K5,OR4M1,OR4M2,OR4Q3,OR51D1,OR51E1,OR51G1,OR51S1,OR51T1,OR52A5,OR52R1,OR52W1,OR56B4,OR5A2,OR5AU1,OR5C1,OR5D14,OR5L1,OR5M11,OR5M9,OR5W2,OR6B1,OR6F1,OR6J1,…
GO:1903131	mononuclear cell differentiation	0.00250963	0.00250963	ACIN1,ADAM8,AGER,B2M,BCL3,BTN2A2,C17ORF99,CCL19,CCR7,CEBPG,CLEC4E,CLEC4G,CSF1R,FCER1G,FCRL3,FOS,FOXN1,FUT7,GATA1,GPS2,HLA-B,HLA-DRA,HLX,IFI16,IL10,IL12RB1,IL2RG,IL6R,IL7R,INPP5D,IRF7,JAK3,JUNB,KAT7,KLF6,LFNG,LGALS1,LILRB4,LY9,NFKBID,PIK3R6,PKNOX1,PLA2G2D,PRELID1,RHOA,RUNX1,RUNX2,SEMA4A,SLAMF8,SLC39A7,SMARCA4,SMARCB1,SMARCD2,SOD1,STK11,TCF3,TNFRSF9,TNFSF18,TRAF3IP2,TREM2,VAV1,VNN1,ZAP70,ZFPM1,ZNF6…
GO:0050829	defense response to Gram-negative bacterium	0.00252887	0.00252887	CTSG,DEFA3,DEFA4,FCN2,GALP,HIST1H2BK,IL6R,LBP,LCE3A,LTF,MPEG1,NLRP10,RNASE3,RNASE7,RNASE8,SERPINE1,SSC5D,TNFRSF14,TREM1,TREM2
GO:0042742	defense response to bacterium	0.00261474	0.00261474	BCL3,BPIFA2,CFP,CLEC4E,CTSG,DEFA3,DEFA4,EVPL,FCER1G,FCN2,GALP,GSDMA,GSDMB,HAMP,HIST1H2BK,HLA-A,IL10,IL6R,IL7R,KLK3,KLK7,LBP,LCE3A,LTF,LYST,MAPKBP1,MBL2,MPEG1,MPO,NLRP10,OAS1,PLA2G6,PPBP,PRG2,REG3G,RNASE1,RNASE3,RNASE7,RNASE8,S100A12,S100A8,S100A9,SEH1L,SERPINE1,SLAMF8,SPON2,SPRR2A,SSC5D,STAB1,TFEB,TLR3,TNFRSF14,TREM1,TREM2,WFDC10B
GO:0071346	cellular response to type II interferon	0.00261474	0.00261474	ACTG1,AQP4,CASP1,CCL1,CCL16,CCL19,CCL2,CCL21,CCL22,CCL3L3,CCL5,CCL7,CX3CL1,DAPK3,FASLG,GBP1,GBP5,HCK,IL12RB1,MYO1C,NR1H2,RPL13A,TLR3,TYK2
GO:0050870	positive regulation of T cell activation	0.00269908	0.00269908	ADAM8,AGER,B2M,BTN2A2,CCL19,CCL2,CCL21,CCL5,CCR7,CD209,CD5,CD81,HLA-A,HLA-DMA,HLA-DOB,HLA-DRA,HLX,IL12RB1,IL2RG,IL7R,JAK3,LGALS1,LILRB4,NFKBID,PDCD1LG2,PIK3R6,RHOA,RUNX1,SIRPB1,SIRPG,SMARCA4,SMARCB1,SMARCD2,TNFRSF14,TYK2,VAV1,VNN1,ZAP70,ZP4
GO:0043085	positive regulation of catalytic activity	0.00278706	0.00278706	ACE,ACR,ADAM8,ADAP2,ADRB2,AGAP2,AGER,APOC2,ARHGAP35,ARHGAP6,AXIN1,BBC3,BCL2L13,CACUL1,CAMKK1,CARD8,CASP1,CASS4,CCL1,CCL16,CCL19,CCL2,CCL21,CCL22,CCL3L3,CCL5,CCL7,CCND3,CCR7,CD300A,CD33,CD81,CDKN1A,CHI3L1,CIDEB,CORO1C,CRK,CSF1R,CX3CL1,DAOA,DAXX,DDR1,DDR2,DIABLO,DRD5,EGF,EMP2,ERP29,EVI5L,FASLG,FCRL3,FLT4,FSHR,FTMT,FZR1,GH1,GNA15,GNB5,HMGN1,HNRNPA2B1,HSF1,IFI16,IL6R,INS,IRAK1,ITGB2,JTB,LAT,LHCGR,LTF…
GO:0050792	regulation of viral process	0.00279739	0.00279739	APOBEC3A,APOBEC3H,CCL5,CD209,CLEC4G,DDB1,HEXIM1,IFI16,IFITM1,IFITM2,IL32,ILF3,ISG20,KPNA2,LGALS1,LTF,LY6E,MBL2,MX1,N4BP1,OAS1,P4HB,RAD23A,SETDB1,TNIP1,TRIM10,TRIM14,TRIM15,TRIML1
GO:0002483	antigen processing and presentation of endogenous peptide antigen	0.00279739	0.00279739	ABCB9,B2M,ERAP1,HLA-A,HLA-B,HLA-C,HLA-DRA,HLA-F
GO:0006508	proteolysis	0.00312211	0.00312211	ACE,ACR,ADAM10,ADAM18,ADAM2,ADAM8,ADAMTS4,ADAMTS9,ADORA2A,AFG3L2,AGBL5,AGER,AMBP,AMZ1,AMZ2,ANAPC2,ARAF,ARRB2,ATXN7L3,AXIN1,BAG6,BARD1,BBC3,BCL2L13,BIRC7,C17ORF97,C19ORF54,CACUL1,CALR,CAPN6,CAPN9,CARD16,CARD8,CASP1,CAST,CBL,CCDC22,CD5L,CDC27,CHMP6,CIDEB,CLN5,CLN8,CLPX,CPA1,CPA4,CPA6,CST7,CST9L,CSTA,CTRL,CTSG,CUL3,DCST1,DDB1,DDI1,DERL3,DIABLO,DPEP1,ECM1,ECSCR,EGF,ENDOU,ERAP1,F10,FASLG,FCN2,FEM1C,FO…
GO:0009888	tissue development	0.00338932	0.00338932	ABCA12,ACER1,ACTC1,ACTG1,ACTL8,ADAMTS9,ADAMTSL2,ADRB2,AGAP2,AKR1C2,ALDH3A2,ALOX5,APLNR,ARHGAP35,ARRB2,ASGR2,AXIN1,BFSP2,BIN3,BMP15,BRD2,C1ORF68,CALR,CASQ1,CCDC154,CCDC78,CCM2,CCR1,CDH5,CEMP1,CER1,CES1,CHI3L1,CHRNA1,CLIC4,COL3A1,CORO1C,CPS1,CSF1R,CSTA,CYTL1,DACT3,DCT,DDR1,DDR2,DDX17,DFNA5,DMD,ECM1,EDA2R,EGF,EMD,EMP2,EPOR,EPPK1,ETS2,EVPL,EYA2,FGF6,FLOT1,FLRT3,FOS,FOXN1,FRMD6,FSHR,FZD2,FZR1,GAA,GATA…
GO:0030216	keratinocyte differentiation	0.00338932	0.00338932	ABCA12,ACER1,CLIC4,CSTA,EVPL,FOXN1,KRT17,KRT3,KRT36,KRT5,KRT71,KRT72,KRT73,KRT74,KRT75,KRT76,KRT78,KRT79,KRT80,KRT82,KRT83,KRTAP6-1,KRTAP6-2,KRTAP6-3,LCE3A,LCE3E,NME2,REG3A,REG3G,SPRR4
GO:0070555	response to interleukin-1	0.00338932	0.00338932	AQP4,CACTIN,CCL1,CCL16,CCL19,CCL2,CCL21,CCL22,CCL3L3,CCL5,CCL7,CHI3L1,CX3CL1,GBP1,HYAL1,IL1R1,IL1R2,IRAK1,KLF2,MAP2K7,MAPK13,MTHFR,NR1D1,RPS6KA5,SLC30A8
GO:0030217	T cell differentiation	0.00346854	0.00346854	ADAM8,B2M,BCL3,BTN2A2,CCL19,CCR7,CLEC4E,CLEC4G,FCER1G,FOXN1,FUT7,HLA-DRA,HLX,IL12RB1,IL2RG,IL6R,IL7R,JAK3,JUNB,KAT7,LFNG,LILRB4,LY9,NFKBID,PIK3R6,PKNOX1,PLA2G2D,PRELID1,RHOA,RUNX1,RUNX2,SEMA4A,SMARCA4,SMARCB1,SMARCD2,SOD1,STK11,TNFRSF9,TNFSF18,TRAF3IP2,VAV1,VNN1,ZAP70,ZFPM1,ZNF683
GO:0046942	carboxylic acid transport	0.00346854	0.00346854	ABCC1,ACE,ADORA2A,AGXT,BDKRB2,CES1,CLN8,CPT1B,CTNS,CYP4A11,FABP7,GABBR1,GRM7,LHCGR,MFSD12,NTSR1,PLA2G2C,PLA2G2D,PLA2G2F,PLA2G6,PSAP,RBP2,RGS4,SFXN5,SLC10A1,SLC13A3,SLC16A13,SLC16A2,SLC17A7,SLC19A1,SLC22A11,SLC22A2,SLC22A8,SLC23A1,SLC23A2,SLC25A11,SLC25A20,SLC25A22,SLC26A1,SLC27A1,SLC27A3,SLC27A5,SLC38A5,SLC47A1,SLC6A12,SLC7A13,SLC7A5,SLC7A7,SLC9A3R1,SLCO2A1,TSPO2
GO:0001960	negative regulation of cytokine-mediated signaling pathway	0.00347719	0.00347719	BIRC7,CACTIN,CARD16,CARD8,CCL5,DCST1,ECM1,GPS2,IL1R2,NLRP2,NR1H2,OAS1,PADI2,STAT2,TREM2,USP18,XIAP
GO:0045824	negative regulation of innate immune response	0.00347719	0.00347719	ARRB2,CACTIN,CRK,DCST1,DHX58,FAM3A,HLA-A,HLA-B,HLA-F,IFI16,INS,NR1H2,OAS1,PARP1,SLAMF8,STAT2,USP18
GO:0002679	respiratory burst involved in defense response	0.00349933	0.00349933	C17ORF62,HCK,INS,LBP,MPO,SLAMF8,TREM2
GO:0071702	organic substance transport	0.00351984	0.00351984	ABCA12,ABCA13,ABCA2,ABCB9,ABCC1,ABCG5,ABCG8,ACAP1,ACE,ADAM8,ADAMTS9,ADORA2A,AFG3L2,AGAP2,AGXT,AHNAK,AKTIP,ALOX5,ANXA9,AP1B1,APLNR,APOC1,APOC2,APOC4,APOC4-APOC2,APOL1,APOL3,APOM,AQP4,ARF3,ARFGAP3,ARRB2,ATG16L1,ATP6AP1,BAG6,BARD1,BBC3,BCL3,BDKRB2,BEST1,C1QTNF3,CABP2,CABP4,CACNA1E,CACNA1I,CACNA2D3,CACNA2D4,CACNG1,CALHM1,CALR,CASQ1,CATSPER1,CBLN4,CCDC22,CCL19,CCL2,CCL21,CCL5,CCR1,CCR7,CD209,CD33,CD81…
GO:0048513	animal organ development	0.00351984	0.00351984	ABCA12,ACE,ACER1,ACTC1,ADAM10,ADAMTS9,ADAMTSL2,ADAP2,ADRB2,AGAP2,ALOX5,AP1B1,APLNR,ARHGAP35,ARNT,ARRB2,ASGR2,ATG16L1,ATN1,ATP6AP1,ATP6V1B1,B2M,BAG6,BCAN,BCL3,BFSP2,BIN3,BIRC7,BMP15,C1QB,C6ORF25,CABP4,CALR,CASQ1,CBL,CCDC154,CCDC182,CCDC85C,CCL2,CCM2,CCR1,CDK5RAP3,CDKN1A,CDX4,CEBPG,CEMP1,CER1,CHI3L1,CHODL,CHRNA1,CLIC4,CLN5,CLN8,CNTF,COL3A1,CORO1C,CPS1,CRK,CRYBA4,CRYBB1,CRYBB3,CSF1R,CSH2,CSHL1,CSTA,…
GO:0048585	negative regulation of response to stimulus	0.00361683	0.00361683	ADAMTSL2,ADORA2A,ADRB2,AGAP2,ALOX5,AMBP,APLNR,ARHGAP35,ARRB2,ATF6B,AXIN1,BCL2L2-PABPN1,BCL3,BDKRB2,BIRC7,BRD4,BTN2A2,C1QTNF3,C6ORF25,C9ORF89,CACTIN,CALR,CARD16,CARD8,CBL,CCDC22,CCL2,CCL5,CD22,CD300A,CD300LF,CD9,CDH5,CDK5RAP3,CER1,CHMP6,CLEC4G,COL3A1,CRK,CST7,CTTN,CUL3,CX3CL1,CX3CR1,DACT3,DCST1,DDR2,DHX58,DMD,DUSP3,ECM1,EMD,EPPK1,ERCC1,ERCC4,EYA2,FAM3A,FCRL3,FCRLB,FRMD8,FSTL3,GATA1,GBP1,GDF15,GHRL…
GO:0015849	organic acid transport	0.00361683	0.00361683	ABCC1,ACE,ADORA2A,AGXT,BDKRB2,CES1,CLN8,CPT1B,CTNS,CYP4A11,FABP7,GABBR1,GRM7,LHCGR,MFSD12,NTSR1,PLA2G2C,PLA2G2D,PLA2G2F,PLA2G6,PSAP,RBP2,RGS4,SFXN5,SLC10A1,SLC13A3,SLC16A13,SLC16A2,SLC17A7,SLC19A1,SLC22A11,SLC22A2,SLC22A8,SLC23A1,SLC23A2,SLC25A11,SLC25A20,SLC25A22,SLC26A1,SLC27A1,SLC27A3,SLC27A5,SLC38A5,SLC47A1,SLC6A12,SLC7A13,SLC7A5,SLC7A7,SLC9A3R1,SLCO2A1,TSPO2
GO:0046330	positive regulation of JNK cascade	0.00370707	0.00370707	AGER,AXIN1,BIRC7,CCL19,CCL21,CCR7,CRK,EDA2R,FLT4,GADD45B,MAP2K7,MAP3K11,MAPKBP1,SEMA3A,SERPINF2,TAOK2,TAOK3,TLR3,TRAF2,XIAP
GO:0051173	positive regulation of nitrogen compound metabolic process	0.00371872	0.00371872	ABCA2,ACE,ADAM8,ADRB2,AGAP2,AGER,AKTIP,APLNR,ARAF,ARHGEF11,ARNT,ARRB2,ATAD2,ATF6B,ATN1,ATXN7L3,AXIN1,BAG6,BANP,BARD1,BBC3,BCL2L13,BCL3,BIRC7,BMP15,BRD4,BRF1,BRPF1,CACUL1,CAMKK1,CARD8,CARM1,CASP1,CASS4,CCDC22,CCL19,CCL21,CCL5,CCND3,CCNK,CCR7,CD300A,CD33,CD81,CDH13,CDH5,CDK5RAP3,CDKN1A,CDX4,CEBPG,CHI3L1,CIDEB,CNOT3,CNTF,COA3,CREB3L3,CREM,CSF1R,CSH2,CSHL1,CTBP1,CTCF,CUL3,CX3CL1,CX3CR1,CXCR3,CYTL1,DA…
GO:0031325	positive regulation of cellular metabolic process	0.00373152	0.00373152	ABCA2,ACE,ADAM8,ADRB2,AGAP2,AGER,AKTIP,APLNR,APOC2,ARAF,ARHGEF11,ARNT,ARRB2,ASIP,ATAD2,ATF6B,ATG16L1,ATN1,ATXN7L3,AXIN1,B2M,BANP,BCL3,BMP15,BRD4,BRF1,BRPF1,CACUL1,CAMKK1,CARM1,CASS4,CCL19,CCL21,CCL5,CCND3,CCNK,CCR7,CD300A,CD33,CD81,CDH13,CDH5,CDK16,CDK5RAP3,CDKN1A,CDX4,CEBPG,CHI3L1,CNOT3,CNTF,COA3,CREB3L3,CREM,CSF1R,CSH2,CSHL1,CTBP1,CTCF,CX3CL1,CX3CR1,CXCR3,CYTL1,DAXX,DAZAP1,DBF4B,DBP,DDAH2,DDB1,…
GO:0043269	regulation of monoatomic ion transport	0.00380611	0.00380611	ACE,ADORA2A,ADRB2,AHNAK,APLNR,ARRB2,ATP4A,B2M,BEST1,CABP2,CABP4,CACNA1E,CACNA1I,CACNA2D3,CACNA2D4,CACNG1,CALHM1,CASQ1,CATSPER1,CCL2,CCL5,CCR1,CD33,CLCN1,CLCNKA,CLIC2,CLIC4,CX3CL1,CXCR3,DMD,EGF,F2RL3,FCRL3,FFAR1,FGF13,FHL1,FXYD1,FXYD5,GNB5,HAMP,HECW1,HOMER3,JAK3,JSRP1,KCNAB2,KCNE1,KCNK16,KCNV2,KEL,LHCGR,LIME1,LRRC26,LRRC55,NLGN3,NPPA,NPSR1,NTSR1,P2RX5,PARK7,PLA2G6,PLP1,PTAFR,RCVRN,RGS4,RHOA,SCN4A,…
GO:0048878	chemical homeostasis	0.00380611	0.00380611	ABCA12,ABCA2,ABCG5,ABCG8,ACE,ADIPOR2,ADORA2A,AFG3L2,AGER,ALOX5,APLNR,APOC2,APOC4,APOM,AQP4,ASGR2,ATP4A,ATP6AP1,ATP6V1B1,BBC3,C1QTNF3,CALR,CASQ1,CCDC22,CCL1,CCL19,CCL21,CCL5,CCL7,CCR1,CCR7,CDH5,CDK16,CES1,CETP,CIB3,CLIC2,CLIC4,CLN5,CLN8,CPS1,CX3CL1,CXCR3,CYP4A11,CYP4F12,DMD,DRD5,ENPP7,EPB42,F2RL3,FASLG,FFAR1,FSHR,FTH1,FTMT,GDF2,GHRL,GRAMD1B,GRIA1,HAMP,HEPHL1,HK3,HMOX1,HNF4A,INS,JSRP1,KEL,LCAT,LHCG…
GO:0080090	regulation of primary metabolic process	0.0038417	0.0038417	ABCA2,ACE,ACER1,ACIN1,ACTRT1,ADAM8,ADORA2A,ADRB2,AEBP2,AGAP2,AGER,AHNAK,AKTIP,AMBP,APLNR,APOBEC3A,APOBEC3H,APOC1,APOC2,ARAF,ARHGEF11,ARNT,ARRB2,ATAD2,ATF6B,ATN1,ATXN7L3,AXIN1,BAG6,BANP,BARD1,BBC3,BCL2L13,BCL3,BCL6B,BDKRB2,BIRC7,BMP15,BOD1L2,BRD2,BRD4,BRF1,BRPF1,C1QTNF3,CACTIN,CACUL1,CALR,CAMKK1,CARD16,CARD8,CARM1,CASP1,CASS4,CAST,CBL,CBX3,CC2D1A,CCDC22,CCL19,CCL21,CCL5,CCND3,CCNK,CCR7,CD300A,CD33…
GO:0000165	MAPK cascade	0.00395291	0.00395291	ADAM8,ADRB2,AGER,AMBP,ARAF,ARRB2,AXIN1,BIRC7,BTN2A2,CCL1,CCL16,CCL19,CCL2,CCL21,CCL22,CCL3L3,CCL5,CCL7,CCM2,CCR1,CCR7,CD300A,CD81,CDK5RAP3,CHI3L1,CRK,CSF1R,CX3CL1,DAXX,DDR2,DFNA5,DMD,DUSP3,EDA2R,EGF,ERP29,FCRL3,FGF13,FLT4,FSHR,GADD45B,GBP1,GDF15,GH1,GHRL,GPBAR1,GPS1,GPS2,HSF1,ICAM1,IL6R,INS,IQGAP3,IRAK1,LAX1,LILRB4,LMO3,MAP2K2,MAP2K7,MAP3K11,MAPK13,MAPKAPK2,MAPKBP1,MID1,NLRP12,NPPA,NPSR1,OSM,PAK3…
GO:0007259	receptor signaling pathway via JAK-STAT	0.00399988	0.00399988	AGAP2,BCL3,CCL2,CCL5,CD300A,CNTF,CSF1R,CSF2RB,CSH2,CSHL1,EGF,GH1,HAMP,HGS,HSF1,IFNAR2,IL10,IL10RA,IL3,IL6R,IL7R,JAK3,OSM,PKD1,PPP2CA,PTK6,STAT2,TNFSF18,TYK2
GO:0031348	negative regulation of defense response	0.00401386	0.00401386	ADORA2A,ALOX5,ARRB2,C1QTNF3,CACTIN,CDH5,CRK,CST7,CX3CL1,DCST1,DHX58,FAM3A,GHRL,GPS2,HAMP,HCK,HLA-A,HLA-B,HLA-F,IFI16,IL10,IL20RB,INS,MAPKBP1,MEFV,NLRP12,NR1D1,NR1H2,OAS1,PARP1,SAA1,SEC14L1,SERPINF1,SLAMF8,SOD1,STAT2,TREM2,USP18
GO:0033344	cholesterol efflux	0.00412716	0.00412716	ABCA12,ABCA2,ABCG5,ABCG8,APOC1,APOC2,APOM,CES1,CETP,EEPD1,EGF,GPS2,NR1H2,TREM2
GO:0045071	negative regulation of viral genome replication	0.00412716	0.00412716	APOBEC3A,APOBEC3H,CCL5,IFI16,IFITM1,IFITM2,ILF3,ISG20,LTF,MX1,N4BP1,OAS1,SETDB1,TNIP1
GO:0043410	positive regulation of MAPK cascade	0.00469144	0.00469144	ADAM8,ADRB2,AGER,ARRB2,AXIN1,BIRC7,CCL1,CCL16,CCL19,CCL2,CCL21,CCL22,CCL3L3,CCL5,CCL7,CCR1,CCR7,CD81,CHI3L1,CRK,CSF1R,CX3CL1,DDR2,DFNA5,EDA2R,EGF,ERP29,FCRL3,FLT4,FSHR,GADD45B,GDF15,GH1,GHRL,GPBAR1,ICAM1,IL6R,INS,IQGAP3,IRAK1,MAP2K2,MAP2K7,MAP3K11,MAPKBP1,MID1,NPSR1,OSM,PIK3R5,PIK3R6,PRKD2,S100A12,SCIMP,SEMA3A,SERPINF2,SOD1,SPAG9,SPHK1,TAOK2,TAOK3,TLR3,TNFAIP8L3,TRAF2,TREM2,XIAP
GO:0031098	stress-activated protein kinase signaling cascade	0.00470236	0.00470236	AGER,AMBP,AXIN1,BIRC7,CCL19,CCL21,CCM2,CCR7,CRK,DAXX,DUSP3,EDA2R,FLT4,GADD45B,GPS1,GPS2,IRAK1,KAT7,MAP2K2,MAP2K7,MAP3K11,MAPK13,MAPKAPK2,MAPKBP1,MID1,NPPA,RHOA,SCIMP,SEMA3A,SERPINF2,SH2D3C,SPHK1,TAOK2,TAOK3,TLR3,TRAF2,TREM2,XIAP
GO:0051249	regulation of lymphocyte activation	0.00481778	0.00481778	ADAM8,ADORA2A,AGER,B2M,BTN2A2,CCL19,CCL2,CCL21,CCL5,CCR7,CD209,CD22,CD300A,CD5,CD81,CDKN1A,CLEC4G,CTSG,DUSP3,FCRL3,FOXN1,HLA-A,HLA-DMA,HLA-DOB,HLA-DRA,HLA-F,HLX,IL10,IL12RB1,IL20RB,IL2RG,IL7R,INPP5D,JAK3,JUNB,KLRC3,LAT,LAX1,LGALS1,LGALS9B,LGALS9C,LILRB4,MNDA,MZB1,NFKBID,PARP3,PDCD1LG2,PIK3R6,PLA2G2D,PLA2G2F,PRELID1,RHOA,RUNX1,SIRPB1,SIRPG,SIT1,SLAMF8,SMARCA4,SMARCB1,SMARCD2,SOD1,TCF3,TNFRSF14,TNF…
GO:0031323	regulation of cellular metabolic process	0.00485551	0.00485551	ABCA2,ACE,ACIN1,ACTRT1,ADAM8,ADORA2A,ADRB2,AEBP2,AGAP2,AGER,AHNAK,AKTIP,ALOX5,APLNR,APOBEC3A,APOBEC3H,APOC1,APOC2,ARAF,ARHGEF11,ARNT,ARRB2,ASIP,ATAD2,ATF6B,ATG16L1,ATN1,ATP6V1B1,ATP6V1E1,ATXN7L3,AXIN1,B2M,BANP,BARD1,BCL3,BCL6B,BDKRB2,BMP15,BOD1L2,BRD2,BRD4,BRF1,BRPF1,C1QTNF3,CACTIN,CACUL1,CALR,CAMKK1,CARD16,CARD8,CARM1,CASS4,CBL,CBX3,CC2D1A,CCDC22,CCL19,CCL21,CCL5,CCND3,CCNK,CCR7,CD300A,CD33,CD81…
GO:0030001	metal ion transport	0.00485551	0.00485551	ACE,ADORA2A,ADRB2,AFG3L2,AHNAK,ANXA9,APLNR,ARRB2,ATP4A,ATP6V1B1,B2M,BBC3,BEST1,CABP2,CABP4,CACNA1E,CACNA1I,CACNA2D3,CACNA2D4,CACNG1,CALHM1,CASQ1,CATSPER1,CCL19,CCL2,CCL21,CCL5,CCR1,CCR7,CD33,CLIC2,CX3CL1,CXCR3,DMD,EGF,F2RL3,FASLG,FCRL3,FFAR1,FGF13,FHL1,FTH1,FTMT,FXYD1,GJA4,GNB5,HAMP,HECW1,HEPHL1,HOMER3,HPN,JAK3,JSRP1,KCNAB2,KCNE1,KCNK16,KCNK18,KCNV2,KEL,LHCGR,LIME1,LRRC26,LRRC55,LTF,NPPA,NPSR1,NT…
GO:0030100	regulation of endocytosis	0.00497727	0.00497727	AAK1,ABCA13,ABCA2,ACTG1,ANKRD13D,APOC1,APOC2,ARRB2,B2M,CALR,CBL,CCL19,CCL2,CCL21,CD22,CD300A,CD300LF,CDH13,CFP,CNN2,EGF,EHD4,FCER1G,FCN2,FLOT1,HCK,IL2RG,MBL2,NR1H2,NUMB,PACSIN2,SERPINE1,SIRPB1,SIRPG,SLC17A7,SNX12,SOD1,SPACA3,SPHK1,TFR2,TREM2,TSC2,USH1G
GO:0019222	regulation of metabolic process	0.00503862	0.00503862	ABCA2,ACE,ACER1,ACIN1,ACTC1,ACTG1,ACTRT1,ADAM10,ADAM2,ADAM8,ADIPOR2,ADORA2A,ADRB2,AEBP2,AGAP2,AGER,AHNAK,AKTIP,ALOX5,AMBP,ANAPC2,APLNR,APOBEC3A,APOBEC3H,APOC1,APOC2,AQP4,ARAF,ARHGEF11,ARNT,ARRB2,ASIP,ASZ1,ATAD2,ATF6B,ATG16L1,ATN1,ATP6V1B1,ATP6V1E1,ATXN7L3,AXIN1,B2M,BAG6,BANP,BARD1,BBC3,BCL2L13,BCL3,BCL6B,BDKRB2,BIRC7,BMP15,BOD1L2,BRD2,BRD4,BRF1,BRPF1,BTN2A2,C17ORF99,C1QTNF3,C3AR1,CACTIN,CACUL1,CA…
GO:0045597	positive regulation of cell differentiation	0.00513354	0.00513354	ACE,ACIN1,ADAM8,ADAMTS9,AGER,ANAPC2,ARNT,ARRB2,BTN2A2,CARM1,CCL19,CCR1,CDH5,CHODL,CX3CL1,CX3CR1,DCT,DDR2,DMD,EMP2,EVI2B,FOS,FOXN1,GATA1,GDF2,GDPD2,HAMP,HAX1,HDAC6,HLA-DRA,HLX,HMG20B,HSF1,IFITM1,IL10,IL12RB1,IL2RG,IL6R,IL7R,INPP5D,INS,JUNB,KAT7,L1CAM,LILRB4,LMO3,LOXL2,LRG1,LTF,MAML1,MAMSTR,MAP2K2,MMD,MSR1,MUSTN1,MYOG,NEUROG3,NFKBID,NME2,NUMB,OCSTAMP,PAK3,PARP1,PARP6,PAX4,PCP4,PDPN,PIK3R6,PLXNB2,PL…
GO:0071222	cellular response to lipopolysaccharide	0.00524393	0.00524393	CACTIN,CARD16,CARD8,CASP1,CCL2,CCL5,CD68,CTSG,CX3CL1,CX3CR1,DEFA3,DEFA4,GATA1,HAMP,HCK,HSF1,IL10,IRAK1,LBP,LTF,MAP2K7,NR1D1,PDCD1LG2,PPBP,PTAFR,RHOA,SBNO2,SCIMP,SERPINE1,SHPK,SLC7A5,SPON2,TNIP1,TSPO
GO:0071675	regulation of mononuclear cell migration	0.00538098	0.00538098	ADAM10,ADAM8,AGER,C3AR1,CALR,CCL1,CCL2,CCL21,CCL5,CCL7,CCR1,CCR7,CRK,CSF1R,CX3CR1,ECM1,MSN,PADI2,RHOA,SERPINE1,SLAMF8,TNFRSF14,TNFSF18
GO:0051171	regulation of nitrogen compound metabolic process	0.00540611	0.00540611	ABCA2,ACE,ACIN1,ACTRT1,ADAM8,ADORA2A,ADRB2,AEBP2,AGAP2,AGER,AHNAK,AKTIP,AMBP,APLNR,APOBEC3A,APOBEC3H,APOC1,ARAF,ARHGEF11,ARNT,ARRB2,ATAD2,ATF6B,ATN1,ATXN7L3,AXIN1,BAG6,BANP,BARD1,BBC3,BCL2L13,BCL3,BCL6B,BDKRB2,BIRC7,BMP15,BOD1L2,BRD2,BRD4,BRF1,BRPF1,CACTIN,CACUL1,CALR,CAMKK1,CARD16,CARD8,CARM1,CASP1,CASS4,CAST,CBL,CBX3,CC2D1A,CCDC22,CCL19,CCL21,CCL5,CCND3,CCNK,CCR7,CD300A,CD33,CD81,CDH13,CDH5,CDK…
GO:0006111	regulation of gluconeogenesis	0.00540611	0.00540611	C1QTNF3,DDB1,FAM3A,INS,NR3C1,OGT,PDK2,SERPINA12,SESN2,SIK1,SIRT6,SIRT7,STK11
GO:0071219	cellular response to molecule of bacterial origin	0.00540611	0.00540611	CACTIN,CARD16,CARD8,CASP1,CCL2,CCL5,CD68,CTSG,CX3CL1,CX3CR1,DEFA3,DEFA4,GATA1,HAMP,HCK,HSF1,IL10,IRAK1,LBP,LTF,MAP2K7,NR1D1,PDCD1LG2,PPBP,PTAFR,RHOA,SBNO2,SCIMP,SERPINE1,SHPK,SLC7A5,SPON2,TNIP1,TREM2,TSPO
GO:0045861	negative regulation of proteolysis	0.00561435	0.00561435	ADORA2A,AMBP,ARRB2,BAG6,BIRC7,CARD16,CARD8,CAST,CLN8,CST7,CST9L,CSTA,DPEP1,ECM1,HDAC6,IFI16,IL10,IL1R2,INS,ITIH4,LTF,N4BP1,NR1H2,NR4A1,OGT,PARK7,PI16,PLAUR,PSMF1,QRICH2,RENBP,SERPINA1,SERPINA12,SERPINA4,SERPINA5,SERPINA7,SERPINB10,SERPINB7,SERPINE1,SERPINF1,SERPINF2,SNX12,TIMP1,USP9X,WFIKKN1,XIAP
GO:0043408	regulation of MAPK cascade	0.00569327	0.00569327	ADAM8,ADRB2,AGER,AMBP,ARRB2,AXIN1,BIRC7,BTN2A2,CCL1,CCL16,CCL19,CCL2,CCL21,CCL22,CCL3L3,CCL5,CCL7,CCR1,CCR7,CD300A,CD81,CDK5RAP3,CHI3L1,CRK,CSF1R,CX3CL1,DDR2,DFNA5,DMD,DUSP3,EDA2R,EGF,ERP29,FCRL3,FLT4,FSHR,GADD45B,GBP1,GDF15,GH1,GHRL,GPBAR1,GPS2,ICAM1,IL6R,INS,IQGAP3,IRAK1,LAX1,LILRB4,LMO3,MAP2K2,MAP2K7,MAP3K11,MAPKBP1,MID1,NLRP12,NPPA,NPSR1,OSM,PAK3,PIK3R5,PIK3R6,PRDM11,PRKD2,RNF149,RRAS,S100A12…
GO:0097341	zymogen inhibition	0.00573468	0.00573468	CARD16,CARD8,CAST,CST7,XIAP
GO:0097340	inhibition of cysteine-type endopeptidase activity	0.00573468	0.00573468	CARD16,CARD8,CAST,CST7,XIAP
GO:0060761	negative regulation of response to cytokine stimulus	0.00604499	0.00604499	BIRC7,CACTIN,CARD16,CARD8,CCL5,DCST1,ECM1,GPS2,IL1R2,NLRP2,NR1H2,OAS1,PADI2,STAT2,TREM2,USP18,XIAP
GO:0019731	antibacterial humoral response	0.00606081	0.00606081	CTSG,DEFA3,DEFA4,EVPL,HIST1H2BK,HLA-A,KLK3,KLK7,LTF,PLA2G6,RNASE3,RNASE7,SPON2,SPRR2A,WFDC10B
GO:0044703	multi-organism reproductive process	0.00635261	0.00635261	ACE,AMBP,AQP4,CALR,DAZAP1,DDO,DDR1,EMP2,ENDOU,EPOR,FOS,FOSB,FUT7,GHRL,JUNB,KLF1,NPPA,OR2H2,PARP1,PLA2G6,PSG1,PSG3,PSG4,PSG5,PSG6,PTAFR,SLC19A1,SOD1,SPHK2,STC2,TIMP1,TLE6,UBE2Q1
GO:0016032	viral process	0.00635261	0.00635261	APOBEC3A,APOBEC3H,ATG16L1,BRD4,CCL1,CCL2,CCL5,CCNK,CD209,CD81,CFL1,CHMP6,CLEC4G,CLEC5A,CSF1R,CTBP1,DDB1,HEXIM1,HPN,ICAM1,IFI16,IFITM1,IFITM2,IL32,ILF3,IRF7,ISG20,KPNA2,LGALS1,LTF,LY6E,MBL2,MGAT1,MGAT4C,MX1,N4BP1,NUCKS1,OAS1,P4HB,PARP16,PTBP1,RAD23A,RRP1B,SELPLG,SETDB1,SIVA1,SLC10A1,SMARCA4,SMARCB1,SP1,TNFRSF14,TNFRSF4,TNIP1,TRIM10,TRIM14,TRIM15,TRIML1
GO:0045859	regulation of protein kinase activity	0.00680777	0.00680777	ACE,ADAM8,ADORA2A,ADRB2,AGAP2,AGER,AXIN1,CACUL1,CAMKK1,CASS4,CBL,CCL19,CCL21,CCL5,CCND3,CCNK,CCR7,CD300A,CDK5RAP3,CDKN1A,CHI3L1,CHMP6,CORO1C,CSF1R,DAXX,DDR2,DUSP3,EGF,EMP2,ERP29,GADD45B,GH1,HEXIM1,HEXIM2,HGS,IL6R,INS,IRAK1,JTB,LAT,LAX1,LILRB4,LIME1,LTF,MAP2K2,MAP2K7,MAP3K11,MARK2,MMD,MVP,NPPA,PARK7,PARP16,PIK3R5,PIK3R6,PKD1,PPP2CA,PTK6,RHOA,S100A12,SESN2,SLC27A1,SLC9A3R1,SOD1,SPATC1L,STK11,TAOK2,…
GO:0097696	receptor signaling pathway via STAT	0.00681119	0.00681119	AGAP2,BCL3,CCL2,CCL5,CD300A,CNTF,CSF1R,CSF2RB,CSH2,CSHL1,EGF,GH1,HAMP,HGS,HSF1,IFNAR2,IL10,IL10RA,IL3,IL6R,IL7R,JAK3,OSM,PKD1,PPP2CA,PTK6,STAT2,TNFSF18,TYK2
GO:0042267	natural killer cell mediated cytotoxicity	0.00713908	0.00713908	ARRB2,CEBPG,CRK,GZMB,HLA-A,HLA-B,HLA-F,KLRC3,KLRC4,LYST,NKG7,PIK3R6,RAET1E,SLAMF7,TUBB,VAV1
GO:0035710	CD4-positive, alpha-beta T cell activation	0.00726915	0.00726915	AGER,BCL3,CCL19,CD81,FUT7,HLA-DRA,HLX,IL12RB1,IL2RG,IL6R,JAK3,JUNB,LGALS9B,LGALS9C,LY9,NFKBID,NKG7,PLA2G2D,RUNX1,SEMA4A,TNFSF18,ZFPM1
GO:0045595	regulation of cell differentiation	0.00726915	0.00726915	ABCA12,ACE,ACIN1,ADAM8,ADAMTS9,AGER,ALOX5,ANAPC2,ARNT,ARRB2,AXIN1,B2M,BCL6B,BRPF1,BTN2A2,C1QC,CALR,CARM1,CCL19,CCR1,CDH5,CDK5RAP3,CETP,CHODL,CLEC4G,CNTF,CSF3R,CTDSP1,CX3CL1,CX3CR1,DACT3,DCT,DDR2,DDX17,DMD,EMP2,ESRRB,EVI2B,FCRL3,FGF13,FOS,FOXN1,FSHR,FSTL3,GATA1,GDF2,GDPD2,GPS2,HAMP,HAX1,HDAC6,HES7,HLA-B,HLA-DRA,HLX,HMG20B,HOXB8,HPN,HSF1,HSPA9,ID3,IFITM1,IL10,IL12RB1,IL2RG,IL6R,IL7R,INPP5D,INS,IRF7…
GO:0050858	negative regulation of antigen receptor-mediated signaling pathway	0.00743585	0.00743585	BTN2A2,CD22,CD300A,DUSP3,FCRL3,GBP1,GPS2,LILRB4,PVRIG,SLA2
GO:0009913	epidermal cell differentiation	0.0082141	0.0082141	ABCA12,ACER1,CLIC4,CSTA,DFNA5,EVPL,FOXN1,KEAP1,KRT17,KRT3,KRT36,KRT5,KRT71,KRT72,KRT73,KRT74,KRT75,KRT76,KRT78,KRT79,KRT80,KRT82,KRT83,KRTAP6-1,KRTAP6-2,KRTAP6-3,LCE3A,LCE3E,LRTOMT,NME2,REG3A,REG3G,SLC9A3R1,SOD1,SPRR4,SULT2B1,TPRN
GO:0019079	viral genome replication	0.00823081	0.00823081	APOBEC3A,APOBEC3H,ATG16L1,CCL2,CCL5,CCNK,CD209,CTBP1,DDB1,IFI16,IFITM1,IFITM2,ILF3,ISG20,LTF,MX1,N4BP1,NUCKS1,OAS1,RAD23A,SETDB1,SMARCB1,TNIP1
GO:0071396	cellular response to lipid	0.00836134	0.00836134	ACE,AKR1C2,AQP4,CACTIN,CALR,CARD16,CARD8,CARM1,CASP1,CCL2,CCL5,CD68,CES1,CPS1,CTSG,CX3CL1,CX3CR1,DAXX,DDX17,DEFA3,DEFA4,ESRRB,FFAR3,FOS,FSHR,GATA1,GNG2,GPBAR1,GRAMD1A,GRAMD1B,GRAMD1C,HAMP,HCK,HDAC6,HNF4A,HSF1,ID3,IL10,IRAK1,KLF9,LBP,LMO3,LTF,MAP2K7,MSN,MYOG,NR1D1,NR3C1,PADI2,PARK7,PARP1,PDCD1LG2,PPBP,PRMT2,PTAFR,PTK6,RARG,RHOA,RNF14,RXRB,SBNO2,SCIMP,SERPINE1,SERPINF1,SHPK,SLC7A5,SMARCA4,SPHK2,SPO…
GO:1901701	cellular response to oxygen-containing compound	0.00836134	0.00836134	ABCA12,ABCC1,ACE,ACER1,ADRB2,AGAP2,AGER,AKR1C2,AQP4,ARRB2,CACTIN,CALR,CARD16,CARD8,CASP1,CCL2,CCL5,CCL7,CCND3,CD68,CDK16,CES1,CHRM4,CLIC4,COL3A1,CPNE7,CPS1,CRK,CSH2,CSHL1,CTSG,CX3CL1,CX3CR1,DDR2,DEFA3,DEFA4,DPEP1,DRD5,FFAR3,FOS,FOSB,FUT7,GATA1,GDF15,GH1,GHRL,GNA15,GNB5,GNG2,GPBAR1,GRAMD1A,GRAMD1B,GRAMD1C,HAMP,HCK,HDAC6,HNF4A,HSF1,ICAM1,ID3,IL10,INS,IRAK1,JAK3,JUNB,JUP,KCNE1,KDM6B,KLF1,KLF16,KLF2,…
GO:0012501	programmed cell death	0.00846681	0.00846681	ACE,ACIN1,ACTC1,ADAM8,ADORA2A,AGAP2,AKTIP,ANP32E,ARAF,ARRB2,ATN1,AXIN1,BAG6,BARD1,BBC3,BCL2A1,BCL2L13,BCL2L2-PABPN1,BCL3,BDKRB2,BIRC7,CALR,CARD16,CARD8,CASP1,CAST,CBL,CCL19,CCL2,CCL21,CCL5,CCR7,CD5,CD5L,CDH5,CDK5RAP3,CDKN1A,CFL1,CHI3L1,CIDEB,CLEC5A,CLN8,CNTF,CSF1R,CTNNBL1,CTTN,CUL3,CX3CL1,CX3CR1,CXCR3,DAPK3,DAXX,DDAH2,DDB1,DDR2,DFNA5,DIABLO,DNASE2,DPEP1,ECSCR,EDA2R,EIF5A,ELMO3,ERP29,EVI2B,EYA2,FA…
GO:0002440	production of molecular mediator of immune response	0.00900238	0.00900238	B2M,C17ORF99,CD22,CD81,CTNNBL1,ERCC1,EVPL,FCRL3,FFAR3,HLA-A,HLA-F,HMOX1,IL10,IL1R1,JAK3,KLK3,KLK7,LILRB4,MAPKAPK2,MSH6,MZB1,PARP3,PRG2,SCIMP,SLC7A5,SPHK2,SPON2,TCF3,TLR3,TNFRSF14,TNFRSF4,TNFSF13,TRAF2,TRAF3IP2
GO:0032874	positive regulation of stress-activated MAPK cascade	0.00911194	0.00911194	AGER,AXIN1,BIRC7,CCL19,CCL21,CCR7,CRK,EDA2R,FLT4,GADD45B,MAP2K7,MAP3K11,MAPKBP1,MID1,SCIMP,SEMA3A,SERPINF2,SPHK1,TAOK2,TAOK3,TLR3,TRAF2,XIAP
GO:0007565	female pregnancy	0.00927892	0.00927892	ACE,AMBP,AQP4,CALR,DAZAP1,DDR1,EMP2,ENDOU,EPOR,FOS,FOSB,FUT7,GHRL,JUNB,KLF1,NPPA,PARP1,PLA2G6,PSG1,PSG3,PSG4,PSG5,PSG6,SLC19A1,SOD1,SPHK2,STC2,TIMP1,TLE6,UBE2Q1
GO:0051403	stress-activated MAPK cascade	0.00927892	0.00927892	AGER,AMBP,AXIN1,BIRC7,CCL19,CCL21,CCM2,CCR7,CRK,DAXX,DUSP3,EDA2R,FLT4,GADD45B,GPS1,GPS2,IRAK1,MAP2K2,MAP2K7,MAP3K11,MAPK13,MAPKAPK2,MAPKBP1,MID1,NPPA,SCIMP,SEMA3A,SERPINF2,SH2D3C,SPHK1,TAOK2,TAOK3,TLR3,TRAF2,TREM2,XIAP
GO:0036336	dendritic cell migration	0.0093862	0.0093862	ALOX5,CALR,CCL19,CCL21,CCL5,CCR1,CCR7,NLRP12,SLAMF8,TNFSF18
GO:0040011	locomotion	0.0093862	0.0093862	ABCC1,ACE,ACTG1,ADAM10,ADAM8,ADAMTS9,ADORA2A,AGER,ALOX5,ARHGAP35,ARRB2,C3AR1,CALR,CASS4,CATSPER1,CCL1,CCL16,CCL19,CCL2,CCL21,CCL22,CCL3L3,CCL5,CCL7,CCR1,CCR7,CCRL2,CD300A,CD81,CD9,CDH13,CDH5,CHRM4,CLIC4,CMTM1,CNN2,CNTN6,COL3A1,CORO1C,CRK,CSF1R,CSF3R,CTSG,CX3CL1,CX3CR1,CXCR3,CYGB,DAPK3,DDR2,DPEP1,DUSP3,ECM1,ECSCR,EGF,EMP2,EPPK1,F10,FCER1G,FGF6,FLRT3,FLT4,FPR1,FUT3,FUT7,GAS2L2,GDF2,GHRL,GPSM3,HDAC6…
GO:0001959	regulation of cytokine-mediated signaling pathway	0.00962933	0.00962933	BIRC7,CACTIN,CARD16,CARD8,CASP1,CCL5,CD300LF,DCST1,ECM1,GPS2,IL1R1,IL1R2,IRAK1,IRF7,LSM14A,NKIRAS2,NLRP2,NR1H2,OAS1,PADI2,SPHK1,STAT2,TRAF2,TREM2,USP18,XIAP
GO:0016192	vesicle-mediated transport	0.00971324	0.00971324	AAK1,ABCA12,ABCA13,ABCA2,ACTG1,ADAMTS9,ADORA2A,ADRB2,AGAP2,AGER,AKTIP,ANKRD13D,AP1B1,APOC1,APOC2,ARF3,ARFGAP3,ARRB2,ASGR1,ASGR2,ATP6AP1,ATP6V1B1,ATP6V1E1,B2M,BIN3,CACNA1I,CALR,CBL,CCDC22,CCL19,CCL2,CCL21,CCL5,CCR1,CCZ1,CD163,CD209,CD22,CD300A,CD300LF,CD5,CD5L,CD81,CD9,CDC42SE1,CDH13,CDK16,CEACAM4,CES1,CFP,CHML,CHMP6,CLEC10A,CLEC9A,CLN5,CNN2,CORO1C,CTAGE1,CTBP1,CTTN,CUL3,CYTH1,CYTH2,DEF6,DENND3,EG…
GO:0051897	positive regulation of protein kinase B signaling	0.00979302	0.00979302	ADAM8,AKR1C2,ARRB2,CASS4,CCL19,CCL21,CCR7,CHI3L1,CX3CL1,CX3CR1,EGF,F10,GDF15,HAX1,INS,MAZ,MC1R,OSM,PARK7,PIK3R5,TNFAIP8L3
GO:0019885	antigen processing and presentation of endogenous peptide antigen via MHC class I	0.00979302	0.00979302	ABCB9,B2M,ERAP1,HLA-A,HLA-B,HLA-C
GO:0032372	negative regulation of sterol transport	0.00979302	0.00979302	ABCA2,ABCG5,ABCG8,APOC1,APOC2,EGF
GO:0032375	negative regulation of cholesterol transport	0.00979302	0.00979302	ABCA2,ABCG5,ABCG8,APOC1,APOC2,EGF
GO:0002832	negative regulation of response to biotic stimulus	0.00979302	0.00979302	ARRB2,CACTIN,CARD16,CARD8,CRK,DCST1,DHX58,FAM3A,HLA-A,HLA-B,HLA-F,IFI16,INS,LTF,MAPKBP1,NR1H2,OAS1,PARP1,SEC14L1,SLAMF8,STAT2,USP18
GO:1901615	organic hydroxy compound metabolic process	0.00979302	0.00979302	ABCA2,ACER1,AKR1C2,ALDH3A2,ALDH3B1,ALDH3B2,AOC2,APOC1,APOL1,ASIP,CES1,CETP,CLN8,CRYM,CTNS,CYB5R2,CYP21A2,CYP4A11,CYP4F12,DCT,DEGS2,DHCR7,DHRS13,DIO2,DPAGT1,FDFT1,GK2,HAGHL,HPN,INPP5A,INPP5B,INPP5J,IP6K1,ITGB2,LCAT,LDHD,LHCGR,LRTOMT,MC1R,MFSD12,MIOX,MOGAT2,MPDU1,NR1D1,NTSR1,OSBPL3,OSBPL5,OSBPL9,PARK7,PDXK,PNMT,PNPO,PTAFR,RDH13,RDH5,SCARF1,SERPINA12,SHPK,SLC16A2,SLC27A5,SLC34A1,SLC45A2,SNAI1,SOD1,S…
GO:0002698	negative regulation of immune effector process	0.00979302	0.00979302	ARRB2,CD22,CD300A,CLEC4G,CRK,CX3CR1,FCRL3,HLA-A,HLA-B,HLA-F,HLX,HMOX1,IL10,IL20RB,IL7R,INS,JAK3,LILRB4,PARP3,PRG2,SLAMF8,TNFSF18
GO:0006812	monoatomic cation transport	0.0100339	0.0100339	ACE,ADORA2A,ADRB2,AFG3L2,AHNAK,ANXA9,APLNR,ARRB2,ATP4A,ATP5G1,ATP6AP1,ATP6V1B1,ATP6V1E1,ATP6V1G2-DDX39B,B2M,BBC3,BEST1,CABP2,CABP4,CACNA1E,CACNA1I,CACNA2D3,CACNA2D4,CACNG1,CALHM1,CASQ1,CATSPER1,CCL19,CCL2,CCL21,CCL5,CCR1,CCR7,CD33,CHRNA1,CHRNE,CLIC2,CNGA2,CTNS,CX3CL1,CXCR3,DMD,EGF,F2RL3,FASLG,FCRL3,FFAR1,FGF13,FHL1,FTH1,FTMT,FXYD1,GJA4,GNB5,HAMP,HECW1,HEPHL1,HOMER3,HPN,JAK3,JSRP1,KCNAB2,KCNE1,KCN…
GO:1901700	response to oxygen-containing compound	0.0100339	0.0100339	ABCA12,ABCA2,ABCC1,ACE,ACER1,ACTG1,ADRB2,AGAP2,AGER,AKR1C2,AQP4,ARRB2,ARSA,CACTIN,CALR,CARD16,CARD8,CARM1,CASP1,CBL,CCL19,CCL2,CCL21,CCL5,CCL7,CCND3,CCR7,CD68,CDK16,CES1,CHRM4,CLIC4,COL3A1,CPNE7,CPS1,CRK,CSF2RB,CSH2,CSHL1,CTSG,CX3CL1,CX3CR1,DDR2,DEFA3,DEFA4,DMD,DPEP1,DRD5,ERCC1,FASLG,FFAR1,FFAR3,FIBIN,FOS,FOSB,FUT7,GABBR1,GALP,GATA1,GDF15,GH1,GHRL,GNA15,GNB5,GNG2,GPBAR1,GRAMD1A,GRAMD1B,GRAMD1C,HA…
GO:0043255	regulation of carbohydrate biosynthetic process	0.010095	0.010095	C1QTNF3,DDB1,EGF,FAM3A,INS,LHCGR,NR3C1,NTSR1,OGT,PDK2,PPP1R3A,PPP1R3E,PTAFR,SERPINA12,SESN2,SIK1,SIRT6,SIRT7,STK11
GO:0072677	eosinophil migration	0.010095	0.010095	ADAM8,CCL1,CCL2,CCL21,CCL5,CCL7,CD300A,CX3CL1
GO:0006915	apoptotic process	0.0101482	0.0101482	ACE,ACIN1,ACTC1,ADAM8,ADORA2A,AGAP2,AKTIP,ANP32E,ARAF,ARRB2,ATN1,AXIN1,BAG6,BARD1,BBC3,BCL2A1,BCL2L13,BCL2L2-PABPN1,BCL3,BDKRB2,BIRC7,CALR,CARD16,CARD8,CASP1,CAST,CBL,CCL19,CCL2,CCL21,CCL5,CCR7,CD5,CD5L,CDH5,CDK5RAP3,CDKN1A,CFL1,CHI3L1,CIDEB,CLEC5A,CLN8,CNTF,CSF1R,CTNNBL1,CTTN,CUL3,CX3CL1,CX3CR1,CXCR3,DAPK3,DAXX,DDAH2,DDB1,DDR2,DFNA5,DIABLO,DNASE2,DPEP1,ECSCR,EDA2R,EIF5A,ELMO3,ERP29,EVI2B,EYA2,FA…
GO:0010951	negative regulation of endopeptidase activity	0.0102103	0.0102103	ADORA2A,ARRB2,BIRC7,CARD16,CARD8,CAST,CST7,DPEP1,IFI16,LTF,NR4A1,PARK7,PLAUR,RENBP,SERPINA1,SERPINA12,SERPINA4,SERPINA5,SERPINA7,SERPINB10,SERPINB7,SERPINE1,SERPINF1,SERPINF2,TIMP1,XIAP
GO:0071216	cellular response to biotic stimulus	0.0103935	0.0103935	CACTIN,CARD16,CARD8,CASP1,CCL2,CCL5,CD68,CTSG,CX3CL1,CX3CR1,DEFA3,DEFA4,GATA1,HAMP,HCK,HSF1,IL10,IRAK1,LBP,LTF,MAP2K7,MUS81,NR1D1,PDCD1LG2,PPBP,PPP1R15B,PTAFR,RHOA,SBNO2,SCIMP,SERPINE1,SHPK,SLC7A5,SPON2,TNIP1,TREM2,TSPO
GO:0051050	positive regulation of transport	0.0104414	0.0104414	ABCA12,ABCA13,ADAM8,ADORA2A,ADRB2,APLNR,ARRB2,B2M,BBC3,C1QTNF3,CACNA1I,CALR,CASQ1,CBL,CCL19,CCL2,CCL21,CCL5,CCR1,CD300LF,CD33,CD81,CES1,CETP,CFP,CX3CL1,CXCR3,CYP4A11,DMD,EEPD1,EGF,EHD2,EMD,ENPP7,F2RL2,F2RL3,FASLG,FCER1G,FCN2,FFAR1,FHL1,FLOT1,FXYD1,GABBR1,GATA1,GH1,GHRL,GPS2,GZMB,HCAR2,HGS,HLA-F,HPS4,IL2RG,INS,ITGB2,ITLN1,JAK3,JUP,KCNE1,KHDRBS1,LHCGR,LRRC26,LRRC55,MBL2,MSN,MYH10,MYO1C,NLGN2,NLGN3,…
GO:0097435	supramolecular fiber organization	0.0104476	0.0104476	ACTC1,ACTG1,ADD3,ARHGAP35,ARHGAP6,AXIN1,B2M,BFSP2,BIN3,CASQ1,CASS4,CCL21,CCR7,CDH5,CFL1,COL3A1,CORO1C,CTTN,CUL3,CX3CL1,DAPK3,DDR2,DMD,DPT,ELMO3,EMP2,EPPK1,ESPNL,FGF13,FKBP10,FSCN2,GAS2L1,GAS2L2,GDPD2,GHRL,HAX1,HCK,HDAC6,INPP5J,KIF19,KIF2B,KLHL41,KRT17,KRT3,KRT36,KRT5,KRT71,KRT72,KRT73,KRT74,KRT75,KRT76,KRT78,KRT79,KRT80,KRT82,KRT83,LDB3,LIMK2,LOXL2,MAGEL2,MID1,MLST8,MSRB1,MYH7,MYO15A,MYO1C,MYO1F,…
GO:0002228	natural killer cell mediated immunity	0.0104476	0.0104476	ARRB2,CEBPG,CRK,GZMB,HLA-A,HLA-B,HLA-F,KLRC3,KLRC4,LYST,NKG7,PIK3R6,RAET1E,SLAMF7,TUBB,VAV1
GO:0051090	regulation of DNA-binding transcription factor activity	0.0105059	0.0105059	ADAM8,AGER,ARRB2,BCL3,CACTIN,CARD16,CARD8,CCDC22,CDK5RAP3,CEBPG,CX3CL1,CX3CR1,CYTL1,DDR2,EDA2R,FLOT1,FOXS1,FZD2,HCK,HMOX1,HSF1,ID3,IKBKG,IL10,INS,IRAK1,ITGB2,JUP,KEAP1,LTF,NLRP12,NLRP2,NTSR1,NWD1,PARK7,PKD1,PRKD2,PRMT2,RPS6KA5,S100A12,S100A8,S100A9,SIK1,SIVA1,SMARCA4,SMARCB1,SPHK1,TAF12,TCF3,TLR3,TNFRSF4,TNFSF18,TRAF2,TRIM14,TRIM15,TRIM37,TRIML1,WNT2
GO:0070304	positive regulation of stress-activated protein kinase signaling cascade	0.0105656	0.0105656	AGER,AXIN1,BIRC7,CCL19,CCL21,CCR7,CRK,EDA2R,FLT4,GADD45B,MAP2K7,MAP3K11,MAPKBP1,MID1,SCIMP,SEMA3A,SERPINF2,SPHK1,TAOK2,TAOK3,TLR3,TRAF2,XIAP
GO:0072676	lymphocyte migration	0.0105656	0.0105656	ADAM10,ADAM8,CCL1,CCL16,CCL19,CCL2,CCL21,CCL22,CCL3L3,CCL5,CCL7,CCR7,CRK,CX3CL1,ECM1,FUT7,MSN,PADI2,RHOA,SAA1,TNFRSF14,ZAP70
GO:0070098	chemokine-mediated signaling pathway	0.0106082	0.0106082	CCL1,CCL16,CCL19,CCL2,CCL21,CCL22,CCL3L3,CCL5,CCL7,CCR1,CCR7,CCRL2,CX3CL1,CX3CR1,CXCR3,PADI2,PPBP,TREM2
GO:0043491	protein kinase B signaling	0.0106481	0.0106481	ADAM8,AKR1C2,ARRB2,BTN2A2,CASS4,CCL19,CCL2,CCL21,CCL5,CCR7,CHI3L1,CX3CL1,CX3CR1,EGF,F10,GDF15,HAX1,INS,MAZ,MC1R,OSM,PARK7,PIK3R5,PPP2CA,RPS6KB2,RRAS,SESN2,SLC9A3R1,STK11,TNFAIP8L3,TSC2
GO:1905517	macrophage migration	0.0106566	0.0106566	C3AR1,CCL2,CCL5,CD81,CD9,CNN2,CSF1R,CX3CL1,CX3CR1,RPL13A,SAA1,SLAMF8,TNFSF18,TREM2
GO:0010955	negative regulation of protein processing	0.0109705	0.0109705	CARD16,CARD8,CAST,CST7,IL1R2,SERPINE1,SERPINF2,SNX12,XIAP
GO:1903318	negative regulation of protein maturation	0.0109705	0.0109705	CARD16,CARD8,CAST,CST7,IL1R2,SERPINE1,SERPINF2,SNX12,XIAP
GO:0009056	catabolic process	0.0111438	0.0111438	ABCA2,ABCC1,ABHD16B,ACE,ACER1,ACR,ADAM10,ADAM8,ADRB2,AGAP2,AGXT,ALDH3B1,ALDH3B2,ALDH6A1,ALLC,AMBP,ANAPC2,APOBEC3A,APOBEC3H,APOC1,APOC2,APOC4-APOC2,ARAF,ARNT,ARRB2,ARSA,ATG16L1,ATP6V1B1,ATP6V1E1,AXIN1,BAG6,BANP,BARD1,BLVRB,C17ORF97,CACUL1,CALR,CBL,CCDC22,CD81,CDC27,CDK16,CDK5RAP3,CES1,CHI3L1,CHI3L2,CHMP6,CISD1,CLN5,CLN8,CLPS,CLPX,CNOT3,COLQ,CPA1,CPS1,CPT1B,CRYM,CTRL,CTTN,CUL3,CYP2W1,CYP4A11,CYP4F1…
GO:0001910	regulation of leukocyte mediated cytotoxicity	0.0111784	0.0111784	AGER,ARRB2,B2M,CRK,CX3CR1,HLA-A,HLA-B,HLA-DRA,HLA-F,ICAM1,IL12RB1,IL7R,KLRC3,KLRC4,PIK3R6,RAET1E,VAV1
GO:0051091	positive regulation of DNA-binding transcription factor activity	0.0116319	0.0116319	ADAM8,AGER,CARD16,CEBPG,CX3CL1,CX3CR1,CYTL1,DDR2,EDA2R,FLOT1,FZD2,HSF1,IKBKG,IL10,INS,IRAK1,ITGB2,JUP,LTF,NTSR1,PARK7,PRKD2,RPS6KA5,S100A12,S100A8,S100A9,SMARCA4,SMARCB1,SPHK1,TAF12,TCF3,TLR3,TNFSF18,TRAF2,TRIM14,TRIM15,TRIM37,TRIML1,WNT2
GO:0016485	protein processing	0.0116319	0.0116319	ACE,ADAM10,ADAM8,AFG3L2,C19ORF54,CARD16,CARD8,CASP1,CAST,CD5L,CIDEB,CLN5,CST7,CTSG,HGFAC,HPN,IFI16,IL1R2,INPP5B,KEL,KLK1,KLK3,OGT,P4HB,PARP1,PCSK4,PCSK6,PGK1,PITRM1,PLAUR,RUNX1,SERPINE1,SERPINF2,SLC30A8,SNX12,SRGN,XIAP
GO:0043124	negative regulation of I-kappaB kinase/NF-kappaB signaling	0.0116628	0.0116628	C9ORF89,CACTIN,CARD8,CCDC22,LILRB4,MAPKBP1,NLRP12,NR1D1,PPM1N,RHOA,TNIP1,TREM2
GO:1990869	cellular response to chemokine	0.0123573	0.0123573	CCL1,CCL16,CCL19,CCL2,CCL21,CCL22,CCL3L3,CCL5,CCL7,CCR1,CCR7,CCRL2,CX3CL1,CX3CR1,CXCR3,PADI2,PPBP,RHOA,TREM2
GO:1990868	response to chemokine	0.0123573	0.0123573	CCL1,CCL16,CCL19,CCL2,CCL21,CCL22,CCL3L3,CCL5,CCL7,CCR1,CCR7,CCRL2,CX3CL1,CX3CR1,CXCR3,PADI2,PPBP,RHOA,TREM2
GO:0043549	regulation of kinase activity	0.0124154	0.0124154	ACE,ADAM8,ADORA2A,ADRB2,AGAP2,AGER,AXIN1,CACUL1,CAMKK1,CASS4,CBL,CCL19,CCL21,CCL5,CCND3,CCNK,CCR7,CD300A,CD81,CDK5RAP3,CDKN1A,CHI3L1,CHMP6,CORO1C,CSF1R,DAXX,DDR1,DDR2,DUSP3,EGF,EMP2,ERP29,FLT4,GADD45B,GH1,HEXIM1,HEXIM2,HGS,IL6R,INS,IRAK1,JTB,LAT,LAX1,LILRB4,LIME1,LTF,MAP2K2,MAP2K7,MAP3K11,MARK2,MIDN,MMD,MVP,NPPA,PARK7,PARP16,PIK3IP1,PIK3R5,PIK3R6,PKD1,PPP2CA,PTK6,RHOA,S100A12,SESN2,SLAMF8,SLC27A1…
GO:0030098	lymphocyte differentiation	0.012647	0.012647	ADAM8,B2M,BCL3,BTN2A2,C17ORF99,CCL19,CCR7,CEBPG,CLEC4E,CLEC4G,FCER1G,FCRL3,FOXN1,FUT7,GPS2,HLA-DRA,HLX,IL10,IL12RB1,IL2RG,IL6R,IL7R,INPP5D,JAK3,JUNB,KAT7,KLF6,LFNG,LGALS1,LILRB4,LY9,NFKBID,PIK3R6,PKNOX1,PLA2G2D,PRELID1,RHOA,RUNX1,RUNX2,SEMA4A,SLAMF8,SLC39A7,SMARCA4,SMARCB1,SMARCD2,SOD1,STK11,TCF3,TNFRSF9,TNFSF18,TRAF3IP2,VAV1,VNN1,ZAP70,ZFPM1,ZNF683
GO:0061844	antimicrobial humoral immune response mediated by antimicrobial peptide	0.012647	0.012647	DEFA3,DEFA4,EVPL,FAM3A,GALP,HIST1H2BK,KLK3,KLK7,LTF,PPBP,REG1A,REG3A,REG3G,RNASE3,RNASE7,S100A12,S100A9
GO:0044706	multi-multicellular organism process	0.0127816	0.0127816	ACE,ACR,AMBP,AQP4,CALR,DAZAP1,DDO,DDR1,EMP2,ENDOU,EPOR,FOS,FOSB,FUT7,GHRL,JUNB,KLF1,NPPA,PARP1,PLA2G6,PSG1,PSG3,PSG4,PSG5,PSG6,PTAFR,SLC19A1,SOD1,SPHK2,STC2,TIMP1,TLE6,UBE2Q1
GO:0002449	lymphocyte mediated immunity	0.0131726	0.0131726	AGER,ARRB2,B2M,BCL3,C17ORF99,C1QB,C1QC,CD81,CEBPG,CLEC4G,CRK,CSF2RB,EMP2,ERCC1,FCER1G,FUT7,GZMB,GZMM,HLA-A,HLA-B,HLA-DRA,HLA-F,IL10,IL12RB1,IL1R1,IL20RB,IL7R,INPP5D,IRF7,KLRC3,KLRC4,LILRB4,LYST,MBL2,MSH6,NKG7,PARP3,PIK3R6,RAET1E,SLA2,SLAMF7,TNFSF13,TRAF2,TRAF3IP2,TREM2,TUBB,UNC93B1,VAV1
GO:0051235	maintenance of location	0.0134364	0.0134364	APLNR,APOC4,BARD1,BBC3,CALR,CASQ1,CCDC22,CCL19,CCL21,CCR7,CER1,CES1,CLIC2,CPS1,CX3CL1,CXCR3,DMD,F2RL3,FASLG,FTH1,FTMT,GAA,GET4,GPSM2,IL10,JSRP1,KEAP1,LHCGR,LIME1,MORC3,MSR1,NPSR1,NR1H2,NTSR1,PARK7,PDIA2,PKD1,RYR3,S100A8,S100A9,SLC18A2,SLC30A8,SMIM22,SRGN,TAF8,TREM2,TSPO
GO:0002366	leukocyte activation involved in immune response	0.013688	0.013688	BCL3,C17ORF99,CBL,CCL19,CD300A,CD81,CLEC4E,CX3CR1,ERCC1,FCER1G,GATA1,HLA-DRA,HLA-F,HLX,HMOX1,ICAM1,IL10,IL12RB1,IL6R,ITGB2,JAK3,JUNB,LAT,LBP,LFNG,LGALS1,LY9,MRGPRX2,MSH6,NFKBID,NKG7,PARP3,PTAFR,SBNO2,SEMA4A,SLC18A2,SPHK2,TNFSF13,TNFSF18,TREM2,ZFPM1,ZNF683
GO:0050866	negative regulation of cell activation	0.013688	0.013688	ADORA2A,BTN2A2,CD300A,CD300LF,CD33,CD9,CLEC4G,CST7,CTSG,CX3CL1,CYGB,DUSP3,HLA-F,HLX,HMOX1,IL10,IL20RB,INPP5D,JAK3,LAX1,LGALS9B,LGALS9C,LILRB4,MNDA,NR1D1,PARP3,PDCD1LG2,PLA2G2D,PLA2G2F,RUNX1,TNFRSF14,TNFSF18,TREM2
GO:0032102	negative regulation of response to external stimulus	0.013688	0.013688	ADORA2A,ALOX5,ARRB2,C1QTNF3,CACTIN,CARD16,CARD8,CCL2,CD9,CDH5,CRK,CST7,CX3CL1,DCST1,DHX58,DUSP3,EPPK1,FAM3A,GHRL,GPS2,HAMP,HCK,HDAC6,HLA-A,HLA-B,HLA-F,IFI16,IL10,IL20RB,INS,LTF,MAPKBP1,MEFV,NLRP12,NR1D1,NR1H2,OAS1,PADI2,PARP1,PLAUR,SAA1,SEC14L1,SEMA3A,SEMA4A,SEMA6B,SERPINE1,SERPINF1,SERPINF2,SLAMF8,SOD1,STAT2,TREM2,USP18
GO:0009611	response to wounding	0.0137475	0.0137475	ACTG1,ADIPOR2,ADORA2A,AGER,AHNAK,ALOX5,ARHGAP35,BLOC1S4,C1GALT1C1,C6ORF25,CCR1,CD9,CDKN1A,CHMP6,CNN2,CNTF,COL3A1,CRK,CTSG,CX3CL1,CX3CR1,DDR1,DDR2,DRD5,EPPK1,EVPL,F10,F13A1,F2RL2,F2RL3,FCER1G,FKBP10,FLRT3,GATA1,GP6,HGFAC,HMOX1,HNF4A,HPS4,ID3,IL10,INS,INSL3,LRG1,MAP2K2,MAP2K7,NOTCH4,NREP,PDPN,PLAUR,PROCR,REG3A,REG3G,RHOA,S100A8,SAA1,SCARF1,SERPINA1,SERPINE1,SERPINF2,SOD1,SULF2,TIMP1,TREM2,TREML1,TR…
GO:0051092	positive regulation of NF-kappaB transcription factor activity	0.0139937	0.0139937	ADAM8,AGER,CARD16,CX3CL1,CX3CR1,EDA2R,FLOT1,IKBKG,INS,IRAK1,ITGB2,LTF,NTSR1,PRKD2,RPS6KA5,S100A12,S100A8,S100A9,SPHK1,TLR3,TNFSF18,TRAF2,TRIM14,TRIM15,TRIM37,TRIML1
GO:0007254	JNK cascade	0.0140364	0.0140364	AGER,AMBP,AXIN1,BIRC7,CCL19,CCL21,CCR7,CRK,DAXX,DUSP3,EDA2R,FLT4,GADD45B,GPS1,GPS2,IRAK1,MAP2K7,MAP3K11,MAPKBP1,NPPA,SEMA3A,SERPINF2,SH2D3C,TAOK2,TAOK3,TLR3,TRAF2,XIAP
GO:0048247	lymphocyte chemotaxis	0.0141413	0.0141413	ADAM10,ADAM8,CCL1,CCL16,CCL19,CCL2,CCL21,CCL22,CCL3L3,CCL5,CCL7,CX3CL1,PADI2,SAA1
GO:0032717	negative regulation of interleukin-8 production	0.014289	0.014289	BCL3,CACTIN,CD33,IL10,IL6R,MAPKBP1,SSC5D
GO:0051896	regulation of protein kinase B signaling	0.0143637	0.0143637	ADAM8,AKR1C2,ARRB2,BTN2A2,CASS4,CCL19,CCL21,CCR7,CHI3L1,CX3CL1,CX3CR1,EGF,F10,GDF15,HAX1,INS,MAZ,MC1R,OSM,PARK7,PIK3R5,PPP2CA,RRAS,SLC9A3R1,STK11,TNFAIP8L3,TSC2
GO:0002486	antigen processing and presentation of endogenous peptide antigen via MHC class I via ER pathway, TAP-independent	0.0143637	0.0143637	HLA-A,HLA-B,HLA-C
GO:1904479	negative regulation of intestinal absorption	0.0143637	0.0143637	ABCG5,ABCG8,HAMP
GO:1902107	positive regulation of leukocyte differentiation	0.0143637	0.0143637	ACIN1,ADAM8,AGER,BTN2A2,CCL19,CCR1,EVI2B,FOS,HAX1,HLA-DRA,HLX,HSF1,IL10,IL12RB1,IL2RG,IL7R,INPP5D,LILRB4,NFKBID,OCSTAMP,PIK3R6,RHOA,RUNX1,SMARCA4,SMARCB1,SMARCD2,TREM2,VNN1,ZAP70
GO:0097026	dendritic cell dendrite assembly	0.0143637	0.0143637	CCL19,CCL21,CCR7
GO:1903708	positive regulation of hemopoiesis	0.0143637	0.0143637	ACIN1,ADAM8,AGER,BTN2A2,CCL19,CCR1,EVI2B,FOS,HAX1,HLA-DRA,HLX,HSF1,IL10,IL12RB1,IL2RG,IL7R,INPP5D,LILRB4,NFKBID,OCSTAMP,PIK3R6,RHOA,RUNX1,SMARCA4,SMARCB1,SMARCD2,TREM2,VNN1,ZAP70
GO:2000547	regulation of dendritic cell dendrite assembly	0.0143637	0.0143637	CCL19,CCL21,CCR7
GO:0046328	regulation of JNK cascade	0.0145188	0.0145188	AGER,AMBP,AXIN1,BIRC7,CCL19,CCL21,CCR7,CRK,DUSP3,EDA2R,FLT4,GADD45B,GPS2,MAP2K7,MAP3K11,MAPKBP1,NPPA,SEMA3A,SERPINF2,TAOK2,TAOK3,TLR3,TRAF2,XIAP
GO:0030162	regulation of proteolysis	0.0145579	0.0145579	ADAM8,ADORA2A,AGER,AMBP,ARAF,ARRB2,AXIN1,BAG6,BBC3,BCL2L13,BIRC7,CARD16,CARD8,CASP1,CAST,CCDC22,CIDEB,CLN8,CST7,CST9L,CSTA,DIABLO,DPEP1,ECM1,ECSCR,EGF,FASLG,FZR1,GABARAP,HDAC6,HPN,HSF1,HSPBP1,IFI16,IL10,IL1R2,INPP5B,INS,ITIH4,KEAP1,LTF,MEFV,N4BP1,NLRP12,NLRP2,NR1H2,NR4A1,OGT,PARK7,PI16,PKD1,PLAUR,PRELID1,PSMF1,PYHIN1,QRICH2,RAD23A,RENBP,RHBDF1,RHOA,RNF14,RUNX1,S100A8,S100A9,SERPINA1,SERPINA12,SER…
GO:0002819	regulation of adaptive immune response	0.0145579	0.0145579	AGER,B2M,C17ORF99,CCL19,CD81,CLEC4G,FUT7,HLA-A,HLA-B,HLA-DRA,HLA-F,HLX,IL10,IL12RB1,IL1R1,IL20RB,IL7R,IRF7,JAK3,JUNB,LILRB4,NFKBID,NLRP10,PARP3,TNFRSF14,TNFSF13,TNFSF18,TRAF2,TREM2,TYK2
GO:0051172	negative regulation of nitrogen compound metabolic process	0.014884	0.014884	ABCA2,ACIN1,ACTRT1,ADORA2A,AEBP2,AGAP2,AMBP,APOBEC3A,APOBEC3H,APOC1,ARRB2,ATN1,AXIN1,BAG6,BANP,BARD1,BCL3,BCL6B,BDKRB2,BIRC7,BOD1L2,CACTIN,CALR,CARD16,CARD8,CAST,CBL,CBX3,CC2D1A,CCND3,CD300A,CDK5RAP3,CDKN1A,CDX4,CHMP6,CIPC,CLN8,CNOT3,CORO1C,CREM,CRYM,CST7,CST9L,CSTA,CTBP1,CTCF,CTDSP1,CUL3,DAPK3,DAXX,DHX34,DMD,DND1,DNMT3L,DPEP1,DUSP3,ECM1,ENPP7,ERCC1,ERCC4,ETS2,ETV3,FASLG,FOSB,FOXS1,FRK,FXR2,FXYD1…
GO:0006629	lipid metabolic process	0.0151401	0.0151401	ABCA12,ABCA2,ABHD16B,ACER1,ACOT2,ACSM5,ADIPOR2,AGAP2,AKR1C2,ALDH3A2,ALDH3B1,ALDH3B2,ALOX5,APOC1,APOC2,APOC4,APOC4-APOC2,APOL1,ARSA,ATP6V1B1,AWAT1,B3GALT1,CCL19,CCL21,CCR7,CD81,CERS4,CES1,CETP,CHKB-CPT1B,CLN8,CLPS,CPNE7,CPS1,CPT1B,CREM,CRK,CSF1R,CYB5R2,CYGB,CYP21A2,CYP2A13,CYP2W1,CYP4A11,CYP4F12,DEGS2,DGAT2L6,DHCR7,DHRS13,DIO2,DPAGT1,DPEP1,ECHS1,ENPP7,FAM135B,FAM3A,FDFT1,FUT2,FUT3,FUT5,FUT7,GAL3ST…
GO:0008284	positive regulation of cell population proliferation	0.0152292	0.0152292	ADAM10,AGAP2,AGER,AKR1C2,APLNR,ARNT,CACUL1,CALR,CARM1,CCL19,CCL5,CD209,CD81,CDH13,CDKN1A,CLEC11A,CNTF,CSF1R,CSF2RB,CUL3,CX3CL1,CX3CR1,CXCR3,DBF4B,DCT,DDR2,DMD,ECM1,EGF,EMP2,EPOR,FASLG,FCRL3,FGF6,FLT4,FTMT,FZR1,GATA1,GDF2,GHRL,GPBAR1,HCK,HDAC6,HLA-A,HLX,HMOX1,HPN,HYAL1,IL10,IL12RB1,IL3,IL6R,IL7R,INS,INSL3,IQGAP3,IRAK1,ITGAX,JAK3,KAT7,LIFR,LRG1,LTF,MAZ,MUSTN1,MZB1,NLGN2,NME1,NME2,NR4A1,OCSTAMP,OSM,…
GO:1903317	regulation of protein maturation	0.0154159	0.0154159	ADAM8,CARD16,CARD8,CAST,CST7,HPN,IL1R2,INPP5B,PLAUR,RUNX1,SERPINE1,SERPINF2,SNX12,TFR2,XIAP
GO:0009719	response to endogenous stimulus	0.0154828	0.0154828	ABCA2,ABCC1,ACE,ACR,ADAMTSL2,ADIPOR2,ADRB2,AGAP2,AGER,AKR1C2,AQP4,ARNT,ARRB2,ARSA,ASIP,AXIN1,BMP15,CALR,CARM1,CBL,CCL19,CCL2,CCL21,CCL5,CCND3,CCR7,CD68,CD81,CD9,CDH13,CDH5,CER1,CES1,CHRM4,COL3A1,CPS1,CRK,CSH2,CSHL1,CX3CR1,DAXX,DDR2,DDX17,DEFA3,DMD,DRD5,DUSP3,EHD4,EMD,ESRRB,FASLG,FCER1G,FFAR3,FGF6,FIBIN,FLRT3,FLT4,FOS,FOSB,FRS3,FSHR,FSTL3,FUT7,GABRG2,GALP,GAS2L1,GATA1,GDF15,GDF2,GH1,GHRL,GNA15,GNB…
GO:0072359	circulatory system development	0.015704	0.015704	ACE,ACTC1,ACTG1,ADAM10,ADAM8,ADAMTS9,ADAP2,ADIPOR2,ALOX5,AP1B1,APLNR,ARRB2,C3AR1,CALR,CCL2,CCM2,CDH13,CDH5,CDKN1A,CDX4,CER1,CHI3L1,CLIC4,COL3A1,CX3CL1,CX3CR1,CXCR3,DCTN5,ECM1,ECSCR,EGF,EMP2,EPOR,ERAP1,FASLG,FGF6,FKBP10,FLRT3,FLT4,FOXN1,FOXS1,FZD2,GAA,GDF2,GHRL,GJA4,HAMP,HEXIM1,HGS,HMOX1,HSPB7,HYAL1,ID3,IL10,IL6R,ITGAX,ITGB2,JUNB,JUP,KDM6B,KLF2,KLK3,LDB3,LGALS12,LOXL2,LRG1,MAML1,MAP2K2,MBD3,MDM4,M…
GO:0050854	regulation of antigen receptor-mediated signaling pathway	0.015889	0.015889	BTN2A2,CCR7,CD22,CD300A,CD81,DUSP3,FCRL3,GBP1,GPS2,IKBKG,LILRB4,PRKD2,PVRIG,SLA2
GO:0002822	regulation of adaptive immune response based on somatic recombination of immune receptors built from immunoglobulin superfamily domains	0.0159548	0.0159548	AGER,B2M,C17ORF99,CCL19,CD81,CLEC4G,FUT7,HLA-A,HLA-B,HLA-DRA,HLA-F,HLX,IL10,IL12RB1,IL1R1,IL20RB,IL7R,JAK3,JUNB,LILRB4,NFKBID,NLRP10,PARP3,TNFSF13,TNFSF18,TRAF2,TREM2,TYK2
GO:0002263	cell activation involved in immune response	0.0167227	0.0167227	BCL3,C17ORF99,CBL,CCL19,CD300A,CD81,CLEC4E,CX3CR1,ERCC1,FCER1G,GATA1,HLA-DRA,HLA-F,HLX,HMOX1,ICAM1,IL10,IL12RB1,IL6R,ITGB2,JAK3,JUNB,LAT,LBP,LFNG,LGALS1,LY9,MRGPRX2,MSH6,NFKBID,NKG7,PARP3,PTAFR,SBNO2,SEMA4A,SLC18A2,SPHK2,TNFSF13,TNFSF18,TREM2,ZFPM1,ZNF683
GO:1905521	regulation of macrophage migration	0.018024	0.018024	C3AR1,CCL5,CD81,CD9,CNN2,CSF1R,CX3CL1,CX3CR1,SLAMF8,TNFSF18,TREM2
GO:0002695	negative regulation of leukocyte activation	0.0183168	0.0183168	ADORA2A,BTN2A2,CD300A,CD300LF,CD33,CLEC4G,CST7,CTSG,CX3CL1,DUSP3,HLA-F,HLX,HMOX1,IL10,IL20RB,INPP5D,JAK3,LAX1,LGALS9B,LGALS9C,LILRB4,MNDA,NR1D1,PARP3,PDCD1LG2,PLA2G2D,PLA2G2F,RUNX1,TNFRSF14,TNFSF18
GO:0062207	regulation of pattern recognition receptor signaling pathway	0.0185319	0.0185319	ARRB2,CACTIN,CD300A,CD300LF,DHX58,FCRL3,FLOT1,GPR108,GPS2,IRF7,LBP,LTF,NR1D1,SEC14L1,TLR3,TREM2,TREML4,TRIM15,XIAP
GO:1901565	organonitrogen compound catabolic process	0.0185433	0.0185433	ABCA2,ABCC1,ABHD16B,ACE,ACER1,ACR,ADAM10,ADAM8,AGAP2,AGXT,ALDH6A1,ALLC,AMBP,ANAPC2,APOBEC3A,APOBEC3H,APOC1,ARAF,ARRB2,AXIN1,BAG6,BANP,BARD1,BLVRB,C17ORF97,CACUL1,CALR,CBL,CCDC22,CD81,CDC27,CDK5RAP3,CHI3L1,CHI3L2,CHMP6,CLN5,CLN8,CLPX,COLQ,CPA1,CRYM,CTRL,CUL3,DCST1,DDAH2,DDB1,DDI1,DDO,DENND3,DERL3,DIO2,DPEP1,ECHS1,ECSCR,EGF,ENPP7,ERAP1,FEM1C,FOXRED2,FTCD,FZR1,GABARAP,GAD2,GDA,GET4,GID4,GZMB,HAL,HAM…
GO:0051347	positive regulation of transferase activity	0.0191462	0.0191462	ACE,ADAM8,ADRB2,AGAP2,AGER,AXIN1,CACUL1,CAMKK1,CASS4,CCL19,CCL21,CCL5,CCND3,CCR7,CD300A,CD81,CDKN1A,CHI3L1,CSF1R,DAXX,DDR1,DDR2,EGF,EMP2,ERP29,FLT4,FZR1,GH1,HMGN1,HNRNPA2B1,IL6R,INS,IRAK1,JTB,LAT,LTF,MAGEC2,MAP2K2,MAP2K7,MAP3K11,MARK2,MMD,PARK7,PARP16,PIK3R5,PIK3R6,PKD1,POLG2,PPP2CA,RHOA,S100A12,SESN2,SLC27A1,SPATC1L,STK11,TAOK2,TAOK3,TCL1A,TCL1B,TELO2,TLR3,TNFAIP8L3,TNFRSF10A,TRAF2,TREM2,WDR24
GO:0002700	regulation of production of molecular mediator of immune response	0.0193001	0.0193001	B2M,C17ORF99,CD22,CD81,EVPL,FCRL3,FFAR3,HLA-A,HLA-F,HMOX1,IL10,IL1R1,JAK3,KLK3,KLK7,LILRB4,MAPKAPK2,MZB1,PARP3,PRG2,SCIMP,SLC7A5,SPHK2,SPON2,TLR3,TNFRSF14,TNFRSF4,TNFSF13,TRAF2
GO:0045730	respiratory burst	0.0198211	0.0198211	C17ORF62,CD52,HCK,INS,LBP,MPO,NCF2,NCF4,SLAMF8,TREM2
GO:0032635	interleukin-6 production	0.0198211	0.0198211	AGER,AQP4,ARRB2,C1QTNF3,CX3CL1,GHRL,HLA-B,IL10,IL6R,INPP5D,KLF2,LBP,LILRB4,MAPK13,MAPKAPK2,NLRP10,NLRP12,PTAFR,SCIMP,SETD4,SPHK2,SPON2,TLR3,TREM2,UNC93B1
GO:0032675	regulation of interleukin-6 production	0.0198211	0.0198211	AGER,AQP4,ARRB2,C1QTNF3,CX3CL1,GHRL,HLA-B,IL10,IL6R,INPP5D,KLF2,LBP,LILRB4,MAPK13,MAPKAPK2,NLRP10,NLRP12,PTAFR,SCIMP,SETD4,SPHK2,SPON2,TLR3,TREM2,UNC93B1
GO:0001944	vasculature development	0.0199516	0.0199516	ACE,ACTG1,ADAM10,ADAM8,ADAMTS9,ADIPOR2,ALOX5,APLNR,C3AR1,CCL2,CCM2,CDH13,CDH5,CDX4,CHI3L1,CLIC4,COL3A1,CX3CL1,CX3CR1,CXCR3,DCTN5,ECM1,ECSCR,EGF,EMP2,ERAP1,FASLG,FGF6,FKBP10,FLT4,FOXN1,FOXS1,GDF2,GHRL,GJA4,HGS,HMOX1,HYAL1,IL10,IL6R,ITGAX,ITGB2,JUNB,JUP,KLF2,KLK3,LGALS12,LOXL2,LRG1,MYO18B,NOTCH4,NR4A1,NRXN3,PDPN,PGK1,PIK3R6,PKD1,PKNOX1,PLXDC1,PRKD2,RAMP1,RHOA,RHOB,RNH1,ROBO4,RRAS,RUNX1,S100A1,SEMA4…
GO:0030099	myeloid cell differentiation	0.0200538	0.0200538	ACIN1,ARNT,ATP6AP1,B2M,C1QC,C6ORF25,CCL19,CCR1,CCR7,CD81,CDK5RAP3,CEBPG,CLEC5A,CLPB,CSF1R,CSF3R,DNASE2,EPB42,EVI2B,FOS,FSHR,FSTL3,GATA1,HAX1,HOXB8,HSF1,HSPA9,IFI16,IL25,INPP5D,IRF7,JAK3,JUNB,KAT7,KLF1,KLF2,LILRB4,LTF,NR3C1,OCSTAMP,PARP1,PKNOX1,RARG,RHAG,RUNX1,SBNO2,TCTA,TFE3,TLR3,TREM2,TRIM10,TSPO2,WASF2,ZFPM1
GO:0046632	alpha-beta T cell differentiation	0.0201842	0.0201842	BCL3,CCL19,FUT7,HLA-DRA,HLX,IL12RB1,IL2RG,IL6R,JAK3,JUNB,LILRB4,LY9,NFKBID,PLA2G2D,RHOA,RUNX1,SEMA4A,TNFSF18,ZAP70,ZFPM1,ZNF683
GO:0002704	negative regulation of leukocyte mediated immunity	0.0209723	0.0209723	ARRB2,CD300A,CLEC4G,CRK,CX3CR1,HLA-A,HLA-B,HLA-F,HMOX1,IL20RB,IL7R,JAK3,LILRB4,PARP3
GO:0019883	antigen processing and presentation of endogenous antigen	0.0209723	0.0209723	ABCB9,B2M,ERAP1,HLA-A,HLA-B,HLA-C,HLA-DRA,HLA-F
GO:0070613	regulation of protein processing	0.0209723	0.0209723	ADAM8,CARD16,CARD8,CAST,CST7,HPN,IL1R2,INPP5B,PLAUR,RUNX1,SERPINE1,SERPINF2,SNX12,XIAP
GO:0050856	regulation of T cell receptor signaling pathway	0.0211994	0.0211994	BTN2A2,CCR7,CD300A,CD81,DUSP3,GBP1,IKBKG,LILRB4,PRKD2,PVRIG,SLA2
GO:0010466	negative regulation of peptidase activity	0.0214072	0.0214072	ADORA2A,AMBP,ARRB2,BIRC7,CARD16,CARD8,CAST,CST7,CST9L,CSTA,DPEP1,ECM1,IFI16,ITIH4,LTF,NR4A1,PARK7,PI16,PLAUR,RENBP,SERPINA1,SERPINA12,SERPINA4,SERPINA5,SERPINA7,SERPINB10,SERPINB7,SERPINE1,SERPINF1,SERPINF2,TIMP1,WFIKKN1,XIAP
GO:0120009	intermembrane lipid transfer	0.0217546	0.0217546	ABCG5,ABCG8,CETP,GRAMD1A,GRAMD1B,GRAMD1C,OSBPL5,PITPNM2,PRELID1,STARD3,TNFAIP8L3,TSPO
GO:0060759	regulation of response to cytokine stimulus	0.0220856	0.0220856	BIRC7,CACTIN,CARD16,CARD8,CASP1,CCL5,CD300LF,DCST1,ECM1,GPS2,IL1R1,IL1R2,IRAK1,IRF7,LSM14A,NKIRAS2,NLRP2,NR1H2,OAS1,PADI2,SPHK1,STAT2,TRAF2,TREM2,USP18,XIAP
GO:0034220	monoatomic ion transmembrane transport	0.0220856	0.0220856	ADRB2,AFG3L2,AHNAK,ANXA9,APLNR,APOL1,ATP4A,ATP5G1,ATP6AP1,ATP6V1B1,ATP6V1E1,ATP6V1G2-DDX39B,BBC3,BEST1,BEST2,CABP2,CABP4,CACNA1E,CACNA1I,CACNA2D3,CACNA2D4,CACNG1,CALHM1,CASQ1,CATSPER1,CCL19,CCL2,CCL21,CCR7,CHRNA1,CHRNE,CHRNG,CLCN1,CLCN6,CLCNKA,CLIC2,CLIC4,CNGA2,CTNS,CX3CL1,CXCR3,DMD,F2RL3,FASLG,FGF13,FHL1,FXYD1,GABRA3,GABRA5,GABRG2,GABRR1,GNB5,GRIA1,GRIA3,GRIK3,HAMP,HECW1,HPN,JSRP1,KCNAB2,KCNE1,K…
GO:0050830	defense response to Gram-positive bacterium	0.0220856	0.0220856	CTSG,DEFA3,DEFA4,FCN2,HIST1H2BK,HLA-A,IL6R,IL7R,LBP,LCE3A,MBL2,MPEG1,REG3G,RNASE1,RNASE3,RNASE7,RNASE8,SEH1L,SPRR2A,SSC5D,TNFRSF14
GO:0060255	regulation of macromolecule metabolic process	0.0221674	0.0221674	ABCA2,ACE,ACIN1,ACTC1,ACTG1,ACTRT1,ADAM10,ADAM2,ADAM8,ADORA2A,ADRB2,AEBP2,AGAP2,AGER,AHNAK,AKTIP,ALOX5,AMBP,ANAPC2,APLNR,APOBEC3A,APOBEC3H,AQP4,ARAF,ARHGEF11,ARNT,ARRB2,ASIP,ASZ1,ATAD2,ATF6B,ATN1,ATP6V1B1,ATXN7L3,AXIN1,B2M,BAG6,BANP,BARD1,BBC3,BCL2L13,BCL3,BCL6B,BDKRB2,BIRC7,BMP15,BOD1L2,BRD2,BRD4,BRF1,BRPF1,BTN2A2,C17ORF99,C1QTNF3,C3AR1,CACTIN,CACUL1,CALR,CAMKK1,CARD16,CARD8,CARM1,CASP1,CASS4,CA…
GO:0001938	positive regulation of endothelial cell proliferation	0.0222083	0.0222083	APLNR,ARNT,CDH13,ECM1,EGF,FLT4,GDF2,GHRL,HMOX1,IL10,LRG1,NR4A1,PLXNB3,PRKD2,SIRT6,SP1,TNFSF12,WNT2
GO:0071677	positive regulation of mononuclear cell migration	0.0224335	0.0224335	ADAM10,ADAM8,AGER,CALR,CCL1,CCL21,CCL5,CCL7,CCR1,CCR7,CX3CR1,RHOA,SERPINE1,TNFRSF14,TNFSF18
GO:0033993	response to lipid	0.022461	0.022461	ABCA2,ACE,ACR,AKR1C2,AQP4,CACTIN,CALR,CARD16,CARD8,CARM1,CASP1,CBL,CCL19,CCL2,CCL21,CCL5,CCR7,CD68,CES1,CPS1,CSF2RB,CTSG,CX3CL1,CX3CR1,DAXX,DDX17,DEFA3,DEFA4,ESRRB,FASLG,FFAR1,FFAR3,FIBIN,FOS,FOSB,FSHR,GATA1,GH1,GNG2,GPBAR1,GRAMD1A,GRAMD1B,GRAMD1C,HAMP,HCK,HDAC6,HNF4A,HSF1,ID3,IL10,IL10RA,IRAK1,KLF9,LBP,LCAT,LMO3,LTF,MAP2K7,MAPKAPK2,MBD3,MPO,MSN,MYOG,NR1D1,NR3C1,NR4A1,NTSR1,PADI2,PARK7,PARP1,PDCD…
GO:0002573	myeloid leukocyte differentiation	0.0225868	0.0225868	ACIN1,ATP6AP1,C1QC,CCL19,CCR1,CCR7,CD81,CLPB,CSF1R,EVI2B,FOS,FSHR,FSTL3,GATA1,HAX1,HSF1,IFI16,IL25,INPP5D,IRF7,JUNB,LILRB4,LTF,NR3C1,OCSTAMP,PARP1,RUNX1,SBNO2,TCTA,TFE3,TLR3,TREM2,ZFPM1
GO:0009725	response to hormone	0.0227424	0.0227424	ABCA2,ACE,ACR,ADIPOR2,AKR1C2,AQP4,ARSA,ASIP,CALR,CARM1,CCL19,CCL21,CCND3,CCR7,COL3A1,CPS1,CRK,CSH2,CSHL1,DAXX,DDR2,DDX17,DEFA3,ESRRB,FFAR3,FIBIN,FOS,FOSB,FSHR,FUT7,GALP,GAS2L1,GATA1,GDF15,GH1,GHRL,GNG2,HDAC6,HMOX1,HNF4A,HPN,HSF1,IL10,INS,JAK3,KLF9,LCAT,LCN8,LHCGR,LMO3,MMS19,MYO1C,MZB1,NDEL1,NR1D1,NR1H2,NR3C1,NR4A1,NUCKS1,OCSTAMP,OGT,PADI2,PARK7,PARP1,PDK2,PKLR,PRMT2,PTAFR,RAB8A,RAMP1,RARG,RBM14,R…
GO:0001525	angiogenesis	0.022789	0.022789	ACE,ACTG1,ADAM8,ADAMTS9,ADIPOR2,ALOX5,APLNR,C3AR1,CCL2,CCM2,CDH13,CDH5,CHI3L1,CLIC4,CX3CL1,CX3CR1,CXCR3,ECM1,ECSCR,EGF,EMP2,ERAP1,FASLG,FGF6,FLT4,GDF2,GHRL,HGS,HMOX1,HYAL1,IL10,ITGAX,ITGB2,JUP,KLF2,KLK3,LOXL2,LRG1,NOTCH4,NR4A1,NRXN3,PGK1,PIK3R6,PKNOX1,PLXDC1,PRKD2,RAMP1,RHOA,RHOB,RNH1,ROBO4,RRAS,RUNX1,S100A1,SEMA4A,SERPINE1,SERPINF1,SIRT6,SP1,SPHK1,STAB1,TLR3,TMEM2,TNFSF12,WASF2
GO:0048870	cell motility	0.022789	0.022789	ABCC1,ACE,ACTBL2,ACTG1,ADAM10,ADAM8,ADAMTS9,AGER,ALOX5,ARHGAP35,ARRB2,ASTN1,ATN1,BIN3,C3AR1,CACNA1I,CALR,CASS4,CATSPER1,CCL1,CCL16,CCL19,CCL2,CCL21,CCL22,CCL3L3,CCL5,CCL7,CCR1,CCR7,CCRL2,CD300A,CD81,CD9,CDH13,CDH5,CER1,CLIC4,CNN2,COL3A1,CORO1C,CRK,CSF1R,CSF3R,CTSG,CTTN,CUL3,CX3CL1,CX3CR1,CXCR3,CYGB,DAPK3,DDR1,DDR2,DDX4,DNHD1,DPEP1,DUSP3,ECM1,EGF,ELMO3,EMP2,EPPK1,F10,FCER1G,FGF13,FGF6,FLRT3,FLT4,F…
GO:0060416	response to growth hormone	0.0232064	0.0232064	CPS1,CSH2,CSHL1,GDF15,GH1,GHRL,HNF4A,JAK3,SLC34A1,TYK2
GO:0007212	dopamine receptor signaling pathway	0.0232064	0.0232064	ARRB2,DRD5,GNA15,GNB5,GNG2,KLF16,NSG1,RGS4,RGS8,SLC9A3R1
GO:0071715	icosanoid transport	0.0234468	0.0234468	ABCC1,ACE,BDKRB2,CYP4A11,LHCGR,NTSR1,PLA2G2C,PLA2G2D,PLA2G2F,PLA2G6,SLC22A11,SLC22A2,SLC22A8,SLCO2A1
GO:0043367	CD4-positive, alpha-beta T cell differentiation	0.0240878	0.0240878	BCL3,CCL19,FUT7,HLA-DRA,HLX,IL12RB1,IL2RG,IL6R,JAK3,JUNB,LY9,NFKBID,PLA2G2D,RUNX1,SEMA4A,TNFSF18,ZFPM1
GO:0002706	regulation of lymphocyte mediated immunity	0.0241537	0.0241537	AGER,ARRB2,B2M,C17ORF99,CD81,CLEC4G,CRK,FUT7,HLA-A,HLA-B,HLA-DRA,HLA-F,IL10,IL12RB1,IL1R1,IL20RB,IL7R,KLRC3,KLRC4,LILRB4,PARP3,PIK3R6,RAET1E,TNFSF13,TRAF2,TREM2,VAV1
GO:1901575	organic substance catabolic process	0.024367	0.024367	ABCA2,ABCC1,ABHD16B,ACE,ACER1,ACR,ADAM10,ADAM8,AGAP2,AGXT,ALDH3B1,ALDH3B2,ALDH6A1,ALLC,AMBP,ANAPC2,APOBEC3A,APOBEC3H,APOC1,APOC2,APOC4-APOC2,ARAF,ARNT,ARRB2,AXIN1,BAG6,BANP,BARD1,BLVRB,C17ORF97,CACUL1,CALR,CBL,CCDC22,CD81,CDC27,CDK5RAP3,CES1,CHI3L1,CHI3L2,CHMP6,CLN5,CLN8,CLPS,CLPX,CNOT3,COLQ,CPA1,CPS1,CPT1B,CRYM,CTRL,CUL3,CYP2W1,CYP4A11,CYP4F12,DCST1,DDAH2,DDB1,DDI1,DDO,DDX49,DENND3,DERL3,DHX34,D…
GO:0043123	positive regulation of I-kappaB kinase/NF-kappaB signaling	0.0249779	0.0249779	APOL3,BRD4,CARD16,CASP1,CC2D1A,CCDC22,CCL19,CCL21,CCR7,CX3CL1,ECM1,EDA2R,FASLG,HMOX1,IKBKG,IRAK1,LGALS1,LTF,RHOA,S100A12,S100A4,S100B,SECTM1,TLR3,TMEM101,TRAF2,TRAF3IP2,TRIM14,TRIML1
GO:0006691	leukotriene metabolic process	0.0249779	0.0249779	ABCC1,ALOX5,CPA1,CYP4A11,CYP4F12,DPEP1,GGT6,GGTLC1,MAPKAPK2
GO:0035456	response to interferon-beta	0.0249779	0.0249779	IFI16,IFITM1,IFITM2,IFNAR2,MNDA,OAS1,PYHIN1,TLR3,XAF1
GO:0032872	regulation of stress-activated MAPK cascade	0.0249779	0.0249779	AGER,AMBP,AXIN1,BIRC7,CCL19,CCL21,CCR7,CRK,DUSP3,EDA2R,FLT4,GADD45B,GPS2,MAP2K2,MAP2K7,MAP3K11,MAPKBP1,MID1,NPPA,SCIMP,SEMA3A,SERPINF2,SPHK1,TAOK2,TAOK3,TLR3,TRAF2,TREM2,XIAP
GO:0070661	leukocyte proliferation	0.025646	0.025646	ACE,AGER,BTN2A2,CCL19,CCL5,CCND3,CD209,CD22,CD300A,CD81,CDKN1A,CLEC4G,CNN2,CSF1R,CSF2RB,CX3CL1,EMP2,FCRL3,HLA-A,IL10,IL12RB1,IL20RB,IL7R,INPP5D,JAK3,JUNB,LGALS9B,LGALS9C,LILRB4,MNDA,MSN,MZB1,OCSTAMP,PDCD1LG2,PLA2G2D,PLA2G2F,PSMB10,TCF3,TNFRSF14,TNFRSF4,TNFRSF9,TNFSF18,TREM2,TYK2,ZAP70,ZP4
GO:0060396	growth hormone receptor signaling pathway	0.025646	0.025646	CSH2,CSHL1,GDF15,GH1,GHRL,HNF4A,JAK3,TYK2
GO:0002407	dendritic cell chemotaxis	0.025646	0.025646	CALR,CCL19,CCL21,CCL5,CCR1,CCR7,SLAMF8,TNFSF18
GO:0071378	cellular response to growth hormone stimulus	0.025646	0.025646	CSH2,CSHL1,GDF15,GH1,GHRL,HNF4A,JAK3,TYK2
GO:0051604	protein maturation	0.0262594	0.0262594	ACE,ADAM10,ADAM8,AFG3L2,C19ORF54,CALR,CARD16,CARD8,CASP1,CAST,CD5L,CIDEB,CISD1,CLN5,CST7,CTSG,F13A1,HGFAC,HPN,IFI16,IL1R2,INPP5B,KEL,KLK1,KLK3,MMS19,NAA11,NAA60,OGT,P4HB,PARP1,PCSK4,PCSK6,PGK1,PITRM1,PLAUR,RUNX1,SERPINE1,SERPINF2,SLC30A8,SNX12,SRGN,TFR2,TSPAN17,XIAP
GO:0031667	response to nutrient levels	0.0271732	0.0271732	ABCG5,ABCG8,ACE,ADRB2,ARSA,ATN1,CBL,CD68,CDKN1A,CIDEB,CLPS,CPS1,CSH2,CSHL1,ERCC1,FOS,GABARAP,GALP,GAS2L1,GDF15,GH1,GHRL,HAMP,HLCS,HMOX1,HNRNPL,HSF1,IFI16,MBD3,MLST8,MPO,MTHFR,NR1H2,OGT,PDK2,PKLR,RNF167,RUNX2,RXRB,SEH1L,SESN2,SETDB1,SIK1,SLC10A1,SLC25A25,SLC34A1,SLC39A5,SLC7A5,SOD1,SP1,SSTR2,STC2,TBL2,TFEB,TSPO,TYR,UCN2,WDR24,WDR45,WIPI1
GO:0030522	intracellular receptor signaling pathway	0.0273556	0.0273556	ARNT,CALR,CARM1,CLPB,DAXX,DDX17,DEFA3,DHX58,ESRRB,FCRL3,FLOT1,FSHR,GPS2,HDAC6,HNF4A,IRAK1,IRF7,KLF2,LMO3,LSM14A,NR1D1,NR1H2,NR3C1,NR4A1,OAS1,PADI2,PARK7,PARP1,PRMT2,RARG,RHOA,RNF14,RXRB,SCIMP,SEC14L1,SMARCA4,TLR3,TREML4,TRIM15,UNC93B1,XIAP
GO:0046427	positive regulation of receptor signaling pathway via JAK-STAT	0.0285505	0.0285505	AGAP2,CCL5,CD300A,CSH2,CSHL1,GH1,IL10,IL10RA,IL6R,IL7R,TYK2
GO:1902177	positive regulation of oxidative stress-induced intrinsic apoptotic signaling pathway	0.0285505	0.0285505	MCL1,PARK7,SOD1,VNN1
GO:0050859	negative regulation of B cell receptor signaling pathway	0.0285505	0.0285505	CD22,CD300A,FCRL3,GPS2
GO:0035425	autocrine signaling	0.0285505	0.0285505	CX3CL1,CX3CR1,S100A8,S100A9
GO:0032870	cellular response to hormone stimulus	0.0285505	0.0285505	ACE,ADIPOR2,AKR1C2,ASIP,CALR,CARM1,CCND3,CPS1,CRK,CSH2,CSHL1,DAXX,DDR2,DDX17,DEFA3,ESRRB,FFAR3,FOS,FOSB,FSHR,FUT7,GAS2L1,GATA1,GDF15,GH1,GHRL,GNG2,HDAC6,HNF4A,HSF1,INS,JAK3,KLF9,LHCGR,LMO3,MYO1C,MZB1,NDEL1,NR1D1,NR1H2,NR3C1,NR4A1,NUCKS1,OCSTAMP,OGT,PADI2,PARK7,PARP1,PDK2,PKLR,PRMT2,RAB8A,RAMP1,RARG,RBM4,RHOA,RNF14,RXRB,SERPINA12,SERPINF1,SH2B2,SLC22A12,SLC27A1,SLC34A1,SLC9A1,SMARCA4,SP1,SSTR2,TRI…
GO:0010648	negative regulation of cell communication	0.0285505	0.0285505	ADAMTSL2,ADRB2,AGAP2,AGER,AMBP,APLNR,ARHGAP35,ARRB2,ATF6B,AXIN1,BCL2L2-PABPN1,BCL3,BDKRB2,BIRC7,BRD4,BTN2A2,C1QTNF3,C6ORF25,C9ORF89,CACTIN,CALR,CARD16,CARD8,CBL,CCDC22,CCL5,CD22,CD300A,CD300LF,CDK5RAP3,CER1,CHMP6,CTTN,CUL3,CX3CL1,CX3CR1,DACT3,DCST1,DHX58,DMD,DRD5,DUSP3,ECM1,EMD,EYA2,FAM3D,FCRL3,FRMD8,FSTL3,GABBR1,GATA1,GBP1,GDF15,GHRL,GPR108,GPS2,GRIA1,GRIK3,HECW1,HGS,HMOX1,HOMER3,ICAM1,IL10,IL1R…
GO:0007160	cell-matrix adhesion	0.0285505	0.0285505	ACTG1,ADAMTS9,ARHGAP6,CCL21,CCR7,CDH13,COL3A1,CORO1C,CTTN,CX3CL1,DAPK3,DDR1,DMD,DUSP3,EMP2,FREM1,ITGAE,ITGAX,ITGB2,JUP,L1CAM,LYPD3,MSLN,MSLNL,PARVG,PKD1,RHOA,RRAS,SERPINE1,SLC9A1,TAOK2,TMEM8B,TNXB,TRIP6
GO:0023057	negative regulation of signaling	0.0285505	0.0285505	ADAMTSL2,ADRB2,AGAP2,AGER,AMBP,APLNR,ARHGAP35,ARRB2,ATF6B,AXIN1,BCL2L2-PABPN1,BCL3,BDKRB2,BIRC7,BRD4,BTN2A2,C1QTNF3,C6ORF25,C9ORF89,CACTIN,CALR,CARD16,CARD8,CBL,CCDC22,CCL5,CD22,CD300A,CD300LF,CDK5RAP3,CER1,CHMP6,CTTN,CUL3,CX3CL1,CX3CR1,DACT3,DCST1,DHX58,DMD,DRD5,DUSP3,ECM1,EMD,EYA2,FAM3D,FCRL3,FRMD8,FSTL3,GABBR1,GATA1,GBP1,GDF15,GHRL,GPR108,GPS2,GRIA1,GRIK3,HECW1,HGS,HMOX1,HOMER3,ICAM1,IL10,IL1R…
GO:0031341	regulation of cell killing	0.0294851	0.0294851	AGER,ARRB2,B2M,CD5L,CRK,CX3CR1,HLA-A,HLA-B,HLA-DRA,HLA-F,ICAM1,IL12RB1,IL7R,KLRC3,KLRC4,PIK3R6,RAET1E,VAV1
GO:0070302	regulation of stress-activated protein kinase signaling cascade	0.030376	0.030376	AGER,AMBP,AXIN1,BIRC7,CCL19,CCL21,CCR7,CRK,DUSP3,EDA2R,FLT4,GADD45B,GPS2,MAP2K2,MAP2K7,MAP3K11,MAPKBP1,MID1,NPPA,SCIMP,SEMA3A,SERPINF2,SPHK1,TAOK2,TAOK3,TLR3,TRAF2,TREM2,XIAP
GO:0006959	humoral immune response	0.030376	0.030376	ALOX5,BCL3,C1QB,C1QC,CCL2,CCR7,CD5L,CD81,CFP,CST9L,CTSG,DEFA3,DEFA4,EVPL,FAM3A,FCN2,GALP,HIST1H2BK,HLA-A,KLK3,KLK7,LTF,MBL2,PDCD1,PLA2G6,PPBP,PSMB10,REG1A,REG3A,REG3G,RNASE3,RNASE7,S100A12,S100A9,SPON2,SPRR2A,TFE3,TFEB,TRAF3IP2,TREM1,TREM2,WFDC10B,ZP4
GO:0051651	maintenance of location in cell	0.030376	0.030376	APLNR,BARD1,BBC3,CALR,CASQ1,CCL19,CCL21,CCR7,CLIC2,CX3CL1,CXCR3,DMD,F2RL3,FASLG,FTH1,FTMT,GAA,GPSM2,JSRP1,LHCGR,LIME1,MORC3,NPSR1,NTSR1,PARK7,PDIA2,RYR3,S100A8,S100A9,SLC30A8,SRGN,TAF8,TSPO
GO:0055088	lipid homeostasis	0.0305249	0.0305249	ABCA12,ABCA2,ABCG5,ABCG8,APOC2,APOC4,APOM,ASGR2,C1QTNF3,CES1,CETP,CLN8,ENPP7,GRAMD1B,HNF4A,INS,LCAT,NR1D1,NR1H2,POLD1,RALY,SESN2,TLCD1,TREM2,TSPO
GO:0036211	protein modification process	0.0305249	0.0305249	AAK1,ABCA2,ACE,ACP1,ADAM10,ADAM8,ADORA2A,ADRB2,AGAP2,AGBL5,AGER,AKTIP,ANAPC2,ANKK1,APLNR,ARAF,ARNT,ARRB2,ATG16L1,ATXN7L3,AXIN1,B3GALT1,B3GNT3,BAG6,BARD1,BDKRB2,BIRC7,BMP15,BOD1L2,BRD2,BRPF1,C10ORF90,C17ORF97,C19ORF54,C1GALT1C1,CACTIN,CACUL1,CAMK1G,CAMKK1,CARM1,CASS4,CBL,CCL19,CCL2,CCL21,CCL5,CCND3,CCNK,CCR7,CD300A,CD33,CD81,CDC27,CDH5,CDK16,CDK5RAP3,CDKN1A,CHI3L1,CHML,CHMP6,CLK1,CNTF,COL3A1,CORO1…
GO:0051336	regulation of hydrolase activity	0.0305249	0.0305249	ADAP2,ADORA2A,AGAP2,AGER,AMBP,APOC1,APOC2,ARHGAP35,ARHGAP6,ARHGAP9,ARRB2,BBC3,BCL2L13,BIRC7,BOD1L2,CARD16,CARD8,CASP1,CAST,CCL1,CCL16,CCL19,CCL2,CCL21,CCL22,CCL3L3,CCL5,CCL7,CCR7,CD300A,CD33,CDK5RAP3,CIDEB,CORO1C,CRK,CST7,CST9L,CSTA,CX3CL1,DIABLO,DPEP1,ECM1,EVI5L,FASLG,FCRL3,GNA15,GNB5,HSF1,IFI16,IQGAP3,ITIH4,LTF,MEFV,MLST8,MYO9A,NDEL1,NLRP12,NLRP2,NR1H2,NR4A1,OAS1,PARK7,PCSK6,PI16,PLAUR,PLXNB2,P…
GO:0071407	cellular response to organic cyclic compound	0.030531	0.030531	ACE,AQP4,ARRB2,CALR,CARM1,CCL2,CCL5,CES1,CHRM4,CPS1,DAXX,DDX17,DEFA3,DRD5,ESRRB,FLOT1,FSHR,GABRG2,GATA1,GNA15,GNB5,GNG2,GPBAR1,GRAMD1A,GRAMD1B,GRAMD1C,HAMP,HDAC6,HNF4A,HSF1,ID3,IL10,JUP,KCNE1,KLF16,KLF2,KLF9,LMO3,MSN,MSR1,MYOG,NR1D1,NR3C1,NSG1,P2RY11,PADI2,PAK3,PARK7,PARP1,PKLR,PRMT2,PTAFR,RGS4,RGS8,RHOA,RNF14,RXRB,RYR3,SERPINF1,SLC34A1,SLC9A1,SLC9A3R1,SMARCA4,SOD1,SP1,SSTR2,TLR3,UGT3A2,ZNF683
GO:0070663	regulation of leukocyte proliferation	0.030531	0.030531	AGER,BTN2A2,CCL19,CCL5,CD209,CD22,CD300A,CD81,CDKN1A,CLEC4G,CNN2,CSF1R,CSF2RB,FCRL3,HLA-A,IL10,IL12RB1,IL20RB,INPP5D,JAK3,LGALS9B,LGALS9C,LILRB4,MNDA,MZB1,OCSTAMP,PDCD1LG2,PLA2G2D,PLA2G2F,TCF3,TNFRSF14,TNFRSF4,TNFRSF9,TNFSF18,TYK2,ZAP70,ZP4
GO:1901568	fatty acid derivative metabolic process	0.031031	0.031031	ALDH3A2,ALOX5,AWAT1,CYP4A11,CYP4F12,DPEP1,GCDH,GGT6,GGTLC1,HMGCLL1,HSD17B12,LYPLA2,SLC27A5,TECR,THEM5
GO:0071404	cellular response to low-density lipoprotein particle stimulus	0.031582	0.031582	CD68,CD81,CD9,CDH13,CES1,FCER1G,ITGB2,TREM2
GO:0045069	regulation of viral genome replication	0.0319147	0.0319147	APOBEC3A,APOBEC3H,CCL5,DDB1,IFI16,IFITM1,IFITM2,ILF3,ISG20,LTF,MX1,N4BP1,OAS1,RAD23A,SETDB1,TNIP1
GO:0071902	positive regulation of protein serine/threonine kinase activity	0.0321923	0.0321923	ADAM8,ADRB2,AGER,AXIN1,CCL19,CCND3,CSF1R,EGF,ERP29,GH1,IRAK1,LTF,MAP2K2,MAP2K7,MAP3K11,PARP16,PIK3R5,PIK3R6,PKD1,PPP2CA,RHOA,S100A12,SLC27A1,SPATC1L,TAOK3,TCL1A,TCL1B,TELO2,TRAF2
GO:2000106	regulation of leukocyte apoptotic process	0.0321923	0.0321923	ADAM8,BBC3,BCL3,BIRC7,CCL19,CCL21,CCL5,CCR7,HCAR2,HSH2D,IL10,IL7R,IRF7,JAK3,PDCD1,PRELID1,PRKD2
GO:0035036	sperm-egg recognition	0.0322799	0.0322799	ACR,ADAM18,ADAM2,ARSA,CD9,DCST1,DCST2,LY6K,PCSK4,SPACA3,SPPL2C,ZP4
GO:0016477	cell migration	0.0323559	0.0323559	ABCC1,ACE,ACTG1,ADAM10,ADAM8,ADAMTS9,AGER,ALOX5,ARHGAP35,ARRB2,ASTN1,ATN1,BIN3,C3AR1,CALR,CASS4,CCL1,CCL16,CCL19,CCL2,CCL21,CCL22,CCL3L3,CCL5,CCL7,CCR1,CCR7,CCRL2,CD300A,CD81,CD9,CDH13,CDH5,CER1,CLIC4,CNN2,COL3A1,CORO1C,CRK,CSF1R,CSF3R,CTSG,CTTN,CUL3,CX3CL1,CX3CR1,CXCR3,CYGB,DAPK3,DDR1,DDR2,DPEP1,DUSP3,ECM1,EGF,EMP2,EPPK1,F10,FCER1G,FGF13,FGF6,FLRT3,FLT4,FOXN1,FSCN2,FUT3,FUT7,GDF2,GPSM3,HCK,HDAC6…
GO:0008219	cell death	0.0325423	0.0325423	ACE,ACIN1,ACTC1,ADAM8,ADORA2A,AGAP2,AKTIP,ANP32E,ARAF,ARRB2,ATN1,AXIN1,BAG6,BARD1,BBC3,BCL2A1,BCL2L13,BCL2L2-PABPN1,BCL3,BDKRB2,BIRC7,CALR,CARD16,CARD8,CASP1,CAST,CBL,CCL19,CCL2,CCL21,CCL5,CCR7,CD5,CD5L,CDH5,CDK5RAP3,CDKN1A,CFL1,CHI3L1,CHMP6,CIDEB,CLEC5A,CLN8,CNTF,CSF1R,CTNNBL1,CTTN,CUL3,CX3CL1,CX3CR1,CXCR3,DAPK3,DAXX,DDAH2,DDB1,DDR2,DFNA5,DIABLO,DNASE2,DPEP1,ECSCR,EDA2R,EIF5A,ELMO3,EMP2,EMP3,ERP…
GO:0098661	inorganic anion transmembrane transport	0.0329102	0.0329102	APOL1,BEST1,BEST2,CLCN1,CLCN6,CLCNKA,CLIC2,CLIC4,FXYD1,GABRA3,GABRA5,GABRG2,GABRR1,PTAFR,SLC12A5,SLC17A7,SLC25A11,SLC26A1,SLC26A11,SLC34A1,TTYH3
GO:0002224	toll-like receptor signaling pathway	0.033135	0.033135	ARRB2,CACTIN,CD300A,CD300LF,GPR108,GPS2,IRAK1,IRF7,MAPKAPK2,REG3G,SCIMP,TLR3,TNIP1,UNC93B1
GO:0015718	monocarboxylic acid transport	0.0336756	0.0336756	ACE,BDKRB2,CES1,CPT1B,CYP4A11,FABP7,LHCGR,NTSR1,PLA2G2C,PLA2G2D,PLA2G2F,PLA2G6,RBP2,SLC10A1,SLC16A13,SLC16A2,SLC22A11,SLC22A2,SLC22A8,SLC25A20,SLC27A1,SLC27A3,SLC27A5,SLC6A12,SLC9A3R1,SLCO2A1,TSPO2
GO:0015908	fatty acid transport	0.0338557	0.0338557	ACE,BDKRB2,CPT1B,CYP4A11,FABP7,LHCGR,NTSR1,PLA2G2C,PLA2G2D,PLA2G2F,PLA2G6,RBP2,SLC22A11,SLC22A2,SLC22A8,SLC25A20,SLC27A1,SLC27A3,SLC27A5,SLCO2A1
GO:0019058	viral life cycle	0.0338557	0.0338557	APOBEC3A,APOBEC3H,ATG16L1,CCL2,CCL5,CCNK,CD209,CD81,CHMP6,CLEC4G,CLEC5A,CTBP1,DDB1,ICAM1,IFI16,IFITM1,IFITM2,IL32,ILF3,ISG20,KPNA2,LGALS1,LTF,LY6E,MX1,N4BP1,NUCKS1,OAS1,P4HB,RAD23A,SELPLG,SETDB1,SIVA1,SLC10A1,SMARCB1,TNFRSF14,TNFRSF4,TNIP1,TRIM10,TRIM14,TRIM15,TRIML1
GO:0009755	hormone-mediated signaling pathway	0.034057	0.034057	ADIPOR2,ASIP,CALR,CARM1,DAXX,DDX17,DEFA3,ESRRB,FSHR,GHRL,HDAC6,HNF4A,LHCGR,LMO3,NR1D1,NR1H2,NR3C1,PADI2,PARK7,PARP1,PRMT2,RARG,RHOA,RNF14,RXRB,SLC27A1,SMARCA4,SSTR2,UCN2
GO:0009615	response to virus	0.0345514	0.0345514	AGBL5,APOBEC3A,APOBEC3H,ATG16L1,BCL3,CALR,CARD8,CASP1,CCL19,CCL22,CCL5,CD207,CFL1,CLPB,DDX17,DEFA3,DFNA5,DHX58,EIF5A,EXOSC4,GBP1,HYAL1,IFI16,IFI44,IFI44L,IFITM1,IFITM2,IFNAR2,IFNLR1,IKBKG,IL12RB1,ILF3,IRF7,IRF9,ISG20,ITGAX,LSM14A,LYST,MBL2,MX1,MX2,OAS1,RRP1B,SEC14L1,SPON2,STAT2,TLR3,TRAF3IP2,TRIM15,TYK2,UNC93B1
GO:0050867	positive regulation of cell activation	0.0347402	0.0347402	ADAM8,AGER,B2M,BTN2A2,CCL19,CCL2,CCL21,CCL5,CCR7,CD209,CD5,CD81,CDKN1A,DDR2,FCRL3,GATA1,HAMP,HLA-A,HLA-DMA,HLA-DOB,HLA-DRA,HLA-F,HLX,IL10,IL12RB1,IL2RG,IL7R,INPP5D,ITGB2,JAK3,LBP,LGALS1,LILRB4,NFKBID,PDCD1LG2,PIK3R6,PTAFR,RHOA,RUNX1,SIRPB1,SIRPG,SMARCA4,SMARCB1,SMARCD2,SOX15,SPACA3,SPHK2,TCF3,TNFRSF14,TNFRSF4,TNFSF13,TREM2,TYK2,VAV1,VNN1,ZAP70,ZP4
GO:1905039	carboxylic acid transmembrane transport	0.0347917	0.0347917	ABCC1,CLN8,CPT1B,MFSD12,NTSR1,RGS4,SLC13A3,SLC16A2,SLC17A7,SLC19A1,SLC22A2,SLC23A1,SLC23A2,SLC25A11,SLC25A20,SLC25A22,SLC27A1,SLC27A5,SLC38A5,SLC47A1,SLC6A12,SLC7A13,SLC7A5,SLC7A7,TSPO2
GO:0022603	regulation of anatomical structure morphogenesis	0.0348358	0.0348358	ADAMTS9,ALOX5,ANAPC2,APLNR,ARHGAP35,C3AR1,CCL2,CCL7,CCM2,CDC42SE1,CDH5,CFL1,CHI3L1,CHODL,CORO1C,CRK,CSF1R,CX3CR1,CXCR3,DAPK3,ECM1,ECSCR,EGF,EMP2,EPB42,ERAP1,FASLG,FGF13,FLT4,FZD2,GDF2,GHRL,HCK,HDAC6,HECW1,HGS,HMOX1,HNF4A,HPN,HYAL1,IL10,INF2,ITGAX,ITGB2,JUP,KEL,KLF2,KLK3,L1CAM,LFNG,LRG1,MAP2K2,MARK2,MKS1,MSN,MYH10,MYO9A,NEUROG3,PAK3,PARP6,PDPN,PGK1,PHLDB1,PIK3R6,PLD6,PLXNB2,PLXNB3,PRKD2,RHOA,RHOB,…
GO:1903556	negative regulation of tumor necrosis factor superfamily cytokine production	0.034924	0.034924	ARRB2,BCL3,CACTIN,CD33,CX3CL1,GHRL,IL10,LBP,LILRB4,LTF,MC1R,TREM2,TSPO
GO:0042060	wound healing	0.0356147	0.0356147	ACTG1,ADIPOR2,ADORA2A,AHNAK,ALOX5,ARHGAP35,BLOC1S4,C1GALT1C1,C6ORF25,CD9,CDKN1A,CHMP6,CNN2,COL3A1,CRK,CTSG,CX3CL1,DDR1,DDR2,DRD5,EPPK1,EVPL,F10,F13A1,F2RL2,F2RL3,FCER1G,FKBP10,GATA1,GP6,HGFAC,HMOX1,HNF4A,HPS4,INS,INSL3,LRG1,NOTCH4,PDPN,PLAUR,PROCR,REG3A,REG3G,RHOA,S100A8,SAA1,SERPINA1,SERPINE1,SERPINF2,TIMP1,TREML1,TRIM72,VAV1,VKORC1,VWF
GO:0045721	negative regulation of gluconeogenesis	0.0356147	0.0356147	C1QTNF3,FAM3A,INS,SERPINA12,SIK1,SIRT6
GO:0008544	epidermis development	0.0366665	0.0366665	ABCA12,ACER1,ALDH3A2,C1ORF68,CLIC4,CSTA,DCT,DFNA5,EDA2R,EVPL,FOXN1,KEAP1,KLK7,KRT17,KRT3,KRT36,KRT5,KRT71,KRT72,KRT73,KRT74,KRT75,KRT76,KRT78,KRT79,KRT80,KRT82,KRT83,KRTAP5-9,KRTAP6-1,KRTAP6-2,KRTAP6-3,LAMA5,LAMB3,LCE3A,LCE3E,LRTOMT,NME2,RBP2,REG3A,REG3G,SLC9A3R1,SNAI1,SOD1,SPRR4,SULT2B1,TGM5,TPRN,ZNF750
GO:0051702	biological process involved in interaction with symbiont	0.0366665	0.0366665	APOL1,BRD4,CCL5,CCNK,CFL1,CSF1R,CTSG,CX3CR1,DDB1,HPN,LTF,MBL2,MPEG1,NUCKS1,RRP1B,SMARCA4,SMARCB1,SP1,SPRR2A,TREM1
GO:0001568	blood vessel development	0.0369102	0.0369102	ACE,ACTG1,ADAM8,ADAMTS9,ADIPOR2,ALOX5,APLNR,C3AR1,CCL2,CCM2,CDH13,CDH5,CDX4,CHI3L1,CLIC4,COL3A1,CX3CL1,CX3CR1,CXCR3,DCTN5,ECM1,ECSCR,EGF,EMP2,ERAP1,FASLG,FGF6,FKBP10,FLT4,FOXN1,FOXS1,GDF2,GHRL,GJA4,HGS,HMOX1,HYAL1,IL10,IL6R,ITGAX,ITGB2,JUNB,JUP,KLF2,KLK3,LOXL2,LRG1,MYO18B,NOTCH4,NR4A1,NRXN3,PGK1,PIK3R6,PKD1,PKNOX1,PLXDC1,PRKD2,RAMP1,RHOA,RHOB,RNH1,ROBO4,RRAS,RUNX1,S100A1,SEMA4A,SERPINB7,SERPINE1,…
GO:0038183	bile acid signaling pathway	0.0369102	0.0369102	ABCG5,ABCG8,CIDEB,GPBAR1,SLC10A1
GO:2000508	regulation of dendritic cell chemotaxis	0.0369102	0.0369102	CALR,CCL21,CCR7,SLAMF8,TNFSF18
GO:1903825	organic acid transmembrane transport	0.037117	0.037117	ABCC1,CLN8,CPT1B,MFSD12,NTSR1,RGS4,SLC13A3,SLC16A2,SLC17A7,SLC19A1,SLC22A2,SLC23A1,SLC23A2,SLC25A11,SLC25A20,SLC25A22,SLC27A1,SLC27A5,SLC38A5,SLC47A1,SLC6A12,SLC7A13,SLC7A5,SLC7A7,TSPO2
GO:0051180	vitamin transport	0.0372592	0.0372592	ABCC1,SLC19A1,SLC22A14,SLC22A2,SLC23A1,SLC23A2,SLC27A1,SLC2A3,SLC47A1,SLC52A3,TCN1
GO:1901698	response to nitrogen compound	0.0374003	0.0374003	ABCC1,ADORA2A,ADRB2,AGAP2,AGER,ARRB2,BAG6,CALR,CARM1,CCL19,CCND3,CCR7,CD68,CD81,CD9,CDH13,CES1,CHRM4,COL3A1,CPS1,CRK,CSH2,CSHL1,DAXX,DDI1,DDR2,DERL3,DPEP1,DRD5,FCER1G,FFAR3,FLOT1,FOS,FOSB,FOXRED2,FUT7,GABRG2,GALP,GATA1,GDF15,GET4,GH1,GHRL,GNA15,GNB5,GNG2,GRIA1,GSTM1,HDAC6,HLCS,HNF4A,HNRNPL,HSF1,ICAM1,IL10,INS,ITGB2,JAK3,JUP,KAT7,KCNE1,KLF1,KLF16,KLF2,KLHL22,LHCGR,LYPD1,MAPK13,MTHFR,MYO1C,MZB1,NDE…
GO:0007010	cytoskeleton organization	0.0377428	0.0377428	ACTBL2,ACTC1,ACTG1,ADD3,AGAP2,ANKFN1,ARHGAP35,ARHGAP6,ARHGEF11,AXIN1,BFSP2,BIN3,C10ORF90,CALR,CAPN6,CASQ1,CASS4,CCDC120,CCDC78,CCL2,CCL21,CCL7,CCR7,CDH5,CFL1,CHMP6,CLIC4,CLN8,CNN2,CORO1C,CRK,CSF1R,CTTN,CUL3,CX3CL1,CYTH2,DAPK3,DMD,EHBP1L1,EHD2,ELMO3,EMP2,EPB42,EPPK1,ESPNL,EVPL,FGF13,FRMD6,FSCN2,FTCD,GABARAP,GAS2L1,GAS2L2,GDPD2,GHRL,GPSM2,HAUS5,HAX1,HCK,HDAC6,INF2,INPP5J,IQGAP3,KIF19,KIF25,KIF2B,KI…
GO:0032369	negative regulation of lipid transport	0.0377428	0.0377428	ABCA2,ABCG5,ABCG8,APOC1,APOC2,EGF,NR1H2,TSPO
GO:0055094	response to lipoprotein particle	0.0377428	0.0377428	CD68,CD81,CD9,CDH13,CES1,FCER1G,ITGB2,TREM2
GO:0048017	inositol lipid-mediated signaling	0.0377428	0.0377428	ADAP2,AGAP2,BTN2A2,CBL,CCL5,CSF1R,EGF,FSHR,GH1,HAX1,HCST,INS,LIME1,MAZ,MUC5AC,NYAP2,OGT,OSM,PIK3IP1,PIK3R5,PITPNM2,PTAFR,SERPINA12,SLC9A3R1,TNFAIP8L3,TREM2,TSC2
GO:1902175	regulation of oxidative stress-induced intrinsic apoptotic signaling pathway	0.0377428	0.0377428	INS,MCL1,P4HB,PARK7,PARP1,SOD1,TREM2,VNN1
GO:0001911	negative regulation of leukocyte mediated cytotoxicity	0.038457	0.038457	ARRB2,CRK,CX3CR1,HLA-A,HLA-B,HLA-F,IL7R
GO:0009991	response to extracellular stimulus	0.0388635	0.0388635	ABCG5,ABCG8,ACE,ADRB2,ARHGAP35,ARSA,ASGR1,ATN1,CBL,CD68,CDKN1A,CIDEB,CLPS,CPS1,CSH2,CSHL1,ERCC1,FOS,GABARAP,GALP,GAS2L1,GDF15,GH1,GHRL,HAMP,HLCS,HMOX1,HNRNPL,HSF1,IFI16,MBD3,MLST8,MPO,MTHFR,NR1H2,OGT,PDK2,PKLR,RNF167,RUNX2,RXRB,SEH1L,SESN2,SETDB1,SIK1,SLC10A1,SLC25A25,SLC34A1,SLC39A5,SLC7A5,SOD1,SP1,SSTR2,STC2,TBL2,TFEB,TSPO,TYR,UCN2,WDR24,WDR45,WIPI1
GO:0032368	regulation of lipid transport	0.0395975	0.0395975	ABCA12,ABCA13,ABCA2,ABCG5,ABCG8,APOC1,APOC2,CES1,CETP,CYP4A11,EEPD1,EGF,ENPP7,FASLG,GHRL,GPS2,NR1H2,NTSR1,PLA2G6,PRELID1,TREM2,TSPO
GO:0002696	positive regulation of leukocyte activation	0.0397983	0.0397983	ADAM8,AGER,B2M,BTN2A2,CCL19,CCL2,CCL21,CCL5,CCR7,CD209,CD5,CD81,CDKN1A,FCRL3,GATA1,HAMP,HLA-A,HLA-DMA,HLA-DOB,HLA-DRA,HLA-F,HLX,IL10,IL12RB1,IL2RG,IL7R,INPP5D,ITGB2,JAK3,LBP,LGALS1,LILRB4,NFKBID,PDCD1LG2,PIK3R6,PTAFR,RHOA,RUNX1,SIRPB1,SIRPG,SMARCA4,SMARCB1,SMARCD2,SPACA3,SPHK2,TCF3,TNFRSF14,TNFRSF4,TNFSF13,TREM2,TYK2,VAV1,VNN1,ZAP70,ZP4
GO:0044278	cell wall disruption in another organism	0.0400025	0.0400025	REG1A,REG3A,REG3G
GO:0034124	regulation of MyD88-dependent toll-like receptor signaling pathway	0.0400025	0.0400025	CD300A,CD300LF,IRF7
GO:0006583	melanin biosynthetic process from tyrosine	0.0400025	0.0400025	DCT,SLC45A2,TYR
GO:0045728	respiratory burst after phagocytosis	0.0400025	0.0400025	C17ORF62,HCK,TREM2
GO:0002262	myeloid cell homeostasis	0.0400025	0.0400025	ACIN1,ARNT,B2M,C6ORF25,CDK5RAP3,CEBPG,DNASE2,EPB42,GATA1,HAMP,HCAR2,HMOX1,HSPA9,INPP5D,JAK3,KAT7,KLF1,KLF2,PKNOX1,RHAG,SOD1,TRAF3IP2,TRIM10,TSPO2,XKR8,ZFPM1
GO:0038156	interleukin-3-mediated signaling pathway	0.0400025	0.0400025	CSF2RB,FCER1G,IL3RA
GO:0002484	antigen processing and presentation of endogenous peptide antigen via MHC class I via ER pathway	0.0400025	0.0400025	HLA-A,HLA-B,HLA-C
GO:0046637	regulation of alpha-beta T cell differentiation	0.0404495	0.0404495	CCL19,HLA-DRA,HLX,IL12RB1,IL2RG,JAK3,JUNB,LILRB4,NFKBID,RHOA,RUNX1,TNFSF18,ZAP70,ZNF683
GO:0002292	T cell differentiation involved in immune response	0.0415981	0.0415981	BCL3,CCL19,CLEC4E,FCER1G,HLA-DRA,HLX,IL12RB1,IL6R,JAK3,JUNB,LY9,NFKBID,SEMA4A,TNFSF18,ZFPM1
GO:1904894	positive regulation of receptor signaling pathway via STAT	0.0423517	0.0423517	AGAP2,CCL5,CD300A,CSH2,CSHL1,GH1,IL10,IL10RA,IL6R,IL7R,TYK2
GO:0002761	regulation of myeloid leukocyte differentiation	0.042453	0.042453	ACIN1,C1QC,CCR1,EVI2B,FOS,FSHR,FSTL3,HAX1,HSF1,INPP5D,IRF7,LILRB4,LTF,OCSTAMP,RUNX1,TCTA,TFE3,TLR3,TREM2,ZFPM1
GO:0002251	organ or tissue specific immune response	0.0425977	0.0425977	C17ORF99,DEFA3,DEFA4,FFAR3,HIST1H2BK,IFNLR1,IL6R,LTF,PIGR,RNASE3
GO:0048646	anatomical structure formation involved in morphogenesis	0.0427301	0.0427301	ABCA2,ACE,ACRBP,ACTC1,ACTG1,ADAM8,ADAMTS9,ADIPOR2,ALOX5,APLNR,ARHGAP35,AXIN1,BCL3,BRD2,C3AR1,C6ORF25,CASQ1,CCL2,CCM2,CD81,CD9,CDH13,CDH5,CHI3L1,CLIC4,CNOT3,COL3A1,CUL3,CX3CL1,CX3CR1,CXCR3,ECM1,ECSCR,EGF,EHD2,EMP2,ERAP1,ERCC1,ETS2,EYA2,FASLG,FGF6,FLOT1,FLT4,FZD2,GATA1,GDF15,GDF2,GHRL,HES7,HGS,HMOX1,HOXB1,HYAL1,IL10,ITGAX,ITGB2,JUNB,JUP,KDM6B,KLF2,KLHL41,KLK3,LAMB3,LDB3,LFNG,LOXL2,LRG1,MAP2K2,MBOAT…
GO:0048514	blood vessel morphogenesis	0.0427529	0.0427529	ACE,ACTG1,ADAM8,ADAMTS9,ADIPOR2,ALOX5,APLNR,C3AR1,CCL2,CCM2,CDH13,CDH5,CHI3L1,CLIC4,COL3A1,CX3CL1,CX3CR1,CXCR3,ECM1,ECSCR,EGF,EMP2,ERAP1,FASLG,FGF6,FKBP10,FLT4,FOXN1,GDF2,GHRL,HGS,HMOX1,HYAL1,IL10,ITGAX,ITGB2,JUNB,JUP,KLF2,KLK3,LOXL2,LRG1,MYO18B,NOTCH4,NR4A1,NRXN3,PGK1,PIK3R6,PKNOX1,PLXDC1,PRKD2,RAMP1,RHOA,RHOB,RNH1,ROBO4,RRAS,RUNX1,S100A1,SEMA4A,SERPINE1,SERPINF1,SERPINF2,SGCD,SIRT6,SP1,SPHK1,ST…
GO:0002460	adaptive immune response based on somatic recombination of immune receptors built from immunoglobulin superfamily domains	0.0429155	0.0429155	AGER,B2M,BCL3,C17ORF99,C1QB,C1QC,CCL19,CD81,CLEC4G,CSF2RB,EMP2,ERCC1,FCER1G,FUT7,GZMM,HLA-A,HLA-B,HLA-DRA,HLA-F,HLX,IL10,IL12RB1,IL1R1,IL20RB,IL6R,IL7R,INPP5D,IRF7,JAK3,JUNB,LILRB4,LY9,MBL2,MSH6,NFKBID,NLRP10,PARP3,SEMA4A,SLA2,TNFSF13,TNFSF18,TRAF2,TRAF3IP2,TREM2,TYK2,UNC93B1
GO:0060078	regulation of postsynaptic membrane potential	0.0433487	0.0433487	ADORA2A,ADRB2,ARRB2,CHRNA1,CHRNE,CHRNG,GABBR1,GABRA3,GABRA5,GABRG2,GABRR1,GHRL,GRIA1,GRIA3,GRIK3,NLGN2,NLGN3,NPFF,NTSR1,P2RX5,RGS4,SHANK1,ZACN
GO:0048871	multicellular organismal-level homeostasis	0.0441777	0.0441777	ABCA12,ACIN1,ACTG1,ADAM8,ADIPOR2,ADRB2,AQP4,ARMCX1,ARNT,ATP6V1B1,B2M,BARD1,C6ORF25,CCDC154,CCR7,CDH5,CDK5RAP3,CEBPG,CLN8,CNOT3,COL3A1,CSF1R,CX3CR1,CYP4A11,CYP4F12,CYTL1,DIO2,DMD,DNASE2,EPB42,ESRRB,FOXN1,FSHR,GATA1,GHRL,HAMP,HCAR2,HMOX1,HSF1,HSPA9,IL20RB,IL7R,INPP5D,IP6K1,JAK3,KAT7,KDM6B,KLF1,KLF2,KLHL10,KSR2,LAT,LTF,MKS1,MUC6,NAPSA,NKIRAS2,NR1D1,NR1H2,NTSR1,OAS1,OGT,PIGR,PKNOX1,PRKACG,PTH2R,RAB3D…
GO:0098660	inorganic ion transmembrane transport	0.0456986	0.0456986	AFG3L2,AHNAK,ANXA9,APLNR,APOL1,ATP4A,ATP5G1,ATP6AP1,ATP6V1B1,ATP6V1E1,ATP6V1G2-DDX39B,BBC3,BEST1,BEST2,CABP2,CABP4,CACNA1E,CACNA1I,CACNA2D3,CACNA2D4,CACNG1,CALHM1,CASQ1,CATSPER1,CCL19,CCL21,CCR7,CLCN1,CLCN6,CLCNKA,CLIC2,CLIC4,CTNS,CX3CL1,CXCR3,DMD,F2RL3,FASLG,FGF13,FHL1,FXYD1,GABRA3,GABRA5,GABRG2,GABRR1,GNB5,HAMP,HECW1,HPN,JSRP1,KCNAB2,KCNE1,KCNK16,KCNK18,KCNV2,KEL,LHCGR,LIME1,LRRC26,LRRC55,NPPA,…
GO:0009968	negative regulation of signal transduction	0.0456986	0.0456986	ADAMTSL2,ADRB2,AGAP2,AMBP,APLNR,ARHGAP35,ARRB2,ATF6B,AXIN1,BCL2L2-PABPN1,BCL3,BDKRB2,BIRC7,BRD4,BTN2A2,C1QTNF3,C6ORF25,C9ORF89,CACTIN,CALR,CARD16,CARD8,CBL,CCDC22,CCL5,CD22,CD300A,CD300LF,CDK5RAP3,CER1,CHMP6,CTTN,CUL3,CX3CL1,CX3CR1,DACT3,DCST1,DHX58,DMD,DUSP3,ECM1,EMD,EYA2,FCRL3,FRMD8,FSTL3,GATA1,GBP1,GDF15,GPR108,GPS2,HECW1,HGS,HMOX1,HOMER3,ICAM1,IL10,IL1R2,INPP5D,INS,LAX1,LFNG,LILRB4,LMO3,LTF,L…
GO:0002690	positive regulation of leukocyte chemotaxis	0.0456986	0.0456986	ADAM10,C3AR1,CALR,CCL1,CCL19,CCL21,CCL5,CCL7,CCR1,CCR7,CSF1R,CX3CR1,GPSM3,IL6R,LBP,SERPINE1,TNFSF18
GO:0002693	positive regulation of cellular extravasation	0.0456986	0.0456986	ADAM8,AGER,ICAM1,IL1R1,PLVAP,PTAFR
GO:0043923	positive regulation by host of viral transcription	0.0456986	0.0456986	HPN,NUCKS1,RRP1B,SMARCA4,SMARCB1,SP1
GO:0071887	leukocyte apoptotic process	0.0457287	0.0457287	ADAM8,BBC3,BCL3,BIRC7,CCL19,CCL21,CCL5,CCR7,FASLG,HCAR2,HSH2D,IL10,IL7R,IRF7,JAK3,PDCD1,PRELID1,PRKD2,SIVA1,TRAF3IP2
GO:0042438	melanin biosynthetic process	0.0476194	0.0476194	ASIP,CTNS,DCT,MC1R,MFSD12,SLC45A2,TYR
GO:0034762	regulation of transmembrane transport	0.0483822	0.0483822	ACE,ADRB2,AHNAK,APLNR,ATP4A,CABP2,CABP4,CACNA1E,CACNA1I,CACNA2D3,CACNA2D4,CACNG1,CALHM1,CASQ1,CATSPER1,CCL2,CLCN1,CLCNKA,CLIC2,CLIC4,CX3CL1,CXCR3,DMD,F2RL3,FGF13,FHL1,FXYD1,GH1,GNB5,HAMP,HECW1,INS,ITLN1,JSRP1,KCNAB2,KCNE1,KCNK16,KCNV2,KEL,LHCGR,LIME1,LRRC26,LRRC55,NLGN2,NLGN3,NPPA,NPSR1,NTSR1,OAZ1,P2RX5,PARK7,PEA15,PLA2G6,PLP1,PTAFR,RGS4,RTN2,SCN4A,SHANK1,SHISA9,SIRT6,SLC34A1,SLC7A5,SLC9A1,SLC9A3…
GO:0010874	regulation of cholesterol efflux	0.0487444	0.0487444	ABCA12,ABCA2,CES1,CETP,EEPD1,EGF,GPS2,NR1H2,TREM2
GO:0050670	regulation of lymphocyte proliferation	0.0489037	0.0489037	AGER,BTN2A2,CCL19,CCL5,CD209,CD22,CD300A,CD81,CDKN1A,CLEC4G,FCRL3,HLA-A,IL10,IL12RB1,IL20RB,INPP5D,JAK3,LGALS9B,LGALS9C,LILRB4,MNDA,MZB1,PDCD1LG2,PLA2G2D,PLA2G2F,TCF3,TNFRSF14,TNFRSF4,TNFRSF9,TNFSF18,TYK2,ZAP70,ZP4
GO:0001936	regulation of endothelial cell proliferation	0.0491436	0.0491436	ALOX5,APLNR,ARNT,CCL2,CDH13,CXCR3,ECM1,EGF,FLT4,FUT2,GDF2,GHRL,HMOX1,IL10,LRG1,NR4A1,PLXNB3,PRKD2,SIRT6,SP1,TNFSF12,WNT2
GO:0043068	positive regulation of programmed cell death	0.0498628	0.0498628	ACE,ACIN1,ADAM8,ADORA2A,ARRB2,BARD1,BBC3,CCL2,CCL5,CDKN1A,CTNNBL1,CXCR3,DAPK3,DFNA5,DIABLO,ECSCR,EIF5A,FASLG,GADD45B,HCAR2,HDAC6,HMOX1,ID3,IL10,INPP5D,LGALS1,MAP2K7,MAP3K11,MARK4,MCL1,MLLT11,MNDA,NR3C1,NR4A1,NTSR1,PAK3,PARK7,PARP1,PDCD1,PEA15,PRDM11,PRELID1,PRMT2,RAPSN,RARG,RHOA,RHOB,RRP1B,S100A8,S100A9,SIK1,SLC9A1,SLC9A3R1,SOD1,SPHK2,TLR3,TNFRSF10A,TNFSF12,TRAF2,TSPO,UBE2M,VNN1
