# Supplementary material for: Chromatin accessibility landscape of relapsed pediatric B-lineage acute lymphoblastic leukemia
Source: Nat Commun. 2023 Oct 25;14:6792. doi: 10.1038/s41467-023-42565-z (PMC10600232; doi:10.1038/s41467-023-42565-z)
Supplement: Supplementary file 10 — Supplementary Data 7 [file 41467_2023_42565_MOESM10_ESM.xlsx]

## Sheet: SData 7
Supplementary Data 7. The list of 17,981 subtype-specific ACRs and their associated subtypes.
PeakID	Specifc Subtype
A259RR_1_lib_peak_37360	TCF3::PBX1
A259RR_1_lib_peak_8432c	TCF3::PBX1
A259RR_1_lib_peak_8692f	TCF3::PBX1
A259RR_1_lib_peak_46743	TCF3::PBX1
A259RR_1_lib_peak_8430b	TCF3::PBX1
A259RR_1_lib_peak_8442b	TCF3::PBX1
A259RR_1_lib_peak_469	TCF3::PBX1
A374D_peak_41681i	TCF3::PBX1
A273R_peak_10169b	TCF3::PBX1
A259RR_1_lib_peak_26211b	TCF3::PBX1
A259RR_1_lib_peak_8691b	TCF3::PBX1
A259RR_1_lib_peak_36089f	TCF3::PBX1
A259RR_1_lib_peak_23267c	TCF3::PBX1
A226R_peak_70211b	TCF3::PBX1
A100R_peak_103206	TCF3::PBX1
A226R_peak_16809	TCF3::PBX1
A110D_peak_26443b	TCF3::PBX1
A374D_peak_55567b	TCF3::PBX1
A259RR_1_lib_peak_25930c	TCF3::PBX1
A259RR_1_lib_peak_59901h	TCF3::PBX1
A110R_peak_87346g	TCF3::PBX1
A273R_peak_6714b	TCF3::PBX1
A100R_peak_99610	TCF3::PBX1
A259RR_1_lib_peak_24812a	TCF3::PBX1
A100R_peak_89138a	TCF3::PBX1
A273R_peak_45850b	TCF3::PBX1
A259RR_1_lib_peak_1519a	TCF3::PBX1
A106D_peak_21425j	TCF3::PBX1
A100R_peak_102803b	TCF3::PBX1
A100R_peak_341b	TCF3::PBX1
A100R_peak_13634	TCF3::PBX1
A409D_peak_13771	TCF3::PBX1
A259RR_1_lib_peak_8698c	TCF3::PBX1
A259RR_1_lib_peak_21838d	TCF3::PBX1
A226R_peak_70107c	TCF3::PBX1
A259RR_1_lib_peak_42696	TCF3::PBX1
A273R_peak_120242	TCF3::PBX1
A273R_peak_13918b	TCF3::PBX1
A259RR_1_lib_peak_6199	TCF3::PBX1
A226R_peak_38070a	TCF3::PBX1
A429D_peak_37057b	TCF3::PBX1
A100R_peak_65328a	TCF3::PBX1
A273R_peak_14218b	TCF3::PBX1
A110D_peak_39405	TCF3::PBX1
A110D_peak_97495e	TCF3::PBX1
A273R_peak_60828d	TCF3::PBX1
A110D_peak_52691a	TCF3::PBX1
A413R_peak_18751b	TCF3::PBX1
A259RR_1_lib_peak_14171	TCF3::PBX1
A259RR_1_lib_peak_55868	TCF3::PBX1
A100R_peak_40307c	TCF3::PBX1
A100R_peak_75691	TCF3::PBX1
A269R_peak_67572b	TCF3::PBX1
A269R_peak_99994	TCF3::PBX1
A409D_peak_10083a	TCF3::PBX1
A259RR_1_lib_peak_13830a	TCF3::PBX1
A100R_peak_62578a	TCF3::PBX1
A100R_peak_100104	TCF3::PBX1
A110D_peak_8411c	TCF3::PBX1
A100R_peak_231a	TCF3::PBX1
A273R_peak_105489a	TCF3::PBX1
A226R_peak_82691a	TCF3::PBX1
A273R_peak_77084	TCF3::PBX1
A273R_peak_94619a	TCF3::PBX1
A226R_peak_102298b	TCF3::PBX1
A100R_peak_94869a	TCF3::PBX1
A240D_peak_83548d	TCF3::PBX1
A374D_peak_65319j	TCF3::PBX1
A374D_peak_82556	TCF3::PBX1
A226R_peak_67696c	TCF3::PBX1
A226R_peak_72888a	TCF3::PBX1
A273R_peak_12665c	TCF3::PBX1
A100R_peak_225a	TCF3::PBX1
A273R_peak_85489c	TCF3::PBX1
A226R_peak_71293	TCF3::PBX1
A259RR_1_lib_peak_8692b	TCF3::PBX1
A259RR_1_lib_peak_44278f	TCF3::PBX1
A100R_peak_20621b	TCF3::PBX1
A226D_peak_77363	TCF3::PBX1
A100R_peak_2534b	TCF3::PBX1
A260R_peak_79335c	TCF3::PBX1
A100R_peak_47866a	TCF3::PBX1
A259RR_1_lib_peak_13752b	TCF3::PBX1
A259RR_1_lib_peak_59588a	TCF3::PBX1
A273R_peak_83353d	TCF3::PBX1
A106D_peak_119206f	TCF3::PBX1
A100R_peak_31136d	TCF3::PBX1
A100R_peak_91600c	TCF3::PBX1
A110D_peak_90735	TCF3::PBX1
A273R_peak_9221b	TCF3::PBX1
A273R_peak_104983c	TCF3::PBX1
A100R_peak_10818	TCF3::PBX1
A269R_peak_32163	TCF3::PBX1
A259RR_1_lib_peak_37358a	TCF3::PBX1
A259RR_1_lib_peak_44029	TCF3::PBX1
A226R_peak_39006	TCF3::PBX1
A226D_peak_77733b	TCF3::PBX1
A110D_peak_32403a	TCF3::PBX1
A273R_peak_56340a	TCF3::PBX1
A100R_peak_2505c	TCF3::PBX1
A110D_peak_43951	TCF3::PBX1
A429D_peak_405b	TCF3::PBX1
A259RR_1_lib_peak_36404	TCF3::PBX1
A259RR_1_lib_peak_59004g	TCF3::PBX1
A273R_peak_20659	TCF3::PBX1
A273R_peak_50049b	TCF3::PBX1
A273R_peak_133223c	TCF3::PBX1
A226R_peak_11615a	TCF3::PBX1
A226D_peak_110136b	TCF3::PBX1
A110R_peak_15493a	TCF3::PBX1
A409D_peak_98866b	TCF3::PBX1
A226R_peak_109447b	TCF3::PBX1
A413R_peak_18772	TCF3::PBX1
A110D_peak_56539	TCF3::PBX1
A259RR_1_lib_peak_14607g	TCF3::PBX1
A259RR_1_lib_peak_21046b	TCF3::PBX1
A259RR_1_lib_peak_22566b	TCF3::PBX1
A259RR_1_lib_peak_26040a	TCF3::PBX1
A259RR_1_lib_peak_28186	TCF3::PBX1
A110R_peak_42602b	TCF3::PBX1
A226R_peak_93539	TCF3::PBX1
A100R_peak_44068b	TCF3::PBX1
A100R_peak_54074b	TCF3::PBX1
A110R_peak_99249b	TCF3::PBX1
A413R_peak_84555b	TCF3::PBX1
A100R_peak_28749c	TCF3::PBX1
A100R_peak_89940	TCF3::PBX1
A273R_peak_83257e	TCF3::PBX1
A259RR_1_lib_peak_58570	TCF3::PBX1
A374D_peak_12856p	TCF3::PBX1
A374D_peak_78074c	TCF3::PBX1
A110D_peak_14594a	TCF3::PBX1
A110D_peak_59903a	TCF3::PBX1
A100R_peak_17510	TCF3::PBX1
A226R_peak_70452e	TCF3::PBX1
A110D_peak_60042a	TCF3::PBX1
A273R_peak_73111c	TCF3::PBX1
A273R_peak_95417d	TCF3::PBX1
A374D_peak_370c	TCF3::PBX1
A100R_peak_59726d	TCF3::PBX1
A273R_peak_82821a	TCF3::PBX1
A273R_peak_85152a	TCF3::PBX1
A226R_peak_27700a	TCF3::PBX1
A226R_peak_98780	TCF3::PBX1
A110D_peak_8394d	TCF3::PBX1
A100R_peak_1318b	TCF3::PBX1
A100R_peak_68863b	TCF3::PBX1
A110R_peak_4968	TCF3::PBX1
A413R_peak_52659a	TCF3::PBX1
A226R_peak_13470a	TCF3::PBX1
A226R_peak_14730b	TCF3::PBX1
A226R_peak_69120c	TCF3::PBX1
A100R_peak_47596b	TCF3::PBX1
A226D_peak_3046	TCF3::PBX1
A259RR_1_lib_peak_21838b	TCF3::PBX1
A259RR_1_lib_peak_44282b	TCF3::PBX1
A259RR_1_lib_peak_46591	TCF3::PBX1
A259RR_1_lib_peak_49121a	TCF3::PBX1
A259RR_1_lib_peak_54335g	TCF3::PBX1
A273R_peak_60588c	TCF3::PBX1
A273R_peak_45429c	TCF3::PBX1
A226R_peak_62662c	TCF3::PBX1
A240D_peak_38654b	TCF3::PBX1
A110D_peak_31624b	TCF3::PBX1
A148R_peak_9579a	TCF3::PBX1
A278D_peak_93818	TCF3::PBX1
A273R_peak_45977b	TCF3::PBX1
A273R_peak_86953	TCF3::PBX1
A260R_peak_19459a	TCF3::PBX1
A226R_peak_72920	TCF3::PBX1
A259RR_1_lib_peak_8699a	TCF3::PBX1
A259RR_1_lib_peak_61661b	TCF3::PBX1
A240D_peak_77694b	TCF3::PBX1
A226R_peak_49733j	TCF3::PBX1
A226R_peak_52344b	TCF3::PBX1
A226R_peak_87218c	TCF3::PBX1
A226R_peak_93157b	TCF3::PBX1
A100R_peak_31090b	TCF3::PBX1
A100R_peak_31321	TCF3::PBX1
A100R_peak_94986g	TCF3::PBX1
A100R_peak_97152a	TCF3::PBX1
A413R_peak_29688b	TCF3::PBX1
A273R_peak_116229b	TCF3::PBX1
A260R_peak_32971d	TCF3::PBX1
A240D_peak_91627c	TCF3::PBX1
A451D_peak_84853	TCF3::PBX1
A110D_peak_20581b	TCF3::PBX1
A110D_peak_9670d	TCF3::PBX1
A374D_peak_57418	TCF3::PBX1
A259RR_1_lib_peak_14616a	TCF3::PBX1
A259RR_1_lib_peak_28436b	TCF3::PBX1
A100R_peak_4936d	TCF3::PBX1
A226D_peak_53846b	TCF3::PBX1
A273R_peak_51063c	TCF3::PBX1
A110D_peak_52691f	TCF3::PBX1
A226D_peak_68648g	TCF3::PBX1
A226R_peak_70083c	TCF3::PBX1
A226R_peak_91328b	TCF3::PBX1
A273R_peak_26250d	TCF3::PBX1
A273R_peak_57370b	TCF3::PBX1
A269R_peak_98709b	TCF3::PBX1
A413R_peak_66527d	TCF3::PBX1
A226D_peak_52783a	TCF3::PBX1
A100R_peak_20276	TCF3::PBX1
A100R_peak_28029d	TCF3::PBX1
A100R_peak_32689a	TCF3::PBX1
A259RR_1_lib_peak_55172b	TCF3::PBX1
A273R_peak_23703d	TCF3::PBX1
A273R_peak_48057d	TCF3::PBX1
A240R_peak_566a	TCF3::PBX1
A226D_peak_40977	TCF3::PBX1
A374D_peak_27459a	TCF3::PBX1
A100R_peak_2534a	TCF3::PBX1
A100R_peak_100487e	TCF3::PBX1
A273R_peak_24536d	TCF3::PBX1
A409D_peak_93825	TCF3::PBX1
A226D_peak_62133c	TCF3::PBX1
A226R_peak_21994c	TCF3::PBX1
A226R_peak_66853b	TCF3::PBX1
A226R_peak_86682b	TCF3::PBX1
A226R_peak_86972f	TCF3::PBX1
A100R_peak_14980a	TCF3::PBX1
A100R_peak_82809	TCF3::PBX1
A110R_peak_69234	TCF3::PBX1
A226D_peak_30330b	TCF3::PBX1
A273R_peak_20116b	TCF3::PBX1
A273R_peak_61455b	TCF3::PBX1
A259RR_1_lib_peak_28666	TCF3::PBX1
A259RR_1_lib_peak_55117	TCF3::PBX1
A259RR_1_lib_peak_60362a	TCF3::PBX1
A110D_peak_35571a	TCF3::PBX1
A110D_peak_60476a	TCF3::PBX1
A150R_peak_1415	TCF3::PBX1
A226R_peak_72007b	TCF3::PBX1
A226R_peak_65360c	TCF3::PBX1
A100R_peak_1315a	TCF3::PBX1
A100R_peak_43588d	TCF3::PBX1
A100R_peak_78099a	TCF3::PBX1
A110R_peak_56419	TCF3::PBX1
A273R_peak_50918a	TCF3::PBX1
A374D_peak_53172b	TCF3::PBX1
A413R_peak_38212b	TCF3::PBX1
A100R_peak_45354b	TCF3::PBX1
A100R_peak_74335b	TCF3::PBX1
A226D_peak_17573b	TCF3::PBX1
A226D_peak_32053e	TCF3::PBX1
A226R_peak_2949c	TCF3::PBX1
A110R_peak_63466	TCF3::PBX1
A259RR_1_lib_peak_20533a	TCF3::PBX1
A259RR_1_lib_peak_21533	TCF3::PBX1
A259RR_1_lib_peak_27211	TCF3::PBX1
A259RR_1_lib_peak_33314b	TCF3::PBX1
A226D_peak_116859e	TCF3::PBX1
A374D_peak_78074f	TCF3::PBX1
A226R_peak_16805a	TCF3::PBX1
A226R_peak_57639b	TCF3::PBX1
A260R_peak_69787d	TCF3::PBX1
A273R_peak_88492b	TCF3::PBX1
A110D_peak_39447d	TCF3::PBX1
A226D_peak_115515	TCF3::PBX1
A100R_peak_46864b	TCF3::PBX1
A100R_peak_55161b	TCF3::PBX1
A413R_peak_14416	TCF3::PBX1
A413R_peak_27705b	TCF3::PBX1
A260R_peak_32583b	TCF3::PBX1
A273R_peak_27193b	TCF3::PBX1
A273R_peak_25264a	TCF3::PBX1
A273R_peak_75680b	TCF3::PBX1
A273R_peak_116618b	TCF3::PBX1
A240R_peak_87186b	TCF3::PBX1
A259RR_1_lib_peak_264a	TCF3::PBX1
A259RR_1_lib_peak_59497	TCF3::PBX1
A100R_peak_28400b	TCF3::PBX1
A110D_peak_67244b	TCF3::PBX1
A273R_peak_82718c	TCF3::PBX1
A259D_peak_89189d	TCF3::PBX1
A226R_peak_66868b	TCF3::PBX1
A226R_peak_67597b	TCF3::PBX1
A100R_peak_46040b	TCF3::PBX1
A100R_peak_66860e	TCF3::PBX1
A100R_peak_92728a	TCF3::PBX1
A226D_peak_115791d	TCF3::PBX1
A110D_peak_60410b	TCF3::PBX1
A273R_peak_43559a	TCF3::PBX1
A273R_peak_65770a	TCF3::PBX1
A273R_peak_67297a	TCF3::PBX1
A259D_peak_51086b	TCF3::PBX1
A278R_1_peak_56614a	TCF3::PBX1
A278R_1_peak_96834a	TCF3::PBX1
A100R_peak_46340	TCF3::PBX1
A100R_peak_67405c	TCF3::PBX1
A100R_peak_83785b	TCF3::PBX1
A226R_peak_22835b	TCF3::PBX1
A226R_peak_67978d	TCF3::PBX1
A226R_peak_70567c	TCF3::PBX1
A110R_peak_14021	TCF3::PBX1
A259RR_1_lib_peak_46873	TCF3::PBX1
A273R_peak_41085f	TCF3::PBX1
A374D_peak_30748a	TCF3::PBX1
A374D_peak_65395b	TCF3::PBX1
A259D_peak_77941o	TCF3::PBX1
A226D_peak_28416b	TCF3::PBX1
A226D_peak_46370b	TCF3::PBX1
A226D_peak_83745b	TCF3::PBX1
A477R_peak_31440	TCF3::PBX1
A100R_peak_222c	TCF3::PBX1
A100R_peak_101168b	TCF3::PBX1
A110R_peak_59816a	TCF3::PBX1
A226R_peak_40399b	TCF3::PBX1
A110D_peak_61574	TCF3::PBX1
A110D_peak_60407b	TCF3::PBX1
A260R_peak_33534q	TCF3::PBX1
A419R_peak_55538b	TCF3::PBX1
A226D_peak_121640c	TCF3::PBX1
A409D_peak_30156b	TCF3::PBX1
A100R_peak_15394	TCF3::PBX1
A100R_peak_56758	TCF3::PBX1
A100R_peak_59355e	TCF3::PBX1
A100R_peak_83744d	TCF3::PBX1
A374D_peak_35062	TCF3::PBX1
A110R_peak_63505b	TCF3::PBX1
A110R_peak_94333a	TCF3::PBX1
A110D_peak_37659f	TCF3::PBX1
A278D_peak_100295b	TCF3::PBX1
A226R_peak_8710	TCF3::PBX1
A273R_peak_26945b	TCF3::PBX1
A273R_peak_20883d	TCF3::PBX1
A273R_peak_20698b	TCF3::PBX1
A273R_peak_29899b	TCF3::PBX1
A273R_peak_41357b	TCF3::PBX1
A273R_peak_46404c	TCF3::PBX1
A273R_peak_60632b	TCF3::PBX1
A226D_peak_14683b	TCF3::PBX1
A226D_peak_85478a	TCF3::PBX1
A226D_peak_80936b	TCF3::PBX1
A259RR_1_lib_peak_16502b	TCF3::PBX1
A259RR_1_lib_peak_45885	TCF3::PBX1
A100R_peak_89095	TCF3::PBX1
A100R_peak_91352a	TCF3::PBX1
A260R_peak_50452a	TCF3::PBX1
A226D_peak_32042a	TCF3::PBX1
A226D_peak_105132d	TCF3::PBX1
A374D_peak_386b	TCF3::PBX1
A273R_peak_45977d	TCF3::PBX1
A273R_peak_123586e	TCF3::PBX1
A409D_peak_8916	TCF3::PBX1
A226R_peak_67511b	TCF3::PBX1
A226R_peak_74893	TCF3::PBX1
A226R_peak_91949c	TCF3::PBX1
A226R_peak_94162b	TCF3::PBX1
A100R_peak_14893	TCF3::PBX1
A226D_peak_41520	TCF3::PBX1
A226D_peak_53158b	TCF3::PBX1
A463R_peak_72311	TCF3::PBX1
A273R_peak_103146b	TCF3::PBX1
A259RR_1_lib_peak_58564b	TCF3::PBX1
A226R_peak_12821b	TCF3::PBX1
A226R_peak_66568c	TCF3::PBX1
A100R_peak_79583l	TCF3::PBX1
A100R_peak_94568b	TCF3::PBX1
A110R_peak_14220	TCF3::PBX1
A110R_peak_52350	TCF3::PBX1
A259D_peak_9616	TCF3::PBX1
A259D_peak_119861i	TCF3::PBX1
A110D_peak_31241e	TCF3::PBX1
A273R_peak_21465b	TCF3::PBX1
A273R_peak_70707b	TCF3::PBX1
A475D_peak_33918b	TCF3::PBX1
A226D_peak_36647a	TCF3::PBX1
A110D_peak_62332d	TCF3::PBX1
A110D_peak_94959a	TCF3::PBX1
A228R_1_lib_peak_80967a	TCF3::PBX1
A226R_peak_16817b	TCF3::PBX1
A226R_peak_22930a	TCF3::PBX1
A226R_peak_104445b	TCF3::PBX1
A413R_peak_18579	TCF3::PBX1
A413R_peak_48853	TCF3::PBX1
A413R_peak_43062b	TCF3::PBX1
A413R_peak_63528b	TCF3::PBX1
A374D_peak_385	TCF3::PBX1
A374D_peak_2447a	TCF3::PBX1
A226D_peak_19508b	TCF3::PBX1
A226D_peak_27686c	TCF3::PBX1
A226D_peak_104795a	TCF3::PBX1
A280R_peak_46003a	TCF3::PBX1
A100R_peak_96819c	TCF3::PBX1
A110R_peak_38701b	TCF3::PBX1
A110R_peak_57290	TCF3::PBX1
A110R_peak_63903	TCF3::PBX1
A110D_peak_8399a	TCF3::PBX1
A110D_peak_26483b	TCF3::PBX1
A110D_peak_32502c	TCF3::PBX1
A269R_peak_9862b	TCF3::PBX1
A259RR_1_lib_peak_22332d	TCF3::PBX1
A259RR_1_lib_peak_27813	TCF3::PBX1
A259RR_1_lib_peak_35378a	TCF3::PBX1
A259RR_1_lib_peak_58226	TCF3::PBX1
A259D_peak_93073c	TCF3::PBX1
A260R_peak_69949a	TCF3::PBX1
A260R_peak_64661e	TCF3::PBX1
A226R_peak_10902b	TCF3::PBX1
A226R_peak_40833a	TCF3::PBX1
A226R_peak_57262b	TCF3::PBX1
A226R_peak_70458d	TCF3::PBX1
A226R_peak_74522b	TCF3::PBX1
A273R_peak_29137b	TCF3::PBX1
A374D_peak_82596b	TCF3::PBX1
A110R_peak_36572a	TCF3::PBX1
A100R_peak_20350a	TCF3::PBX1
A100R_peak_167	TCF3::PBX1
A100R_peak_8053b	TCF3::PBX1
A100R_peak_63449a	TCF3::PBX1
A100R_peak_102622b	TCF3::PBX1
A100R_peak_101058c	TCF3::PBX1
A110D_peak_7874c	TCF3::PBX1
A110D_peak_66382a	TCF3::PBX1
A110D_peak_95904b	TCF3::PBX1
A259D_peak_111342e	TCF3::PBX1
A269R_peak_57539b	TCF3::PBX1
A226D_peak_13163b	TCF3::PBX1
A226D_peak_4681a	TCF3::PBX1
A278R_1_peak_12559a	TCF3::PBX1
A273R_peak_20548b	TCF3::PBX1
A273R_peak_39424d	TCF3::PBX1
A226R_peak_30015b	TCF3::PBX1
A226R_peak_49733k	TCF3::PBX1
A226R_peak_70035b	TCF3::PBX1
A226R_peak_61620b	TCF3::PBX1
A226R_peak_77153c	TCF3::PBX1
A259D_peak_93035e	TCF3::PBX1
A414D_peak_110631	TCF3::PBX1
A100R_peak_43883	TCF3::PBX1
A100R_peak_52047c	TCF3::PBX1
A100R_peak_94627b	TCF3::PBX1
A110D_peak_104472	TCF3::PBX1
A226D_peak_16851c	TCF3::PBX1
A226D_peak_69775b	TCF3::PBX1
A260R_peak_83750k	TCF3::PBX1
A374D_peak_78074m	TCF3::PBX1
A259RR_1_lib_peak_37408	TCF3::PBX1
A259RR_1_lib_peak_38315	TCF3::PBX1
A259RR_1_lib_peak_42491	TCF3::PBX1
A259RR_1_lib_peak_52794b	TCF3::PBX1
A259RR_1_lib_peak_58566e	TCF3::PBX1
A273R_peak_32548c	TCF3::PBX1
A273R_peak_94791a	TCF3::PBX1
A273R_peak_105649b	TCF3::PBX1
A273R_peak_99798c	TCF3::PBX1
A273R_peak_116612d	TCF3::PBX1
A278D_peak_27409a	TCF3::PBX1
A226R_peak_307d	TCF3::PBX1
A226R_peak_27952b	TCF3::PBX1
A226R_peak_31696b	TCF3::PBX1
A226R_peak_67014e	TCF3::PBX1
A226R_peak_70070b	TCF3::PBX1
A226R_peak_83673	TCF3::PBX1
A226R_peak_93372b	TCF3::PBX1
A110R_peak_14214d	TCF3::PBX1
A110R_peak_12387b	TCF3::PBX1
A110R_peak_60780a	TCF3::PBX1
A110R_peak_78361f	TCF3::PBX1
A409D_peak_30282e	TCF3::PBX1
A100R_peak_25402b	TCF3::PBX1
A100R_peak_65626b	TCF3::PBX1
A100R_peak_106233b	TCF3::PBX1
A226D_peak_16791c	TCF3::PBX1
A226D_peak_29472b	TCF3::PBX1
A240D_peak_112495b	TCF3::PBX1
A273R_peak_120156b	TCF3::PBX1
A374D_peak_12238b	TCF3::PBX1
A292R_peak_39093a	TCF3::PBX1
A110R_peak_52002	TCF3::PBX1
A110R_peak_99753	TCF3::PBX1
A413R_peak_8658a	TCF3::PBX1
A413R_peak_68765b	TCF3::PBX1
A100R_peak_24489d	TCF3::PBX1
A100R_peak_25261b	TCF3::PBX1
A100R_peak_38436	TCF3::PBX1
A100R_peak_45721a	TCF3::PBX1
A100R_peak_61528a	TCF3::PBX1
A100R_peak_65098	TCF3::PBX1
A100R_peak_67814b	TCF3::PBX1
A100R_peak_94686e	TCF3::PBX1
A226D_peak_83043b	TCF3::PBX1
A226D_peak_120947b	TCF3::PBX1
A110D_peak_26538d	TCF3::PBX1
A259D_peak_60065a	TCF3::PBX1
A226R_peak_39711a	TCF3::PBX1
A226R_peak_67107b	TCF3::PBX1
A226R_peak_62660a	TCF3::PBX1
A226R_peak_77385f	TCF3::PBX1
A240R_peak_900b	TCF3::PBX1
A240R_peak_68283g	TCF3::PBX1
A278D_peak_30077e	TCF3::PBX1
A240D_peak_77857d	TCF3::PBX1
A409D_peak_65915	TCF3::PBX1
A259D_peak_70575b	TCF3::PBX1
A273R_peak_20246c	TCF3::PBX1
A273R_peak_48148a	TCF3::PBX1
A273R_peak_104887b	TCF3::PBX1
A273R_peak_128342b	TCF3::PBX1
A226D_peak_22980	TCF3::PBX1
A226D_peak_91611a	TCF3::PBX1
A226D_peak_93828	TCF3::PBX1
A259RR_1_lib_peak_5792	TCF3::PBX1
A259RR_1_lib_peak_38311a	TCF3::PBX1
A259RR_1_lib_peak_33198a	TCF3::PBX1
A259RR_1_lib_peak_59914b	TCF3::PBX1
A259RR_1_lib_peak_58436a	TCF3::PBX1
A110R_peak_13681b	TCF3::PBX1
A110R_peak_13980b	TCF3::PBX1
A110R_peak_37017f	TCF3::PBX1
A110R_peak_63499a	TCF3::PBX1
A110D_peak_41194g	TCF3::PBX1
A100R_peak_93518	TCF3::PBX1
A240R_peak_87189c	TCF3::PBX1
A240R_peak_68309	TCF3::PBX1
A259D_peak_75080q	TCF3::PBX1
A280R_peak_64879a	TCF3::PBX1
A278D_peak_30867b	TCF3::PBX1
A260R_peak_71818b	TCF3::PBX1
A374D_peak_15583a	TCF3::PBX1
A374D_peak_34373c	TCF3::PBX1
A374D_peak_39060	TCF3::PBX1
A374D_peak_55569b	TCF3::PBX1
A226R_peak_42173a	TCF3::PBX1
A226R_peak_70217a	TCF3::PBX1
A226R_peak_89921a	TCF3::PBX1
A226D_peak_25418a	TCF3::PBX1
A226D_peak_80442	TCF3::PBX1
A226D_peak_80462b	TCF3::PBX1
A273R_peak_44829b	TCF3::PBX1
A240R_peak_134259c	TCF3::PBX1
A110R_peak_2890	TCF3::PBX1
A110R_peak_92416a	TCF3::PBX1
A110D_peak_104104	TCF3::PBX1
A100R_peak_33445f	TCF3::PBX1
A100R_peak_74110b	TCF3::PBX1
A413R_peak_32773a	TCF3::PBX1
A226R_peak_943d	TCF3::PBX1
A226R_peak_53006a	TCF3::PBX1
A226R_peak_67106b	TCF3::PBX1
A226R_peak_62155a	TCF3::PBX1
A226R_peak_87565e	TCF3::PBX1
A226R_peak_95247b	TCF3::PBX1
A226R_peak_103823a	TCF3::PBX1
A273R_peak_16795a	TCF3::PBX1
A273R_peak_23396g	TCF3::PBX1
A273R_peak_1837a	TCF3::PBX1
A273R_peak_323d	TCF3::PBX1
A273R_peak_36011b	TCF3::PBX1
A273R_peak_39889b	TCF3::PBX1
A374D_peak_24520d	TCF3::PBX1
A374D_peak_44176	TCF3::PBX1
A374D_peak_49543d	TCF3::PBX1
A374D_peak_82647a	TCF3::PBX1
A110R_peak_42505b	TCF3::PBX1
A110D_peak_69013c	TCF3::PBX1
A100R_peak_12654a	TCF3::PBX1
A100R_peak_37683	TCF3::PBX1
A259RR_1_lib_peak_59336	TCF3::PBX1
A259RR_1_lib_peak_60215a	TCF3::PBX1
A259RR_1_lib_peak_61223b	TCF3::PBX1
A260R_peak_16418e	TCF3::PBX1
A260R_peak_36775	TCF3::PBX1
A226D_peak_32038c	TCF3::PBX1
A226D_peak_73720a	TCF3::PBX1
A240D_peak_103864f	TCF3::PBX1
A273R_peak_20171b	TCF3::PBX1
A273R_peak_57197e	TCF3::PBX1
A226R_peak_16748	TCF3::PBX1
A226R_peak_22000a	TCF3::PBX1
A226R_peak_62151b	TCF3::PBX1
A226R_peak_57698b	TCF3::PBX1
A110D_peak_44832c	TCF3::PBX1
A292R_peak_92950a	TCF3::PBX1
A226D_peak_75176	TCF3::PBX1
A413R_peak_12537b	TCF3::PBX1
A413R_peak_5784b	TCF3::PBX1
A413R_peak_78833	TCF3::PBX1
A417D_peak_46572b	TCF3::PBX1
A110R_peak_10427	TCF3::PBX1
A110R_peak_17104e	TCF3::PBX1
A110R_peak_57176b	TCF3::PBX1
A273R_peak_113609b	TCF3::PBX1
A273R_peak_128556a	TCF3::PBX1
A110D_peak_90304b	TCF3::PBX1
A100R_peak_46944b	TCF3::PBX1
A100R_peak_94867b	TCF3::PBX1
A100R_peak_101478d	TCF3::PBX1
A259D_peak_125874g	TCF3::PBX1
A213L_peak_21371l	TCF3::PBX1
A226R_peak_17336a	TCF3::PBX1
A226R_peak_47798b	TCF3::PBX1
A226R_peak_43236	TCF3::PBX1
A260R_peak_33059d	TCF3::PBX1
A260R_peak_37854q	TCF3::PBX1
A260R_peak_65536	TCF3::PBX1
A260R_peak_72265a	TCF3::PBX1
A409D_peak_94778b	TCF3::PBX1
A409D_peak_88862a	TCF3::PBX1
A278D_peak_96430b	TCF3::PBX1
A259RR_1_lib_peak_60525b	TCF3::PBX1
A259D_peak_111947d	TCF3::PBX1
A374D_peak_49600b	TCF3::PBX1
A110D_peak_44173b	TCF3::PBX1
A110D_peak_44827d	TCF3::PBX1
A110D_peak_83368a	TCF3::PBX1
A273R_peak_87977a	TCF3::PBX1
A226D_peak_41781a	TCF3::PBX1
A226D_peak_53158e	TCF3::PBX1
A226D_peak_66998	TCF3::PBX1
A226D_peak_86840c	TCF3::PBX1
A226D_peak_114567a	TCF3::PBX1
A240R_peak_115780a	TCF3::PBX1
A100R_peak_14891a	TCF3::PBX1
A100R_peak_29801b	TCF3::PBX1
A278D_peak_84905b	TCF3::PBX1
A260R_peak_113622b	TCF3::PBX1
A226R_peak_12314a	TCF3::PBX1
A226R_peak_12796a	TCF3::PBX1
A226R_peak_27914g	TCF3::PBX1
A226R_peak_33618b	TCF3::PBX1
A226R_peak_35869b	TCF3::PBX1
A106D_peak_119218c	TCF3::PBX1
A269R_peak_64595	TCF3::PBX1
A269R_peak_57684a	TCF3::PBX1
A425D_peak_73024b	TCF3::PBX1
A259D_peak_70582b	TCF3::PBX1
A259D_peak_77851c	TCF3::PBX1
A226D_peak_58316b	TCF3::PBX1
A226D_peak_92612b	TCF3::PBX1
A110R_peak_50048	TCF3::PBX1
A273R_peak_50084d	TCF3::PBX1
A150R_peak_113471a	TCF3::PBX1
A173R_peak_36421c	TCF3::PBX1
A374D_peak_53292b	TCF3::PBX1
A116R_peak_2396	TCF3::PBX1
A116R_peak_26135b	TCF3::PBX1
A357D_peak_39181a	TCF3::PBX1
A213L_peak_60838c	TCF3::PBX1
A226D_peak_115697c	TCF3::PBX1
A226R_peak_2969b	TCF3::PBX1
A226R_peak_54858b	TCF3::PBX1
A226R_peak_65876b	TCF3::PBX1
A226R_peak_59880b	TCF3::PBX1
A226R_peak_98533d	TCF3::PBX1
A226R_peak_100884d	TCF3::PBX1
A226R_peak_116108b	TCF3::PBX1
A269R_peak_47305a	TCF3::PBX1
A110R_peak_14203c	TCF3::PBX1
A110R_peak_14236b	TCF3::PBX1
A110R_peak_7233b	TCF3::PBX1
A110R_peak_94294k	TCF3::PBX1
A259RR_1_lib_peak_8692e	TCF3::PBX1
A259RR_1_lib_peak_40776a	TCF3::PBX1
A259RR_1_lib_peak_46183	TCF3::PBX1
A110D_peak_57604a	TCF3::PBX1
A110D_peak_55515a	TCF3::PBX1
A110D_peak_69453b	TCF3::PBX1
A273R_peak_26391c	TCF3::PBX1
A273R_peak_10892b	TCF3::PBX1
A273R_peak_36385b	TCF3::PBX1
A273R_peak_40666d	TCF3::PBX1
A273R_peak_44590d	TCF3::PBX1
A273R_peak_47422b	TCF3::PBX1
A273R_peak_84609b	TCF3::PBX1
A273R_peak_112940b	TCF3::PBX1
A280R_peak_99879c	TCF3::PBX1
A100R_peak_7147b	TCF3::PBX1
A100R_peak_62709b	TCF3::PBX1
A174R_peak_49656c	TCF3::PBX1
A240R_peak_24325	TCF3::PBX1
A106D_peak_111492a	TCF3::PBX1
A374D_peak_82606b	TCF3::PBX1
A110R_peak_73876a	TCF3::PBX1
A110R_peak_91036a	TCF3::PBX1
A110D_peak_41194y	TCF3::PBX1
A110D_peak_60832	TCF3::PBX1
A110D_peak_60094	TCF3::PBX1
A110D_peak_96169	TCF3::PBX1
A226R_peak_16881a	TCF3::PBX1
A226R_peak_2979b	TCF3::PBX1
A226R_peak_67665b	TCF3::PBX1
A226R_peak_68767b	TCF3::PBX1
A226R_peak_100475c	TCF3::PBX1
A226R_peak_104677f	TCF3::PBX1
A259D_peak_3300f	TCF3::PBX1
A273R_peak_14814a	TCF3::PBX1
A273R_peak_9592a	TCF3::PBX1
A273R_peak_33475b	TCF3::PBX1
A273R_peak_40283c	TCF3::PBX1
A273R_peak_78183q	TCF3::PBX1
A273R_peak_121040b	TCF3::PBX1
A100R_peak_341a	TCF3::PBX1
A100R_peak_94618a	TCF3::PBX1
A413R_peak_55596c	TCF3::PBX1
A226D_peak_42118	TCF3::PBX1
A259D_peak_3300d	TCF3::PBX1
A259D_peak_89203c	TCF3::PBX1
A240D_peak_110463a	TCF3::PBX1
A278R_1_peak_40634c	TCF3::PBX1
A278R_1_peak_71847b	TCF3::PBX1
A273R_peak_10600c	TCF3::PBX1
A273R_peak_13790c	TCF3::PBX1
A273R_peak_114973d	TCF3::PBX1
A100R_peak_51303f	TCF3::PBX1
A100R_peak_63370a	TCF3::PBX1
A100R_peak_64705b	TCF3::PBX1
A100R_peak_79743a	TCF3::PBX1
A213L_peak_119876b	TCF3::PBX1
A226R_peak_303b	TCF3::PBX1
A226R_peak_48811b	TCF3::PBX1
A226R_peak_69355a	TCF3::PBX1
A226R_peak_70450b	TCF3::PBX1
A226R_peak_70517b	TCF3::PBX1
A259RR_1_lib_peak_5821	TCF3::PBX1
A259RR_1_lib_peak_20808	TCF3::PBX1
A259RR_1_lib_peak_54908	TCF3::PBX1
A226D_peak_2906b	TCF3::PBX1
A226D_peak_83991b	TCF3::PBX1
A409D_peak_73302e	TCF3::PBX1
A374D_peak_29218a	TCF3::PBX1
A374D_peak_34104e	TCF3::PBX1
A374D_peak_55568b	TCF3::PBX1
A269R_peak_98191a	TCF3::PBX1
A110D_peak_8363a	TCF3::PBX1
A110D_peak_26162a	TCF3::PBX1
A110D_peak_37318b	TCF3::PBX1
A110D_peak_63545g	TCF3::PBX1
A110D_peak_66805a	TCF3::PBX1
A110D_peak_99978d	TCF3::PBX1
A110R_peak_56982a	TCF3::PBX1
A110R_peak_73849c	TCF3::PBX1
A110R_peak_88553b	TCF3::PBX1
A226D_peak_47091b	TCF3::PBX1
A226D_peak_87420a	TCF3::PBX1
A226D_peak_106923c	TCF3::PBX1
A273R_peak_23401a	TCF3::PBX1
A273R_peak_61434b	TCF3::PBX1
A273R_peak_86638a	TCF3::PBX1
A273R_peak_87736b	TCF3::PBX1
A292R_peak_54258b	TCF3::PBX1
A100R_peak_36384b	TCF3::PBX1
A450R_peak_79258h	TCF3::PBX1
A226R_peak_872a	TCF3::PBX1
A226R_peak_49755b	TCF3::PBX1
A226R_peak_67582b	TCF3::PBX1
A226R_peak_66641a	TCF3::PBX1
A226R_peak_70450c	TCF3::PBX1
A226R_peak_70456a	TCF3::PBX1
A226R_peak_65788a	TCF3::PBX1
A192D_peak_63649b	TCF3::PBX1
A269R_peak_15355a	TCF3::PBX1
A269R_peak_8523	TCF3::PBX1
A374D_peak_16383b	TCF3::PBX1
A374D_peak_42825b	TCF3::PBX1
A278R_1_peak_74356b	TCF3::PBX1
A110D_peak_15721c	TCF3::PBX1
A110D_peak_26538b	TCF3::PBX1
A110D_peak_10830g	TCF3::PBX1
A110D_peak_60674c	TCF3::PBX1
A110R_peak_14209l	TCF3::PBX1
A110R_peak_727f	TCF3::PBX1
A110R_peak_74538a	TCF3::PBX1
A110R_peak_85753l	TCF3::PBX1
A110R_peak_98904a	TCF3::PBX1
A150D_1_peak_8528	TCF3::PBX1
A226D_peak_25673b	TCF3::PBX1
A226D_peak_37390a	TCF3::PBX1
A226D_peak_44680b	TCF3::PBX1
A226D_peak_63622a	TCF3::PBX1
A226D_peak_80325	TCF3::PBX1
A226D_peak_90303b	TCF3::PBX1
A226D_peak_121139b	TCF3::PBX1
A226D_peak_121619a	TCF3::PBX1
A226D_peak_118589b	TCF3::PBX1
A240D_peak_79838d	TCF3::PBX1
A273R_peak_36314a	TCF3::PBX1
A273R_peak_94878b	TCF3::PBX1
A273R_peak_123919a	TCF3::PBX1
A100R_peak_8671a	TCF3::PBX1
A100R_peak_39877b	TCF3::PBX1
A100R_peak_66789b	TCF3::PBX1
A100R_peak_90937b	TCF3::PBX1
A259D_peak_95763b	TCF3::PBX1
A150R_peak_142020a	TCF3::PBX1
A259RR_1_lib_peak_9840	TCF3::PBX1
A259RR_1_lib_peak_14064b	TCF3::PBX1
A259RR_1_lib_peak_32965a	TCF3::PBX1
A259RR_1_lib_peak_45128a	TCF3::PBX1
A259RR_1_lib_peak_57120c	TCF3::PBX1
A226R_peak_16718c	TCF3::PBX1
A226R_peak_14724b	TCF3::PBX1
A226R_peak_22281c	TCF3::PBX1
A226R_peak_19558a	TCF3::PBX1
A226R_peak_43234a	TCF3::PBX1
A226R_peak_67642b	TCF3::PBX1
A226R_peak_69117b	TCF3::PBX1
A226R_peak_70649b	TCF3::PBX1
A226R_peak_91268	TCF3::PBX1
A226R_peak_92318b	TCF3::PBX1
A226R_peak_113250c	TCF3::PBX1
A110D_peak_62050d	TCF3::PBX1
A110D_peak_65360c	TCF3::PBX1
A110D_peak_60716b	TCF3::PBX1
A110R_peak_30746a	TCF3::PBX1
A110R_peak_55563c	TCF3::PBX1
A110R_peak_81535b	TCF3::PBX1
A110R_peak_87346f	TCF3::PBX1
A110R_peak_99752	TCF3::PBX1
A110R_peak_97837c	TCF3::PBX1
A278D_peak_66951a	TCF3::PBX1
A278D_peak_90330b	TCF3::PBX1
A278D_peak_100890d	TCF3::PBX1
A240D_peak_69211b	TCF3::PBX1
A496R_peak_70344d	TCF3::PBX1
A100R_peak_1174	TCF3::PBX1
A100R_peak_55852b	TCF3::PBX1
A100R_peak_58435b	TCF3::PBX1
A100R_peak_67176b	TCF3::PBX1
A273R_peak_30065a	TCF3::PBX1
A273R_peak_48649a	TCF3::PBX1
A273R_peak_70045a	TCF3::PBX1
A374D_peak_40518b	TCF3::PBX1
A472D_peak_47684b	TCF3::PBX1
A116R_peak_82037c	TCF3::PBX1
A259D_peak_94838c	TCF3::PBX1
A280R_peak_54911a	TCF3::PBX1
A260R_peak_69948b	TCF3::PBX1
A226D_peak_27633c	TCF3::PBX1
A226D_peak_109602b	TCF3::PBX1
A278D_peak_13567c	TCF3::PBX1
A413R_peak_77024b	TCF3::PBX1
A110D_peak_31606b	TCF3::PBX1
A110D_peak_84740b	TCF3::PBX1
A110R_peak_2736d	TCF3::PBX1
A110R_peak_27316b	TCF3::PBX1
A110R_peak_4008	TCF3::PBX1
A110R_peak_68490c	TCF3::PBX1
A110R_peak_69552a	TCF3::PBX1
A110R_peak_71459	TCF3::PBX1
A110R_peak_88303b	TCF3::PBX1
A110R_peak_98367b	TCF3::PBX1
A226R_peak_18759b	TCF3::PBX1
A226R_peak_8934a	TCF3::PBX1
A226R_peak_70652	TCF3::PBX1
A226R_peak_76866a	TCF3::PBX1
A226R_peak_78405b	TCF3::PBX1
A226R_peak_87237c	TCF3::PBX1
A226R_peak_93637c	TCF3::PBX1
A226R_peak_92828	TCF3::PBX1
A226R_peak_113234c	TCF3::PBX1
A226R_peak_110574	TCF3::PBX1
A198D_peak_104851	TCF3::PBX1
A100R_peak_2524a	TCF3::PBX1
A100R_peak_29216b	TCF3::PBX1
A100R_peak_56322b	TCF3::PBX1
A100R_peak_58674d	TCF3::PBX1
A100R_peak_89768	TCF3::PBX1
A273R_peak_7195b	TCF3::PBX1
A273R_peak_8726b	TCF3::PBX1
A273R_peak_80961b	TCF3::PBX1
A273R_peak_94840b	TCF3::PBX1
A273R_peak_95411b	TCF3::PBX1
A273R_peak_127696b	TCF3::PBX1
A273R_peak_129422b	TCF3::PBX1
A269R_peak_689a	TCF3::PBX1
A269R_peak_109691b	TCF3::PBX1
A240R_peak_122423a	TCF3::PBX1
A260R_peak_113599	TCF3::PBX1
A259D_peak_51257t	TCF3::PBX1
A150D_1_peak_48995	TCF3::PBX1
A110D_peak_8402c	TCF3::PBX1
A110D_peak_35401f	TCF3::PBX1
A110D_peak_56636c	TCF3::PBX1
A110D_peak_68050a	TCF3::PBX1
A110D_peak_75924b	TCF3::PBX1
A110R_peak_17317	TCF3::PBX1
A110R_peak_60249b	TCF3::PBX1
A110R_peak_48670	TCF3::PBX1
A110R_peak_78429	TCF3::PBX1
A259RR_1_lib_peak_7971b	TCF3::PBX1
A259RR_1_lib_peak_18265c	TCF3::PBX1
A259RR_1_lib_peak_20850a	TCF3::PBX1
A259RR_1_lib_peak_59909a	TCF3::PBX1
A259RR_1_lib_peak_60266b	TCF3::PBX1
A259RR_1_lib_peak_58566a	TCF3::PBX1
A259RR_1_lib_peak_61713c	TCF3::PBX1
A226R_peak_51583d	TCF3::PBX1
A226R_peak_71467c	TCF3::PBX1
A226R_peak_87148b	TCF3::PBX1
A226R_peak_87315b	TCF3::PBX1
A226R_peak_107162a	TCF3::PBX1
A226R_peak_111260b	TCF3::PBX1
A240R_peak_128100f	TCF3::PBX1
A100R_peak_70186a	TCF3::PBX1
A273R_peak_20246b	TCF3::PBX1
A273R_peak_43412	TCF3::PBX1
A273R_peak_76953c	TCF3::PBX1
A273R_peak_86791a	TCF3::PBX1
A273R_peak_94204	TCF3::PBX1
A273R_peak_104349c	TCF3::PBX1
A273R_peak_104996b	TCF3::PBX1
A273R_peak_100115a	TCF3::PBX1
A226D_peak_66465a	TCF3::PBX1
A226D_peak_78900d	TCF3::PBX1
A226D_peak_113367	TCF3::PBX1
A390R_1_lib_peak_63518b	TCF3::PBX1
A278D_peak_31924a	TCF3::PBX1
A260R_peak_110952	TCF3::PBX1
A259D_peak_102158d	TCF3::PBX1
A269R_peak_33876b	TCF3::PBX1
A110R_peak_70604a	TCF3::PBX1
A110R_peak_76605a	TCF3::PBX1
A110R_peak_96760b	TCF3::PBX1
A472D_peak_61750	TCF3::PBX1
A413R_peak_19100	TCF3::PBX1
A413R_peak_44650b	TCF3::PBX1
A259D_peak_75064e	TCF3::PBX1
A259D_peak_115223d	TCF3::PBX1
A259D_peak_119861k	TCF3::PBX1
A259D_peak_125017d	TCF3::PBX1
A226D_peak_17929b	TCF3::PBX1
A226D_peak_90852a	TCF3::PBX1
A414D_peak_83102b	TCF3::PBX1
A100R_peak_29425	TCF3::PBX1
A100R_peak_89142a	TCF3::PBX1
A374D_peak_721b	TCF3::PBX1
A374D_peak_39029c	TCF3::PBX1
A374D_peak_57394b	TCF3::PBX1
A273R_peak_24086a	TCF3::PBX1
A273R_peak_63182a	TCF3::PBX1
A273R_peak_72880a	TCF3::PBX1
A273R_peak_130157a	TCF3::PBX1
A240D_peak_125021a	TCF3::PBX1
A226R_peak_16778b	TCF3::PBX1
A226R_peak_22585a	TCF3::PBX1
A226R_peak_49847	TCF3::PBX1
A226R_peak_68538b	TCF3::PBX1
A226R_peak_90601f	TCF3::PBX1
A226R_peak_90990e	TCF3::PBX1
A226R_peak_95671	TCF3::PBX1
A260R_peak_69931	TCF3::PBX1
A259D_peak_120601d	TCF3::PBX1
A409D_peak_30350b	TCF3::PBX1
A110D_peak_26440a	TCF3::PBX1
A110D_peak_74170c	TCF3::PBX1
A110D_peak_95331b	TCF3::PBX1
A110R_peak_7208b	TCF3::PBX1
A110R_peak_53857	TCF3::PBX1
A110R_peak_88756e	TCF3::PBX1
A240R_peak_1056a	TCF3::PBX1
A198R_peak_14181d	TCF3::PBX1
A226D_peak_1919a	TCF3::PBX1
A226D_peak_40604b	TCF3::PBX1
A226D_peak_52360a	TCF3::PBX1
A226D_peak_69757a	TCF3::PBX1
A226D_peak_94875b	TCF3::PBX1
A226D_peak_111184b	TCF3::PBX1
A226D_peak_120044	TCF3::PBX1
A226D_peak_122142a	TCF3::PBX1
A278D_peak_16959b	TCF3::PBX1
A259RR_1_lib_peak_11872e	TCF3::PBX1
A259RR_1_lib_peak_36092g	TCF3::PBX1
A259RR_1_lib_peak_33617a	TCF3::PBX1
A259RR_1_lib_peak_32127	TCF3::PBX1
A259RR_1_lib_peak_55173d	TCF3::PBX1
A100R_peak_29345	TCF3::PBX1
A100R_peak_29491	TCF3::PBX1
A100R_peak_76858a	TCF3::PBX1
A100R_peak_98730b	TCF3::PBX1
A100R_peak_102863a	TCF3::PBX1
A100R_peak_103935b	TCF3::PBX1
A292R_peak_6368b	TCF3::PBX1
A280R_peak_86312	TCF3::PBX1
A273R_peak_40191	TCF3::PBX1
A273R_peak_90113b	TCF3::PBX1
A260R_peak_65e	TCF3::PBX1
A260R_peak_5688b	TCF3::PBX1
A260R_peak_16038c	TCF3::PBX1
A260R_peak_33185c	TCF3::PBX1
A226R_peak_9973a	TCF3::PBX1
A226R_peak_43588d	TCF3::PBX1
A226R_peak_49621b	TCF3::PBX1
A226R_peak_53233a	TCF3::PBX1
A226R_peak_66430b	TCF3::PBX1
A226R_peak_70099b	TCF3::PBX1
A240R_peak_27613d	TCF3::PBX1
A240R_peak_932a	TCF3::PBX1
A374D_peak_12850b	TCF3::PBX1
A374D_peak_53890	TCF3::PBX1
A374D_peak_61774a	TCF3::PBX1
A374D_peak_90306a	TCF3::PBX1
A110D_peak_30973	TCF3::PBX1
A259D_peak_3300b	TCF3::PBX1
A259D_peak_77844	TCF3::PBX1
A110R_peak_56033c	TCF3::PBX1
A110R_peak_83386	TCF3::PBX1
A110R_peak_87944a	TCF3::PBX1
A226D_peak_78441a	TCF3::PBX1
A226D_peak_115518b	TCF3::PBX1
A150R_peak_20812a	TCF3::PBX1
A240D_peak_89129a	TCF3::PBX1
A106D_peak_45765b	TCF3::PBX1
A100R_peak_16014	TCF3::PBX1
A100R_peak_30924b	TCF3::PBX1
A100R_peak_37649c	TCF3::PBX1
A100R_peak_41877a	TCF3::PBX1
A100R_peak_78279c	TCF3::PBX1
A100R_peak_81112a	TCF3::PBX1
A100R_peak_104682b	TCF3::PBX1
A273R_peak_11231a	TCF3::PBX1
A273R_peak_27708b	TCF3::PBX1
A273R_peak_47609b	TCF3::PBX1
A273R_peak_45469c	TCF3::PBX1
A273R_peak_67855a	TCF3::PBX1
A273R_peak_99861d	TCF3::PBX1
A273R_peak_129949c	TCF3::PBX1
A409D_peak_36903b	TCF3::PBX1
A409D_peak_74546a	TCF3::PBX1
A423D_peak_104235	TCF3::PBX1
A260R_peak_90528d	TCF3::PBX1
A240R_peak_105115b	TCF3::PBX1
A150D_1_peak_41227a	TCF3::PBX1
A451D_peak_75159a	TCF3::PBX1
A110D_peak_13647c	TCF3::PBX1
A110D_peak_19462c	TCF3::PBX1
A110D_peak_26538j	TCF3::PBX1
A110D_peak_2416	TCF3::PBX1
A110D_peak_4065d	TCF3::PBX1
A110D_peak_40703b	TCF3::PBX1
A226D_peak_66709a	TCF3::PBX1
A226D_peak_69815c	TCF3::PBX1
A226D_peak_91783a	TCF3::PBX1
A226D_peak_101203c	TCF3::PBX1
A226D_peak_109191j	TCF3::PBX1
A226D_peak_115679d	TCF3::PBX1
A226D_peak_113796e	TCF3::PBX1
A110R_peak_49656	TCF3::PBX1
A110R_peak_69570	TCF3::PBX1
A110R_peak_92417a	TCF3::PBX1
A110R_peak_92546a	TCF3::PBX1
A259D_peak_42837e	TCF3::PBX1
A226R_peak_16817c	TCF3::PBX1
A226R_peak_7603a	TCF3::PBX1
A226R_peak_11438a	TCF3::PBX1
A226R_peak_51583f	TCF3::PBX1
A226R_peak_55314d	TCF3::PBX1
A226R_peak_58161b	TCF3::PBX1
A226R_peak_57548a	TCF3::PBX1
A389R1_1_lib_peak_27096	TCF3::PBX1
A198R_peak_40803	TCF3::PBX1
A374D_peak_20988b	TCF3::PBX1
A374D_peak_57689	TCF3::PBX1
A374D_peak_72860	TCF3::PBX1
A100R_peak_25125b	TCF3::PBX1
A100R_peak_43578a	TCF3::PBX1
A292R_peak_43736a	TCF3::PBX1
A240R_peak_16143c	TCF3::PBX1
A273R_peak_10857b	TCF3::PBX1
A273R_peak_45196b	TCF3::PBX1
A273R_peak_1159a	TCF3::PBX1
A273R_peak_81234c	TCF3::PBX1
A273R_peak_87056a	TCF3::PBX1
A273R_peak_92090a	TCF3::PBX1
A273R_peak_115606a	TCF3::PBX1
A273R_peak_128610b	TCF3::PBX1
A273R_peak_133176b	TCF3::PBX1
A259D_peak_81430h	TCF3::PBX1
A260R_peak_56851	TCF3::PBX1
A260R_peak_72652a	TCF3::PBX1
A260R_peak_75767	TCF3::PBX1
A260R_peak_85263b	TCF3::PBX1
A259RR_1_lib_peak_8691c	TCF3::PBX1
A259RR_1_lib_peak_18064b	TCF3::PBX1
A259RR_1_lib_peak_468a	TCF3::PBX1
A226D_peak_68663a	TCF3::PBX1
A226D_peak_92521	TCF3::PBX1
A240D_peak_64381b	TCF3::PBX1
A240D_peak_120200a	TCF3::PBX1
A110D_peak_32315a	TCF3::PBX1
A110D_peak_61780b	TCF3::PBX1
A110R_peak_10690c	TCF3::PBX1
A110R_peak_9780a	TCF3::PBX1
A110R_peak_715a	TCF3::PBX1
A110R_peak_55831a	TCF3::PBX1
A110R_peak_65279b	TCF3::PBX1
A422R_peak_93620	TCF3::PBX1
A226R_peak_21997a	TCF3::PBX1
A226R_peak_22816b	TCF3::PBX1
A226R_peak_27207b	TCF3::PBX1
A226R_peak_27330c	TCF3::PBX1
A226R_peak_40510b	TCF3::PBX1
A226R_peak_41145b	TCF3::PBX1
A226R_peak_98609b	TCF3::PBX1
A226R_peak_92301	TCF3::PBX1
A226R_peak_104677e	TCF3::PBX1
A240R_peak_3298a	TCF3::PBX1
A240R_peak_40829c	TCF3::PBX1
A100R_peak_33433a	TCF3::PBX1
A100R_peak_33861	TCF3::PBX1
A100R_peak_53077	TCF3::PBX1
A100R_peak_92213	TCF3::PBX1
A292R_peak_38931	TCF3::PBX1
A292R_peak_67533a	TCF3::PBX1
A390R_1_lib_peak_39243a	TCF3::PBX1
A280R_peak_23415b	TCF3::PBX1
A280R_peak_95632b	TCF3::PBX1
A278D_peak_55353b	TCF3::PBX1
A278D_peak_76746e	TCF3::PBX1
A273R_peak_26250f	TCF3::PBX1
A273R_peak_8555b	TCF3::PBX1
A273R_peak_4234	TCF3::PBX1
A273R_peak_38569a	TCF3::PBX1
A273R_peak_43562d	TCF3::PBX1
A240D_peak_96733a	TCF3::PBX1
A226D_peak_22820b	TCF3::PBX1
A226D_peak_28016b	TCF3::PBX1
A116R_peak_22825d	TCF3::PBX1
A226D_peak_33537e	TCF3::PBX1
A226D_peak_60856	TCF3::PBX1
A116R_peak_82929	TCF3::PBX1
A260R_peak_67668g	TCF3::PBX1
A260R_peak_96365e	TCF3::PBX1
A260R_peak_96179	TCF3::PBX1
A260R_peak_96906f	TCF3::PBX1
A259D_peak_10893b	TCF3::PBX1
A278R_1_peak_77397d	TCF3::PBX1
A413R_peak_54681a	TCF3::PBX1
A413R_peak_75685	TCF3::PBX1
A413R_peak_80087c	TCF3::PBX1
A110D_peak_44950a	TCF3::PBX1
A110D_peak_94787a	TCF3::PBX1
A374D_peak_39065c	TCF3::PBX1
A110R_peak_82849b	TCF3::PBX1
A110R_peak_81668	TCF3::PBX1
A110R_peak_88312a	TCF3::PBX1
A240R_peak_97210a	TCF3::PBX1
A240R_peak_129865e	TCF3::PBX1
A259D_peak_103087d	TCF3::PBX1
A259D_peak_125874e	TCF3::PBX1
A237RR_peak_2453b	TCF3::PBX1
A278D_peak_10956b	TCF3::PBX1
A278D_peak_56479b	TCF3::PBX1
A240D_peak_38765e	TCF3::PBX1
A100R_peak_13918a	TCF3::PBX1
A100R_peak_8136a	TCF3::PBX1
A100R_peak_2507b	TCF3::PBX1
A100R_peak_69515a	TCF3::PBX1
A100R_peak_81294b	TCF3::PBX1
A100R_peak_78768b	TCF3::PBX1
A226D_peak_60647d	TCF3::PBX1
A226R_peak_16700b	TCF3::PBX1
A226R_peak_67105b	TCF3::PBX1
A226R_peak_67638b	TCF3::PBX1
A226R_peak_70452d	TCF3::PBX1
A226R_peak_65045b	TCF3::PBX1
A226R_peak_92358	TCF3::PBX1
A226R_peak_98533a	TCF3::PBX1
A273R_peak_26588b	TCF3::PBX1
A273R_peak_5150b	TCF3::PBX1
A273R_peak_45801b	TCF3::PBX1
A273R_peak_47920a	TCF3::PBX1
A273R_peak_54417a	TCF3::PBX1
A273R_peak_57230b	TCF3::PBX1
A273R_peak_60888d	TCF3::PBX1
A273R_peak_72995e	TCF3::PBX1
A273R_peak_109368a	TCF3::PBX1
A260R_peak_59857b	TCF3::PBX1
A455R1_1_lib_peak_40987	TCF3::PBX1
A259D_peak_78256b	TCF3::PBX1
A259D_peak_99917e	TCF3::PBX1
A110D_peak_40907	TCF3::PBX1
A110R_peak_14188b	TCF3::PBX1
A110R_peak_23663a	TCF3::PBX1
A110R_peak_86805b	TCF3::PBX1
A110R_peak_88799a	TCF3::PBX1
A110R_peak_90479	TCF3::PBX1
A110R_peak_95374	TCF3::PBX1
A240R_peak_61617b	TCF3::PBX1
A423D_peak_61038c	TCF3::PBX1
A259RR_1_lib_peak_8279	TCF3::PBX1
A259RR_1_lib_peak_8692c	TCF3::PBX1
A259RR_1_lib_peak_16405	TCF3::PBX1
A259RR_1_lib_peak_26820b	TCF3::PBX1
A259RR_1_lib_peak_38537f	TCF3::PBX1
A259RR_1_lib_peak_43915b	TCF3::PBX1
A259RR_1_lib_peak_47728c	TCF3::PBX1
A259RR_1_lib_peak_54511b	TCF3::PBX1
A259RR_1_lib_peak_58678	TCF3::PBX1
A259RR_1_lib_peak_59898	TCF3::PBX1
A259RR_1_lib_peak_62468	TCF3::PBX1
A278D_peak_59214a	TCF3::PBX1
A240D_peak_58436d	TCF3::PBX1
A240D_peak_58501a	TCF3::PBX1
A226D_peak_11867b	TCF3::PBX1
A226D_peak_60599d	TCF3::PBX1
A226D_peak_60885b	TCF3::PBX1
A226D_peak_84525b	TCF3::PBX1
A226D_peak_121148a	TCF3::PBX1
A259D_peak_13751b	TCF3::PBX1
A259D_peak_93072b	TCF3::PBX1
A259D_peak_110088x	TCF3::PBX1
A259D_peak_124408b	TCF3::PBX1
A100R_peak_34939a	TCF3::PBX1
A100R_peak_44600	TCF3::PBX1
A100R_peak_59253	TCF3::PBX1
A100R_peak_106431a	TCF3::PBX1
A260R_peak_48466j	TCF3::PBX1
A273R_peak_8155b	TCF3::PBX1
A273R_peak_9128b	TCF3::PBX1
A273R_peak_10888c	TCF3::PBX1
A273R_peak_36129b	TCF3::PBX1
A273R_peak_752a	TCF3::PBX1
A273R_peak_761c	TCF3::PBX1
A273R_peak_48411c	TCF3::PBX1
A273R_peak_959b	TCF3::PBX1
A273R_peak_86228e	TCF3::PBX1
A273R_peak_70713d	TCF3::PBX1
A273R_peak_123623b	TCF3::PBX1
A273R_peak_126715b	TCF3::PBX1
A280R_peak_54684d	TCF3::PBX1
A110D_peak_43726c	TCF3::PBX1
A110D_peak_53168a	TCF3::PBX1
A226R_peak_16221b	TCF3::PBX1
A226R_peak_16722a	TCF3::PBX1
A226R_peak_19011a	TCF3::PBX1
A226R_peak_7427b	TCF3::PBX1
A226R_peak_31909	TCF3::PBX1
A226R_peak_50923b	TCF3::PBX1
A226R_peak_67473	TCF3::PBX1
A226R_peak_68832a	TCF3::PBX1
A226R_peak_59804b	TCF3::PBX1
A226R_peak_82824e	TCF3::PBX1
A226R_peak_93667	TCF3::PBX1
A240R_peak_88209	TCF3::PBX1
A240R_peak_133160b	TCF3::PBX1
A259D_peak_4975a	TCF3::PBX1
A259D_peak_40399b	TCF3::PBX1
A259D_peak_81430e	TCF3::PBX1
A110R_peak_18642	TCF3::PBX1
A110R_peak_19299c	TCF3::PBX1
A110R_peak_6140	TCF3::PBX1
A110R_peak_19962b	TCF3::PBX1
A110R_peak_32339b	TCF3::PBX1
A110R_peak_44193c	TCF3::PBX1
A110R_peak_53962	TCF3::PBX1
A110R_peak_78866c	TCF3::PBX1
A110R_peak_87331e	TCF3::PBX1
A110R_peak_87344a	TCF3::PBX1
A110R_peak_88683a	TCF3::PBX1
A240D_peak_14562a	TCF3::PBX1
A226D_peak_12892a	TCF3::PBX1
A226D_peak_35794a	TCF3::PBX1
A226D_peak_68649b	TCF3::PBX1
A409D_peak_35562	TCF3::PBX1
A100R_peak_48872b	TCF3::PBX1
A100R_peak_68146a	TCF3::PBX1
A100R_peak_84896c	TCF3::PBX1
A100R_peak_100697	TCF3::PBX1
A269R_peak_27418b	TCF3::PBX1
A269R_peak_33880a	TCF3::PBX1
A273R_peak_8074b	TCF3::PBX1
A273R_peak_11773a	TCF3::PBX1
A273R_peak_51469i	TCF3::PBX1
A273R_peak_65760b	TCF3::PBX1
A273R_peak_76326a	TCF3::PBX1
A273R_peak_86518a	TCF3::PBX1
A273R_peak_88050d	TCF3::PBX1
A273R_peak_124924b	TCF3::PBX1
A273R_peak_130599	TCF3::PBX1
A110D_peak_7888a	TCF3::PBX1
A110D_peak_34162b	TCF3::PBX1
A110D_peak_83959	TCF3::PBX1
A374D_peak_54129	TCF3::PBX1
A374D_peak_65729	TCF3::PBX1
A374D_peak_81111b	TCF3::PBX1
A110R_peak_24283a	TCF3::PBX1
A110R_peak_25573b	TCF3::PBX1
A110R_peak_82882a	TCF3::PBX1
A110R_peak_87336b	TCF3::PBX1
A110R_peak_88110	TCF3::PBX1
A110R_peak_90464b	TCF3::PBX1
A148R_peak_121152a	TCF3::PBX1
A226D_peak_35428d	TCF3::PBX1
A226D_peak_43963a	TCF3::PBX1
A226D_peak_53158d	TCF3::PBX1
A226D_peak_73773a	TCF3::PBX1
A226D_peak_66336b	TCF3::PBX1
A226D_peak_60588b	TCF3::PBX1
A226D_peak_63063h	TCF3::PBX1
A226D_peak_91244a	TCF3::PBX1
A226D_peak_92603h	TCF3::PBX1
A226D_peak_120201	TCF3::PBX1
A226D_peak_122143a	TCF3::PBX1
A259D_peak_88466e	TCF3::PBX1
A226R_peak_16686b	TCF3::PBX1
A226R_peak_19812a	TCF3::PBX1
A226R_peak_7607b	TCF3::PBX1
A226R_peak_10113b	TCF3::PBX1
A226R_peak_2955a	TCF3::PBX1
A226R_peak_30240	TCF3::PBX1
A226R_peak_51637d	TCF3::PBX1
A226R_peak_67194a	TCF3::PBX1
A226R_peak_68666b	TCF3::PBX1
A226R_peak_73753b	TCF3::PBX1
A226R_peak_86702a	TCF3::PBX1
A226R_peak_87533e	TCF3::PBX1
A226R_peak_96931c	TCF3::PBX1
A226R_peak_115277a	TCF3::PBX1
A121R_peak_71033	TCF3::PBX1
A278R_1_peak_43385	TCF3::PBX1
A259RR_1_lib_peak_7294	TCF3::PBX1
A259RR_1_lib_peak_27630b	TCF3::PBX1
A259RR_1_lib_peak_35266	TCF3::PBX1
A259RR_1_lib_peak_32971b	TCF3::PBX1
A259RR_1_lib_peak_55130j	TCF3::PBX1
A259RR_1_lib_peak_52274b	TCF3::PBX1
A259RR_1_lib_peak_59007b	TCF3::PBX1
A259RR_1_lib_peak_58484b	TCF3::PBX1
A150R_peak_65641c	TCF3::PBX1
A100R_peak_14853a	TCF3::PBX1
A100R_peak_19017a	TCF3::PBX1
A100R_peak_75485e	TCF3::PBX1
A100R_peak_82336a	TCF3::PBX1
A259D_peak_106346d	TCF3::PBX1
A260R_peak_2787	TCF3::PBX1
A260R_peak_68462g	TCF3::PBX1
A278D_peak_35864a	TCF3::PBX1
A273R_peak_19521a	TCF3::PBX1
A273R_peak_6942b	TCF3::PBX1
A273R_peak_11744	TCF3::PBX1
A273R_peak_29605	TCF3::PBX1
A273R_peak_3173a	TCF3::PBX1
A273R_peak_61962c	TCF3::PBX1
A273R_peak_94915a	TCF3::PBX1
A273R_peak_95112c	TCF3::PBX1
A273R_peak_104349d	TCF3::PBX1
A273R_peak_101407a	TCF3::PBX1
A273R_peak_116715b	TCF3::PBX1
A273R_peak_123874a	TCF3::PBX1
A240D_peak_34338b	TCF3::PBX1
A269R_peak_47084a	TCF3::PBX1
A110D_peak_9670b	TCF3::PBX1
A110D_peak_35982c	TCF3::PBX1
A110D_peak_62033b	TCF3::PBX1
A110D_peak_65538	TCF3::PBX1
A110D_peak_78584f	TCF3::PBX1
A110D_peak_76067c	TCF3::PBX1
A226D_peak_20072b	TCF3::PBX1
A226D_peak_21782a	TCF3::PBX1
A226D_peak_3676b	TCF3::PBX1
A226D_peak_60992b	TCF3::PBX1
A110R_peak_13742a	TCF3::PBX1
A110R_peak_19099b	TCF3::PBX1
A110R_peak_9368b	TCF3::PBX1
A110R_peak_31661	TCF3::PBX1
A110R_peak_87287	TCF3::PBX1
A110R_peak_88876p	TCF3::PBX1
A148R_peak_79530b	TCF3::PBX1
A409D_peak_33197b	TCF3::PBX1
A280R_peak_46293	TCF3::PBX1
A280R_peak_112895a	TCF3::PBX1
A259D_peak_115351d	TCF3::PBX1
A197R_peak_82112b	TCF3::PBX1
A374D_peak_1124a	TCF3::PBX1
A374D_peak_24556l	TCF3::PBX1
A213L_peak_120184b	TCF3::PBX1
A226R_peak_7079b	TCF3::PBX1
A226R_peak_1873b	TCF3::PBX1
A226R_peak_42975c	TCF3::PBX1
A226R_peak_49188	TCF3::PBX1
A226R_peak_66736b	TCF3::PBX1
A226R_peak_65229b	TCF3::PBX1
A226R_peak_61293d	TCF3::PBX1
A226R_peak_79193a	TCF3::PBX1
A226R_peak_87565c	TCF3::PBX1
A226R_peak_99228a	TCF3::PBX1
A174R_peak_21637b	TCF3::PBX1
A413R_peak_77268b	TCF3::PBX1
A150D_1_peak_37479b	TCF3::PBX1
A150D_1_peak_45826	TCF3::PBX1
A100R_peak_15830c	TCF3::PBX1
A100R_peak_4489b	TCF3::PBX1
A100R_peak_5042b	TCF3::PBX1
A100R_peak_52625a	TCF3::PBX1
A100R_peak_51961	TCF3::PBX1
A100R_peak_74075a	TCF3::PBX1
A240D_peak_494b	TCF3::PBX1
A240D_peak_116133a	TCF3::PBX1
A259D_peak_110088bc	TCF3::PBX1
A259D_peak_119637i	TCF3::PBX1
A226D_peak_19794d	TCF3::PBX1
A226D_peak_40825b	TCF3::PBX1
A226D_peak_53160	TCF3::PBX1
A226D_peak_69772a	TCF3::PBX1
A273R_peak_26569a	TCF3::PBX1
A273R_peak_9390d	TCF3::PBX1
A273R_peak_13400b	TCF3::PBX1
A273R_peak_43049a	TCF3::PBX1
A273R_peak_61149d	TCF3::PBX1
A273R_peak_94687g	TCF3::PBX1
A273R_peak_125827b	TCF3::PBX1
A475D_peak_49314	TCF3::PBX1
A280R_peak_11218b	TCF3::PBX1
A280R_peak_52521	TCF3::PBX1
A110D_peak_21577d	TCF3::PBX1
A110D_peak_74075	TCF3::PBX1
A110R_peak_4468a	TCF3::PBX1
A110R_peak_49034	TCF3::PBX1
A110R_peak_69488b	TCF3::PBX1
A110R_peak_98338	TCF3::PBX1
A240R_peak_80293a	TCF3::PBX1
A259D_peak_81377a	TCF3::PBX1
A259D_peak_75080o	TCF3::PBX1
A259D_peak_94058b	TCF3::PBX1
A150R_peak_5989b	TCF3::PBX1
A106D_peak_48944a	TCF3::PBX1
A240D_peak_100159i	TCF3::PBX1
A100R_peak_10050b	TCF3::PBX1
A100R_peak_4124a	TCF3::PBX1
A100R_peak_67245c	TCF3::PBX1
A100R_peak_90121b	TCF3::PBX1
A129R_peak_29949b	TCF3::PBX1
A226D_peak_23710d	TCF3::PBX1
A226D_peak_18470b	TCF3::PBX1
A226D_peak_43875b	TCF3::PBX1
A226D_peak_117402a	TCF3::PBX1
A419R_peak_3909	TCF3::PBX1
A226R_peak_7286f	TCF3::PBX1
A226R_peak_48324b	TCF3::PBX1
A226R_peak_70250b	TCF3::PBX1
A226R_peak_73323d	TCF3::PBX1
A226R_peak_64935b	TCF3::PBX1
A226R_peak_82549b	TCF3::PBX1
A226R_peak_92556	TCF3::PBX1
A226R_peak_111020a	TCF3::PBX1
A260R_peak_19881c	TCF3::PBX1
A260R_peak_29257	TCF3::PBX1
A259RR_1_lib_peak_13765	TCF3::PBX1
A259RR_1_lib_peak_28667a	TCF3::PBX1
A259RR_1_lib_peak_38381a	TCF3::PBX1
A259RR_1_lib_peak_60185b	TCF3::PBX1
A259RR_1_lib_peak_58487b	TCF3::PBX1
A110D_peak_9010b	TCF3::PBX1
A110D_peak_60477a	TCF3::PBX1
A110D_peak_52687k	TCF3::PBX1
A110D_peak_79616g	TCF3::PBX1
A259D_peak_31925	TCF3::PBX1
A259D_peak_122298g	TCF3::PBX1
A273R_peak_18090c	TCF3::PBX1
A273R_peak_23275b	TCF3::PBX1
A273R_peak_23342a	TCF3::PBX1
A273R_peak_23418	TCF3::PBX1
A273R_peak_13255b	TCF3::PBX1
A273R_peak_41243b	TCF3::PBX1
A273R_peak_112187b	TCF3::PBX1
A273R_peak_120156d	TCF3::PBX1
A374D_peak_737a	TCF3::PBX1
A374D_peak_79959a	TCF3::PBX1
A374D_peak_83670a	TCF3::PBX1
A374D_peak_89908c	TCF3::PBX1
A173R_peak_90529b	TCF3::PBX1
A192R_peak_15452b	TCF3::PBX1
A192R_peak_47756j	TCF3::PBX1
A110R_peak_42089b	TCF3::PBX1
A110R_peak_91425	TCF3::PBX1
A240R_peak_41559	TCF3::PBX1
A174R_peak_70187d	TCF3::PBX1
A150R_peak_70616a	TCF3::PBX1
A423D_peak_15951a	TCF3::PBX1
A240D_peak_62302f	TCF3::PBX1
A240D_peak_87190b	TCF3::PBX1
A280R_peak_13534	TCF3::PBX1
A259D_peak_62196d	TCF3::PBX1
A259D_peak_80684b	TCF3::PBX1
A259D_peak_75078c	TCF3::PBX1
A259D_peak_112337c	TCF3::PBX1
A269R_peak_86251b	TCF3::PBX1
A226D_peak_12894b	TCF3::PBX1
A226D_peak_21248b	TCF3::PBX1
A226D_peak_47221b	TCF3::PBX1
A226D_peak_65753c	TCF3::PBX1
A226D_peak_92026c	TCF3::PBX1
A226D_peak_111190b	TCF3::PBX1
A226D_peak_111284b	TCF3::PBX1
A226D_peak_117971a	TCF3::PBX1
A100R_peak_53368a	TCF3::PBX1
A100R_peak_72945c	TCF3::PBX1
A100R_peak_78744b	TCF3::PBX1
A100R_peak_100705d	TCF3::PBX1
A292R_peak_136394b	TCF3::PBX1
A116R_peak_52891c	TCF3::PBX1
A260R_peak_24500b	TCF3::PBX1
A260R_peak_60270b	TCF3::PBX1
A110D_peak_19556b	TCF3::PBX1
A110D_peak_40890b	TCF3::PBX1
A110D_peak_45769c	TCF3::PBX1
A110D_peak_79620a	TCF3::PBX1
A110D_peak_80173c	TCF3::PBX1
A110D_peak_90158d	TCF3::PBX1
A273R_peak_2837c	TCF3::PBX1
A273R_peak_72978a	TCF3::PBX1
A273R_peak_72992b	TCF3::PBX1
A273R_peak_83848a	TCF3::PBX1
A273R_peak_76856	TCF3::PBX1
A273R_peak_67408a	TCF3::PBX1
A273R_peak_89345a	TCF3::PBX1
A273R_peak_94704b	TCF3::PBX1
A273R_peak_95235b	TCF3::PBX1
A273R_peak_95825a	TCF3::PBX1
A273R_peak_121517a	TCF3::PBX1
A273R_peak_127633f	TCF3::PBX1
A240R_peak_16143a	TCF3::PBX1
A226R_peak_16839	TCF3::PBX1
A226R_peak_10472a	TCF3::PBX1
A226R_peak_10833f	TCF3::PBX1
A226R_peak_2980f	TCF3::PBX1
A226R_peak_29999a	TCF3::PBX1
A226R_peak_29805a	TCF3::PBX1
A226R_peak_46676a	TCF3::PBX1
A226R_peak_70450e	TCF3::PBX1
A226R_peak_70450u	TCF3::PBX1
A226R_peak_70475d	TCF3::PBX1
A226R_peak_80264c	TCF3::PBX1
A226R_peak_92385b	TCF3::PBX1
A110R_peak_12639b	TCF3::PBX1
A110R_peak_12769a	TCF3::PBX1
A110R_peak_18607	TCF3::PBX1
A110R_peak_57441g	TCF3::PBX1
A110R_peak_52755a	TCF3::PBX1
A110R_peak_87345a	TCF3::PBX1
A110R_peak_88794	TCF3::PBX1
A110R_peak_99002c	TCF3::PBX1
A419R_peak_87814	TCF3::PBX1
A278D_peak_89839	TCF3::PBX1
A278D_peak_102821b	TCF3::PBX1
A240D_peak_111939a	TCF3::PBX1
A150D_1_peak_71318	TCF3::PBX1
A226D_peak_34023a	TCF3::PBX1
A226D_peak_96304f	TCF3::PBX1
A226D_peak_106176b	TCF3::PBX1
A226D_peak_107408b	TCF3::PBX1
A374D_peak_370b	TCF3::PBX1
A374D_peak_34373b	TCF3::PBX1
A374D_peak_60714a	TCF3::PBX1
A374D_peak_90376a	TCF3::PBX1
A259D_peak_78095c	TCF3::PBX1
A259D_peak_106394d	TCF3::PBX1
A100R_peak_11119a	TCF3::PBX1
A100R_peak_21204	TCF3::PBX1
A100R_peak_32121	TCF3::PBX1
A100R_peak_43526a	TCF3::PBX1
A100R_peak_58353a	TCF3::PBX1
A100R_peak_59521a	TCF3::PBX1
A100R_peak_74581b	TCF3::PBX1
A100R_peak_80963c	TCF3::PBX1
A100R_peak_89138b	TCF3::PBX1
A106D_peak_64706b	TCF3::PBX1
A240R_peak_65109c	TCF3::PBX1
A110D_peak_8400a	TCF3::PBX1
A110D_peak_25686	TCF3::PBX1
A110D_peak_799b	TCF3::PBX1
A110D_peak_63200a	TCF3::PBX1
A110D_peak_96887	TCF3::PBX1
A280R_peak_18433b	TCF3::PBX1
A278D_peak_10376b	TCF3::PBX1
A273R_peak_20275a	TCF3::PBX1
A273R_peak_183b	TCF3::PBX1
A273R_peak_25268b	TCF3::PBX1
A273R_peak_13600b	TCF3::PBX1
A273R_peak_61808a	TCF3::PBX1
A273R_peak_67823e	TCF3::PBX1
A273R_peak_69446b	TCF3::PBX1
A273R_peak_94679a	TCF3::PBX1
A273R_peak_100444a	TCF3::PBX1
A273R_peak_120434	TCF3::PBX1
A273R_peak_133234e	TCF3::PBX1
A240D_peak_27331a	TCF3::PBX1
A240D_peak_47951b	TCF3::PBX1
A110R_peak_52025b	TCF3::PBX1
A110R_peak_76893	TCF3::PBX1
A110R_peak_83191b	TCF3::PBX1
A110R_peak_81550b	TCF3::PBX1
A110R_peak_85953	TCF3::PBX1
A259RR_1_lib_peak_14607f	TCF3::PBX1
A259RR_1_lib_peak_19492b	TCF3::PBX1
A259RR_1_lib_peak_22560b	TCF3::PBX1
A259RR_1_lib_peak_450	TCF3::PBX1
A259RR_1_lib_peak_28462b	TCF3::PBX1
A259RR_1_lib_peak_46167b	TCF3::PBX1
A259RR_1_lib_peak_53445b	TCF3::PBX1
A259RR_1_lib_peak_59901d	TCF3::PBX1
A259RR_1_lib_peak_58542b	TCF3::PBX1
A213L_peak_22572c	TCF3::PBX1
A226D_peak_61550c	TCF3::PBX1
A226D_peak_83804a	TCF3::PBX1
A226D_peak_111118c	TCF3::PBX1
A226R_peak_18758b	TCF3::PBX1
A226R_peak_26309a	TCF3::PBX1
A226R_peak_43223a	TCF3::PBX1
A226R_peak_48440d	TCF3::PBX1
A226R_peak_49857c	TCF3::PBX1
A226R_peak_66360b	TCF3::PBX1
A226R_peak_69192b	TCF3::PBX1
A226R_peak_70192d	TCF3::PBX1
A226R_peak_81490a	TCF3::PBX1
A226R_peak_82792b	TCF3::PBX1
A226R_peak_86168c	TCF3::PBX1
A226R_peak_86524b	TCF3::PBX1
A226R_peak_110018f	TCF3::PBX1
A121R_peak_11463e	TCF3::PBX1
A240R_peak_19882	TCF3::PBX1
A240R_peak_23270	TCF3::PBX1
A240R_peak_23350e	TCF3::PBX1
A100R_peak_39433d	TCF3::PBX1
A100R_peak_78279b	TCF3::PBX1
A100R_peak_89953	TCF3::PBX1
A173R_peak_64975b	TCF3::PBX1
A429D_peak_1263a	TCF3::PBX1
A278D_peak_55350a	TCF3::PBX1
A260R_peak_13128i	TCF3::PBX1
A260R_peak_44097h	TCF3::PBX1
A240D_peak_83424b	TCF3::PBX1
A240D_peak_64066e	TCF3::PBX1
A110D_peak_32503c	TCF3::PBX1
A110D_peak_35649b	TCF3::PBX1
A110D_peak_65818c	TCF3::PBX1
A110D_peak_55513a	TCF3::PBX1
A374D_peak_27798b	TCF3::PBX1
A374D_peak_59266a	TCF3::PBX1
A374D_peak_82241a	TCF3::PBX1
A409D_peak_369a	TCF3::PBX1
A409D_peak_74546c	TCF3::PBX1
A409D_peak_92786b	TCF3::PBX1
A269R_peak_48706c	TCF3::PBX1
A269R_peak_77400b	TCF3::PBX1
A273R_peak_21343a	TCF3::PBX1
A273R_peak_3841e	TCF3::PBX1
A273R_peak_73103d	TCF3::PBX1
A273R_peak_83411	TCF3::PBX1
A273R_peak_105196a	TCF3::PBX1
A273R_peak_126599b	TCF3::PBX1
A110R_peak_14203d	TCF3::PBX1
A110R_peak_14214f	TCF3::PBX1
A110R_peak_14889	TCF3::PBX1
A110R_peak_23914d	TCF3::PBX1
A110R_peak_26359a	TCF3::PBX1
A110R_peak_56039c	TCF3::PBX1
A110R_peak_48784c	TCF3::PBX1
A110R_peak_51159b	TCF3::PBX1
A110R_peak_66523	TCF3::PBX1
A226D_peak_24190a	TCF3::PBX1
A226D_peak_40220a	TCF3::PBX1
A226D_peak_75876a	TCF3::PBX1
A226D_peak_69312l	TCF3::PBX1
A226D_peak_80302i	TCF3::PBX1
A226D_peak_106159b	TCF3::PBX1
A226D_peak_123354g	TCF3::PBX1
A413R_peak_54364a	TCF3::PBX1
A413R_peak_84282b	TCF3::PBX1
A259D_peak_27018b	TCF3::PBX1
A259D_peak_77382h	TCF3::PBX1
A259D_peak_125874c	TCF3::PBX1
A237RR_peak_104382c	TCF3::PBX1
A390R_1_lib_peak_48665	TCF3::PBX1
A390R_1_lib_peak_66856	TCF3::PBX1
A174R_peak_87566b	TCF3::PBX1
A213L_peak_18981a	TCF3::PBX1
A280R_peak_39366b	TCF3::PBX1
A240R_peak_1032	TCF3::PBX1
A240R_peak_69323a	TCF3::PBX1
A240R_peak_68019	TCF3::PBX1
A226R_peak_19443b	TCF3::PBX1
A226R_peak_24152a	TCF3::PBX1
A226R_peak_41513a	TCF3::PBX1
A226R_peak_45591c	TCF3::PBX1
A226R_peak_43220e	TCF3::PBX1
A226R_peak_49777c	TCF3::PBX1
A226R_peak_68004a	TCF3::PBX1
A226R_peak_61677b	TCF3::PBX1
A226R_peak_76973b	TCF3::PBX1
A226R_peak_82370a	TCF3::PBX1
A226R_peak_77384b	TCF3::PBX1
A226R_peak_95117c	TCF3::PBX1
A226R_peak_95994c	TCF3::PBX1
A226R_peak_105167b	TCF3::PBX1
A240D_peak_79396b	TCF3::PBX1
A100R_peak_55916a	TCF3::PBX1
A100R_peak_59520b	TCF3::PBX1
A100R_peak_87357d	TCF3::PBX1
A100R_peak_92748b	TCF3::PBX1
A292R_peak_95039b	TCF3::PBX1
A259D_peak_62909	TCF3::PBX1
A110D_peak_56764c	TCF3::PBX1
A110D_peak_57296a	TCF3::PBX1
A226D_peak_44696c	TCF3::PBX1
A226D_peak_52921c	TCF3::PBX1
A226D_peak_75712b	TCF3::PBX1
A226D_peak_69355a	TCF3::PBX1
A226D_peak_60706a	TCF3::PBX1
A226D_peak_88028b	TCF3::PBX1
A226D_peak_105132b	TCF3::PBX1
A226D_peak_113630b	TCF3::PBX1
A226D_peak_116978	TCF3::PBX1
A226D_peak_116477a	TCF3::PBX1
A110R_peak_8482b	TCF3::PBX1
A110R_peak_8840a	TCF3::PBX1
A110R_peak_43435d	TCF3::PBX1
A110R_peak_78361b	TCF3::PBX1
A110R_peak_73991a	TCF3::PBX1
A110R_peak_94632b	TCF3::PBX1
A273R_peak_21394a	TCF3::PBX1
A273R_peak_11881b	TCF3::PBX1
A273R_peak_56324b	TCF3::PBX1
A273R_peak_58328a	TCF3::PBX1
A273R_peak_77994a	TCF3::PBX1
A273R_peak_86905a	TCF3::PBX1
A273R_peak_87738b	TCF3::PBX1
A273R_peak_110442b	TCF3::PBX1
A273R_peak_116873a	TCF3::PBX1
A273R_peak_126864a	TCF3::PBX1
A106D_peak_119227b	TCF3::PBX1
A174R_peak_64846a	TCF3::PBX1
A259D_peak_16714d	TCF3::PBX1
A259D_peak_19043b	TCF3::PBX1
A259D_peak_51876f	TCF3::PBX1
A269R_peak_109567b	TCF3::PBX1
A374D_peak_12185	TCF3::PBX1
A374D_peak_21869b	TCF3::PBX1
A374D_peak_44400a	TCF3::PBX1
A374D_peak_63320a	TCF3::PBX1
A278D_peak_103295b	TCF3::PBX1
A240D_peak_43865b	TCF3::PBX1
A259RR_1_lib_peak_8434	TCF3::PBX1
A259RR_1_lib_peak_2924	TCF3::PBX1
A259RR_1_lib_peak_1535b	TCF3::PBX1
A259RR_1_lib_peak_25639a	TCF3::PBX1
A259RR_1_lib_peak_26138	TCF3::PBX1
A259RR_1_lib_peak_47695d	TCF3::PBX1
A414D_peak_29979a	TCF3::PBX1
A213L_peak_31964b	TCF3::PBX1
A213L_peak_50720a	TCF3::PBX1
A100R_peak_16122a	TCF3::PBX1
A100R_peak_42252a	TCF3::PBX1
A100R_peak_70680a	TCF3::PBX1
A100R_peak_95392a	TCF3::PBX1
A226R_peak_14085b	TCF3::PBX1
A226R_peak_32519c	TCF3::PBX1
A226R_peak_41187g	TCF3::PBX1
A226R_peak_50310b	TCF3::PBX1
A226R_peak_70292a	TCF3::PBX1
A226R_peak_65228b	TCF3::PBX1
A226R_peak_65742a	TCF3::PBX1
A226R_peak_79876a	TCF3::PBX1
A226R_peak_82844g	TCF3::PBX1
A226R_peak_83571b	TCF3::PBX1
A226R_peak_91436a	TCF3::PBX1
A226R_peak_97707c	TCF3::PBX1
A226R_peak_98092b	TCF3::PBX1
A226R_peak_92387	TCF3::PBX1
A226R_peak_98834b	TCF3::PBX1
A226R_peak_92319a	TCF3::PBX1
A226D_peak_74444b	TCF3::PBX1
A226D_peak_82179a	TCF3::PBX1
A226D_peak_87294a	TCF3::PBX1
A226D_peak_89092b	TCF3::PBX1
A226D_peak_93582b	TCF3::PBX1
A226D_peak_109603c	TCF3::PBX1
A226D_peak_107422b	TCF3::PBX1
A110D_peak_3259b	TCF3::PBX1
A110D_peak_39447c	TCF3::PBX1
A110D_peak_65366b	TCF3::PBX1
A110D_peak_58105	TCF3::PBX1
A110D_peak_53481b	TCF3::PBX1
A110D_peak_67352b	TCF3::PBX1
A110D_peak_71319a	TCF3::PBX1
A260R_peak_23463b	TCF3::PBX1
A260R_peak_68241b	TCF3::PBX1
A429D_peak_60571h	TCF3::PBX1
A259D_peak_65815o	TCF3::PBX1
A259D_peak_75361b	TCF3::PBX1
A259D_peak_119640b	TCF3::PBX1
A110R_peak_14187b	TCF3::PBX1
A110R_peak_69456c	TCF3::PBX1
A110R_peak_90044b	TCF3::PBX1
A110R_peak_89144b	TCF3::PBX1
A273R_peak_41750d	TCF3::PBX1
A273R_peak_43556a	TCF3::PBX1
A273R_peak_46659a	TCF3::PBX1
A273R_peak_45830b	TCF3::PBX1
A273R_peak_83484a	TCF3::PBX1
A273R_peak_130318	TCF3::PBX1
A240D_peak_76780b	TCF3::PBX1
A278D_peak_6729a	TCF3::PBX1
A192D_peak_94938a	TCF3::PBX1
A198R_peak_73562a	TCF3::PBX1
A259D_peak_77380r	TCF3::PBX1
A259D_peak_77853j	TCF3::PBX1
A259D_peak_113145d	TCF3::PBX1
A364R1_1_lib_peak_44144	TCF3::PBX1
A413R_peak_18179	TCF3::PBX1
A455R1_1_lib_peak_48403c	TCF3::PBX1
A269R_peak_62855b	TCF3::PBX1
A226D_peak_17443a	TCF3::PBX1
A226D_peak_11920b	TCF3::PBX1
A226D_peak_66105a	TCF3::PBX1
A226D_peak_61634b	TCF3::PBX1
A226D_peak_62971b	TCF3::PBX1
A155RR_peak_55886b	TCF3::PBX1
A100R_peak_27300a	TCF3::PBX1
A100R_peak_36124b	TCF3::PBX1
A100R_peak_56061a	TCF3::PBX1
A280R_peak_11218l	TCF3::PBX1
A280R_peak_60407a	TCF3::PBX1
A110D_peak_5186b	TCF3::PBX1
A110D_peak_8186a	TCF3::PBX1
A110D_peak_2445	TCF3::PBX1
A110D_peak_90466a	TCF3::PBX1
A110D_peak_97221g	TCF3::PBX1
A260R_peak_33534g	TCF3::PBX1
A260R_peak_47807b	TCF3::PBX1
A374D_peak_7111b	TCF3::PBX1
A374D_peak_66059	TCF3::PBX1
A374D_peak_79427	TCF3::PBX1
A259D_peak_7872c	TCF3::PBX1
A259D_peak_95738b	TCF3::PBX1
A259D_peak_91006b	TCF3::PBX1
A259D_peak_103090i	TCF3::PBX1
A213L_peak_11054a	TCF3::PBX1
A213L_peak_61888c	TCF3::PBX1
A240R_peak_7953a	TCF3::PBX1
A226R_peak_18130b	TCF3::PBX1
A226R_peak_7508b	TCF3::PBX1
A226R_peak_27998h	TCF3::PBX1
A226R_peak_25345b	TCF3::PBX1
A226R_peak_31991b	TCF3::PBX1
A226R_peak_43220b	TCF3::PBX1
A226R_peak_48209c	TCF3::PBX1
A226R_peak_55278	TCF3::PBX1
A226R_peak_69386a	TCF3::PBX1
A226R_peak_71149b	TCF3::PBX1
A226R_peak_82786b	TCF3::PBX1
A226R_peak_86797a	TCF3::PBX1
A226R_peak_87394	TCF3::PBX1
A226R_peak_95248b	TCF3::PBX1
A451D_peak_5362b	TCF3::PBX1
A110R_peak_14214a	TCF3::PBX1
A110R_peak_9809a	TCF3::PBX1
A110R_peak_11071a	TCF3::PBX1
A110R_peak_9439d	TCF3::PBX1
A110R_peak_29192a	TCF3::PBX1
A110R_peak_63505d	TCF3::PBX1
A110R_peak_69216c	TCF3::PBX1
A110R_peak_73871a	TCF3::PBX1
A110R_peak_87402a	TCF3::PBX1
A273R_peak_19304a	TCF3::PBX1
A273R_peak_10215e	TCF3::PBX1
A273R_peak_33414a	TCF3::PBX1
A273R_peak_11827a	TCF3::PBX1
A273R_peak_13012b	TCF3::PBX1
A273R_peak_13796a	TCF3::PBX1
A273R_peak_29145b	TCF3::PBX1
A273R_peak_49241c	TCF3::PBX1
A273R_peak_52330d	TCF3::PBX1
A273R_peak_59931a	TCF3::PBX1
A273R_peak_79406d	TCF3::PBX1
A273R_peak_99416b	TCF3::PBX1
A273R_peak_117978b	TCF3::PBX1
A273R_peak_129008b	TCF3::PBX1
A240D_peak_1770b	TCF3::PBX1
A240D_peak_48369b	TCF3::PBX1
A409D_peak_9064b	TCF3::PBX1
A409D_peak_48018b	TCF3::PBX1
A409D_peak_76481d	TCF3::PBX1
A278R_1_peak_68414b	TCF3::PBX1
A226D_peak_43929b	TCF3::PBX1
A226D_peak_66915b	TCF3::PBX1
A226D_peak_67406b	TCF3::PBX1
A226D_peak_69388b	TCF3::PBX1
A226D_peak_64224a	TCF3::PBX1
A226D_peak_85004d	TCF3::PBX1
A226D_peak_81221b	TCF3::PBX1
A226D_peak_95872e	TCF3::PBX1
A226D_peak_97959c	TCF3::PBX1
A226D_peak_124180b	TCF3::PBX1
A259D_peak_32091c	TCF3::PBX1
A259D_peak_64279d	TCF3::PBX1
A259D_peak_124963b	TCF3::PBX1
A475D_peak_43650b	TCF3::PBX1
A292R_peak_53188a	TCF3::PBX1
A100R_peak_43614	TCF3::PBX1
A100R_peak_55637b	TCF3::PBX1
A100R_peak_71402b	TCF3::PBX1
A110D_peak_26540d	TCF3::PBX1
A110D_peak_9679g	TCF3::PBX1
A110D_peak_64345	TCF3::PBX1
A110D_peak_65369f	TCF3::PBX1
A240R_peak_94085a	TCF3::PBX1
A260R_peak_22746a	TCF3::PBX1
A260R_peak_72626	TCF3::PBX1
A259RR_1_lib_peak_52328d	TCF3::PBX1
A259RR_1_lib_peak_52415b	TCF3::PBX1
A259RR_1_lib_peak_59010b	TCF3::PBX1
A240D_peak_47940c	TCF3::PBX1
A240D_peak_74045	TCF3::PBX1
A278D_peak_5502b	TCF3::PBX1
A278D_peak_54049a	TCF3::PBX1
A192R_peak_67391	TCF3::PBX1
A110R_peak_1062b	TCF3::PBX1
A110R_peak_26022a	TCF3::PBX1
A110R_peak_397	TCF3::PBX1
A110R_peak_53569	TCF3::PBX1
A110R_peak_63603b	TCF3::PBX1
A110R_peak_70616d	TCF3::PBX1
A110R_peak_71457	TCF3::PBX1
A110R_peak_91034	TCF3::PBX1
A259D_peak_37966b	TCF3::PBX1
A259D_peak_65226b	TCF3::PBX1
A259D_peak_81404c	TCF3::PBX1
A259D_peak_85068e	TCF3::PBX1
A273R_peak_33321a	TCF3::PBX1
A273R_peak_12106a	TCF3::PBX1
A273R_peak_33918a	TCF3::PBX1
A273R_peak_49435e	TCF3::PBX1
A273R_peak_52830b	TCF3::PBX1
A273R_peak_57227b	TCF3::PBX1
A273R_peak_76887g	TCF3::PBX1
A273R_peak_94712b	TCF3::PBX1
A273R_peak_96457a	TCF3::PBX1
A273R_peak_129099a	TCF3::PBX1
A213L_peak_13276b	TCF3::PBX1
A213L_peak_22163a	TCF3::PBX1
A213L_peak_22302a	TCF3::PBX1
A226R_peak_16228d	TCF3::PBX1
A226R_peak_13017b	TCF3::PBX1
A226R_peak_20455a	TCF3::PBX1
A226R_peak_25364b	TCF3::PBX1
A226R_peak_33666f	TCF3::PBX1
A226R_peak_44420b	TCF3::PBX1
A226R_peak_4978b	TCF3::PBX1
A226R_peak_67301b	TCF3::PBX1
A226R_peak_67696a	TCF3::PBX1
A226R_peak_70528b	TCF3::PBX1
A226R_peak_70620a	TCF3::PBX1
A226R_peak_62153b	TCF3::PBX1
A226R_peak_58469h	TCF3::PBX1
A226R_peak_98605b	TCF3::PBX1
A226D_peak_16899d	TCF3::PBX1
A226D_peak_29821b	TCF3::PBX1
A226D_peak_32053b	TCF3::PBX1
A226D_peak_82625a	TCF3::PBX1
A226D_peak_102767c	TCF3::PBX1
A226D_peak_124608b	TCF3::PBX1
A374D_peak_68594a	TCF3::PBX1
A374D_peak_81105	TCF3::PBX1
A259D_peak_81374c	TCF3::PBX1
A259D_peak_78012c	TCF3::PBX1
A259D_peak_107535g	TCF3::PBX1
A259D_peak_114988	TCF3::PBX1
A259D_peak_123531e	TCF3::PBX1
A240R_peak_77192b	TCF3::PBX1
A240R_peak_122282b	TCF3::PBX1
A240R_peak_133328c	TCF3::PBX1
A413R_peak_52804f	TCF3::PBX1
A100R_peak_3654b	TCF3::PBX1
A100R_peak_5117a	TCF3::PBX1
A100R_peak_52565a	TCF3::PBX1
A100R_peak_53202b	TCF3::PBX1
A100R_peak_81393b	TCF3::PBX1
A110D_peak_25002	TCF3::PBX1
A110D_peak_30711c	TCF3::PBX1
A110D_peak_73495a	TCF3::PBX1
A240D_peak_65139b	TCF3::PBX1
A260R_peak_29292	TCF3::PBX1
A260R_peak_4626	TCF3::PBX1
A260R_peak_69781d	TCF3::PBX1
A260R_peak_57136	TCF3::PBX1
A192R_peak_99756e	TCF3::PBX1
A284R_peak_88250b	TCF3::PBX1
A450R_peak_52492b	TCF3::PBX1
A280R_peak_124738b	TCF3::PBX1
A110R_peak_12040	TCF3::PBX1
A110R_peak_18658a	TCF3::PBX1
A110R_peak_19298	TCF3::PBX1
A110R_peak_29464e	TCF3::PBX1
A110R_peak_33544a	TCF3::PBX1
A110R_peak_55793b	TCF3::PBX1
A110R_peak_63362b	TCF3::PBX1
A110R_peak_71166	TCF3::PBX1
A110R_peak_96813	TCF3::PBX1
A110R_peak_100218a	TCF3::PBX1
A278R_1_peak_91244	TCF3::PBX1
A390R_1_lib_peak_55123a	TCF3::PBX1
A390R_1_lib_peak_55571	TCF3::PBX1
A269R_peak_86650	TCF3::PBX1
A259D_peak_29423c	TCF3::PBX1
[truncated: 15,983 more rows]
