# Supplementary material for: Chromatin accessibility landscape of relapsed pediatric B-lineage acute lymphoblastic leukemia
Source: Nat Commun. 2023 Oct 25;14:6792. doi: 10.1038/s41467-023-42565-z (PMC10600232; doi:10.1038/s41467-023-42565-z)
Supplement: Supplementary file 12 — Supplementary Data 9 [file 41467_2023_42565_MOESM12_ESM.xlsx]

## Sheet: SData 9A
Supplementary Data 9A. 1,771 dysregulated ACRs in relapse in TCF3::PBX1 subtype. P values were calculated by Wald test and adjusted for multiple testing using the procedure of Benjamini and Hochberg (by DESeq2).
PeakID	Log2FoldChange	P value	FDR	Status
A260R_peak_42453d	4.65179	1.25022e-13	3.08706e-08	relapse_h
A260R_peak_69714e	4.56113	9.6441e-13	1.19067e-07	relapse_h
A374D_peak_65104	3.52765	1.94666e-12	1.60224e-07	relapse_h
A374D_peak_56130b	4.48023	4.94721e-12	2.97882e-07	relapse_h
A226R_peak_91949c	3.46956	7.10403e-12	2.97882e-07	relapse_h
A240R_peak_133011b	3.64754	7.23829e-12	2.97882e-07	relapse_h
A463R_peak_33569f	3.97723	2.22628e-11	7.85309e-07	relapse_h
A455R1_1_lib_peak_18411a	3.79319	5.62255e-11	1.73542e-06	relapse_h
A350R_peak_59375	3.773	6.40479e-11	1.7572e-06	relapse_h
A260R_peak_64e	4.33832	9.96731e-11	2.46115e-06	relapse_h
A240R_peak_13943	4.33784	1.34145e-10	3.01122e-06	relapse_h
A129D_1_lib_peak_41792	4.01241	1.66765e-10	3.4315e-06	relapse_h
A419R_peak_98806b	3.336	2.13483e-10	4.05489e-06	relapse_h
A110R_peak_63903	4.44844	2.38982e-10	4.215e-06	relapse_h
A100R_peak_62578a	3.8288	2.70578e-10	4.45412e-06	relapse_h
A240D_peak_103868b	4.15989	3.02654e-10	4.67075e-06	relapse_h
A374D_peak_34477	4.30255	3.77027e-10	5.47625e-06	relapse_h
A110R_peak_69552a	4.33328	4.76738e-10	6.53984e-06	relapse_h
A259RR_1_lib_peak_48733b	4.61641	6.5108e-10	7.60965e-06	relapse_h
A450R_peak_30706b	4.25832	6.17404e-10	7.60965e-06	relapse_h
A390R_1_lib_peak_21188c	3.4699	5.99628e-10	7.60965e-06	relapse_h
A110R_peak_88938b	4.96421	6.77997e-10	7.60965e-06	relapse_h
A240R_peak_46197b	3.44618	7.13129e-10	7.65597e-06	relapse_h
A259RR_1_lib_peak_26613d	3.91851	7.98857e-10	8.21897e-06	relapse_h
A273R_peak_100133b	4.10083	9.03067e-10	8.91948e-06	relapse_h
A273R_peak_129044b	4.01396	1.02917e-09	9.77406e-06	relapse_h
A385R_peak_30222d	3.81886	1.1572e-09	1.05829e-05	relapse_h
A260R_peak_79225b	4.05453	1.38819e-09	1.22419e-05	relapse_h
A273R_peak_21113b	4.6814	1.43819e-09	1.22455e-05	relapse_h
A110R_peak_17258	4.81237	1.48823e-09	1.22493e-05	relapse_h
A260R_peak_50452a	3.96545	1.69766e-09	1.27027e-05	relapse_h
A273R_peak_45813j	4.39523	1.68462e-09	1.27027e-05	relapse_h
A110R_peak_79522b	4.67551	1.60351e-09	1.27027e-05	relapse_h
A374D_peak_53590	4.91054	1.88485e-09	1.36886e-05	relapse_h
A197R_peak_97534	3.94339	2.36864e-09	1.67106e-05	relapse_h
A451D_peak_48923c	3.57265	2.5852e-09	1.77317e-05	relapse_h
A475D_peak_38689a	4.14327	2.79376e-09	1.86443e-05	relapse_h
A240D_peak_43865b	4.10727	3.47115e-09	2.25553e-05	relapse_h
A260R_peak_77210a	3.93053	3.81367e-09	2.3542e-05	relapse_h
A273R_peak_56766b	2.95358	3.75209e-09	2.3542e-05	relapse_h
A390R_1_lib_peak_39243a	3.44055	4.03527e-09	2.43023e-05	relapse_h
A259RR_1_lib_peak_20884a	3.97617	4.49082e-09	2.6402e-05	relapse_h
A240R_peak_63102d	4.31439	5.28661e-09	3.03577e-05	relapse_h
A100R_peak_62776d	5.17099	5.88662e-09	3.30349e-05	relapse_h
A260R_peak_50781c	3.46867	7.2144e-09	3.95866e-05	relapse_h
A419D_peak_70036a	3.7314	7.39737e-09	3.97081e-05	relapse_h
A273R_peak_130304b	4.56255	8.01587e-09	4.21126e-05	relapse_h
A110R_peak_69570	3.30614	8.2983e-09	4.26882e-05	relapse_h
A259RR_1_lib_peak_16034b	2.78702	8.82138e-09	4.44529e-05	relapse_h
A110R_peak_36971b	5.02521	9.98038e-09	4.92875e-05	relapse_h
A233R_peak_54316	3.65446	1.12915e-08	5.46688e-05	relapse_h
A116R_peak_38611a	3.19687	1.25458e-08	5.95737e-05	relapse_h
A100R_peak_62731a	5.43233	1.2903e-08	6.01137e-05	relapse_h
A240R_peak_87175m	4.52951	1.35196e-08	6.18202e-05	relapse_h
A280R_peak_1918c	3.8834	1.68063e-08	7.54519e-05	relapse_h
A273R_peak_37839	4.49245	1.72156e-08	7.59091e-05	relapse_h
A374D_peak_32523b	3.3246	1.80268e-08	7.80913e-05	relapse_h
A262R_peak_39916b	5.13706	1.84837e-08	7.86902e-05	relapse_h
A260R_peak_50958c	3.47063	2.21486e-08	9.26946e-05	relapse_h
A116R_peak_28811d	3.63231	2.55912e-08	0.000105317	relapse_h
A273R_peak_20131a	4.55832	2.6633e-08	0.000107808	relapse_h
A273R_peak_23763b	3.71755	2.73105e-08	0.000108767	relapse_h
A150R_peak_59607b	5.17492	2.91222e-08	0.000114141	relapse_h
A226R_peak_39006	3.92994	2.98809e-08	0.000115285	relapse_h
A419R_peak_31737a	4.92138	3.43539e-08	0.000130504	relapse_h
A273R_peak_64790a	4.31839	3.50157e-08	0.000131002	relapse_h
A260R_peak_16362b	4.25229	3.87225e-08	0.000142708	relapse_h
A240R_peak_116976	3.59354	3.95893e-08	0.000143757	relapse_h
A198D_peak_53166c	3.63747	4.1494e-08	0.00014849	relapse_h
A273R_peak_124000b	4.35831	4.35357e-08	0.00015357	relapse_h
A260R_peak_42595c	3.86275	4.52783e-08	0.000157468	relapse_h
A374D_peak_155d	4.48177	4.62749e-08	0.000158698	relapse_h
A364R1_1_lib_peak_36276a	4.44839	5.29216e-08	0.000179007	relapse_h
A273R_peak_105698b	4.50473	5.39062e-08	0.000179873	relapse_h
A273R_peak_61172c	3.60817	5.66522e-08	0.000186516	relapse_h
A450R_peak_105868	3.06608	5.92251e-08	0.000191265	relapse_h
A273R_peak_82821a	4.09536	5.9644e-08	0.000191265	relapse_h
A477R_peak_34118a	3.07124	6.43461e-08	0.000203698	relapse_h
A259RR_1_lib_peak_20627a	3.44563	7.2678e-08	0.000227162	relapse_h
A110R_peak_96919b	4.50263	7.62631e-08	0.000235388	relapse_h
A110R_peak_32839	4.4227	7.91756e-08	0.00024136	relapse_h
A262R_peak_16000e	3.62007	8.18533e-08	0.00024396	relapse_h
A273R_peak_113168b	4.87578	8.34883e-08	0.00024396	relapse_h
A374D_peak_12857f	3.22023	8.29142e-08	0.00024396	relapse_h
A110R_peak_85364	3.447	8.39805e-08	0.00024396	relapse_h
A273R_peak_47710b	4.87521	8.76807e-08	0.000251748	relapse_h
A110R_peak_13980b	3.66421	9.56128e-08	0.000271367	relapse_h
A273R_peak_14260a	4.63738	9.74077e-08	0.000273319	relapse_h
A273R_peak_94328b	2.71502	1.00949e-07	0.000280073	relapse_h
A237RR_peak_111135	4.76596	1.07259e-07	0.000294272	relapse_h
A429D_peak_37057b	2.82231	1.11238e-07	0.000301835	relapse_h
A260R_peak_99963c	3.00333	1.20085e-07	0.000318835	relapse_h
A240R_peak_82701b	3.43323	1.19399e-07	0.000318835	relapse_h
A278D_peak_24809a	3.62951	1.2259e-07	0.000322022	relapse_h
A273R_peak_197a	4.40022	1.31549e-07	0.000341918	relapse_h
A100R_peak_37894b	3.10409	1.33815e-07	0.000343287	relapse_h
A409D_peak_69670a	4.06152	1.34856e-07	0.000343287	relapse_h
A273R_peak_14054c	3.92806	1.39567e-07	0.000351655	relapse_h
A174R_peak_53005w	-4.12817	1.44267e-07	0.000359826	relapse_l
A450R_peak_64168c	3.13776	1.49542e-07	0.000369251	relapse_h
A389R1_1_lib_peak_65206	3.1444	1.52958e-07	0.000373297	relapse_h
A259RR_1_lib_peak_55130j	3.01225	1.54204e-07	0.000373297	relapse_h
A451D_peak_1623	4.56235	1.55755e-07	0.000373391	relapse_h
A273R_peak_279d	4.15176	1.57737e-07	0.000374508	relapse_h
A409D_peak_87927b	3.90838	1.63368e-07	0.00037903	relapse_h
A100R_peak_62778	4.1677	1.62396e-07	0.00037903	relapse_h
A110R_peak_48856d	3.24505	1.64247e-07	0.00037903	relapse_h
A350R_peak_11706	5.06584	1.67087e-07	0.000382012	relapse_h
A409D_peak_26778a	3.50353	1.70678e-07	0.000383129	relapse_h
A292R_peak_82557d	3.14026	1.70353e-07	0.000383129	relapse_h
A374D_peak_78113b	4.95213	1.82446e-07	0.00039005	relapse_h
A374D_peak_82727d	3.12744	1.79254e-07	0.00039005	relapse_h
A409D_peak_1180b	3.9298	1.86399e-07	0.00039005	relapse_h
A273R_peak_129374b	4.51638	1.83426e-07	0.00039005	relapse_h
A273R_peak_4798	4.50113	1.7947e-07	0.00039005	relapse_h
A110R_peak_42000i	4.39539	1.86141e-07	0.00039005	relapse_h
A226R_peak_32251b	3.33283	1.78986e-07	0.00039005	relapse_h
A110R_peak_97120b	3.04041	1.8103e-07	0.00039005	relapse_h
A259RR_1_lib_peak_22064a	2.79151	1.88678e-07	0.000391502	relapse_h
A110R_peak_42000m	4.35734	1.92249e-07	0.000395587	relapse_h
A269R_peak_31684	3.35871	1.96749e-07	0.000401501	relapse_h
A192D_peak_36147a	4.60506	1.99061e-07	0.00040289	relapse_h
A110R_peak_58106	4.04459	2.13039e-07	0.000427674	relapse_h
A110R_peak_48865a	4.39517	2.33725e-07	0.000461696	relapse_h
A419R_peak_78448a	3.80941	2.3357e-07	0.000461696	relapse_h
A455R1_1_lib_peak_71342a	3.02144	2.59034e-07	0.000503631	relapse_h
A148R_peak_116675a	2.99397	2.57797e-07	0.000503631	relapse_h
A273R_peak_82615b	3.58396	2.691e-07	0.000519115	relapse_h
A260R_peak_42058b	3.15998	2.81684e-07	0.000539178	relapse_h
A155RR_peak_88079	4.0566	2.95055e-07	0.00055615	relapse_h
A192R_peak_175b	2.98679	2.94555e-07	0.00055615	relapse_h
A226R_peak_49439c	3.13303	3.34433e-07	0.000620894	relapse_h
A273R_peak_82026b	4.2703	3.32057e-07	0.000620894	relapse_h
A260R_peak_37701y	3.92281	3.37289e-07	0.000621524	relapse_h
A148R_peak_93948d	3.65534	3.54273e-07	0.000647984	relapse_h
A273R_peak_44024b	3.26448	3.57039e-07	0.00064824	relapse_h
A477R_peak_29958b	4.34948	3.67419e-07	0.000661932	relapse_h
A273R_peak_129375a	3.75147	3.69941e-07	0.000661932	relapse_h
A110R_peak_70592c	4.73415	3.75124e-07	0.000666376	relapse_h
A273R_peak_14709a	3.54714	3.88001e-07	0.000679476	relapse_h
A273R_peak_64625b	3.60051	3.85388e-07	0.000679476	relapse_h
A259RR_1_lib_peak_48742b	3.42046	3.95947e-07	0.000688508	relapse_h
A240R_peak_132971	3.54	4.01797e-07	0.000693794	relapse_h
A374D_peak_42467a	3.17947	4.14391e-07	0.00071057	relapse_h
A273R_peak_45813g	4.87101	4.28027e-07	0.000714117	relapse_h
A110R_peak_70582a	4.2086	4.2326e-07	0.000714117	relapse_h
A110R_peak_78429	3.13215	4.2029e-07	0.000714117	relapse_h
A273R_peak_57230f	4.02529	4.25767e-07	0.000714117	relapse_h
A423D_peak_59816a	4.13777	4.34347e-07	0.000719798	relapse_h
A226R_peak_12813	3.26407	4.37728e-07	0.000720565	relapse_h
A425D_peak_35126b	2.69502	4.41578e-07	0.000722088	relapse_h
A292R_peak_124849a	3.96635	4.60957e-07	0.0007405	relapse_h
A273R_peak_64277b	3.78002	4.58045e-07	0.0007405	relapse_h
A273R_peak_40523b	3.60107	4.61834e-07	0.0007405	relapse_h
A259RR_1_lib_peak_52497	2.58869	4.75041e-07	0.000747912	relapse_h
A292R_peak_97390a	4.92945	4.73577e-07	0.000747912	relapse_h
A273R_peak_40376b	3.53661	4.75544e-07	0.000747912	relapse_h
A240D_peak_58082s	3.30609	4.82964e-07	0.000754775	relapse_h
A260R_peak_69521c	2.76038	4.9055e-07	0.000761808	relapse_h
A226R_peak_27360c	3.26501	4.94441e-07	0.000763052	relapse_h
A455R1_1_lib_peak_70178b	4.44452	5.06391e-07	0.000776639	relapse_h
A409D_peak_11141	4.06995	5.20113e-07	0.000787898	relapse_h
A110R_peak_9117b	3.98372	5.19887e-07	0.000787898	relapse_h
A259RR_1_lib_peak_38302b	3.47806	5.36491e-07	0.000807752	relapse_h
A233D_peak_100787	3.55889	5.42679e-07	0.000812117	relapse_h
A273R_peak_85667b	3.18454	5.53643e-07	0.000823534	relapse_h
A192R_peak_40811c	4.23336	5.63741e-07	0.000833533	relapse_h
A273R_peak_58529a	3.84428	6.08211e-07	0.000893933	relapse_h
A259RR_1_lib_peak_37067b	2.81961	6.2978e-07	0.000920157	relapse_h
A273R_peak_45627b	3.21536	6.34888e-07	0.000922164	relapse_h
A240D_peak_52343d	2.96188	6.46041e-07	0.000932876	relapse_h
A240R_peak_204b	2.67535	6.68054e-07	0.000959053	relapse_h
A173R_peak_101002b	2.85406	7.13498e-07	0.00101837	relapse_h
A273R_peak_57600	3.23037	7.78314e-07	0.0011045	relapse_h
A260R_peak_71818b	2.56423	7.92644e-07	0.00111785	relapse_h
A240R_peak_210b	3.90528	7.97998e-07	0.00111785	relapse_h
A273R_peak_124399a	3.58436	8.01304e-07	0.00111785	relapse_h
A273R_peak_133234e	3.2124	8.14439e-07	0.00112979	relapse_h
A110R_peak_14227	3.79514	8.2039e-07	0.00113169	relapse_h
A292R_peak_136297a	2.63577	8.55729e-07	0.00117388	relapse_h
A110R_peak_59223	4.63338	9.02449e-07	0.00122621	relapse_h
A226R_peak_16631b	3.49232	9.03811e-07	0.00122621	relapse_h
A110R_peak_88791a	4.59256	9.28141e-07	0.00124158	relapse_h
A451D_peak_27815b	4.40767	9.29255e-07	0.00124158	relapse_h
A273R_peak_86291a	3.68786	9.35794e-07	0.00124158	relapse_h
A280R_peak_45109	3.28267	9.40275e-07	0.00124158	relapse_h
A423D_peak_15920	2.87922	9.33786e-07	0.00124158	relapse_h
A110R_peak_56359	3.02882	9.50839e-07	0.00124885	relapse_h
A260R_peak_37492e	3.80997	9.81091e-07	0.00127502	relapse_h
A273R_peak_54120a	4.69903	9.76323e-07	0.00127502	relapse_h
A273R_peak_20758b	4.50747	1.01762e-06	0.00131557	relapse_h
A157R_peak_59875c	3.45071	1.02701e-06	0.00132078	relapse_h
A148R_peak_15939f	3.61121	1.07893e-06	0.00137534	relapse_h
A450R_peak_40224a	3.1391	1.08057e-06	0.00137534	relapse_h
A192D_peak_40094a	3.91787	1.09798e-06	0.00139034	relapse_h
A390R_1_lib_peak_22311a	3.74411	1.11129e-06	0.0013994	relapse_h
A450R_peak_67255b	2.58901	1.11814e-06	0.0013994	relapse_h
A197R_peak_54203	3.32861	1.12214e-06	0.0013994	relapse_h
A240R_peak_96879a	3.51661	1.14081e-06	0.00140145	relapse_h
A110R_peak_11661a	3.45548	1.13683e-06	0.00140145	relapse_h
A475D_peak_30444b	2.93534	1.13229e-06	0.00140145	relapse_h
A273R_peak_57178a	2.68784	1.17384e-06	0.00142782	relapse_h
A110R_peak_29153	3.88426	1.16986e-06	0.00142782	relapse_h
A409D_peak_87897a	3.71292	1.20452e-06	0.0014438	relapse_h
A192D_peak_102718	3.58361	1.19959e-06	0.0014438	relapse_h
A409D_peak_87932	4.75825	1.19613e-06	0.0014438	relapse_h
A260R_peak_19459a	3.01392	1.21233e-06	0.00144614	relapse_h
A260R_peak_49006a	3.59376	1.25668e-06	0.00149183	relapse_h
A425D_peak_45461b	-2.95091	1.30197e-06	0.00150895	relapse_l
A374D_peak_43824j	3.20106	1.28015e-06	0.00150895	relapse_h
A233D_peak_42068	3.51141	1.29114e-06	0.00150895	relapse_h
A280R_peak_102049b	4.0656	1.30776e-06	0.00150895	relapse_h
A110R_peak_63587	4.49078	1.29212e-06	0.00150895	relapse_h
A100R_peak_90971a	-3.05409	1.30105e-06	0.00150895	relapse_l
A364R1_1_lib_peak_49329b	-2.52061	1.3455e-06	0.00154528	relapse_l
A409D_peak_35933	4.49014	1.36212e-06	0.00154995	relapse_h
A409D_peak_87927c	3.19269	1.35748e-06	0.00154995	relapse_h
A273R_peak_94324a	4.12306	1.411e-06	0.0015909	relapse_h
A409D_peak_70614b	3.56106	1.40604e-06	0.0015909	relapse_h
A280D_peak_60652	3.79841	1.45039e-06	0.00162788	relapse_h
A110R_peak_30088	4.66777	1.475e-06	0.00164801	relapse_h
A273R_peak_49278d	4.34341	1.48575e-06	0.00165254	relapse_h
A450R_peak_65786c	2.8776	1.52082e-06	0.00167644	relapse_h
A273R_peak_108339b	2.98309	1.51839e-06	0.00167644	relapse_h
A240R_peak_87189c	3.28632	1.54438e-06	0.00169485	relapse_h
A260R_peak_50494c	3.28543	1.56853e-06	0.00171374	relapse_h
A390R_1_lib_peak_24494b	3.0024	1.61314e-06	0.00175472	relapse_h
A292R_peak_82747a	3.77636	1.67067e-06	0.00180932	relapse_h
A374D_peak_25826a	4.39997	1.70002e-06	0.00181152	relapse_h
A259RR_1_lib_peak_31247b	3.15618	1.70205e-06	0.00181152	relapse_h
A110R_peak_61922b	3.87979	1.70054e-06	0.00181152	relapse_h
A273R_peak_21001c	3.4392	1.69092e-06	0.00181152	relapse_h
A477R_peak_33940c	4.09503	1.7159e-06	0.00181842	relapse_h
A419R_peak_114381a	3.34803	1.72445e-06	0.00181968	relapse_h
A110R_peak_22874b	3.3855	1.7464e-06	0.00183499	relapse_h
A273R_peak_91977	4.30843	1.77314e-06	0.00184018	relapse_h
A280R_peak_21777	3.65388	1.77369e-06	0.00184018	relapse_h
A273R_peak_81109	3.22352	1.76255e-06	0.00184018	relapse_h
A260R_peak_26583c	2.94553	1.8188e-06	0.00187126	relapse_h
A226R_peak_39000	3.21542	1.81708e-06	0.00187126	relapse_h
A273R_peak_22869a	3.41945	1.86235e-06	0.00189704	relapse_h
A273R_peak_118017a	4.14599	1.85859e-06	0.00189704	relapse_h
A280R_peak_54323k	3.21707	1.86691e-06	0.00189704	relapse_h
A110R_peak_78361f	2.70422	1.87935e-06	0.00190185	relapse_h
A259RR_1_lib_peak_25893a	3.33902	1.9258e-06	0.0019409	relapse_h
A450R_peak_105869	3.70877	1.94786e-06	0.00195516	relapse_h
A455R1_1_lib_peak_10589	3.75612	2.05116e-06	0.0020412	relapse_h
A374D_peak_66086b	4.28947	2.05538e-06	0.0020412	relapse_h
A260R_peak_110957b	3.60116	2.05838e-06	0.0020412	relapse_h
A390R_1_lib_peak_4940b	4.23187	2.08069e-06	0.00205507	relapse_h
A110R_peak_9450a	3.83	2.09846e-06	0.00206437	relapse_h
A409D_peak_66728	3.93745	2.11529e-06	0.00207267	relapse_h
A240R_peak_19981b	3.2718	2.18032e-06	0.00212794	relapse_h
A273R_peak_105309a	3.0593	2.19581e-06	0.00213462	relapse_h
A240D_peak_92925b	3.77214	2.2437e-06	0.00217262	relapse_h
A374D_peak_10067	2.70304	2.26712e-06	0.00218672	relapse_h
A110R_peak_17171a	3.78789	2.37409e-06	0.00226344	relapse_h
A273R_peak_130157a	2.98456	2.37416e-06	0.00226344	relapse_h
A278D_peak_55368b	-2.74956	2.35734e-06	0.00226344	relapse_l
A374D_peak_13509a	3.24383	2.50539e-06	0.0023452	relapse_h
A260R_peak_32971d	2.65021	2.49506e-06	0.0023452	relapse_h
A273R_peak_21149b	4.00675	2.5074e-06	0.0023452	relapse_h
A273R_peak_80662b	4.3482	2.49314e-06	0.0023452	relapse_h
A273R_peak_45889b	3.51123	2.4892e-06	0.0023452	relapse_h
A280R_peak_24864c	3.96096	2.53886e-06	0.00234795	relapse_h
A192D_peak_35972	4.49263	2.5313e-06	0.00234795	relapse_h
A273R_peak_40666b	2.85343	2.52825e-06	0.00234795	relapse_h
A423D_peak_59801a	3.73653	2.56561e-06	0.00236383	relapse_h
A473D_peak_28865b	4.33324	2.61353e-06	0.0023908	relapse_h
A260R_peak_71162b	2.50806	2.61425e-06	0.0023908	relapse_h
A451D_peak_30269	2.82512	2.62889e-06	0.00239532	relapse_h
A450R_peak_36871c	3.07016	2.65026e-06	0.00240591	relapse_h
A110R_peak_35747a	2.4108	2.68946e-06	0.00243255	relapse_h
A278D_peak_57602b	-3.2802	2.7057e-06	0.00243831	relapse_l
A409D_peak_63325	3.52274	2.7359e-06	0.00244766	relapse_h
A260R_peak_64h	4.25323	2.73122e-06	0.00244766	relapse_h
A260R_peak_60052e	2.90213	2.79066e-06	0.00248764	relapse_h
A110R_peak_90591a	3.53005	2.81133e-06	0.00249705	relapse_h
A260R_peak_72554c	3.68877	2.83408e-06	0.00250823	relapse_h
A273R_peak_106080b	3.94582	2.85235e-06	0.00251538	relapse_h
A233D_peak_39573b	3.58658	2.88949e-06	0.00253907	relapse_h
A374D_peak_36392b	3.11546	2.93362e-06	0.0025687	relapse_h
A450R_peak_102082a	3.60307	2.98734e-06	0.00260408	relapse_h
A260R_peak_29654a	3.00359	2.99511e-06	0.00260408	relapse_h
A273R_peak_51119b	3.75811	3.03524e-06	0.00262971	relapse_h
A260R_peak_72265a	2.40916	3.05447e-06	0.00263711	relapse_h
A496R_peak_30795c	2.6371	3.08629e-06	0.00265531	relapse_h
A213L_peak_29251c	2.95431	3.11819e-06	0.00267344	relapse_h
A116R_peak_67329b	2.69022	3.15968e-06	0.00269964	relapse_h
A260R_peak_111046	3.12699	3.23135e-06	0.00275135	relapse_h
A455R1_1_lib_peak_57496a	3.41028	3.26671e-06	0.00275443	relapse_h
A472D_peak_55418a	3.02053	3.25917e-06	0.00275443	relapse_h
A226R_peak_71456b	2.3317	3.26843e-06	0.00275443	relapse_h
A110R_peak_17318a	4.38024	3.28073e-06	0.00275539	relapse_h
A192D_peak_56032c	2.83638	3.3766e-06	0.00281239	relapse_h
A409D_peak_15823c	2.91066	3.38592e-06	0.00281239	relapse_h
A273R_peak_21920b	3.26516	3.39416e-06	0.00281239	relapse_h
A374D_peak_86235d	2.81239	3.38833e-06	0.00281239	relapse_h
A273R_peak_51060b	3.32302	3.40891e-06	0.00281516	relapse_h
A226R_peak_70723b	3.85465	3.44546e-06	0.00283166	relapse_h
A110R_peak_17322b	4.19643	3.45182e-06	0.00283166	relapse_h
A273R_peak_20144c	3.13555	3.46382e-06	0.0028321	relapse_h
A240R_peak_58425i	3.58544	3.48916e-06	0.0028434	relapse_h
A273R_peak_94344a	4.52934	3.51146e-06	0.00285216	relapse_h
A273R_peak_121054c	3.5959	3.62904e-06	0.002938	relapse_h
A269R_peak_28574	3.72816	3.64581e-06	0.00294193	relapse_h
A292R_peak_40357	3.97165	3.66668e-06	0.00294914	relapse_h
A226R_peak_39529b	2.91716	3.8602e-06	0.0030947	relapse_h
A273R_peak_46249c	2.95104	3.87613e-06	0.00309741	relapse_h
A450R_peak_105870a	3.92995	3.90171e-06	0.0031078	relapse_h
A110R_peak_59205a	2.86641	3.91894e-06	0.00311148	relapse_h
A110R_peak_58022	4.35336	3.93353e-06	0.00311306	relapse_h
A409D_peak_797b	3.924	3.98375e-06	0.00314273	relapse_h
A213L_peak_101849b	-3.09057	4.01503e-06	0.00315732	relapse_l
A273R_peak_52882a	3.9731	4.02795e-06	0.00315742	relapse_h
A429D_peak_1270c	4.28237	4.06853e-06	0.00317914	relapse_h
A475D_peak_33682f	2.98934	4.09619e-06	0.00318063	relapse_h
A273R_peak_83899b	2.97393	4.09544e-06	0.00318063	relapse_h
A389R1_1_lib_peak_2592b	4.53267	4.1939e-06	0.00323703	relapse_h
A496R_peak_16689c	3.76385	4.20697e-06	0.00323703	relapse_h
A157R_peak_34136d	2.93649	4.20816e-06	0.00323703	relapse_h
A260R_peak_47391	3.11489	4.22896e-06	0.00324293	relapse_h
A273R_peak_83405	4.64672	4.3158e-06	0.00329927	relapse_h
A455R1_1_lib_peak_39904	3.89233	4.34237e-06	0.00330934	relapse_h
A110R_peak_23965d	2.82103	4.37937e-06	0.00332727	relapse_h
A110R_peak_78361b	2.651	4.41257e-06	0.00334221	relapse_h
A273R_peak_50484c	2.83793	4.54123e-06	0.00342914	relapse_h
A273R_peak_17271a	4.49776	4.5843e-06	0.00345111	relapse_h
A259RR_1_lib_peak_36404	2.36355	4.62716e-06	0.00345181	relapse_h
A496R_peak_45052b	3.47443	4.61865e-06	0.00345181	relapse_h
A240D_peak_109250b	2.92447	4.61023e-06	0.00345181	relapse_h
A425D_peak_66206cf	-2.63061	4.67986e-06	0.0034806	relapse_l
A273R_peak_52323a	3.17207	4.74976e-06	0.00352198	relapse_h
A198D_peak_421a	2.49985	4.82956e-06	0.00357044	relapse_h
A423D_peak_15919b	3.81854	4.90947e-06	0.00360791	relapse_h
A280R_peak_96137a	3.72062	4.90198e-06	0.00360791	relapse_h
A110R_peak_73865c	3.34302	5.03175e-06	0.00368301	relapse_h
A226R_peak_72424b	2.60571	5.0415e-06	0.00368301	relapse_h
A213L_peak_94515bh	-2.7272	5.16667e-06	0.00375225	relapse_l
A409D_peak_54056a	3.25525	5.15456e-06	0.00375225	relapse_h
A364R1_1_lib_peak_32828	2.84934	5.19971e-06	0.00375935	relapse_h
A110R_peak_6117b	4.35973	5.2069e-06	0.00375935	relapse_h
A409D_peak_41284k	3.11679	5.23511e-06	0.00376586	relapse_h
A463R_peak_44186e	2.64862	5.24641e-06	0.00376586	relapse_h
A226R_peak_98778a	3.50849	5.32802e-06	0.00381335	relapse_h
A192D_peak_36333	3.06497	5.48652e-06	0.00391544	relapse_h
A174R_peak_53921f	-3.48263	5.50957e-06	0.00392056	relapse_l
A110R_peak_59188b	4.25323	5.64479e-06	0.00400524	relapse_h
A414D_peak_52457e	2.75263	5.71661e-06	0.00404457	relapse_h
A100R_peak_48770a	2.51959	5.7959e-06	0.00408896	relapse_h
A197D_peak_33360b	3.40489	5.84982e-06	0.00411524	relapse_h
A455R1_1_lib_peak_24440b	3.44361	5.86798e-06	0.00411629	relapse_h
A450R_peak_67259a	3.59189	5.93114e-06	0.00414881	relapse_h
A260R_peak_51949d	3.11307	6.16302e-06	0.00429883	relapse_h
A273R_peak_21001b	3.62198	6.35566e-06	0.00440369	relapse_h
A259RR_1_lib_peak_58689b	3.77539	6.3847e-06	0.00440369	relapse_h
A280R_peak_76430b	2.47776	6.36347e-06	0.00440369	relapse_h
A273R_peak_40542a	2.85652	6.38449e-06	0.00440369	relapse_h
A289RR_peak_51135	2.89441	6.46637e-06	0.00443525	relapse_h
A273R_peak_52877b	4.14079	6.45381e-06	0.00443525	relapse_h
A280R_peak_32924b	3.3698	6.68004e-06	0.00456911	relapse_h
A280R_peak_43282c	2.709	6.72114e-06	0.00458453	relapse_h
A350R_peak_68114a	3.29994	6.75499e-06	0.00458663	relapse_h
A429D_peak_36875a	3.75514	6.76137e-06	0.00458663	relapse_h
A100R_peak_62776g	4.11672	6.81062e-06	0.00460738	relapse_h
A292R_peak_119602b	3.57308	6.82947e-06	0.0046075	relapse_h
A273R_peak_8093c	3.62509	7.06492e-06	0.00475337	relapse_h
A278D_peak_12626c	3.75902	7.08814e-06	0.00475603	relapse_h
A240R_peak_88104c	3.12171	7.11785e-06	0.00476302	relapse_h
A477R_peak_86903	4.18032	7.17214e-06	0.00478638	relapse_h
A455R1_1_lib_peak_44999	3.55098	7.28178e-06	0.00484645	relapse_h
A240R_peak_5148	4.15194	7.41542e-06	0.00492126	relapse_h
A273R_peak_29541c	3.31907	7.43405e-06	0.00492126	relapse_h
A197R_peak_125662a	3.43347	7.54193e-06	0.00497933	relapse_h
A496R_peak_34496c	2.93088	7.61253e-06	0.00501253	relapse_h
A240D_peak_39455a	2.82012	7.76242e-06	0.00507653	relapse_h
A273R_peak_51721	2.89001	7.75538e-06	0.00507653	relapse_h
A110R_peak_95463b	3.19381	7.77163e-06	0.00507653	relapse_h
A273R_peak_49193a	3.50092	7.79195e-06	0.00507653	relapse_h
A273R_peak_83362b	3.84225	7.91345e-06	0.00514212	relapse_h
A110D_peak_99299a	-2.75377	7.97094e-06	0.00515786	relapse_l
A455R1_1_lib_peak_48394a	3.8808	7.97945e-06	0.00515786	relapse_h
A385R_peak_41972b	4.31198	8.03937e-06	0.00518302	relapse_h
A116R_peak_38611c	2.25842	8.23518e-06	0.00522872	relapse_h
A450R_peak_428b	2.23018	8.25848e-06	0.00522872	relapse_h
A174R_peak_67307q	-2.9103	8.25141e-06	0.00522872	relapse_l
A110R_peak_14163b	3.25606	8.24816e-06	0.00522872	relapse_h
A174R_peak_77785k	-2.76394	8.22862e-06	0.00522872	relapse_l
A173R_peak_104946	4.16349	8.22295e-06	0.00522872	relapse_h
A450R_peak_17827	3.30699	8.20083e-06	0.00522872	relapse_h
A273R_peak_40741f	3.491	8.33024e-06	0.00523389	relapse_h
A226R_peak_12812b	3.1764	8.30868e-06	0.00523389	relapse_h
A273R_peak_46249a	2.65093	8.32678e-06	0.00523389	relapse_h
A273R_peak_34408	2.96578	8.41317e-06	0.00527258	relapse_h
A364R1_1_lib_peak_24831a	3.47557	8.48775e-06	0.00528257	relapse_h
A100R_peak_86148a	3.68085	8.47826e-06	0.00528257	relapse_h
A226R_peak_16103b	4.13254	8.4933e-06	0.00528257	relapse_h
A174R_peak_67307s	-3.07752	8.59702e-06	0.00533365	relapse_l
A419D_peak_70005b	3.1913	8.67058e-06	0.00536581	relapse_h
A475D_peak_54891c	3.76246	8.74864e-06	0.00540058	relapse_h
A110R_peak_44049a	3.28576	8.87234e-06	0.00543054	relapse_h
A374D_peak_34915a	3.32766	8.83477e-06	0.00543054	relapse_h
A121R_peak_113318b	2.8722	8.94387e-06	0.00543054	relapse_h
A273R_peak_66143b	3.21837	8.93271e-06	0.00543054	relapse_h
A110R_peak_14177f	2.97661	8.86193e-06	0.00543054	relapse_h
A106D_peak_11111a	2.62028	8.95113e-06	0.00543054	relapse_h
A292R_peak_61094a	-2.90535	8.89424e-06	0.00543054	relapse_l
A390R_1_lib_peak_8385	3.09905	9.00464e-06	0.00544962	relapse_h
A174R_peak_53005t	-2.89444	9.19744e-06	0.00555269	relapse_l
A450R_peak_105792b	2.95867	9.26313e-06	0.00557871	relapse_h
A364R1_1_lib_peak_25748b	-2.83628	9.34264e-06	0.00559898	relapse_l
A213L_peak_107812g	4.20756	9.32927e-06	0.00559898	relapse_h
A374D_peak_52668j	2.39651	9.36481e-06	0.00559898	relapse_h
A364R1_1_lib_peak_2148b	3.25054	9.51469e-06	0.00566117	relapse_h
A174R_peak_77206c	-3.18498	9.49681e-06	0.00566117	relapse_l
A116R_peak_38653b	3.97311	9.74844e-06	0.00577259	relapse_h
A273R_peak_51065b	3.97488	9.77209e-06	0.00577259	relapse_h
A240R_peak_87189e	3.01899	9.76396e-06	0.00577259	relapse_h
A148R_peak_70010b	2.32562	9.92391e-06	0.00584829	relapse_h
A269R_peak_52110a	2.94662	9.9969e-06	0.00587727	relapse_h
A292R_peak_80908	4.02565	1.00458e-05	0.00589198	relapse_h
A273R_peak_81554c	3.03381	1.0256e-05	0.00598684	relapse_h
A192D_peak_72795b	-2.62808	1.02452e-05	0.00598684	relapse_l
A197R_peak_19350c	3.13538	1.04006e-05	0.00605694	relapse_h
A121R_peak_68711b	3.49486	1.05145e-05	0.00605732	relapse_h
A278D_peak_11140	3.32111	1.05213e-05	0.00605732	relapse_h
A110R_peak_2976	3.48936	1.05196e-05	0.00605732	relapse_h
A273R_peak_47709b	3.60833	1.05239e-05	0.00605732	relapse_h
A110R_peak_69433	3.19481	1.04947e-05	0.00605732	relapse_h
A148R_peak_53539d	3.316	1.05495e-05	0.0060579	relapse_h
A273R_peak_20190a	3.88084	1.06736e-05	0.00608671	relapse_h
A100R_peak_86148c	2.88214	1.06665e-05	0.00608671	relapse_h
A110R_peak_4313	3.7803	1.06373e-05	0.00608671	relapse_h
A374D_peak_1014e	2.75911	1.07447e-05	0.00609276	relapse_h
A226R_peak_69260b	2.46679	1.07582e-05	0.00609276	relapse_h
A273R_peak_126299a	3.8501	1.07445e-05	0.00609276	relapse_h
A150R_peak_8133	2.18571	1.09419e-05	0.00617573	relapse_h
A273R_peak_77011b	3.85884	1.09548e-05	0.00617573	relapse_h
A110R_peak_13552a	3.62578	1.10793e-05	0.00623172	relapse_h
A273R_peak_29553b	4.00329	1.1141e-05	0.00625217	relapse_h
A477R_peak_30296	2.35803	1.13224e-05	0.00633957	relapse_h
A280R_peak_96143a	2.9656	1.13523e-05	0.00634191	relapse_h
A260R_peak_79601b	2.68549	1.14799e-05	0.00634678	relapse_h
A292R_peak_73344c	3.56927	1.14388e-05	0.00634678	relapse_h
A273R_peak_56291a	2.89253	1.14705e-05	0.00634678	relapse_h
A110R_peak_73867a	3.50474	1.14193e-05	0.00634678	relapse_h
A110R_peak_22884b	2.88346	1.14895e-05	0.00634678	relapse_h
A409D_peak_7242	2.72054	1.16849e-05	0.00644028	relapse_h
A110R_peak_5426b	2.65944	1.17886e-05	0.00648298	relapse_h
A259RR_1_lib_peak_17927c	2.70043	1.18711e-05	0.00649015	relapse_h
A451D_peak_28019e	3.83196	1.18948e-05	0.00649015	relapse_h
A273R_peak_60740f	3.07871	1.18728e-05	0.00649015	relapse_h
A174R_peak_86294	-2.85629	1.19067e-05	0.00649015	relapse_l
A121R_peak_80314	3.44596	1.19761e-05	0.00651356	relapse_h
A116R_peak_40303g	2.83444	1.20276e-05	0.0065272	relapse_h
A100R_peak_33093b	3.66272	1.23231e-05	0.00665829	relapse_h
A240R_peak_58514b	2.7943	1.23039e-05	0.00665829	relapse_h
A173R_peak_22626	3.8969	1.23597e-05	0.00666351	relapse_h
A110R_peak_82942	3.75349	1.23926e-05	0.00666666	relapse_h
A364R1_1_lib_peak_14146	3.09447	1.24971e-05	0.00670826	relapse_h
A110R_peak_14135	2.87295	1.25483e-05	0.00672113	relapse_h
A148R_peak_97435	3.20283	1.25851e-05	0.00672628	relapse_h
A390R_1_lib_peak_38605b	3.35859	1.26918e-05	0.00676842	relapse_h
A157R_peak_61307c	2.58587	1.27188e-05	0.00676842	relapse_h
A455R1_1_lib_peak_29848h	2.2723	1.27906e-05	0.00677745	relapse_h
A273R_peak_61277b	3.22342	1.27773e-05	0.00677745	relapse_h
A273R_peak_19952a	3.32372	1.28989e-05	0.0068202	relapse_h
A260R_peak_51117b	3.09527	1.2978e-05	0.00684735	relapse_h
A110R_peak_44141b	3.43868	1.31471e-05	0.00689238	relapse_h
A273R_peak_105773b	3.31349	1.31121e-05	0.00689238	relapse_h
A269R_peak_62121	3.66029	1.31343e-05	0.00689238	relapse_h
A280R_peak_65367f	2.30726	1.3234e-05	0.00690858	relapse_h
A273R_peak_61840b	3.83266	1.32299e-05	0.00690858	relapse_h
A273R_peak_112580b	3.97231	1.32977e-05	0.00690973	relapse_h
A116R_peak_41569b	2.66657	1.33201e-05	0.00690973	relapse_h
A374D_peak_429a	3.40047	1.33014e-05	0.00690973	relapse_h
A110R_peak_43783c	3.67385	1.34461e-05	0.00696045	relapse_h
A390R_1_lib_peak_39389b	3.57443	1.36147e-05	0.00702778	relapse_h
A450R_peak_21001b	2.43813	1.36331e-05	0.00702778	relapse_h
A110R_peak_63588b	3.41922	1.37684e-05	0.00708274	relapse_h
A259RR_1_lib_peak_22817d	3.10259	1.39484e-05	0.00716044	relapse_h
A259RR_1_lib_peak_595b	2.46248	1.4058e-05	0.00718679	relapse_h
A110R_peak_59602a	2.72635	1.40573e-05	0.00718679	relapse_h
A289RR_peak_32818c	3.18898	1.41204e-05	0.00720305	relapse_h
A273R_peak_78984a	3.29602	1.41481e-05	0.00720305	relapse_h
A450R_peak_5151c	3.11839	1.45921e-05	0.00741383	relapse_h
A273R_peak_80961b	2.35942	1.46393e-05	0.00742252	relapse_h
A273R_peak_44603a	3.92797	1.47115e-05	0.00743293	relapse_h
A155RR_peak_17550d	2.69435	1.47201e-05	0.00743293	relapse_h
A292R_peak_107932c	3.35186	1.48504e-05	0.00748344	relapse_h
A450R_peak_36666	2.85261	1.48883e-05	0.00748725	relapse_h
A240R_peak_89158b	3.20038	1.49494e-05	0.00750271	relapse_h
A110R_peak_96782b	3.61277	1.50655e-05	0.00754563	relapse_h
A259RR_1_lib_peak_11454	3.7962	1.52024e-05	0.00755292	relapse_h
A259RR_1_lib_peak_59901k	3.05656	1.51838e-05	0.00755292	relapse_h
A260R_peak_42673f	2.98466	1.51784e-05	0.00755292	relapse_h
A273R_peak_43400b	3.78119	1.51441e-05	0.00755292	relapse_h
A259RR_1_lib_peak_58694b	3.24481	1.53647e-05	0.00760953	relapse_h
A273R_peak_279b	3.58424	1.53884e-05	0.00760953	relapse_h
A110R_peak_47589b	3.25387	1.54088e-05	0.00760953	relapse_h
A192D_peak_38826	3.10494	1.54907e-05	0.0076347	relapse_h
A390R_1_lib_peak_55585a	2.74273	1.56975e-05	0.00766914	relapse_h
A364R1_1_lib_peak_53494a	-2.79509	1.56865e-05	0.00766914	relapse_l
A110R_peak_96760b	2.81326	1.56636e-05	0.00766914	relapse_h
A273R_peak_91593a	4.12916	1.56354e-05	0.00766914	relapse_h
A273R_peak_66145a	3.99035	1.57158e-05	0.00766914	relapse_h
A496R_peak_16689a	3.21338	1.61285e-05	0.00774801	relapse_h
A374D_peak_62451	3.37931	1.60714e-05	0.00774801	relapse_h
A450R_peak_64091a	3.4205	1.6012e-05	0.00774801	relapse_h
A451D_peak_97132b	3.07859	1.60787e-05	0.00774801	relapse_h
A240R_peak_32868	3.17815	1.61037e-05	0.00774801	relapse_h
A110R_peak_42000o	3.04184	1.59143e-05	0.00774801	relapse_h
A110R_peak_37006c	3.65042	1.60855e-05	0.00774801	relapse_h
A273R_peak_114735a	3.64449	1.59593e-05	0.00774801	relapse_h
A273R_peak_123257	3.638	1.61736e-05	0.00775459	relapse_h
A259RR_1_lib_peak_44752b	4.18167	1.65551e-05	0.0079005	relapse_h
A273R_peak_13769b	4.2453	1.65739e-05	0.0079005	relapse_h
A269R_peak_67890c	2.7861	1.65243e-05	0.0079005	relapse_h
A110R_peak_90044b	2.7114	1.67241e-05	0.00795248	relapse_h
A110R_peak_15897a	3.16529	1.67474e-05	0.00795248	relapse_h
A409D_peak_99973c	3.88135	1.70467e-05	0.00807908	relapse_h
A240R_peak_24325	3.06844	1.73104e-05	0.00814226	relapse_h
A390R_1_lib_peak_31302	3.0769	1.73119e-05	0.00814226	relapse_h
A157R_peak_59851a	2.84495	1.72732e-05	0.00814226	relapse_h
A374D_peak_60274a	3.30392	1.72544e-05	0.00814226	relapse_h
A280R_peak_32912a	3.68114	1.74092e-05	0.00816301	relapse_h
A173R_peak_100740a	3.50059	1.74221e-05	0.00816301	relapse_h
A280R_peak_91194c	3.68243	1.74677e-05	0.00816887	relapse_h
A240R_peak_22983	2.53137	1.75215e-05	0.00817475	relapse_h
A110R_peak_45156d	2.49787	1.75465e-05	0.00817475	relapse_h
A110R_peak_33132c	3.02667	1.75834e-05	0.00817653	relapse_h
A269R_peak_7720a	2.89035	1.77079e-05	0.00821892	relapse_h
A110R_peak_45852d	3.98447	1.7746e-05	0.00822115	relapse_h
A273R_peak_27701b	4.0143	1.78873e-05	0.00827108	relapse_h
A110D_peak_14170a	-2.53411	1.79458e-05	0.00828263	relapse_l
A350R_peak_109093	3.37898	1.81004e-05	0.00833841	relapse_h
A273R_peak_45813b	2.97235	1.82101e-05	0.00837334	relapse_h
A260R_peak_37469c	2.66541	1.84681e-05	0.00845858	relapse_h
A273R_peak_130304a	3.23308	1.84983e-05	0.00845858	relapse_h
A280D_peak_2040	2.95027	1.84968e-05	0.00845858	relapse_h
A240D_peak_90967d	3.4913	1.88749e-05	0.00853595	relapse_h
A289RR_peak_11906c	3.01722	1.8827e-05	0.00853595	relapse_h
A100R_peak_11698	2.6876	1.8814e-05	0.00853595	relapse_h
A472D_peak_92090d	2.61984	1.87116e-05	0.00853595	relapse_h
A278R_1_peak_60533a	2.90693	1.87914e-05	0.00853595	relapse_h
A273R_peak_55017a	2.85343	1.8864e-05	0.00853595	relapse_h
A475D_peak_66156a	-2.85179	1.89494e-05	0.00853838	relapse_l
A260R_peak_16363b	2.80503	1.89173e-05	0.00853838	relapse_h
A237RR_peak_13195a	3.66855	1.90342e-05	0.00856096	relapse_h
A110R_peak_9162b	3.07435	1.90991e-05	0.00857453	relapse_h
A273R_peak_45813l	2.82038	1.91885e-05	0.00859903	relapse_h
A110R_peak_30091b	2.64333	1.93405e-05	0.00865144	relapse_h
A260R_peak_67060f	3.81229	1.94113e-05	0.00865482	relapse_h
A192D_peak_58581	3.51994	1.94481e-05	0.00865482	relapse_h
A413R_peak_44666b	-3.01406	1.94532e-05	0.00865482	relapse_l
A259RR_1_lib_peak_14006b	2.57891	1.97352e-05	0.00876231	relapse_h
A240R_peak_41061	2.73038	1.97658e-05	0.00876231	relapse_h
A409D_peak_88340b	3.12725	1.99438e-05	0.00882537	relapse_h
A240R_peak_1450a	2.64164	2.00859e-05	0.00887236	relapse_h
A273R_peak_67798a	3.56745	2.0143e-05	0.00888169	relapse_h
A450R_peak_48492a	2.96525	2.02112e-05	0.00889587	relapse_h
A273R_peak_60888d	2.27411	2.02942e-05	0.00891379	relapse_h
A419R_peak_59282b	2.65853	2.03241e-05	0.00891379	relapse_h
A110R_peak_56212c	2.73964	2.04047e-05	0.00893329	relapse_h
A110R_peak_63898a	3.55703	2.05271e-05	0.00897095	relapse_h
A110R_peak_25354b	4.09015	2.0613e-05	0.00899259	relapse_h
A148R_peak_116737a	3.02952	2.07054e-05	0.00901695	relapse_h
A110R_peak_15683a	3.61304	2.07669e-05	0.00902783	relapse_h
A273R_peak_52883a	3.09418	2.08923e-05	0.00905047	relapse_h
A110R_peak_39018b	2.76013	2.08691e-05	0.00905047	relapse_h
A280R_peak_109719b	3.16015	2.09374e-05	0.00905414	relapse_h
A240D_peak_43892d	2.68707	2.11227e-05	0.00911828	relapse_h
A451D_peak_54450a	2.6068	2.12646e-05	0.00916352	relapse_h
A110R_peak_15189b	3.73945	2.15177e-05	0.00925645	relapse_h
A148R_peak_9699a	3.28228	2.16524e-05	0.00926595	relapse_h
A226R_peak_11720a	2.88665	2.15966e-05	0.00926595	relapse_h
A197D_peak_748a	3.93835	2.16295e-05	0.00926595	relapse_h
A390R_1_lib_peak_32514b	3.34473	2.17653e-05	0.00929816	relapse_h
A473R_peak_88579b	3.38082	2.19207e-05	0.00934837	relapse_h
A429D_peak_69171a	2.67007	2.22775e-05	0.00948413	relapse_h
A110R_peak_58693a	3.28062	2.23418e-05	0.00949515	relapse_h
A292R_peak_119704	-2.71717	2.26583e-05	0.00952033	relapse_l
A450R_peak_29051	3.85169	2.26273e-05	0.00952033	relapse_h
A110R_peak_213a	2.94128	2.2636e-05	0.00952033	relapse_h
A100R_peak_96871b	-2.33034	2.26709e-05	0.00952033	relapse_l
A273R_peak_60494b	3.88904	2.25554e-05	0.00952033	relapse_h
A226R_peak_106366	3.0287	2.25675e-05	0.00952033	relapse_h
A110R_peak_33894b	3.63761	2.25205e-05	0.00952033	relapse_h
A273R_peak_66144a	3.66634	2.28052e-05	0.00955746	relapse_h
A174R_peak_67307o	-3.3379	2.28368e-05	0.00955746	relapse_l
A240R_peak_49735	3.21183	2.29068e-05	0.00957056	relapse_h
A192R_peak_127594	2.41737	2.29649e-05	0.00957861	relapse_h
A292R_peak_135997	3.13322	2.30915e-05	0.00959949	relapse_h
A374D_peak_55542b	3.9476	2.30927e-05	0.00959949	relapse_h
A350R_peak_72445a	3.59277	2.32631e-05	0.00964032	relapse_h
A273R_peak_52836b	2.82016	2.3269e-05	0.00964032	relapse_h
A273R_peak_31995b	2.66643	2.38585e-05	0.0098458	relapse_h
A273R_peak_116153b	2.56748	2.38521e-05	0.0098458	relapse_h
A192D_peak_63320	3.36128	2.38846e-05	0.0098458	relapse_h
A413R_peak_15697	-3.29137	2.42606e-05	0.00986983	relapse_l
A237RR_peak_65192a	3.13273	2.40582e-05	0.00986983	relapse_h
A284R_peak_77478a	4.04398	2.40766e-05	0.00986983	relapse_h
A423D_peak_13732e	3.89195	2.41178e-05	0.00986983	relapse_h
A292R_peak_417a	3.41204	2.42627e-05	0.00986983	relapse_h
A273R_peak_8927a	4.0867	2.42084e-05	0.00986983	relapse_h
A110R_peak_56668b	3.87108	2.40918e-05	0.00986983	relapse_h
A374D_peak_1667a	2.76197	2.41594e-05	0.00986983	relapse_h
A385R_peak_42389a	3.35345	2.43475e-05	0.00988805	relapse_h
A374D_peak_1321b	2.79668	2.45975e-05	0.00997318	relapse_h
A213L_peak_31858b	3.80818	2.47253e-05	0.0100082	relapse_h
A273R_peak_106473a	2.76448	2.4765e-05	0.0100082	relapse_h
A273R_peak_128539c	3.90426	2.52295e-05	0.010099	relapse_h
A429D_peak_64181	3.7925	2.51355e-05	0.010099	relapse_h
A413R_peak_71717b	-2.78885	2.51456e-05	0.010099	relapse_l
A110R_peak_73860b	3.06377	2.53167e-05	0.010099	relapse_h
A409D_peak_91433b	2.91307	2.52763e-05	0.010099	relapse_h
A157R_peak_24073b	2.86974	2.52474e-05	0.010099	relapse_h
A110R_peak_3428b	3.27335	2.52705e-05	0.010099	relapse_h
A110R_peak_58975a	3.66635	2.50367e-05	0.010099	relapse_h
A273R_peak_20181b	2.86002	2.53747e-05	0.0101057	relapse_h
A106D_peak_65442c	-2.35958	2.54739e-05	0.0101289	relapse_l
A475D_peak_81345b	-2.33847	2.57014e-05	0.010203	relapse_l
A129D_1_lib_peak_40389c	3.29694	2.58315e-05	0.0102367	relapse_h
A273R_peak_67262b	3.09503	2.58693e-05	0.0102367	relapse_h
A278D_peak_81765a	-2.41477	2.59676e-05	0.0102591	relapse_l
A463R_peak_95531b	3.744	2.63197e-05	0.0103651	relapse_h
A240R_peak_133323d	2.76495	2.62791e-05	0.0103651	relapse_h
A409D_peak_78615a	3.12785	2.64348e-05	0.0103939	relapse_h
A240R_peak_73950b	2.84377	2.66756e-05	0.0104555	relapse_h
A110R_peak_83760c	3.03175	2.66762e-05	0.0104555	relapse_h
A110R_peak_18344a	3.79967	2.67578e-05	0.0104708	relapse_h
A259RR_1_lib_peak_13999	2.3051	2.68107e-05	0.0104749	relapse_h
A226R_peak_110938	3.34836	2.69177e-05	0.0105001	relapse_h
A226R_peak_39003c	3.07263	2.70272e-05	0.0105262	relapse_h
A198R_peak_83814b	2.77056	2.71479e-05	0.0105566	relapse_h
A292R_peak_45186a	2.33476	2.72515e-05	0.0105752	relapse_h
A269R_peak_24068b	3.30615	2.73136e-05	0.0105752	relapse_h
A280R_peak_200d	3.41319	2.73243e-05	0.0105752	relapse_h
A390R_1_lib_peak_55271	2.84063	2.7616e-05	0.0106714	relapse_h
A280D_peak_141573	2.34257	2.76745e-05	0.0106772	relapse_h
A409D_peak_15837a	2.94652	2.80929e-05	0.0108218	relapse_h
A409D_peak_91275b	2.7342	2.85251e-05	0.0109387	relapse_h
A278R_1_peak_33272	-2.57642	2.85503e-05	0.0109387	relapse_l
A374D_peak_78137d	3.69733	2.85735e-05	0.0109387	relapse_h
A374D_peak_78125	2.85575	2.85142e-05	0.0109387	relapse_h
A110R_peak_70166h	2.90401	2.87671e-05	0.0109787	relapse_h
A280R_peak_109805b	2.85933	2.87624e-05	0.0109787	relapse_h
A260R_peak_50589g	2.55835	2.88491e-05	0.010993	relapse_h
A106D_peak_97357d	-2.62446	2.89058e-05	0.0109977	relapse_l
A374D_peak_91722c	2.53798	2.91397e-05	0.0110696	relapse_h
A280R_peak_63169b	3.04236	2.91856e-05	0.01107	relapse_h
A192R_peak_81725c	3.09463	2.92978e-05	0.0110955	relapse_h
A280R_peak_44952d	2.46779	2.95799e-05	0.0111852	relapse_h
A155RR_peak_88078e	3.40009	2.98998e-05	0.0111863	relapse_h
A106D_peak_72424b	3.92019	2.96859e-05	0.0111863	relapse_h
A273R_peak_133331a	3.54491	2.98181e-05	0.0111863	relapse_h
A260R_peak_53945i	2.67941	2.98626e-05	0.0111863	relapse_h
A413R_peak_46124a	-2.88626	2.97604e-05	0.0111863	relapse_l
A106D_peak_82438b	-2.90058	2.96547e-05	0.0111863	relapse_l
A110R_peak_55861g	3.01776	2.98717e-05	0.0111863	relapse_h
A273R_peak_62042c	3.36507	3.0107e-05	0.0112467	relapse_h
A429D_peak_62199	3.00494	3.03521e-05	0.0113041	relapse_h
A150D_1_peak_89577b	-2.01343	3.03166e-05	0.0113041	relapse_l
A262R_peak_2409	2.64071	3.04929e-05	0.0113394	relapse_h
A475D_peak_30780	3.07979	3.05555e-05	0.0113456	relapse_h
A450R_peak_74844a	3.27865	3.06972e-05	0.0113811	relapse_h
A150R_peak_73107	2.82364	3.07522e-05	0.0113844	relapse_h
A273R_peak_117079	3.35419	3.09125e-05	0.0114266	relapse_h
A280R_peak_102017c	2.68347	3.09671e-05	0.0114297	relapse_h
A455R1_1_lib_peak_78532a	3.21537	3.11492e-05	0.0114797	relapse_h
A259RR_1_lib_peak_22817c	3.18043	3.14467e-05	0.0115721	relapse_h
A413R_peak_57251	-2.58966	3.1524e-05	0.0115833	relapse_l
A273R_peak_83451b	3.41219	3.18376e-05	0.0116812	relapse_h
A429D_peak_104032	3.48599	3.21098e-05	0.0117635	relapse_h
A233D_peak_80726c	3.37298	3.23448e-05	0.0117714	relapse_h
A429D_peak_64368dn	3.55404	3.24174e-05	0.0117714	relapse_h
A273R_peak_133235b	2.85448	3.23738e-05	0.0117714	relapse_h
A110R_peak_43599b	3.69552	3.23118e-05	0.0117714	relapse_h
A280D_peak_48356	2.9126	3.23731e-05	0.0117714	relapse_h
A118R_peak_48798	2.59796	3.22918e-05	0.0117714	relapse_h
A260R_peak_381d	4.06376	3.25228e-05	0.0117923	relapse_h
A273R_peak_58769b	3.73485	3.27396e-05	0.0118536	relapse_h
A414D_peak_40166c	2.384	3.28024e-05	0.0118589	relapse_h
A233D_peak_86120c	3.49497	3.29332e-05	0.0118888	relapse_h
A116R_peak_50639a	3.46748	3.30817e-05	0.011925	relapse_h
A390D_peak_60398	2.47313	3.32075e-05	0.0119529	relapse_h
A273R_peak_67544b	4.57979	3.32718e-05	0.0119586	relapse_h
A110R_peak_62987	2.76242	3.33922e-05	0.0119844	relapse_h
A100R_peak_92701	4.04663	3.35548e-05	0.0120253	relapse_h
A292R_peak_32974d	3.11713	3.38421e-05	0.0121107	relapse_h
A213L_peak_89907a	3.37077	3.39032e-05	0.012115	relapse_h
A409D_peak_94858	3.26617	3.42638e-05	0.0121559	relapse_h
A260R_peak_76323a	3.47307	3.41657e-05	0.0121559	relapse_h
A110R_peak_60780a	2.72917	3.42339e-05	0.0121559	relapse_h
A213L_peak_22142b	-2.50514	3.4258e-05	0.0121559	relapse_l
A213L_peak_92093a	-2.93338	3.42214e-05	0.0121559	relapse_l
A240D_peak_91545b	2.7879	3.46177e-05	0.0122638	relapse_h
A100R_peak_62746k	3.38106	3.47822e-05	0.0123044	relapse_h
A409D_peak_40787	2.77798	3.52714e-05	0.0124596	relapse_h
A273R_peak_94294	3.12329	3.53747e-05	0.0124783	relapse_h
A192D_peak_67376c	3.86407	3.59508e-05	0.0125991	relapse_h
A409D_peak_56780b	3.16614	3.58925e-05	0.0125991	relapse_h
A110R_peak_11342b	3.0216	3.58463e-05	0.0125991	relapse_h
A280D_peak_135229	2.85004	3.59723e-05	0.0125991	relapse_h
A110R_peak_73903a	2.46777	3.57946e-05	0.0125991	relapse_h
A429D_peak_46504d	2.23832	3.61809e-05	0.0126363	relapse_h
A273R_peak_53977	3.4704	3.61403e-05	0.0126363	relapse_h
A292R_peak_11487b	3.34943	3.62538e-05	0.0126439	relapse_h
A121R_peak_51746b	2.54227	3.64778e-05	0.0126444	relapse_h
A273R_peak_129674d	3.44651	3.64031e-05	0.0126444	relapse_h
A100R_peak_38914b	2.81413	3.64445e-05	0.0126444	relapse_h
A192D_peak_102170b	3.05818	3.65114e-05	0.0126444	relapse_h
A419R_peak_134259a	2.70987	3.63533e-05	0.0126444	relapse_h
A198D_peak_62647b	2.43616	3.6609e-05	0.0126605	relapse_h
A496R_peak_34878d	2.94079	3.70338e-05	0.0127834	relapse_h
A174R_peak_67307t	-2.63799	3.70681e-05	0.0127834	relapse_l
A419R_peak_56496a	3.49846	3.73689e-05	0.0128046	relapse_h
A150D_1_peak_21468b	-2.72145	3.72429e-05	0.0128046	relapse_l
A409D_peak_107863	2.78978	3.72693e-05	0.0128046	relapse_h
A463R_peak_46218b	3.62833	3.73887e-05	0.0128046	relapse_h
A273R_peak_35094a	3.52424	3.72992e-05	0.0128046	relapse_h
A110R_peak_54562	3.57783	3.75858e-05	0.0128542	relapse_h
A273R_peak_8093a	3.06817	3.78357e-05	0.012921	relapse_h
A389R1_1_lib_peak_9867	2.73343	3.78855e-05	0.012921	relapse_h
A110R_peak_32542a	3.47119	3.81435e-05	0.012991	relapse_h
A425D_peak_39498a	2.95909	3.82417e-05	0.0130065	relapse_h
A226R_peak_749a	3.59413	3.84003e-05	0.0130425	relapse_h
A174R_peak_89948	-3.30761	3.85459e-05	0.0130576	relapse_l
A273R_peak_3883b	3.22437	3.85506e-05	0.0130576	relapse_h
A110R_peak_18901	3.2374	3.88056e-05	0.013126	relapse_h
A269R_peak_74943a	-2.24605	3.90469e-05	0.0131715	relapse_l
A260R_peak_42163b	2.9005	3.90147e-05	0.0131715	relapse_h
A374D_peak_34562a	3.73049	3.91937e-05	0.013203	relapse_h
A278R_1_peak_41480e	2.32522	3.92959e-05	0.0132194	relapse_h
A269R_peak_26523	2.58471	3.94004e-05	0.0132365	relapse_h
A240D_peak_82281f	3.03033	3.96746e-05	0.0132815	relapse_h
A110R_peak_60323	3.51889	3.96956e-05	0.0132815	relapse_h
A110R_peak_10990b	3.16561	3.96931e-05	0.0132815	relapse_h
A350R_peak_38144	2.92564	3.98807e-05	0.0133253	relapse_h
A374D_peak_90376h	2.76788	4.00337e-05	0.0133403	relapse_h
A409D_peak_70614d	3.49422	4.00237e-05	0.0133403	relapse_h
A110R_peak_66181	3.49689	4.02949e-05	0.0134093	relapse_h
A213L_peak_94515bj	-2.37048	4.04181e-05	0.0134322	relapse_l
A240D_peak_43672b	2.57438	4.07565e-05	0.0135264	relapse_h
A429D_peak_46607	3.41363	4.08807e-05	0.0135443	relapse_h
A455R1_1_lib_peak_39527	3.45332	4.092e-05	0.0135443	relapse_h
A455R1_1_lib_peak_29786c	2.22954	4.11089e-05	0.0135886	relapse_h
A213L_peak_110541a	3.6705	4.14783e-05	0.0136924	relapse_h
A116R_peak_81062d	3.45487	4.17631e-05	0.0137267	relapse_h
A374D_peak_86347d	2.40219	4.17471e-05	0.0137267	relapse_h
A110R_peak_6772b	3.80495	4.16965e-05	0.0137267	relapse_h
A273R_peak_12076b	3.16829	4.18045e-05	0.0137267	relapse_h
A374D_peak_36969a	2.28591	4.21407e-05	0.0137821	relapse_h
A240R_peak_40829c	3.01474	4.21119e-05	0.0137821	relapse_h
A413R_peak_61243d	-2.26676	4.2065e-05	0.0137821	relapse_l
A213L_peak_80603b	-2.89579	4.25031e-05	0.0138195	relapse_l
A240R_peak_50745a	2.66506	4.23375e-05	0.0138195	relapse_h
A197R_peak_42376b	2.40535	4.26171e-05	0.0138195	relapse_h
A419R_peak_124896a	4.04133	4.25473e-05	0.0138195	relapse_h
A477R_peak_43603k	2.55383	4.26468e-05	0.0138195	relapse_h
A273R_peak_13801a	2.55416	4.26039e-05	0.0138195	relapse_h
A289RR_peak_13253b	2.65889	4.25951e-05	0.0138195	relapse_h
A273R_peak_100172	2.50445	4.29336e-05	0.0138942	relapse_h
A455R1_1_lib_peak_13847a	2.84848	4.33625e-05	0.0140146	relapse_h
A273R_peak_85634b	2.83503	4.34472e-05	0.0140236	relapse_h
A284R_peak_87145	3.36503	4.36065e-05	0.0140567	relapse_h
A350R_peak_63770	2.36472	4.36815e-05	0.0140625	relapse_h
A240R_peak_63726b	2.7461	4.37508e-05	0.0140665	relapse_h
A273R_peak_86005b	3.91306	4.39718e-05	0.0141191	relapse_h
A262R_peak_89184	3.36661	4.41521e-05	0.0141402	relapse_h
A260R_peak_67920	3.10628	4.41272e-05	0.0141402	relapse_h
A364R1_1_lib_peak_43893a	-2.35309	4.47467e-05	0.0142936	relapse_l
A273R_peak_50649a	3.51236	4.47351e-05	0.0142936	relapse_h
A273R_peak_9382b	3.11286	4.48543e-05	0.0143095	relapse_h
A292R_peak_73381a	2.88839	4.5037e-05	0.0143401	relapse_h
A110R_peak_32545a	3.50436	4.50664e-05	0.0143401	relapse_h
A455R1_1_lib_peak_28537a	3.63424	4.52045e-05	0.014347	relapse_h
A237RR_peak_47033	2.78243	4.5196e-05	0.014347	relapse_h
A273R_peak_39525b	3.88554	4.54966e-05	0.0144027	relapse_h
A423D_peak_63867	3.08726	4.54411e-05	0.0144027	relapse_h
A425D_peak_83944b	2.43689	4.57294e-05	0.0144487	relapse_h
A273R_peak_4134a	2.78769	4.57588e-05	0.0144487	relapse_h
A455R1_1_lib_peak_10928b	2.50593	4.60718e-05	0.0145289	relapse_h
A429D_peak_55187	-3.02828	4.61608e-05	0.0145384	relapse_l
A390R_1_lib_peak_27899c	2.36344	4.65031e-05	0.0145797	relapse_h
A100R_peak_89398b	3.25367	4.64364e-05	0.0145797	relapse_h
A419R_peak_98806c	2.26021	4.64873e-05	0.0145797	relapse_h
A273R_peak_32165c	2.48586	4.65281e-05	0.0145797	relapse_h
A273R_peak_94764b	3.39346	4.66189e-05	0.0145896	relapse_h
A110R_peak_92286	3.42438	4.66978e-05	0.0145958	relapse_h
A273R_peak_62874b	3.7784	4.73275e-05	0.0147297	relapse_h
A278R_1_peak_52536f	-2.54444	4.72695e-05	0.0147297	relapse_l
A226R_peak_66115b	2.85686	4.74244e-05	0.0147297	relapse_h
A273R_peak_40270a	2.84487	4.73717e-05	0.0147297	relapse_h
A259D_peak_115903b	-3.18463	4.7327e-05	0.0147297	relapse_l
A385R_peak_13883a	3.73214	4.78402e-05	0.0148286	relapse_h
A155RR_peak_51459b	3.72664	4.7875e-05	0.0148286	relapse_h
A150R_peak_48217a	2.64917	4.7923e-05	0.0148286	relapse_h
A110R_peak_23016	3.37931	4.8136e-05	0.0148573	relapse_h
A116R_peak_3485b	-2.81289	4.80989e-05	0.0148573	relapse_l
A237RR_peak_101264b	3.01789	4.82877e-05	0.0148855	relapse_h
A110R_peak_83830a	2.72265	4.88971e-05	0.0150546	relapse_h
A423D_peak_31613	3.07732	4.9239e-05	0.015141	relapse_h
A121R_peak_104399a	3.05237	4.95605e-05	0.0152209	relapse_h
A174R_peak_86919a	-2.81033	4.97526e-05	0.0152231	relapse_l
A174R_peak_85723b	-2.81237	4.96852e-05	0.0152231	relapse_l
A273R_peak_22715a	2.43678	4.9704e-05	0.0152231	relapse_h
A273R_peak_105778	3.38152	4.98656e-05	0.0152387	relapse_h
A273R_peak_122352b	2.85655	5.00171e-05	0.0152656	relapse_h
A259D_peak_57672cu	-2.51273	5.00772e-05	0.0152656	relapse_l
A350R_peak_33268a	3.426	5.03287e-05	0.0153045	relapse_h
A110R_peak_82579a	3.20882	5.03022e-05	0.0153045	relapse_h
A350R_peak_49412b	3.92401	5.07756e-05	0.0154116	relapse_h
A150R_peak_56987	2.73674	5.08057e-05	0.0154116	relapse_h
A455R1_1_lib_peak_44351	3.89595	5.09196e-05	0.0154272	relapse_h
A292R_peak_74924b	-2.38666	5.09894e-05	0.0154294	relapse_l
A292R_peak_34232	3.11033	5.13233e-05	0.015481	relapse_h
A213L_peak_123684b	4.05117	5.13387e-05	0.015481	relapse_h
A173R_peak_178785	3.2243	5.1348e-05	0.015481	relapse_h
A150R_peak_81937a	3.42193	5.16006e-05	0.0155004	relapse_h
A463R_peak_63885f	2.65734	5.15955e-05	0.0155004	relapse_h
A278D_peak_98199a	-2.55724	5.15698e-05	0.0155004	relapse_l
A374D_peak_12846b	3.47966	5.18354e-05	0.015552	relapse_h
A110R_peak_10054	3.36406	5.20897e-05	0.0156093	relapse_h
A269R_peak_107602b	3.24774	5.21884e-05	0.01562	relapse_h
A226R_peak_37271a	3.72246	5.22747e-05	0.0156269	relapse_h
A110R_peak_973b	2.74517	5.25046e-05	0.0156766	relapse_h
A226R_peak_27330c	2.54713	5.27093e-05	0.0157187	relapse_h
A269R_peak_52781b	2.66634	5.33825e-05	0.0159002	relapse_h
A110R_peak_98118b	2.99619	5.3451e-05	0.0159015	relapse_h
A423D_peak_15933	2.18422	5.38963e-05	0.0160147	relapse_h
A192D_peak_9762	3.18433	5.39644e-05	0.0160156	relapse_h
A110R_peak_44016a	3.849	5.42467e-05	0.0160801	relapse_h
A226R_peak_87224b	2.31163	5.43479e-05	0.0160908	relapse_h
A475D_peak_25425b	3.73853	5.47679e-05	0.0161957	relapse_h
A233D_peak_91258c	2.91589	5.49361e-05	0.0162066	relapse_h
A110R_peak_83237	3.48105	5.49054e-05	0.0162066	relapse_h
A129R_peak_38579	2.84782	5.50682e-05	0.0162183	relapse_h
A110R_peak_70172	3.30122	5.51071e-05	0.0162183	relapse_h
A284R_peak_109266k	2.2855	5.52888e-05	0.0162524	relapse_h
A273R_peak_76843b	2.84501	5.56922e-05	0.0163515	relapse_h
A409D_peak_40761b	3.19986	5.59787e-05	0.0163617	relapse_h
A228R_1_lib_peak_79947b	-2.88281	5.58354e-05	0.0163617	relapse_l
A110R_peak_1598	3.54804	5.59918e-05	0.0163617	relapse_h
A278R_1_peak_17034a	2.35585	5.58897e-05	0.0163617	relapse_h
A273R_peak_105579c	2.75658	5.6177e-05	0.0163964	relapse_h
A116R_peak_12034d	2.27988	5.6248e-05	0.0163977	relapse_h
A278R_1_peak_55173	3.35183	5.64298e-05	0.0164313	relapse_h
A110R_peak_88649b	3.29707	5.65373e-05	0.0164432	relapse_h
A401D_peak_3651a	-2.34219	5.70697e-05	0.0165671	relapse_l
A273R_peak_11129a	3.48332	5.70973e-05	0.0165671	relapse_h
A429D_peak_104088b	3.15018	5.74136e-05	0.0166393	relapse_h
A409D_peak_37512a	2.61932	5.76429e-05	0.0166862	relapse_h
A129D_1_lib_peak_76093b	2.48897	5.81549e-05	0.0168147	relapse_h
A292R_peak_93643b	2.56594	5.82859e-05	0.0168232	relapse_h
A192D_peak_24417b	2.84656	5.83206e-05	0.0168232	relapse_h
A273R_peak_133182b	2.95252	5.84217e-05	0.0168327	relapse_h
A273R_peak_51106c	2.82736	5.85209e-05	0.0168416	relapse_h
A100R_peak_32034b	2.96798	5.87012e-05	0.0168738	relapse_h
A273R_peak_48649a	2.4658	5.90363e-05	0.0169504	relapse_h
A273R_peak_49833b	2.39118	5.9157e-05	0.0169653	relapse_h
A192R_peak_10239b	3.37499	5.92553e-05	0.0169738	relapse_h
A451D_peak_84853	-2.11561	5.94387e-05	0.0170066	relapse_l
A121R_peak_85279	3.63169	5.96332e-05	0.0170425	relapse_h
A280D_peak_28760	3.0131	5.98906e-05	0.0170963	relapse_h
A419R_peak_41360b	2.63389	6.00253e-05	0.017115	relapse_h
A259RR_1_lib_peak_17927a	2.03089	6.04927e-05	0.0172085	relapse_h
A157R_peak_16502b	2.75263	6.04395e-05	0.0172085	relapse_h
A451D_peak_27683a	2.86514	6.08627e-05	0.0172343	relapse_h
A110R_peak_23010	2.44411	6.07642e-05	0.0172343	relapse_h
A273R_peak_50049b	2.61309	6.07309e-05	0.0172343	relapse_h
A110R_peak_63900a	3.51835	6.08455e-05	0.0172343	relapse_h
A450R_peak_67256b	2.34833	6.11771e-05	0.0172841	relapse_h
A157R_peak_55425	2.68603	6.11784e-05	0.0172841	relapse_h
A237RR_peak_115446g	2.23017	6.16999e-05	0.0173916	relapse_h
A260R_peak_84533a	2.46833	6.16869e-05	0.0173916	relapse_h
A260R_peak_46590	3.36678	6.21699e-05	0.0175041	relapse_h
A409D_peak_46120a	3.28338	6.24611e-05	0.0175514	relapse_h
A472D_peak_88208	2.06092	6.248e-05	0.0175514	relapse_h
A213L_peak_15863a	2.50646	6.32046e-05	0.0177348	relapse_h
A260R_peak_69557bf	2.45125	6.33502e-05	0.0177371	relapse_h
A260R_peak_143d	3.05915	6.33564e-05	0.0177371	relapse_h
A226R_peak_37113a	2.91919	6.3763e-05	0.0178307	relapse_h
A477R_peak_57281	3.14978	6.39874e-05	0.0178732	relapse_h
A237RR_peak_649a	2.54323	6.40982e-05	0.0178839	relapse_h
A273R_peak_31639a	3.07452	6.4214e-05	0.017896	relapse_h
A374D_peak_15700bd	3.1308	6.47046e-05	0.0179158	relapse_h
A100R_peak_94115a	-2.39554	6.4655e-05	0.0179158	relapse_l
A450R_peak_30143a	2.21667	6.47505e-05	0.0179158	relapse_h
A116R_peak_28811a	2.1931	6.4793e-05	0.0179158	relapse_h
A401D_peak_3000b	2.68842	6.47321e-05	0.0179158	relapse_h
A422R_peak_46813a	3.72356	6.45812e-05	0.0179158	relapse_h
A240R_peak_97541	2.75979	6.43655e-05	0.0179158	relapse_h
A226R_peak_16773a	2.94917	6.51557e-05	0.0179558	relapse_h
A385R_peak_38962c	2.22117	6.50851e-05	0.0179558	relapse_h
A273R_peak_57235	3.66842	6.5146e-05	0.0179558	relapse_h
A174R_peak_52553d	-2.55192	6.52682e-05	0.0179667	relapse_l
A129D_1_lib_peak_32254c	2.51168	6.60886e-05	0.0181723	relapse_h
A273R_peak_67810a	2.90179	6.61884e-05	0.0181795	relapse_h
A213L_peak_94515be	-2.2551	6.64621e-05	0.0182142	relapse_l
A110R_peak_25512b	3.22545	6.64278e-05	0.0182142	relapse_h
A273R_peak_76885b	3.0399	6.6651e-05	0.0182457	relapse_h
A173R_peak_78699a	2.51132	6.67627e-05	0.018256	relapse_h
A273R_peak_52878b	3.12325	6.71479e-05	0.018341	relapse_h
A237RR_peak_156a	2.80136	6.73345e-05	0.0183717	relapse_h
A192R_peak_133245b	3.53006	6.75965e-05	0.0184228	relapse_h
A409D_peak_63627b	3.26682	6.85178e-05	0.0186171	relapse_h
A228R_1_lib_peak_6614a	2.24817	6.85356e-05	0.0186171	relapse_h
A260R_peak_105992a	2.79385	6.84669e-05	0.0186171	relapse_h
A455R1_1_lib_peak_15579	3.41737	6.87691e-05	0.0186395	relapse_h
A269R_peak_75409a	-2.8414	6.87596e-05	0.0186395	relapse_l
A148R_peak_26605a	3.36829	6.90176e-05	0.0186864	relapse_h
A475D_peak_24192a	3.16512	6.91864e-05	0.0186972	relapse_h
A226R_peak_8376	2.52749	6.92091e-05	0.0186972	relapse_h
A260R_peak_69714a	2.78415	6.99053e-05	0.0188647	relapse_h
A110R_peak_19347	3.06774	7.00937e-05	0.0188949	relapse_h
A118R_peak_44478g	2.88126	7.02901e-05	0.0189271	relapse_h
A450R_peak_74182b	2.14459	7.04602e-05	0.0189523	relapse_h
A273R_peak_60533a	3.11133	7.0589e-05	0.0189662	relapse_h
A273R_peak_71473a	2.87432	7.08556e-05	0.0190172	relapse_h
A278D_peak_81934b	-2.70447	7.13695e-05	0.0191343	relapse_l
A273R_peak_116105b	3.67873	7.17734e-05	0.019188	relapse_h
A273R_peak_41089a	2.20007	7.17863e-05	0.019188	relapse_h
A284R_peak_76426g	2.94123	7.18027e-05	0.019188	relapse_h
A273R_peak_45843e	2.54172	7.1974e-05	0.019197	relapse_h
A260R_peak_77210b	2.52907	7.1992e-05	0.019197	relapse_h
A198R_peak_34266d	2.56344	7.21775e-05	0.019205	relapse_h
A174R_peak_19633v	-3.13664	7.21673e-05	0.019205	relapse_l
A292R_peak_73348	2.81056	7.22753e-05	0.0192103	relapse_h
A423D_peak_21563e	3.54424	7.2385e-05	0.0192188	relapse_h
A455R1_1_lib_peak_371a	2.51335	7.28793e-05	0.0193139	relapse_h
A110R_peak_99752	2.67383	7.28998e-05	0.0193139	relapse_h
A233D_peak_31940d	3.06748	7.32379e-05	0.0193619	relapse_h
A423D_peak_23246	-2.29918	7.3175e-05	0.0193619	relapse_l
A226R_peak_46144	3.16238	7.33997e-05	0.019384	relapse_h
A419R_peak_96188b	3.24182	7.35044e-05	0.0193907	relapse_h
A273R_peak_4500b	3.24669	7.35822e-05	0.0193907	relapse_h
A110R_peak_9846a	2.96997	7.43502e-05	0.0195722	relapse_h
A260R_peak_29591i	2.13172	7.47977e-05	0.0196593	relapse_h
A118R_peak_99844a	-2.70148	7.48404e-05	0.0196593	relapse_l
A350R_peak_59995	3.2486	7.67481e-05	0.020075	relapse_h
A100R_peak_105213	2.36683	7.67255e-05	0.020075	relapse_h
A260R_peak_33057	3.39135	7.66461e-05	0.020075	relapse_h
A118R_peak_22397	3.44589	7.65857e-05	0.020075	relapse_h
A213L_peak_10301b	3.6041	7.68903e-05	0.0200909	relapse_h
A237RR_peak_39493a	3.02792	7.70903e-05	0.0201219	relapse_h
A280D_peak_31876	-2.23746	7.7438e-05	0.0201913	relapse_l
A475D_peak_22109d	2.05409	7.76616e-05	0.0202054	relapse_h
A409D_peak_34802	2.79027	7.78195e-05	0.0202054	relapse_h
A374D_peak_88061d	2.48083	7.7805e-05	0.0202054	relapse_h
A226D_peak_113613c	-2.25226	7.78001e-05	0.0202054	relapse_l
A148R_peak_41854a	2.94295	7.82248e-05	0.0202893	relapse_h
A260R_peak_72618c	2.34391	7.84854e-05	0.0203212	relapse_h
A110R_peak_35062b	2.69428	7.85268e-05	0.0203212	relapse_h
A110R_peak_88649d	2.81423	7.85945e-05	0.0203212	relapse_h
A292R_peak_117498b	2.6583	7.90239e-05	0.0203682	relapse_h
A110R_peak_37226a	3.00606	7.88955e-05	0.0203682	relapse_h
A374D_peak_83655	2.78239	7.90047e-05	0.0203682	relapse_h
A455R1_1_lib_peak_60431a	3.26725	7.91108e-05	0.0203693	relapse_h
A150D_1_peak_13054	-2.3105	7.93695e-05	0.0204147	relapse_l
A110R_peak_59190	3.01955	7.95499e-05	0.0204398	relapse_h
A100R_peak_10998	3.73629	7.98811e-05	0.0204822	relapse_h
A273R_peak_85152g	2.41853	7.98277e-05	0.0204822	relapse_h
A385R_peak_15751b	2.93798	8.00266e-05	0.0204983	relapse_h
A273R_peak_12526b	3.27982	8.02862e-05	0.0205222	relapse_h
A475D_peak_15451b	3.63338	8.0217e-05	0.0205222	relapse_h
A417D_peak_28357	2.47754	8.04307e-05	0.0205379	relapse_h
A273R_peak_9382e	2.46367	8.08956e-05	0.0206352	relapse_h
A110R_peak_70660c	2.83226	8.10152e-05	0.0206444	relapse_h
A292R_peak_45177b	2.25807	8.11036e-05	0.0206456	relapse_h
A385R_peak_72788a	2.60067	8.15473e-05	0.0207372	relapse_h
A148R_peak_70349c	3.12572	8.18157e-05	0.0207841	relapse_h
A463R_peak_96800b	-3.43162	8.19988e-05	0.0208092	relapse_l
A273R_peak_12407d	3.20441	8.25221e-05	0.0209205	relapse_h
A273R_peak_10926a	2.65112	8.26232e-05	0.0209246	relapse_h
A173R_peak_100749b	3.06497	8.29737e-05	0.0209704	relapse_h
A260R_peak_8629c	2.89385	8.29466e-05	0.0209704	relapse_h
A273R_peak_57969b	2.57549	8.32144e-05	0.0209882	relapse_h
A259D_peak_89947e	-2.62547	8.31795e-05	0.0209882	relapse_l
A213L_peak_94515bx	-2.02993	8.37525e-05	0.0211024	relapse_l
A273R_peak_41241b	3.39637	8.41767e-05	0.0211877	relapse_h
A110R_peak_69234	2.93926	8.44143e-05	0.0212139	relapse_h
A374D_peak_39060	2.46836	8.4453e-05	0.0212139	relapse_h
A240D_peak_77790b	2.39277	8.47991e-05	0.0212792	relapse_h
A110R_peak_99451a	2.97892	8.53228e-05	0.0213889	relapse_h
A192D_peak_22726	2.32318	8.54484e-05	0.0213987	relapse_h
A278D_peak_17107	-2.15043	8.57408e-05	0.0214502	relapse_l
A280R_peak_79110a	2.85027	8.70228e-05	0.0217488	relapse_h
A409D_peak_70062a	3.83788	8.71569e-05	0.0217603	relapse_h
A273R_peak_13986b	3.11326	8.72911e-05	0.0217718	relapse_h
A110R_peak_99287a	2.46266	8.75582e-05	0.0218129	relapse_h
A240R_peak_51303c	2.42546	8.76327e-05	0.0218129	relapse_h
A240R_peak_77b	2.69745	8.77826e-05	0.0218283	relapse_h
A374D_peak_65348c	3.70479	8.80317e-05	0.021839	relapse_h
A106D_peak_58212a	3.08974	8.79323e-05	0.021839	relapse_h
A273R_peak_118421d	2.13617	8.8091e-05	0.021839	relapse_h
A496R_peak_103249	3.44808	8.82499e-05	0.0218564	relapse_h
A409D_peak_63201a	3.27591	8.84928e-05	0.0218946	relapse_h
A374D_peak_65655a	2.60423	8.89188e-05	0.0219634	relapse_h
A273R_peak_48348a	2.96192	8.89487e-05	0.0219634	relapse_h
A374D_peak_47545	2.5875	8.9937e-05	0.0221853	relapse_h
A390R_1_lib_peak_31424	2.36567	9.04531e-05	0.0222903	relapse_h
A477R_peak_77776b	3.1294	9.07988e-05	0.0223087	relapse_h
A413R_peak_71395	-2.73473	9.0657e-05	0.0223087	relapse_l
A259RR_1_lib_peak_41380e	2.85929	9.07626e-05	0.0223087	relapse_h
A385R_peak_37896a	2.863	9.09e-05	0.0223113	relapse_h
A260R_peak_69714f	2.86766	9.16005e-05	0.0223736	relapse_h
A260R_peak_73028d	2.37838	9.15468e-05	0.0223736	relapse_h
A273R_peak_58358c	3.01251	9.13255e-05	0.0223736	relapse_h
A273R_peak_76901a	2.43802	9.14213e-05	0.0223736	relapse_h
A110R_peak_9450d	2.2873	9.16065e-05	0.0223736	relapse_h
A409D_peak_94554a	3.18918	9.27332e-05	0.0225227	relapse_h
A226R_peak_68267b	3.25703	9.28555e-05	0.0225227	relapse_h
A475D_peak_31355a	2.78894	9.24232e-05	0.0225227	relapse_h
A226R_peak_11740b	3.03187	9.23432e-05	0.0225227	relapse_h
A150R_peak_25915a	2.53822	9.27397e-05	0.0225227	relapse_h
A150R_peak_1361a	2.39859	9.27932e-05	0.0225227	relapse_h
A240R_peak_82513b	3.022	9.25506e-05	0.0225227	relapse_h
A259RR_1_lib_peak_18934	3.6318	9.30212e-05	0.0225407	relapse_h
A240R_peak_4112b	2.48319	9.31271e-05	0.0225442	relapse_h
A419R_peak_24899	2.48159	9.45244e-05	0.0228601	relapse_h
A148R_peak_41849b	2.6024	9.47544e-05	0.0228933	relapse_h
A237RR_peak_38069b	2.56041	9.49696e-05	0.0229229	relapse_h
A110R_peak_6750a	3.35756	9.51064e-05	0.0229335	relapse_h
A419R_peak_67886c	3.14162	9.62893e-05	0.023185	relapse_h
A110R_peak_78424	2.99865	9.63374e-05	0.023185	relapse_h
A240D_peak_38631a	2.74903	9.65804e-05	0.0232209	relapse_h
A226R_peak_70408	3.05095	9.6919e-05	0.0232787	relapse_h
A198R_peak_58918c	2.66227	9.70094e-05	0.0232787	relapse_h
A110R_peak_21949a	4.02808	9.71164e-05	0.0232817	relapse_h
A292R_peak_42044	2.89836	9.72295e-05	0.0232862	relapse_h
A259RR_1_lib_peak_9480	2.19271	9.74096e-05	0.0233068	relapse_h
A121R_peak_16766c	2.8193	9.78175e-05	0.0233817	relapse_h
A273R_peak_31627	3.04655	9.7978e-05	0.0233974	relapse_h
A240R_peak_87776a	2.68965	9.8194e-05	0.0234159	relapse_h
A273R_peak_49738b	2.84541	9.83683e-05	0.0234159	relapse_h
A273R_peak_17185c	2.66115	9.84346e-05	0.0234159	relapse_h
A273R_peak_1121a	3.17565	9.84124e-05	0.0234159	relapse_h
A240D_peak_92927a	2.94312	9.87639e-05	0.023449	relapse_h
A240D_peak_54689b	2.35763	9.86994e-05	0.023449	relapse_h
A350R_peak_45781a	3.48999	9.88646e-05	0.0234504	relapse_h
A429D_peak_27539b	2.90523	9.97699e-05	0.0234877	relapse_h
A259RR_1_lib_peak_36624b	1.86861	9.96828e-05	0.0234877	relapse_h
A273R_peak_20153a	3.35411	9.95425e-05	0.0234877	relapse_h
A110R_peak_97890c	3.13241	9.93337e-05	0.0234877	relapse_h
A260R_peak_44961b	2.97569	9.97098e-05	0.0234877	relapse_h
A389R1_1_lib_peak_48910b	2.36501	9.9878e-05	0.0234877	relapse_h
A273R_peak_32004b	3.34227	9.91274e-05	0.0234877	relapse_h
A110R_peak_75198	2.97427	9.96626e-05	0.0234877	relapse_h
A173R_peak_42681b	2.89567	9.97863e-05	0.0234877	relapse_h
A260R_peak_15906	3.06986	0.00010004	0.0235033	relapse_h
A280R_peak_96119	2.90325	0.000100159	0.0235089	relapse_h
A273R_peak_45846	3.60071	0.000100388	0.0235403	relapse_h
A260R_peak_51354a	2.75896	0.000100794	0.0235461	relapse_h
A374D_peak_30921c	3.16585	0.000100774	0.0235461	relapse_h
A419R_peak_137381a	3.02382	0.000100704	0.0235461	relapse_h
A260R_peak_71818a	2.42932	0.000100793	0.0235461	relapse_h
A269R_peak_10072	2.30698	0.00010105	0.02358	relapse_h
A110R_peak_1757c	3.19086	0.00010113	0.02358	relapse_h
A110R_peak_93448b	3.0011	0.000101458	0.0236341	relapse_h
A106D_peak_97492c	-2.22753	0.000102149	0.0237728	relapse_l
A413R_peak_26484	-3.09277	0.000102641	0.0238647	relapse_l
A110R_peak_20256a	3.38327	0.00010283	0.0238861	relapse_h
A278R_1_peak_29887a	2.67225	0.00010316	0.0239402	relapse_h
A198D_peak_44181a	2.40381	0.000103467	0.0239889	relapse_h
A148R_peak_110397	-2.5037	0.000104082	0.024068	relapse_l
A260R_peak_68b	2.64142	0.0001041	0.024068	relapse_h
A213L_peak_115912b	-2.74662	0.000103923	0.024068	relapse_l
A260R_peak_27065d	2.55532	0.000104533	0.0241414	relapse_h
A414D_peak_56319i	2.52435	0.000104613	0.0241414	relapse_h
A100R_peak_82287a	-2.1934	0.000105351	0.024289	relapse_l
A192R_peak_48631b	2.46707	0.000105676	0.0243412	relapse_h
A192R_peak_143835	-2.64806	0.000106276	0.0244566	relapse_l
A273R_peak_20116b	3.32612	0.00010657	0.0244785	relapse_h
A226R_peak_70732b	2.89964	0.000106492	0.0244785	relapse_h
A110R_peak_69552c	2.30029	0.00010683	0.0245155	relapse_h
A226R_peak_87165d	2.76608	0.000107256	0.0245903	relapse_h
A121R_peak_93783c	2.47377	0.000107553	0.0246355	relapse_h
A213L_peak_81574a	-2.40993	0.000108372	0.0248001	relapse_l
A259D_peak_90829a	-2.50252	0.000108504	0.0248075	relapse_l
A374D_peak_21856c	2.9943	0.000108832	0.0248365	relapse_h
A213L_peak_105167	3.45912	0.000108818	0.0248365	relapse_h
A262R_peak_81372f	2.60146	0.000109005	0.0248529	relapse_h
A116R_peak_38977a	2.62026	0.000110121	0.0249605	relapse_h
A280R_peak_105587d	2.36866	0.000109651	0.0249605	relapse_h
A409D_peak_71696a	3.11	0.000110184	0.0249605	relapse_h
A273R_peak_64707b	3.12047	0.000109732	0.0249605	relapse_h
A192R_peak_74599b	2.93849	0.000110183	0.0249605	relapse_h
A269R_peak_48339b	3.21919	0.000109853	0.0249605	relapse_h
A174R_peak_19643f	-2.81433	0.000109897	0.0249605	relapse_l
A273R_peak_65602b	2.99363	0.000110303	0.0249645	relapse_h
A475D_peak_33479	2.93044	0.000110409	0.0249655	relapse_h
A419R_peak_50006a	2.92815	0.000110517	0.0249671	relapse_h
A390R_1_lib_peak_60519b	2.64203	0.000110841	0.0250174	relapse_h
A237RR_peak_116044b	3.4757	0.000111011	0.0250254	relapse_h
A240R_peak_41087a	2.45763	0.000111079	0.0250254	relapse_h
A475D_peak_67999b	-3.27932	0.000111797	0.0251643	relapse_l
A475D_peak_38706d	2.44132	0.000111921	0.0251691	relapse_h
A414D_peak_116286	3.21702	0.000112708	0.0253231	relapse_h
A213L_peak_81047a	-2.5758	0.00011293	0.0253499	relapse_l
A110R_peak_37006e	2.91151	0.000113122	0.02537	relapse_h
A233R_peak_9802a	2.50104	0.000113432	0.0254163	relapse_h
A259RR_1_lib_peak_27815	3.35548	0.000113562	0.0254224	relapse_h
A374D_peak_79311b	2.67019	0.000113671	0.0254237	relapse_h
A472D_peak_61745	2.52092	0.000114408	0.0255654	relapse_h
A273R_peak_50305a	3.4728	0.000115123	0.0257021	relapse_h
A273R_peak_100187b	3.01795	0.000115321	0.025723	relapse_h
A413R_peak_42168	-2.10466	0.000115432	0.0257245	relapse_l
A450R_peak_65770	2.55128	0.000115941	0.0258147	relapse_h
A226R_peak_1586d	2.82849	0.000116672	0.0259211	relapse_h
A233R_peak_26478c	3.06723	0.000116673	0.0259211	relapse_h
A174R_peak_54337a	-3.1988	0.000116734	0.0259211	relapse_l
A429D_peak_39558d	2.33164	0.000117334	0.0260309	relapse_h
A413R_peak_43156b	-2.04799	0.000117661	0.0260566	relapse_l
A385R_peak_13295	2.74145	0.000117575	0.0260566	relapse_h
A273R_peak_38250a	2.85537	0.000117824	0.0260694	relapse_h
A226R_peak_82393a	2.77333	0.00011795	0.0260737	relapse_h
A429D_peak_62839b	2.77138	0.000118515	0.0261547	relapse_h
A150R_peak_31789	2.65982	0.000118846	0.0261547	relapse_h
A148R_peak_438	2.41926	0.000118817	0.0261547	relapse_h
A475D_peak_71800p	-2.5983	0.000118556	0.0261547	relapse_l
A280D_peak_131	2.30734	0.000118675	0.0261547	relapse_h
A269R_peak_37727a	2.17442	0.000119046	0.0261755	relapse_h
A374D_peak_370c	2.46273	0.000119562	0.0262254	relapse_h
A292R_peak_37566b	2.93193	0.000119626	0.0262254	relapse_h
A390R_1_lib_peak_38189	3.1136	0.000119615	0.0262254	relapse_h
A110R_peak_37863	2.88889	0.000119698	0.0262254	relapse_h
A226R_peak_70690b	2.69462	0.00012011	0.0262924	relapse_h
A374D_peak_42232k	1.96371	0.000120604	0.0263714	relapse_h
A273R_peak_47422b	2.90103	0.000120685	0.0263714	relapse_h
A110R_peak_55809	3.28051	0.000120791	0.0263714	relapse_h
A350R_peak_103410b	2.83378	0.000121066	0.0263847	relapse_h
A155RR_peak_117205b	-2.6695	0.000121062	0.0263847	relapse_l
A280R_peak_1918e	2.42381	0.000121588	0.0264518	relapse_h
A192R_peak_81409	-2.45776	0.000121571	0.0264518	relapse_l
A273R_peak_57698	3.16462	0.000121759	0.0264658	relapse_h
A260R_peak_109828a	2.67795	0.000122181	0.0265339	relapse_h
A273R_peak_94797a	2.76069	0.000122455	0.0265701	relapse_h
A425D_peak_7036a	2.89198	0.000122665	0.0265924	relapse_h
A129R_peak_65082b	2.45954	0.000122997	0.0266409	relapse_h
A273R_peak_95198a	3.29043	0.000123392	0.0267031	relapse_h
A280D_peak_105566	2.36053	0.000124027	0.026817	relapse_h
A364R1_1_lib_peak_5897b	-2.41417	0.000124784	0.0268864	relapse_l
A192D_peak_67599b	2.93561	0.00012468	0.0268864	relapse_h
A273R_peak_21125b	3.48711	0.000124472	0.0268864	relapse_h
A455R1_1_lib_peak_55475	2.7648	0.000124778	0.0268864	relapse_h
A198R_peak_111209b	3.1181	0.000125256	0.0269412	relapse_h
A473R_peak_45043e	2.41949	0.000125251	0.0269412	relapse_h
A110R_peak_85953	2.56785	0.000125488	0.0269467	relapse_h
A121R_peak_71436a	3.1946	0.000125718	0.0269467	relapse_h
A475D_peak_46268b	-2.11732	0.000125585	0.0269467	relapse_l
A110R_peak_14151d	3.36863	0.000125647	0.0269467	relapse_h
A100R_peak_94986g	2.02768	0.000126313	0.0270507	relapse_h
A273R_peak_45629b	2.13027	0.00012646	0.0270588	relapse_h
A262R_peak_91853a	3.15851	0.000126963	0.0271193	relapse_h
A110R_peak_83210	3.01893	0.000126896	0.0271193	relapse_h
A350R_peak_44019c	3.1243	0.000127308	0.02715	relapse_h
A226R_peak_93572c	2.58266	0.000127326	0.02715	relapse_h
A260R_peak_36775	2.43599	0.000127646	0.0271947	relapse_h
A496R_peak_41306	2.33294	0.000127782	0.0272003	relapse_h
A374D_peak_41683	2.34003	0.000128084	0.0272409	relapse_h
A273R_peak_126597	2.31619	0.000128634	0.0273345	relapse_h
A273R_peak_56454c	3.33332	0.000129008	0.0273903	relapse_h
A150D_1_peak_88642b	3.15104	0.000129363	0.0273949	relapse_h
A262R_peak_89183a	3.21848	0.000129229	0.0273949	relapse_h
A121R_peak_53526a	2.91155	0.000129279	0.0273949	relapse_h
A409D_peak_27619f	3.2485	0.000129833	0.0274709	relapse_h
A228R_1_lib_peak_50652a	2.92931	0.000130568	0.0276028	relapse_h
A401D_peak_7385	2.21972	0.000131302	0.0277343	relapse_h
A409D_peak_38688b	3.60846	0.000131484	0.0277422	relapse_h
A110R_peak_34812	2.99653	0.000131564	0.0277422	relapse_h
A278D_peak_18511b	-2.32922	0.000131726	0.0277526	relapse_l
A110R_peak_46125a	3.10042	0.000131862	0.0277546	relapse_h
A240D_peak_79969a	3.00064	0.00013196	0.0277546	relapse_h
A350R_peak_11142b	3.33582	0.000132429	0.0278085	relapse_h
A148R_peak_23668c	2.3492	0.000132442	0.0278085	relapse_h
A413R_peak_62502	-2.3931	0.000132649	0.0278118	relapse_l
A110R_peak_929a	2.42112	0.000132683	0.0278118	relapse_h
A425D_peak_21376a	3.80272	0.000132997	0.0278541	relapse_h
A273R_peak_100098c	3.01483	0.00013395	0.0280298	relapse_h
A273R_peak_124436b	2.74263	0.00013415	0.028048	relapse_h
A292R_peak_36425a	3.50078	0.000134831	0.0281664	relapse_h
A350R_peak_37261	2.24434	0.000135217	0.0282156	relapse_h
A110R_peak_19334b	2.69838	0.000135295	0.0282156	relapse_h
A226R_peak_68868	2.36596	0.000135513	0.0282372	relapse_h
A374D_peak_90185d	2.50325	0.000136191	0.0283546	relapse_h
A118R_peak_57112b	-2.84424	0.000136548	0.0283924	relapse_l
A262R_peak_77636a	3.08804	0.000136602	0.0283924	relapse_h
A110R_peak_37051a	2.31608	0.000137256	0.0285042	relapse_h
A278D_peak_57621	-2.61194	0.000137658	0.0285288	relapse_l
A174R_peak_84687s	-2.20764	0.000137679	0.0285288	relapse_l
A100R_peak_48630	-2.72803	0.000137721	0.0285288	relapse_l
A100R_peak_14428	-2.23794	0.00013795	0.0285385	relapse_l
A273R_peak_124004a	2.57085	0.000137999	0.0285385	relapse_h
A284R_peak_117114	2.85419	0.000138777	0.0286515	relapse_h
A409D_peak_12480d	2.68555	0.000138776	0.0286515	relapse_h
A110R_peak_99332b	3.62692	0.000138977	0.0286687	relapse_h
A273R_peak_119661b	2.94177	0.000139099	0.0286699	relapse_h
A228R_1_lib_peak_41124c	2.44849	0.000139287	0.0286848	relapse_h
A409D_peak_47115b	2.42769	0.000139825	0.0287236	relapse_h
A350R_peak_37467	2.29147	0.000139824	0.0287236	relapse_h
A374D_peak_65308	3.38114	0.000139613	0.0287236	relapse_h
A240R_peak_78906b	2.66902	0.00014033	0.0287575	relapse_h
A273R_peak_99604b	3.47301	0.000140339	0.0287575	relapse_h
A273R_peak_63653p	2.71397	0.000140281	0.0287575	relapse_h
A233D_peak_25744b	2.84971	0.000140861	0.0288405	relapse_h
A110R_peak_57438a	3.27571	0.000141475	0.0289423	relapse_h
A409D_peak_53772a	3.43233	0.000142304	0.0290636	relapse_h
A148R_peak_68914b	2.60312	0.000142242	0.0290636	relapse_h
A429D_peak_85058b	2.70694	0.000142913	0.0291158	relapse_h
A100R_peak_10610a	2.26707	0.000142802	0.0291158	relapse_h
A110R_peak_31590b	3.48068	0.000142888	0.0291158	relapse_h
A374D_peak_39977	2.89078	0.000143113	0.0291325	relapse_h
A233R_peak_32197d	2.60164	0.000143655	0.0292188	relapse_h
A409D_peak_41247c	3.06719	0.000144029	0.0292707	relapse_h
A273R_peak_321b	2.75622	0.000144274	0.0292964	relapse_h
A259D_peak_119798b	-3.12696	0.000144527	0.0293236	relapse_l
A292R_peak_118868b	-2.82159	0.000144899	0.029375	relapse_l
A278R_1_peak_52588b	2.80961	0.000145117	0.029395	relapse_h
A213L_peak_94515bq	-2.05542	0.000145711	0.0294911	relapse_l
A174R_peak_103062u	-2.39627	0.00014599	0.0295236	relapse_l
A374D_peak_55784b	2.94422	0.000147105	0.0297246	relapse_h
A100R_peak_19004	-2.79683	0.000147535	0.0297384	relapse_l
A174R_peak_3002f	-2.79091	0.000147308	0.0297384	relapse_l
A110R_peak_61905b	2.89522	0.000147459	0.0297384	relapse_h
A280R_peak_53881b	2.14627	0.0001483	0.0298683	relapse_h
A389R1_1_lib_peak_59145	2.31511	0.00014892	0.0299687	relapse_h
A233R_peak_70315d	2.03779	0.000149311	0.030023	relapse_h
A100R_peak_21623b	-3.09232	0.000149534	0.0300433	relapse_l
A390R_1_lib_peak_21763c	2.55755	0.000149889	0.0300692	relapse_h
A292R_peak_26319d	2.63518	0.000149907	0.0300692	relapse_h
A273R_peak_60837a	2.92257	0.000150451	0.0301539	relapse_h
A100R_peak_67671	3.34311	0.000150798	0.0301833	relapse_h
A390R_1_lib_peak_12861	2.89066	0.000150842	0.0301833	relapse_h
A422R_peak_40702	2.58372	0.000151175	0.0302009	relapse_h
A110R_peak_13331a	2.69469	0.000151137	0.0302009	relapse_h
A389R1_1_lib_peak_30897	2.67756	0.000151358	0.0302131	relapse_h
A150D_1_peak_24596	2.46519	0.000151607	0.0302383	relapse_h
A374D_peak_55779c	2.75035	0.000152009	0.030294	relapse_h
A110R_peak_34574c	1.94109	0.000152376	0.0303427	relapse_h
A273R_peak_19330b	6.08137	0.000152885	0.0304195	relapse_h
A226R_peak_83571b	2.41111	0.000153387	0.0304949	relapse_h
A477R_peak_55106c	3.48102	0.000154005	0.0305932	relapse_h
A273R_peak_51525b	2.9555	0.000154386	0.0306016	relapse_h
A259RR_1_lib_peak_44012	2.00765	0.000154219	0.0306016	relapse_h
A110R_peak_14236a	3.33635	0.00015442	0.0306016	relapse_h
A455R1_1_lib_peak_50542a	2.08646	0.000155027	0.0306728	relapse_h
A280R_peak_42707d	3.05278	0.000154933	0.0306728	relapse_h
A419R_peak_75015	2.23087	0.000155829	0.0308067	relapse_h
A409D_peak_60031b	2.84831	0.000156198	0.0308304	relapse_h
A259D_peak_119798g	-2.77067	0.000156121	0.0308304	relapse_l
A472D_peak_50027a	3.04116	0.000156907	0.0309439	relapse_h
A269R_peak_107785a	2.45538	0.000157024	0.0309439	relapse_h
A273R_peak_36313a	3.29998	0.000157174	0.0309488	relapse_h
A198R_peak_52570	2.88421	0.000157377	0.0309641	relapse_h
A192R_peak_131568	2.86126	0.000157754	0.0310134	relapse_h
A409D_peak_69664d	3.21397	0.000159178	0.0312436	relapse_h
A273R_peak_20432a	3.15805	0.000159092	0.0312436	relapse_h
A259RR_1_lib_peak_48741a	3.11829	0.000159958	0.0313718	relapse_h
A100R_peak_39355	2.85952	0.000160173	0.0313884	relapse_h
A110R_peak_57454b	2.9976	0.000160297	0.0313884	relapse_h
A429D_peak_64154b	3.60772	0.000160664	0.0314353	relapse_h
A213L_peak_86293b	-2.38741	0.000161047	0.0314357	relapse_l
A259RR_1_lib_peak_33324b	3.2187	0.000160913	0.0314357	relapse_h
A226R_peak_15936c	2.29478	0.000161018	0.0314357	relapse_h
A292R_peak_34218b	3.40394	0.000161428	0.0314777	relapse_h
A454R_peak_22735d	3.24339	0.000161615	0.0314777	relapse_h
A409D_peak_10860	3.08025	0.000161645	0.0314777	relapse_h
A423D_peak_36269	3.34787	0.000163574	0.0316617	relapse_h
A417D_peak_2785b	3.03167	0.00016289	0.0316617	relapse_h
A240D_peak_110739d	2.61648	0.000163016	0.0316617	relapse_h
A100R_peak_12583c	-2.13945	0.000163616	0.0316617	relapse_l
A110R_peak_67104	3.45802	0.000163114	0.0316617	relapse_h
A110R_peak_6962	2.62637	0.000163379	0.0316617	relapse_h
A374D_peak_1071b	2.60484	0.000163458	0.0316617	relapse_h
A273R_peak_46888	2.26928	0.000162947	0.0316617	relapse_h
A278D_peak_72843f	-2.13806	0.000164402	0.0317641	relapse_l
A273R_peak_64153b	3.53013	0.000164384	0.0317641	relapse_h
A269R_peak_66678e	2.72195	0.000164783	0.0318128	relapse_h
A273R_peak_79949a	3.11705	0.000165283	0.0318843	relapse_h
A273R_peak_27841a	3.23882	0.000165751	0.0319498	relapse_h
A110R_peak_10049b	2.93158	0.000165961	0.031953	relapse_h
A226R_peak_110752	2.46422	0.000166027	0.031953	relapse_h
A278R_1_peak_84441a	2.91852	0.000167276	0.0321683	relapse_h
A273R_peak_53859e	2.50596	0.000167731	0.0322097	relapse_h
A429D_peak_34434b	3.08005	0.000167752	0.0322097	relapse_h
A110D_peak_71402b	-2.05424	0.000168442	0.0323029	relapse_l
A451D_peak_15727b	3.11635	0.000168533	0.0323029	relapse_h
A110R_peak_79514	3.30787	0.00016863	0.0323029	relapse_h
A110R_peak_34771	3.57045	0.000168875	0.0323249	relapse_h
A106D_peak_13495b	2.67842	0.000169405	0.0323343	relapse_h
A350R_peak_9994	2.19004	0.00016936	0.0323343	relapse_h
A110R_peak_47597b	2.49556	0.000169579	0.0323343	relapse_h
A409D_peak_953b	2.55797	0.000169233	0.0323343	relapse_h
A110R_peak_95167a	2.88214	0.000169541	0.0323343	relapse_h
A269R_peak_17224b	3.39049	0.000170587	0.0325013	relapse_h
A213L_peak_14055a	2.39854	0.000170856	0.0325274	relapse_h
A226R_peak_38452a	2.5056	0.000171057	0.0325407	relapse_h
A374D_peak_39309c	2.4041	0.000172199	0.0327327	relapse_h
A419D_peak_39855	3.40423	0.000172806	0.0327724	relapse_h
A240D_peak_13740b	2.94304	0.000172708	0.0327724	relapse_h
A273R_peak_81555a	2.26217	0.000172599	0.0327724	relapse_h
A429D_peak_7934b	2.57074	0.00017347	0.0328226	relapse_h
A198R_peak_1317a	2.36623	0.000173371	0.0328226	relapse_h
A192D_peak_74	3.14522	0.000173312	0.0328226	relapse_h
A451D_peak_85502b	-2.31918	0.000173775	0.0328268	relapse_l
A389R1_1_lib_peak_42900b	2.14857	0.000173634	0.0328268	relapse_h
A450R_peak_85614b	3.13084	0.000173891	0.0328268	relapse_h
A237RR_peak_65385b	1.99391	0.000174254	0.0328646	relapse_h
A278D_peak_103687b	3.52751	0.000174357	0.0328646	relapse_h
A409D_peak_33350b	2.40937	0.000174664	0.0328973	relapse_h
A273R_peak_22361c	2.60804	0.000174888	0.0329145	relapse_h
A106D_peak_78040a	2.54785	0.000175049	0.0329195	relapse_h
A273R_peak_124001a	2.53725	0.000175995	0.0330723	relapse_h
A110R_peak_19277b	3.41415	0.000176561	0.0331535	relapse_h
A240R_peak_17771d	2.55275	0.0001767	0.0331543	relapse_h
A390R_1_lib_peak_19127	2.8417	0.000177174	0.033218	relapse_h
A259D_peak_64616g	-2.78424	0.00017778	0.0333064	relapse_l
A374D_peak_30946c	2.15637	0.000178224	0.0333642	relapse_h
A110R_peak_4588	3.35852	0.000178475	0.033386	relapse_h
A110R_peak_3384b	3.31083	0.000178773	0.0334087	relapse_h
A110R_peak_61912	2.72788	0.000178868	0.0334087	relapse_h
A110R_peak_14178d	3.08461	0.000179269	0.0334332	relapse_h
A260R_peak_15712d	2.41435	0.000179264	0.0334332	relapse_h
A414D_peak_9432d	2.4103	0.000180037	0.0335004	relapse_h
A110R_peak_8132d	2.71998	0.000179833	0.0335004	relapse_h
A233R_peak_85251bu	-2.28015	0.000180036	0.0335004	relapse_l
A110R_peak_7722b	2.35311	0.000180385	0.0335398	relapse_h
A477R_peak_162	2.65437	0.00018096	0.0336216	relapse_h
A273R_peak_8607c	3.25522	0.000181457	0.0336379	relapse_h
A414D_peak_78252a	2.23347	0.000181187	0.0336379	relapse_h
A273R_peak_319b	3.03466	0.00018137	0.0336379	relapse_h
A260R_peak_32971f	2.14502	0.000181734	0.033664	relapse_h
A409D_peak_79305	2.73764	0.000182223	0.0336993	relapse_h
A260R_peak_79878a	2.68777	0.00018221	0.0336993	relapse_h
A374D_peak_87718	2.98007	0.000182334	0.0336993	relapse_h
A409D_peak_64503b	2.27857	0.000182741	0.0337098	relapse_h
A280R_peak_87875b	2.7435	0.000182973	0.0337098	relapse_h
A110R_peak_24212b	3.35745	0.000183073	0.0337098	relapse_h
A260R_peak_64f	2.38396	0.000182907	0.0337098	relapse_h
A454R_peak_22843b	2.69267	0.000182758	0.0337098	relapse_h
A451D_peak_90210	2.35476	0.000183574	0.0337768	relapse_h
A374D_peak_56887b	3.60752	0.000184126	0.0338352	relapse_h
A278D_peak_88606b	-2.15486	0.000184265	0.0338352	relapse_l
A273R_peak_113183a	2.56273	0.000184303	0.0338352	relapse_h
A390R_1_lib_peak_46345	2.38381	0.000184444	0.0338361	relapse_h
A106D_peak_85416b	-2.63855	0.000184846	0.0338846	relapse_l
A450R_peak_67256a	2.29578	0.000185435	0.0339422	relapse_h
A110R_peak_64257a	2.19898	0.000185381	0.0339422	relapse_h
A429D_peak_45919c	2.4608	0.000186044	0.0340285	relapse_h
A273R_peak_112540c	2.76628	0.000186595	0.0341039	relapse_h
A454R_peak_23021b	2.7231	0.000186926	0.0341391	relapse_h
A110R_peak_9441b	2.15456	0.000187291	0.0341783	relapse_h
A110R_peak_26070	3.53795	0.000187417	0.0341783	relapse_h
A110R_peak_14229	2.65835	0.000187796	0.0342221	relapse_h
A237RR_peak_37682	3.13367	0.000188043	0.0342418	relapse_h
A226R_peak_70211b	2.6125	0.000188303	0.0342639	relapse_h
A475D_peak_52512a	2.81858	0.000188997	0.0343648	relapse_h
A110R_peak_44206	2.89797	0.000189353	0.0343829	relapse_h
A273R_peak_128366	2.38263	0.000189374	0.0343829	relapse_h
A259RR_1_lib_peak_59901h	2.53816	0.000191064	0.0344259	relapse_h
A118R_peak_38080d	2.50741	0.000191107	0.0344259	relapse_h
A110R_peak_36033b	2.41837	0.000190859	0.0344259	relapse_h
A273R_peak_61251b	2.85968	0.000190153	0.0344259	relapse_h
A475D_peak_88673a	-2.24281	0.000190045	0.0344259	relapse_l
A259D_peak_77136j	-1.85368	0.000190404	0.0344259	relapse_l
A155RR_peak_94155	2.97788	0.000190178	0.0344259	relapse_h
A273R_peak_95561b	2.55302	0.000189869	0.0344259	relapse_h
A174R_peak_76059b	-2.46404	0.000190629	0.0344259	relapse_l
A419R_peak_5478a	2.70627	0.000190827	0.0344259	relapse_h
A278R_1_peak_245	2.41201	0.000191145	0.0344259	relapse_h
A455R1_1_lib_peak_16332	3.22393	0.000191504	0.0344447	relapse_h
A110R_peak_7956	2.4769	0.000191528	0.0344447	relapse_h
A213L_peak_52558b	-2.21128	0.000191705	0.0344514	relapse_l
A389R1_1_lib_peak_1002	2.37816	0.000192304	0.0345339	relapse_h
A192D_peak_72835b	-2.48676	0.000192759	0.0345905	relapse_l
A116R_peak_39986d	2.37559	0.000193065	0.0346202	relapse_h
A110R_peak_100194	2.79667	0.000193442	0.0346375	relapse_h
A192D_peak_14997	2.68403	0.000193391	0.0346375	relapse_h
A374D_peak_57243e	2.38975	0.000193817	0.0346795	relapse_h
A273R_peak_38192b	3.26439	0.000194225	0.0347022	relapse_h
A110R_peak_14751	3.05523	0.000194209	0.0347022	relapse_h
A280R_peak_28494	2.97378	0.000194555	0.0347361	relapse_h
A409D_peak_94961	2.18158	0.000195416	0.0348645	relapse_h
A273R_peak_13946	5.65003	0.000195905	0.0349266	relapse_h
A197R_peak_82115b	2.4258	0.000196403	0.0349774	relapse_h
A419R_peak_43150	2.90565	0.000196474	0.0349774	relapse_h
A273R_peak_15767b	2.81583	0.000197347	0.0350823	relapse_h
A280D_peak_82627a	2.67866	0.000197332	0.0350823	relapse_h
A273R_peak_50706b	3.05288	0.000197939	0.0351623	relapse_h
A240R_peak_116269c	3.53471	0.000198152	0.0351665	relapse_h
A409D_peak_107514a	2.01744	0.000198248	0.0351665	relapse_h
A273R_peak_23396g	2.67461	0.000199407	0.0352708	relapse_h
A280R_peak_1117n	2.428	0.000199244	0.0352708	relapse_h
A150R_peak_27205a	2.19907	0.000199013	0.0352708	relapse_h
A110R_peak_26501a	2.66969	0.000199279	0.0352708	relapse_h
A451D_peak_106919b	2.5348	0.00019988	0.0353292	relapse_h
A273R_peak_100289b	2.69502	0.000200809	0.035468	relapse_h
A273R_peak_112546b	2.9977	0.000201007	0.0354774	relapse_h
A273R_peak_113483b	2.48548	0.000201652	0.0355659	relapse_h
A174R_peak_84454a	-2.75493	0.000201888	0.0355822	relapse_l
A273R_peak_95633a	2.4673	0.000202287	0.0356271	relapse_h
A260R_peak_6944d	2.37769	0.000202793	0.0356906	relapse_h
A237RR_peak_49807c	2.74975	0.000203093	0.0357181	relapse_h
A278D_peak_70747c	-1.94813	0.00020382	0.0358054	relapse_l
A150R_peak_141194a	2.37947	0.00020388	0.0358054	relapse_h
A150R_peak_53324b	2.78845	0.000204783	0.0359385	relapse_h
A429D_peak_19980	3.1726	0.000205005	0.0359519	relapse_h
A273R_peak_46658a	2.98516	0.000206053	0.03611	relapse_h
A110R_peak_11072	3.04732	0.000206366	0.0361303	relapse_h
A278D_peak_12626b	2.80605	0.000206461	0.0361303	relapse_h
A226R_peak_26479b	3.27475	0.000206883	0.0361785	relapse_h
A472D_peak_76570b	2.48037	0.00020726	0.0362187	relapse_h
A174R_peak_70355a	-2.40774	0.000209008	0.0364974	relapse_l
A273R_peak_57221	2.8267	0.00020915	0.0364974	relapse_h
A273R_peak_67543b	3.78648	0.000210913	0.036779	relapse_h
A390R_1_lib_peak_24313	2.73766	0.000211073	0.0367809	relapse_h
A409D_peak_75304b	2.77	0.00021168	0.0368606	relapse_h
A121R_peak_55136f	2.33712	0.000212845	0.0370114	relapse_h
A110R_peak_22876	3.4768	0.000212794	0.0370114	relapse_h
A174R_peak_52553h	-2.28687	0.000213053	0.0370151	relapse_l
A174R_peak_2616bd	-2.55961	0.000213166	0.0370151	relapse_l
A409D_peak_63822a	2.36611	0.000214427	0.0370566	relapse_h
A213L_peak_62381d	3.08475	0.000213588	0.0370566	relapse_h
A110R_peak_91209	3.50877	0.000213917	0.0370566	relapse_h
A390R_1_lib_peak_8851b	2.36833	0.000214234	0.0370566	relapse_h
A173R_peak_92036	-2.41551	0.000214509	0.0370566	relapse_l
A273R_peak_20151d	3.24645	0.000214606	0.0370566	relapse_h
A259RR_1_lib_peak_26171	2.13441	0.000213937	0.0370566	relapse_h
A110R_peak_30773	2.91098	0.000214408	0.0370566	relapse_h
A228R_1_lib_peak_24018b	2.5741	0.00021561	0.0371991	relapse_h
A110R_peak_60880	2.30071	0.000215732	0.0371991	relapse_h
A240D_peak_38655a	3.03484	0.000215949	0.0372104	relapse_h
A237RR_peak_101264a	2.9474	0.000216385	0.0372289	relapse_h
A259D_peak_13750b	-2.76077	0.000216266	0.0372289	relapse_l
A259D_peak_120370b	-2.67389	0.000216509	0.0372289	relapse_l
A213L_peak_16659c	2.64445	0.000217029	0.0372925	relapse_h
A273R_peak_108154a	2.69019	0.000217264	0.0373068	relapse_h
A118R_peak_107133b	2.81976	0.000218717	0.0374604	relapse_h
A409D_peak_87898a	2.52187	0.000219068	0.0374604	relapse_h
A260R_peak_98141	-2.23221	0.000218584	0.0374604	relapse_l
A278D_peak_21791b	-2.1529	0.000218905	0.0374604	relapse_l
A110R_peak_28916	2.70405	0.000218369	0.0374604	relapse_h
A419R_peak_115320a	2.14907	0.000219023	0.0374604	relapse_h
A259D_peak_79035b	-2.38461	0.000219329	0.037479	relapse_l
A260R_peak_41874i	2.26735	0.00021993	0.0375557	relapse_h
A157R_peak_42021d	2.86507	0.00022025	0.0375844	relapse_h
A228R_1_lib_peak_62979a	-2.60792	0.000220667	0.0375866	relapse_l
A110R_peak_23965c	2.458	0.00022072	0.0375866	relapse_h
A259D_peak_109697a	-2.37911	0.000220438	0.0375866	relapse_l
A110D_peak_64069c	1.83151	0.000221019	0.0376116	relapse_h
A192D_peak_16007b	2.6887	0.000222077	0.0377656	relapse_h
A409D_peak_75750	-2.72349	0.000222837	0.0378687	relapse_l
A409D_peak_69587a	2.45052	0.000223355	0.0379307	relapse_h
A350R_peak_76967	2.20765	0.000224813	0.0380635	relapse_h
A413R_peak_7382b	-2.91282	0.000224425	0.0380635	relapse_l
A110R_peak_3421d	3.4113	0.000224907	0.0380635	relapse_h
A110R_peak_96858a	2.65947	0.00022464	0.0380635	relapse_h
A226D_peak_106351a	-2.33834	0.000224493	0.0380635	relapse_l
A240D_peak_81318a	2.94688	0.000225206	0.0380878	relapse_h
A240D_peak_82637d	2.18202	0.000225678	0.0381416	relapse_h
A192R_peak_142775b	3.12391	0.000226159	0.0381967	relapse_h
A260R_peak_35813c	2.20024	0.000226777	0.0382749	relapse_h
A289RR_peak_33913n	2.25719	0.000228395	0.0384848	relapse_h
A273R_peak_23359	3.3504	0.000228488	0.0384848	relapse_h
A110R_peak_88790b	3.1115	0.000228221	0.0384848	relapse_h
A260R_peak_79613b	2.11912	0.000228827	0.0385064	relapse_h
A213L_peak_99352c	-2.83902	0.000228928	0.0385064	relapse_l
A292R_peak_45710a	-1.89382	0.000229407	0.0385607	relapse_l
A475D_peak_89637d	1.94286	0.000229826	0.0385786	relapse_h
A110R_peak_70605c	2.97401	0.000229723	0.0385786	relapse_h
A110R_peak_88727	2.43515	0.000230084	0.0385957	relapse_h
A389R1_1_lib_peak_53130f	1.79576	0.00023077	0.0386623	relapse_h
A280D_peak_88805e	2.14501	0.000230795	0.0386623	relapse_h
A451D_peak_18592b	2.03794	0.000231093	0.038686	relapse_h
A389R1_1_lib_peak_26338b	2.99085	0.000231885	0.0387012	relapse_h
A273R_peak_57693d	3.22754	0.000231558	0.0387012	relapse_h
A419D_peak_70035c	3.01179	0.000231772	0.0387012	relapse_h
A174R_peak_52555b	-2.6527	0.000232437	0.0387012	relapse_l
A110R_peak_1207d	3.16521	0.00023157	0.0387012	relapse_h
A477R_peak_57398a	2.16117	0.000232404	0.0387012	relapse_h
A414D_peak_129713	2.93315	0.000232071	0.0387012	relapse_h
A273R_peak_19974a	2.84015	0.000232363	0.0387012	relapse_h
A390D_peak_60400a	2.59865	0.000232718	0.0387218	relapse_h
A259D_peak_114492c	-2.71753	0.000233372	0.0388045	relapse_l
A240D_peak_78679b	2.44665	0.000233822	0.0388532	relapse_h
A269R_peak_64876	2.65986	0.000234981	0.0389706	relapse_h
A273R_peak_60706e	2.55465	0.000235318	0.0389706	relapse_h
A150D_1_peak_88202a	-2.13865	0.000235216	0.0389706	relapse_l
A278D_peak_21130b	-2.43981	0.000235035	0.0389706	relapse_l
A213L_peak_34017b	-2.55668	0.000235135	0.0389706	relapse_l
A409D_peak_22321c	2.30593	0.000235703	0.0390082	relapse_h
A455R1_1_lib_peak_18823	2.11511	0.00023645	0.0391056	relapse_h
A262R_peak_18792a	2.78361	0.000237222	0.039207	relapse_h
A240R_peak_78074c	2.36615	0.000237582	0.0392402	relapse_h
A240R_peak_116044	2.77417	0.000238383	0.0393352	relapse_h
A450R_peak_74095b	3.5713	0.000238476	0.0393352	relapse_h
A273R_peak_86228e	2.248	0.000240138	0.0395831	relapse_h
A173R_peak_54861f	1.95777	0.000240581	0.0396031	relapse_h
A273R_peak_29184a	2.68184	0.000240444	0.0396031	relapse_h
A150D_1_peak_98974a	-2.1552	0.000241053	0.0396545	relapse_l
A129D_1_lib_peak_78759	2.65632	0.000241643	0.0397251	relapse_h
A198R_peak_3927	2.59827	0.000241906	0.0397418	relapse_h
A110R_peak_1096a	2.29933	0.000242481	0.0398097	relapse_h
A110R_peak_28955a	2.56285	0.000242707	0.0398203	relapse_h
A226R_peak_41415	3.13786	0.000242969	0.0398369	relapse_h
A150D_1_peak_91768b	-2.3064	0.000243547	0.0399052	relapse_l
A280R_peak_53910d	2.08963	0.000244277	0.0399982	relapse_h
A364R1_1_lib_peak_44499a	3.0885	0.000244902	0.0400474	relapse_h
A129D_1_lib_peak_28053	2.70992	0.000244772	0.0400474	relapse_h
A226R_peak_16077	2.71929	0.000245562	0.0401289	relapse_h
A292R_peak_75598a	2.47647	0.000245822	0.0401447	relapse_h
A240D_peak_73877a	2.811	0.000246378	0.040209	relapse_h
A174R_peak_86964d	-2.07668	0.000246623	0.0402224	relapse_l
A148R_peak_38749a	2.43102	0.000246876	0.0402371	relapse_h
A419R_peak_56027a	2.72239	0.000247174	0.040259	relapse_h
A413R_peak_18179	-2.28247	0.000247664	0.0402857	relapse_l
A414D_peak_94310	2.88801	0.00024757	0.0402857	relapse_h
A374D_peak_82844c	2.67679	0.000248193	0.0403022	relapse_h
A273R_peak_126514a	3.23237	0.000248255	0.0403022	relapse_h
A450R_peak_87916	2.28559	0.000248062	0.0403022	relapse_h
A259RR_1_lib_peak_20884b	2.32874	0.000248639	0.040338	relapse_h
A197R_peak_37174b	3.19499	0.000248987	0.0403679	relapse_h
A409D_peak_68282	2.47283	0.000249565	0.0404351	relapse_h
A116R_peak_25308	3.01879	0.000249783	0.0404439	relapse_h
A292R_peak_57849b	2.83776	0.000250511	0.0404596	relapse_h
A475D_peak_45519b	2.81297	0.000250077	0.0404596	relapse_h
A278D_peak_91292	2.45604	0.00025045	0.0404596	relapse_h
A473D_peak_12014	2.24113	0.000250535	0.0404596	relapse_h
A278D_peak_57861b	-2.14218	0.000251922	0.0404702	relapse_l
A425D_peak_66206dd	-2.16486	0.000251877	0.0404702	relapse_l
A240D_peak_55524c	2.21903	0.000251373	0.0404702	relapse_h
A280R_peak_63171a	2.65866	0.000252009	0.0404702	relapse_h
A278D_peak_29422b	-2.09319	0.000252076	0.0404702	relapse_l
A233D_peak_94312b	2.91947	0.000251297	0.0404702	relapse_h
A110R_peak_97077	3.07368	0.000251958	0.0404702	relapse_h
A273R_peak_105777b	2.80215	0.000251147	0.0404702	relapse_h
A374D_peak_15973	2.51591	0.000250937	0.0404702	relapse_h
A364R1_1_lib_peak_9040	2.94845	0.000253013	0.0405604	relapse_h
A273R_peak_10540b	2.93535	0.000253082	0.0405604	relapse_h
A110R_peak_22862a	2.7441	0.000253131	0.0405604	relapse_h
A197D_peak_41026	2.98637	0.000253555	0.040602	relapse_h
A110R_peak_34147b	3.2177	0.00025391	0.0406325	relapse_h
A174R_peak_73635a	-2.38394	0.000254437	0.0406905	relapse_l
A409D_peak_52927b	2.45254	0.000255027	0.0407517	relapse_h
A280R_peak_76140b	2.30456	0.00025515	0.0407517	relapse_h
A110R_peak_41053j	2.85412	0.000255479	0.0407778	relapse_h
A273R_peak_36106d	3.13979	0.000256591	0.0409289	relapse_h
A273R_peak_71969a	3.31975	0.000256811	0.0409375	relapse_h
A374D_peak_67570b	3.57675	0.000257114	0.0409595	relapse_h
A422D_peak_35037e	2.09391	0.000258246	0.0411132	relapse_h
A110R_peak_8211b	3.37649	0.000258767	0.0411671	relapse_h
A260R_peak_29626a	2.29434	0.000258997	0.0411671	relapse_h
A260R_peak_60043	1.94669	0.000259085	0.0411671	relapse_h
A226R_peak_69178b	2.29558	0.000259305	0.0411756	relapse_h
A174R_peak_67317g	-1.77852	0.000260061	0.0412161	relapse_l
A385R_peak_62374a	2.76412	0.000259741	0.0412161	relapse_h
A423D_peak_62408	2.60751	0.000259979	0.0412161	relapse_h
A477R_peak_29853	2.72741	0.000260756	0.0412607	relapse_h
A374D_peak_155b	2.92506	0.000260843	0.0412607	relapse_h
A110R_peak_16603b	2.28458	0.000260735	0.0412607	relapse_h
A475D_peak_7278b	2.75611	0.000261182	0.0412878	relapse_h
A110R_peak_26367a	3.17057	0.00026223	0.0414269	relapse_h
A273R_peak_79636d	2.25823	0.000264423	0.0416935	relapse_h
A280R_peak_100217c	3.46375	0.00026435	0.0416935	relapse_h
A273R_peak_57333a	2.71289	0.000264279	0.0416935	relapse_h
A477R_peak_33940d	2.69463	0.000265436	0.0417929	relapse_h
A174R_peak_91925b	-2.06886	0.000265319	0.0417929	relapse_l
A240R_peak_58795a	2.57281	0.000265562	0.0417929	relapse_h
A422R_peak_90889d	-2.95266	0.000265888	0.0418152	relapse_l
A110R_peak_34308b	2.75251	0.000266042	0.0418152	relapse_h
A417D_peak_43833r	-2.27195	0.000266453	0.0418532	relapse_l
A148R_peak_50057a	2.8737	0.000267144	0.0419349	relapse_h
A260R_peak_37793b	2.4216	0.000267313	0.0419349	relapse_h
A273R_peak_22145d	3.01062	0.000267774	0.0419805	relapse_h
A226R_peak_38070c	2.23976	0.000267979	0.0419859	relapse_h
A496R_peak_95386b	2.46567	0.000268243	0.0420007	relapse_h
A110R_peak_9672a	2.53537	0.000268569	0.0420251	relapse_h
A409D_peak_38820	2.33675	0.000269673	0.0421711	relapse_h
A259RR_1_lib_peak_13830a	2.00014	0.000270323	0.0422193	relapse_h
A374D_peak_762b	2.50123	0.000270203	0.0422193	relapse_h
A413R_peak_44664a	-1.94195	0.000272592	0.0425468	relapse_l
A226R_peak_21996a	3.17339	0.000273518	0.0426643	relapse_h
A260R_peak_51513b	2.37521	0.000274268	0.0427273	relapse_h
A260R_peak_52943b	2.57819	0.000274192	0.0427273	relapse_h
A409D_peak_51214a	2.13614	0.000274926	0.0427966	relapse_h
A273R_peak_20184b	2.822	0.000275059	0.0427966	relapse_h
A451D_peak_71809b	2.69243	0.000277715	0.0431825	relapse_h
A413R_peak_62335b	-2.1834	0.000278043	0.0431833	relapse_l
A259D_peak_10891b	-2.24109	0.000278069	0.0431833	relapse_l
A409D_peak_76682a	3.18292	0.000278774	0.0431849	relapse_h
A233D_peak_80256a	2.82337	0.000278705	0.0431849	relapse_h
A226R_peak_1213b	2.70038	0.000278779	0.0431849	relapse_h
A240D_peak_25197b	2.38583	0.000278301	0.0431849	relapse_h
A198R_peak_47050n	2.37489	0.000279121	0.0432107	relapse_h
A157R_peak_33550c	3.10125	0.000279493	0.0432413	relapse_h
A450R_peak_10108b	2.40614	0.000279942	0.0432835	relapse_h
A260R_peak_101055a	3.1592	0.000280407	0.0433283	relapse_h
A364R1_1_lib_peak_39160a	2.2122	0.000281236	0.0433495	relapse_h
A292R_peak_76329	2.50313	0.000281246	0.0433495	relapse_h
A390R_1_lib_peak_16237	2.36341	0.000280982	0.0433495	relapse_h
A419R_peak_47051b	3.04158	0.00028115	0.0433495	relapse_h
A273R_peak_47516	3.08507	0.000281645	0.0433707	relapse_h
A475D_peak_15449c	2.26774	0.000281735	0.0433707	relapse_h
A273R_peak_61275b	2.70152	0.000282069	0.043395	relapse_h
A260R_peak_79601d	1.92488	0.000282742	0.0434715	relapse_h
A157R_peak_81429c	-2.39124	0.000283166	0.0435096	relapse_l
A472D_peak_31906a	2.08947	0.000284098	0.0436257	relapse_h
A110R_peak_70087d	2.70136	0.000284514	0.0436548	relapse_h
A240R_peak_61991a	2.46411	0.000284641	0.0436548	relapse_h
A280R_peak_95642a	2.48843	0.000285589	0.043773	relapse_h
A259D_peak_85743b	-2.06282	0.00028693	0.0438771	relapse_l
A240D_peak_34652e	3.10588	0.000286941	0.0438771	relapse_h
A259D_peak_111775e	-2.04776	0.00028698	0.0438771	relapse_l
A278R_1_peak_26126	2.63075	0.000286699	0.0438771	relapse_h
A157R_peak_36652a	2.35045	0.000287789	0.0439736	relapse_h
A389R1_1_lib_peak_32929b	2.15252	0.000289824	0.0442314	relapse_h
A422D_peak_4727x	2.27383	0.000289834	0.0442314	relapse_h
A419R_peak_83751c	2.63287	0.00029138	0.044385	relapse_h
A280R_peak_60489b	2.25027	0.000291179	0.044385	relapse_h
A110R_peak_94679a	2.14189	0.000291212	0.044385	relapse_h
A273R_peak_73161	3.3932	0.000291724	0.04441	relapse_h
A213L_peak_123466a	3.23442	0.000292923	0.0445103	relapse_h
A280R_peak_76109	2.3267	0.000292574	0.0445103	relapse_h
A240R_peak_32161	2.28947	0.000292839	0.0445103	relapse_h
A350R_peak_77790	2.52027	0.000293345	0.0445151	relapse_h
A409D_peak_33777	3.26381	0.000293496	0.0445151	relapse_h
A173R_peak_96862a	2.34229	0.000293271	0.0445151	relapse_h
A273R_peak_40024b	3.04052	0.000293983	0.0445616	relapse_h
A385R_peak_54752d	2.04107	0.000294759	0.0446085	relapse_h
A240D_peak_92926a	2.59888	0.000294478	0.0446085	relapse_h
A110R_peak_9656e	2.58912	0.000294834	0.0446085	relapse_h
A273R_peak_94630a	3.16838	0.000295225	0.0446403	relapse_h
A150D_1_peak_99303	-2.68318	0.000295746	0.0446917	relapse_l
A118R_peak_44461g	2.09587	0.00029608	0.044704	relapse_h
A110R_peak_19307a	3.1228	0.00029619	0.044704	relapse_h
A148R_peak_17845e	2.48207	0.000296431	0.0447131	relapse_h
A273R_peak_20002	2.68029	0.000297603	0.0447833	relapse_h
A260R_peak_45068b	2.88895	0.000297622	0.0447833	relapse_h
A389R1_1_lib_peak_666	2.21108	0.000297313	0.0447833	relapse_h
A226R_peak_44836b	2.16192	0.000297353	0.0447833	relapse_h
A121R_peak_51459a	2.47398	0.000298277	0.0448312	relapse_h
A450R_peak_102383b	2.66801	0.000298304	0.0448312	relapse_h
A473D_peak_41431	2.90501	0.000298666	0.0448584	relapse_h
A240D_peak_7333d	2.51685	0.000299303	0.0449268	relapse_h
A148R_peak_98158b	3.38016	0.000299652	0.0449504	relapse_h
A213L_peak_79840b	-2.59937	0.000299825	0.0449504	relapse_l
A273R_peak_77130d	3.24526	0.000300758	0.0450454	relapse_h
A259D_peak_115808g	-1.8828	0.000301188	0.0450454	relapse_l
A450R_peak_4938a	3.19812	0.00030105	0.0450454	relapse_h
A262R_peak_81612	2.90568	0.000301081	0.0450454	relapse_h
A155RR_peak_26117a	-2.55489	0.000301517	0.0450674	relapse_l
A260R_peak_100125c	1.72167	0.000302514	0.0451599	relapse_h
A413R_peak_3683a	-2.60941	0.000302686	0.0451599	relapse_l
A240R_peak_40890b	2.94296	0.000302524	0.0451599	relapse_h
A273R_peak_36329b	2.73207	0.000303564	0.0452637	relapse_h
A374D_peak_39029c	1.99198	0.000303904	0.045287	relapse_h
A260R_peak_37328c	3.29666	0.000305012	0.0453973	relapse_h
A273R_peak_92633a	2.68121	0.000304929	0.0453973	relapse_h
A273R_peak_83353d	2.22249	0.000305407	0.0454013	relapse_h
A273R_peak_87062c	2.95294	0.000305364	0.0454013	relapse_h
A475D_peak_33633b	2.07982	0.000306236	0.0454436	relapse_h
A173R_peak_99801	3.70782	0.000306287	0.0454436	relapse_h
A273R_peak_53159a	2.2959	0.000306427	0.0454436	relapse_h
A198R_peak_80738	2.36601	0.00030592	0.0454436	relapse_h
A110R_peak_69890	3.40324	0.000306859	0.0454804	relapse_h
A450R_peak_66059a	2.73943	0.000308551	0.0457037	relapse_h
A213L_peak_32954	3.32764	0.000308771	0.0457089	relapse_h
A226R_peak_26478a	3.30501	0.00030958	0.0458012	relapse_h
A226R_peak_70729b	2.26459	0.000310453	0.0459007	relapse_h
A273R_peak_20698b	2.20836	0.000310625	0.0459007	relapse_h
A273R_peak_17272	2.96421	0.000312288	0.0461189	relapse_h
A413R_peak_61640b	-2.3674	0.000313531	0.0462695	relapse_l
A110R_peak_10669b	2.37178	0.000313683	0.0462695	relapse_h
A292R_peak_130491	2.1509	0.00031551	0.0465112	relapse_h
A260R_peak_82754	3.14372	0.000315721	0.0465146	relapse_h
A450R_peak_647b	2.45374	0.00031618	0.0465544	relapse_h
A273R_peak_94630b	2.50098	0.000316721	0.0466063	relapse_h
A240D_peak_20396b	3.09235	0.000316961	0.0466138	relapse_h
A174R_peak_28551b	-2.11036	0.000317182	0.0466186	relapse_l
A110R_peak_2742	2.56733	0.000317542	0.0466437	relapse_h
A273R_peak_60706q	2.33742	0.000318293	0.0467262	relapse_h
A100R_peak_60284c	3.31747	0.000319368	0.0468562	relapse_h
A110R_peak_43600	2.59303	0.000319824	0.0468952	relapse_h
A240R_peak_122859b	2.23163	0.000320093	0.0469068	relapse_h
A213L_peak_61694e	-2.31558	0.0003212	0.0470133	relapse_l
A148R_peak_41853a	2.35162	0.000321153	0.0470133	relapse_h
A110R_peak_23674	2.482	0.000321544	0.0470358	relapse_h
A273R_peak_52519	2.23074	0.000322195	0.0471031	relapse_h
A100R_peak_15323c	2.19898	0.000323576	0.047249	relapse_h
A273R_peak_4499	2.77444	0.00032343	0.047249	relapse_h
A110R_peak_85753l	2.29691	0.000324578	0.047254	relapse_h
A414D_peak_77934a	3.19013	0.000324787	0.047254	relapse_h
A422R_peak_111221d	-2.73753	0.000324103	0.047254	relapse_l
A260R_peak_56713	2.77101	0.00032495	0.047254	relapse_h
A110R_peak_24697	3.39825	0.000324722	0.047254	relapse_h
A118R_peak_28495d	-2.54328	0.000323885	0.047254	relapse_l
A226R_peak_86799b	2.76339	0.000324707	0.047254	relapse_h
A213L_peak_111359a	-2.93059	0.000325436	0.0472968	relapse_l
A273R_peak_26238b	2.83509	0.000326243	0.0473862	relapse_h
A374D_peak_426k	3.18555	0.000327543	0.0474633	relapse_h
A110R_peak_46623	2.30001	0.000327387	0.0474633	relapse_h
A273R_peak_5068a	2.6089	0.000327205	0.0474633	relapse_h
A273R_peak_87259a	3.27302	0.000327118	0.0474633	relapse_h
A100R_peak_101904	-2.0963	0.0003291	0.0476611	relapse_l
A429D_peak_89520	2.8382	0.000329598	0.0477051	relapse_h
A389R1_1_lib_peak_34766	2.61975	0.000330418	0.0477958	relapse_h
A226D_peak_38746	-3.04686	0.000330954	0.0478453	relapse_l
A106D_peak_94559b	2.71109	0.000331611	0.0478842	relapse_h
A226R_peak_66125b	2.34779	0.00033151	0.0478842	relapse_h
A409D_peak_3202c	2.46112	0.000332901	0.0479691	relapse_h
A259D_peak_115351d	-1.91608	0.000332741	0.0479691	relapse_l
A155RR_peak_88907a	2.04463	0.000332976	0.0479691	relapse_h
A260R_peak_43718c	2.24739	0.000332877	0.0479691	relapse_h
A174R_peak_88902l	-2.87824	0.000333232	0.047978	relapse_l
A374D_peak_89932a	2.49446	0.00033349	0.0479872	relapse_h
A273R_peak_8052a	2.21479	0.000333942	0.0480243	relapse_h
A260R_peak_107062q	2.27447	0.000334447	0.0480409	relapse_h
A273R_peak_12084	2.28853	0.000334337	0.0480409	relapse_h
A155RR_peak_69084b	2.86141	0.000334815	0.0480658	relapse_h
A173R_peak_80891a	2.59534	0.000335023	0.0480677	relapse_h
A273R_peak_49278b	4.9736	0.00033588	0.0481627	relapse_h
A226R_peak_3504	2.23451	0.000336169	0.0481761	relapse_h
A226R_peak_1198b	2.24718	0.000337028	0.0482463	relapse_h
A150R_peak_8856	2.77847	0.000337049	0.0482463	relapse_h
A174R_peak_102967b	-2.18621	0.000337843	0.0483039	relapse_l
A273R_peak_24720b	2.3462	0.000337705	0.0483039	relapse_h
A233D_peak_68009b	2.54596	0.000338453	0.0483632	relapse_h
A198R_peak_10608c	2.32818	0.000338736	0.0483756	relapse_h
A226R_peak_69526d	1.87432	0.000339876	0.0484841	relapse_h
A409D_peak_94659	-2.39375	0.000339889	0.0484841	relapse_l
A419D_peak_69998b	3.43131	0.000340306	0.0485156	relapse_h
A116R_peak_37290d	2.98013	0.000340997	0.0485861	relapse_h
A472D_peak_74231a	2.52209	0.000341557	0.0486097	relapse_h
A292R_peak_130468b	2.50404	0.000341371	0.0486097	relapse_h
A409D_peak_99796b	2.55325	0.000341999	0.0486446	relapse_h
A259RR_1_lib_peak_43741	2.92184	0.000342574	0.0486938	relapse_h
A213L_peak_94515bc	-1.9403	0.000342818	0.0486938	relapse_l
A174R_peak_99079bw	-2.18887	0.000342936	0.0486938	relapse_l
A273R_peak_64878b	2.32024	0.000343194	0.0487024	relapse_h
A269R_peak_4681	3.03011	0.000343996	0.0487489	relapse_h
A226R_peak_45490c	2.30673	0.000344069	0.0487489	relapse_h
A197R_peak_48866a	2.23164	0.000344114	0.0487489	relapse_h
A148R_peak_41917	2.83765	0.000344387	0.0487596	relapse_h
A278D_peak_7617a	-2.47025	0.000344975	0.0487899	relapse_l
A374D_peak_86463a	2.90552	0.000344997	0.0487899	relapse_h
A192D_peak_24306a	-2.08675	0.000345416	0.0488213	relapse_l
A423D_peak_86559b	3.17453	0.000346351	0.0489254	relapse_h
A260R_peak_68305b	2.59439	0.00034712	0.0490061	relapse_h
A116R_peak_56716l	2.52169	0.000348328	0.0491086	relapse_h
A273R_peak_33475b	2.23521	0.000348443	0.0491086	relapse_h
A148R_peak_32645f	2.21269	0.000348202	0.0491086	relapse_h
A278R_1_peak_33259b	3.69204	0.000349366	0.0492106	relapse_h
A226R_peak_66115a	2.63952	0.000349699	0.0492293	relapse_h
A413R_peak_81140b	-1.87646	0.000350101	0.0492299	relapse_l
A273R_peak_66353a	3.55764	0.000349966	0.0492299	relapse_h
A118R_peak_44673b	2.61816	0.000350305	0.0492305	relapse_h
A450R_peak_2315	2.28038	0.000351797	0.0494121	relapse_h
A273R_peak_31998a	2.25671	0.000352318	0.0494571	relapse_h
A100R_peak_467b	3.10007	0.000353306	0.0495175	relapse_h
A198D_peak_80870b	-2.32957	0.000353145	0.0495175	relapse_l
A197R_peak_16499d	2.37312	0.00035335	0.0495175	relapse_h
A150D_1_peak_75367	2.7893	0.000354196	0.049608	relapse_h
A110R_peak_84434c	2.31061	0.00035466	0.0496448	relapse_h
A226D_peak_89749a	-2.09475	0.000355836	0.049774	relapse_l
A374D_peak_1017b	2.07329	0.000355986	0.049774	relapse_h
A273R_peak_12081a	3.18585	0.000356555	0.0497971	relapse_h
A192R_peak_140500c	-2.72306	0.000356431	0.0497971	relapse_l
A110R_peak_70568	3.19919	0.000356866	0.0498123	relapse_h
A419R_peak_41845b	3.37535	0.000357093	0.049816	relapse_h
A240D_peak_1985d	2.86406	0.000358204	0.0499427	relapse_h

## Sheet: SData 9B
Supplementary Data 9B. 945 dysregulated ACRs in relapse in ETV6::RUNX1 subtype. P values were calculated by Wald test and adjusted for multiple testing using the procedure of Benjamini and Hochberg (by DESeq2).
PeakID	Log2FoldChange	P value	FDR	Status
A173R_peak_74810	2.50342	3.8046e-15	1.13236e-09	relapse_h
A129R_peak_4522b	3.2558	2.4396e-13	3.6305e-08	relapse_h
A129R_peak_4521	3.19198	1.01499e-11	7.55226e-07	relapse_h
A213L_peak_84247a	-2.05404	9.1834e-12	7.55226e-07	relapse_l
A150D_1_peak_41615c	2.52548	3.90933e-11	2.32707e-06	relapse_h
A157R_peak_89298	2.5201	1.64706e-10	8.17023e-06	relapse_h
A150D_1_peak_3250b	-2.33526	3.51756e-10	1.49562e-05	relapse_l
A150R_peak_90922	-2.38398	6.69399e-10	2.49042e-05	relapse_l
A389R1_1_lib_peak_24377	-2.44995	8.1728e-10	2.70275e-05	relapse_l
A450R_peak_63637	2.48119	1.06193e-09	3.16061e-05	relapse_h
A121R_peak_48981c	-3.3914	1.19217e-09	3.22569e-05	relapse_l
A174R_peak_42431b	2.35525	1.47339e-09	3.65438e-05	relapse_h
A414D_peak_110885	-2.10707	2.77659e-09	6.35689e-05	relapse_l
A198D_peak_81071b	2.63448	3.09291e-09	6.57532e-05	relapse_h
A292R_peak_76911b	-2.26949	4.44179e-09	8.81341e-05	relapse_l
A157R_peak_83079	3.00938	4.7429e-09	8.82269e-05	relapse_h
A237RR_peak_95750	3.4724	5.67275e-09	9.93164e-05	relapse_h
A450R_peak_91335a	1.873	7.36054e-09	0.000115301	relapse_h
A173R_peak_155193	2.64728	6.9742e-09	0.000115301	relapse_h
A228R_1_lib_peak_29199	-2.25923	9.72269e-09	0.000138959	relapse_l
A121R_peak_48630a	-2.52958	9.80457e-09	0.000138959	relapse_l
A155RR_peak_1365a	-1.91403	1.0752e-08	0.00014546	relapse_l
A423D_peak_37907	-2.51283	1.75924e-08	0.000227653	relapse_l
A269R_peak_40265a	-1.44395	2.79618e-08	0.000346762	relapse_l
A129R_peak_77206a	2.28614	3.03379e-08	0.000347287	relapse_h
A401D_peak_53964	2.57001	3.01581e-08	0.000347287	relapse_h
A419R_peak_36302b	1.94589	3.17373e-08	0.000349851	relapse_h
A409D_peak_71148a	-2.30421	4.20914e-08	0.000447416	relapse_l
A197R_peak_80779c	-1.67319	4.55308e-08	0.000467288	relapse_l
A414D_peak_3270b	-1.80153	4.92728e-08	0.000488835	relapse_l
A409D_peak_46932d	-2.09151	5.43562e-08	0.000521872	relapse_l
A129R_peak_2487b	2.26049	5.8417e-08	0.000543333	relapse_h
A148R_peak_69948d	-2.04834	6.41342e-08	0.000578432	relapse_l
A121R_peak_72301b	-1.90247	6.74887e-08	0.00058255	relapse_l
A174R_peak_106520b	-2.81592	6.85053e-08	0.00058255	relapse_l
A213L_peak_11630b	-2.09564	8.42156e-08	0.000696253	relapse_l
A278D_peak_66501a	-2.06476	9.72662e-08	0.000772766	relapse_l
A409D_peak_7676b	-1.43646	9.86632e-08	0.000772766	relapse_l
A350R_peak_92100c	2.9501	1.09317e-07	0.000834259	relapse_h
A409D_peak_84512	-1.58275	1.13972e-07	0.000848038	relapse_l
A374D_peak_34202b	-1.70522	1.19967e-07	0.000870874	relapse_l
A455R1_1_lib_peak_66573a	2.21368	1.38472e-07	0.000981273	relapse_h
A150D_1_peak_43768	-1.98517	1.4561e-07	0.00100786	relapse_l
A425D_peak_44129b	-1.72085	1.50423e-07	0.00101751	relapse_l
A213L_peak_117332b	-1.7291	1.64493e-07	0.00108796	relapse_l
A157R_peak_3741	1.7922	1.76143e-07	0.00113968	relapse_h
A450R_peak_347	-3.06877	1.84279e-07	0.00114265	relapse_l
A226R_peak_30301a	-1.55001	1.82897e-07	0.00114265	relapse_l
A198R_peak_77761b	1.96343	1.96631e-07	0.00118209	relapse_h
A455R1_1_lib_peak_35621b	2.30982	1.98584e-07	0.00118209	relapse_h
A350R_peak_42351	-1.93792	2.22115e-07	0.00125993	relapse_l
A389R1_1_lib_peak_383	-1.6959	2.19352e-07	0.00125993	relapse_l
A423D_peak_12082b	-2.16676	2.2436e-07	0.00125993	relapse_l
A364R1_1_lib_peak_8475a	-2.25027	2.48979e-07	0.00132141	relapse_l
A100R_peak_57708a	1.75814	2.61947e-07	0.00132141	relapse_h
A374D_peak_1706	-2.47293	2.40145e-07	0.00132141	relapse_l
A451D_peak_36817	-2.65511	2.60846e-07	0.00132141	relapse_l
A259D_peak_115351d	1.78377	2.55131e-07	0.00132141	relapse_h
A233R_peak_64775d	-2.09458	2.44861e-07	0.00132141	relapse_l
A455R1_1_lib_peak_59256	2.62263	3.05352e-07	0.00148987	relapse_h
A150D_1_peak_76921b	-1.59666	3.04649e-07	0.00148987	relapse_l
A401D_peak_45598g	-1.99263	3.23611e-07	0.00155349	relapse_l
A409D_peak_28916b	-1.92573	3.29603e-07	0.00155714	relapse_l
A401D_peak_97610	-1.68577	3.92677e-07	0.0015583	relapse_l
A425D_peak_58481b	-1.92074	3.56039e-07	0.0015583	relapse_l
A425D_peak_1531e	-1.61236	3.79235e-07	0.0015583	relapse_l
A100R_peak_14765	2.23169	3.87872e-07	0.0015583	relapse_h
A269R_peak_15040b	-1.81609	3.8225e-07	0.0015583	relapse_l
A417D_peak_22515c	-1.82476	3.65495e-07	0.0015583	relapse_l
A385R_peak_38955b	-2.12879	3.91543e-07	0.0015583	relapse_l
A385R_peak_53882b	-2.09266	3.69793e-07	0.0015583	relapse_l
A475D_peak_80686b	1.89581	3.58707e-07	0.0015583	relapse_h
A150D_1_peak_8106b	-1.82072	3.56419e-07	0.0015583	relapse_l
A455R1_1_lib_peak_76275	2.02654	3.88694e-07	0.0015583	relapse_h
A148R_peak_74308b	-1.42027	3.91946e-07	0.0015583	relapse_l
A155RR_peak_69067e	1.61336	4.17492e-07	0.00163497	relapse_h
A455R1_1_lib_peak_42219	2.39323	4.27643e-07	0.00165298	relapse_h
A455R1_1_lib_peak_5053b	1.85578	4.38013e-07	0.00167136	relapse_h
A389R1_1_lib_peak_80202	-1.90375	4.52168e-07	0.00170353	relapse_l
A425D_peak_53306a	-1.81094	4.62081e-07	0.00171912	relapse_l
A100R_peak_77090	1.83469	4.68719e-07	0.00172228	relapse_h
A450R_peak_48495a	-1.4721	4.89095e-07	0.00177524	relapse_l
A284R_peak_67763f	1.9819	4.98673e-07	0.00178819	relapse_h
A409D_peak_63469b	-1.86187	5.16774e-07	0.0018095	relapse_l
A148R_peak_102984b	1.49874	5.12504e-07	0.0018095	relapse_h
A150R_peak_109663	1.62567	5.27579e-07	0.00182429	relapse_h
A213L_peak_122873a	2.40212	5.33255e-07	0.00182429	relapse_h
A451D_peak_27546b	-2.33209	5.52866e-07	0.00186988	relapse_l
A284R_peak_12592i	-2.0076	5.79651e-07	0.00193154	relapse_l
A451D_peak_2703a	-1.95563	5.84077e-07	0.00193154	relapse_l
A292R_peak_55728a	-2.28816	6.25896e-07	0.00204709	relapse_l
A419R_peak_33140b	1.94771	6.34869e-07	0.00205387	relapse_h
A451D_peak_101924a	-1.90911	6.82984e-07	0.00217975	relapse_l
A451D_peak_32486	-2.92779	6.95749e-07	0.00217975	relapse_l
A174R_peak_51163a	1.99719	6.88466e-07	0.00217975	relapse_h
A228R_1_lib_peak_54773	-2.64301	7.04732e-07	0.00218489	relapse_l
A292R_peak_87717d	2.08002	7.24453e-07	0.00222288	relapse_h
A419R_peak_36302c	2.28028	7.33722e-07	0.00222834	relapse_h
A389R1_1_lib_peak_34166a	-2.33254	7.49002e-07	0.00225177	relapse_l
A389R1_1_lib_peak_65976a	-2.54442	7.73531e-07	0.00230226	relapse_l
A155RR_peak_69060b	1.92151	8.31645e-07	0.00242669	relapse_h
A450R_peak_26730b	2.23808	8.30852e-07	0.00242669	relapse_h
A292R_peak_37280	-2.50415	8.46943e-07	0.00243976	relapse_l
A414D_peak_77934a	-1.36124	8.5252e-07	0.00243976	relapse_l
A284R_peak_52525a	-2.38324	8.72737e-07	0.00247383	relapse_l
A262R_peak_19558a	-1.64776	9.03922e-07	0.00253591	relapse_l
A213L_peak_99217b	2.24336	9.11677e-07	0.00253591	relapse_h
A385R_peak_38956c	-2.30982	9.20665e-07	0.0025372	relapse_l
A425D_peak_50303	-1.90697	9.57194e-07	0.00260381	relapse_l
A150D_1_peak_81048a	-1.83553	9.62334e-07	0.00260381	relapse_l
A385R_peak_37857	-1.5903	9.86702e-07	0.00264569	relapse_l
A197D_peak_37571f	-1.61373	1.04153e-06	0.002745	relapse_l
A455R1_1_lib_peak_35003	2.20563	1.04218e-06	0.002745	relapse_h
A414D_peak_75969c	-2.43897	1.07157e-06	0.00279765	relapse_l
A450R_peak_82076a	1.91224	1.18145e-06	0.0030577	relapse_h
A150D_1_peak_14762b	-1.83737	1.1981e-06	0.00307406	relapse_l
A357D_peak_49826a	-1.99032	1.21104e-06	0.00308069	relapse_l
A148R_peak_67239	-1.59941	1.23538e-06	0.00311599	relapse_l
A106D_peak_44111c	1.66151	1.27004e-06	0.00317649	relapse_h
A262R_peak_83969b	-1.78496	1.29164e-06	0.00320358	relapse_l
A425D_peak_12372d	-2.14355	1.31224e-06	0.00322779	relapse_l
A213L_peak_28018	-1.87162	1.37714e-06	0.00335965	relapse_l
A233R_peak_110245c	-1.58615	1.39129e-06	0.00336657	relapse_l
A451D_peak_112719a	-2.10913	1.41935e-06	0.00340678	relapse_l
A357D_peak_38796b	-1.8669	1.45311e-06	0.00345991	relapse_l
A226R_peak_2022c	-1.44927	1.46963e-06	0.00347147	relapse_l
A455R1_1_lib_peak_44999	1.71854	1.51998e-06	0.00356213	relapse_h
A228R_1_lib_peak_64611	-2.12793	1.58128e-06	0.00367684	relapse_l
A273R_peak_23367a	1.94798	1.67647e-06	0.00386797	relapse_h
A173R_peak_27833a	2.12671	1.74137e-06	0.00395637	relapse_h
A240D_peak_18564c	-1.37443	1.73109e-06	0.00395637	relapse_l
A150D_1_peak_96320	-2.14106	1.79125e-06	0.00403886	relapse_l
A350R_peak_111170b	-1.42926	1.81199e-06	0.00405491	relapse_l
A422R_peak_15177b	-2.00649	1.90358e-06	0.00421339	relapse_l
A150D_1_peak_73883b	-1.6651	1.91112e-06	0.00421339	relapse_l
A423D_peak_59048d	-2.40023	1.93763e-06	0.00424042	relapse_l
A100R_peak_19004	2.23367	1.98613e-06	0.00428357	relapse_h
A262R_peak_37076b	-1.96413	1.98586e-06	0.00428357	relapse_l
A409D_peak_11910a	1.42835	2.03238e-06	0.00429005	relapse_h
A423D_peak_57259b	-3.29726	2.02772e-06	0.00429005	relapse_l
A451D_peak_71882a	-1.99971	2.0132e-06	0.00429005	relapse_l
A269R_peak_98116a	-1.51583	2.05846e-06	0.00431451	relapse_l
A364R1_1_lib_peak_48285	-1.66857	2.1023e-06	0.0043452	relapse_l
A192D_peak_27483a	-2.00823	2.09698e-06	0.0043452	relapse_l
A409D_peak_84892d	1.80659	2.13646e-06	0.00438535	relapse_h
A409D_peak_12408a	-1.94612	2.23914e-06	0.00456463	relapse_l
A425D_peak_52445b	-1.55227	2.28897e-06	0.00463446	relapse_l
A423D_peak_12140a	-1.73646	2.36413e-06	0.00475429	relapse_l
A233D_peak_59818a	-1.94005	2.47052e-06	0.0049349	relapse_l
A425D_peak_35110y	-2.26125	2.48827e-06	0.00493723	relapse_l
A121R_peak_114892b	-1.56929	2.56491e-06	0.00504527	relapse_l
A121R_peak_100782a	-1.82021	2.57663e-06	0.00504527	relapse_l
A228R_1_lib_peak_26206a	-2.26534	2.64611e-06	0.00504847	relapse_l
A374D_peak_81910b	-2.36501	2.62333e-06	0.00504847	relapse_l
A118R_peak_40251c	-1.62498	2.64322e-06	0.00504847	relapse_l
A423D_peak_36554a	-1.72664	2.64382e-06	0.00504847	relapse_l
A273R_peak_73654a	2.26227	2.6963e-06	0.00505031	relapse_h
A450R_peak_68802b	-1.6114	2.69798e-06	0.00505031	relapse_l
A417D_peak_19884a	-1.50421	2.69514e-06	0.00505031	relapse_l
A260R_peak_83739b	-1.51602	2.76477e-06	0.00514299	relapse_l
A289RR_peak_9256	-1.98366	2.93988e-06	0.00537333	relapse_l
A173R_peak_64885	2.27269	2.94276e-06	0.00537333	relapse_h
A198R_peak_77756a	1.58981	2.92483e-06	0.00537333	relapse_h
A198R_peak_47496	-1.81778	3.00042e-06	0.00544522	relapse_l
A389R1_1_lib_peak_5177b	-2.00113	3.03445e-06	0.00547359	relapse_l
A173R_peak_148229b	2.26769	3.16379e-06	0.00567252	relapse_h
A100R_peak_31050a	1.98582	3.21026e-06	0.00572138	relapse_h
A475D_peak_63777	1.97744	3.2318e-06	0.00572548	relapse_h
A197D_peak_35862b	-1.29496	3.26838e-06	0.00575603	relapse_l
A269R_peak_79223b	-2.15289	3.35061e-06	0.00585285	relapse_l
A425D_peak_58348b	-2.14515	3.37021e-06	0.00585285	relapse_l
A390D_peak_17920	-2.07252	3.38235e-06	0.00585285	relapse_l
A419R_peak_16551a	1.99603	3.41153e-06	0.00586921	relapse_h
A173R_peak_5596	2.35282	3.44697e-06	0.00587689	relapse_h
A451D_peak_27683a	-1.47385	3.45548e-06	0.00587689	relapse_l
A118R_peak_73782b	1.89925	3.69751e-06	0.00625279	relapse_h
A364R1_1_lib_peak_2995a	-1.99704	3.79814e-06	0.0063153	relapse_l
A409D_peak_65661	-2.08379	3.76154e-06	0.0063153	relapse_l
A116R_peak_24614d	2.40645	3.79192e-06	0.0063153	relapse_h
A451D_peak_98172c	-1.69094	3.84086e-06	0.00635087	relapse_l
A280R_peak_37741	-1.33684	4.3071e-06	0.00708244	relapse_l
A364R1_1_lib_peak_21029	-2.64098	4.52555e-06	0.00740077	relapse_l
A425D_peak_34505a	-2.00478	4.64539e-06	0.00747356	relapse_l
A357D_peak_39247d	-1.65838	4.63967e-06	0.00747356	relapse_l
A451D_peak_43698a	-1.54639	4.62322e-06	0.00747356	relapse_l
A213L_peak_22522b	-1.57518	4.72139e-06	0.00755499	relapse_l
A121R_peak_59354	-2.28497	4.83929e-06	0.00768654	relapse_l
A414D_peak_10508	-1.72205	4.85526e-06	0.00768654	relapse_l
A262R_peak_44909a	-1.30716	4.9315e-06	0.00776484	relapse_l
A451D_peak_40674	-1.81155	4.95689e-06	0.00776484	relapse_l
A150D_1_peak_75378b	-1.65266	5.16126e-06	0.00804264	relapse_l
A100R_peak_17792	-2.25852	5.24614e-06	0.00806446	relapse_l
A419D_peak_2402a	-2.16977	5.25654e-06	0.00806446	relapse_l
A100R_peak_10034a	-1.45932	5.22617e-06	0.00806446	relapse_l
A148R_peak_17922g	2.1966	5.30501e-06	0.00809708	relapse_h
A364R1_1_lib_peak_35431a	-2.66524	5.38744e-06	0.00815616	relapse_l
A213L_peak_51468a	-1.61971	5.41749e-06	0.00815616	relapse_l
A233R_peak_42940b	-1.73483	5.42593e-06	0.00815616	relapse_l
A173R_peak_179875a	2.06524	5.49688e-06	0.00822128	relapse_h
A173R_peak_145936a	1.93081	5.58699e-06	0.00827289	relapse_h
A174R_peak_97910f	1.57657	5.61477e-06	0.00827289	relapse_h
A273R_peak_15427a	-1.76012	5.5738e-06	0.00827289	relapse_l
A259RR_1_lib_peak_46323	-2.39001	5.69316e-06	0.00834707	relapse_l
A422D_peak_46677a	-1.82457	5.81397e-06	0.00840448	relapse_l
A475D_peak_21849	-2.09785	5.82482e-06	0.00840448	relapse_l
A389R1_1_lib_peak_19441	-1.65825	5.77017e-06	0.00840448	relapse_l
A413R_peak_53363a	1.692	5.84527e-06	0.00840448	relapse_h
A413R_peak_73534	1.67055	5.97232e-06	0.00854587	relapse_h
A213L_peak_49611	-1.78077	6.09012e-06	0.00867274	relapse_l
A116R_peak_64308b	2.46918	6.27113e-06	0.00888798	relapse_h
A213L_peak_40963b	-1.73534	6.44989e-06	0.00909801	relapse_l
A110D_peak_15702	-1.7721	6.49955e-06	0.00912482	relapse_l
A269R_peak_92998a	-1.88553	6.66228e-06	0.00930937	relapse_l
A473R_peak_100025b	1.81487	6.71768e-06	0.00934291	relapse_h
A429D_peak_36386b	-1.75104	6.89869e-06	0.00950582	relapse_l
A240D_peak_102296a	1.30631	6.89754e-06	0.00950582	relapse_h
A260R_peak_36619a	-1.3614	6.99881e-06	0.00959933	relapse_l
A278D_peak_98518b	-1.91073	7.33344e-06	0.0100122	relapse_l
A423D_peak_13812b	-1.593	7.56093e-06	0.0100913	relapse_l
A455R1_1_lib_peak_10569	1.76819	7.46052e-06	0.0100913	relapse_h
A463R_peak_38067a	-1.3484	7.52478e-06	0.0100913	relapse_l
A237RR_peak_338d	1.90277	7.5441e-06	0.0100913	relapse_h
A192R_peak_88961a	-1.39749	7.42728e-06	0.0100913	relapse_l
A385R_peak_57232	-1.4311	7.65359e-06	0.0101694	relapse_l
A423D_peak_46519	-1.76024	7.82245e-06	0.0103118	relapse_l
A455R1_1_lib_peak_35011	1.63325	7.83008e-06	0.0103118	relapse_h
A121R_peak_105390e	-1.75161	7.91426e-06	0.0103767	relapse_l
A409D_peak_64876b	2.11554	8.0981e-06	0.0105201	relapse_h
A228R_1_lib_peak_17716a	-1.59727	8.1181e-06	0.0105201	relapse_l
A292R_peak_70243b	-1.59845	8.1296e-06	0.0105201	relapse_l
A475D_peak_47076a	-1.42346	8.1783e-06	0.0105373	relapse_l
A475D_peak_32833b	-1.79369	8.26917e-06	0.0105629	relapse_l
A429D_peak_8899	-1.77265	8.24887e-06	0.0105629	relapse_l
A198R_peak_47497a	-1.40803	8.52413e-06	0.010842	relapse_l
A364R1_1_lib_peak_11567b	1.98743	8.76549e-06	0.0110998	relapse_h
A455R1_1_lib_peak_74839	1.64065	8.80134e-06	0.0110998	relapse_h
A116R_peak_27962b	1.85811	9.21414e-06	0.0115713	relapse_h
A423D_peak_61392a	-2.2358	9.27656e-06	0.0116008	relapse_l
A213L_peak_11967b	-1.52997	9.41625e-06	0.0117262	relapse_l
A389R1_1_lib_peak_34570a	-2.24158	9.48986e-06	0.0117686	relapse_l
A148R_peak_44045c	-1.7247	9.56012e-06	0.0118066	relapse_l
A350R_peak_9630	-1.80132	9.7365e-06	0.0119142	relapse_l
A409D_peak_26099	-1.36146	9.7674e-06	0.0119142	relapse_l
A116R_peak_75174a	2.00165	9.69783e-06	0.0119142	relapse_h
A364R1_1_lib_peak_54822b	-1.49917	9.94918e-06	0.0119402	relapse_l
A213L_peak_84248b	-2.28646	9.92723e-06	0.0119402	relapse_l
A475D_peak_54929a	-1.5112	9.93272e-06	0.0119402	relapse_l
A423D_peak_35083	-1.69968	9.8448e-06	0.0119402	relapse_l
A385R_peak_34383a	-1.40257	1.00604e-05	0.0120252	relapse_l
A389R1_1_lib_peak_21943	-2.44525	1.02478e-05	0.0121516	relapse_l
A425D_peak_32348b	-1.58544	1.02321e-05	0.0121516	relapse_l
A273R_peak_124394b	-2.02301	1.03211e-05	0.01219	relapse_l
A389R1_1_lib_peak_3338	-1.84501	1.04924e-05	0.0122951	relapse_l
A197D_peak_49208b	-1.64078	1.04927e-05	0.0122951	relapse_l
A472D_peak_47088a	-1.26333	1.06118e-05	0.0123859	relapse_l
A259RR_1_lib_peak_34158	2.217	1.07053e-05	0.0124088	relapse_h
A419R_peak_123354b	1.92851	1.07149e-05	0.0124088	relapse_h
A213L_peak_69981b	-1.83961	1.08118e-05	0.0124725	relapse_l
A237RR_peak_106608	2.52704	1.09827e-05	0.0125723	relapse_h
A173R_peak_4250	1.28066	1.09541e-05	0.0125723	relapse_h
A173R_peak_133509	2.23268	1.12261e-05	0.0127043	relapse_h
A121R_peak_37851a	-1.56259	1.12037e-05	0.0127043	relapse_l
A417D_peak_69569b	1.33893	1.11867e-05	0.0127043	relapse_h
A278D_peak_37052b	-1.74692	1.12771e-05	0.0127137	relapse_l
A451D_peak_15964b	-3.42899	1.16352e-05	0.0130188	relapse_l
A100R_peak_97383b	2.64767	1.16086e-05	0.0130188	relapse_h
A174R_peak_25315b	-1.91537	1.16973e-05	0.0130392	relapse_l
A423D_peak_1103a	-1.71631	1.19409e-05	0.0132611	relapse_l
A106D_peak_69467	-1.56899	1.20377e-05	0.0133189	relapse_l
A192D_peak_69674b	-1.49185	1.22904e-05	0.0135481	relapse_l
A106D_peak_31042b	-1.30463	1.23654e-05	0.0135805	relapse_l
A192D_peak_37467a	-1.68402	1.26238e-05	0.0137125	relapse_l
A280R_peak_92867b	1.53486	1.25869e-05	0.0137125	relapse_h
A116R_peak_81008k	1.5394	1.2621e-05	0.0137125	relapse_h
A425D_peak_86731	-1.42659	1.27229e-05	0.0137199	relapse_l
A100R_peak_448a	1.67911	1.26968e-05	0.0137199	relapse_h
A451D_peak_75155a	-2.04171	1.27783e-05	0.01373	relapse_l
A477R_peak_78245e	2.37615	1.29713e-05	0.013739	relapse_h
A148R_peak_118940b	1.72614	1.29261e-05	0.013739	relapse_h
A409D_peak_35305b	1.68284	1.29141e-05	0.013739	relapse_h
A455R1_1_lib_peak_44339	2.13121	1.29698e-05	0.013739	relapse_h
A100R_peak_79743a	1.50733	1.31626e-05	0.0138431	relapse_h
A451D_peak_41746a	-1.53175	1.31278e-05	0.0138431	relapse_l
A385R_peak_6935	-1.37982	1.34333e-05	0.014078	relapse_l
A425D_peak_2046b	-2.17744	1.35571e-05	0.0141579	relapse_l
A106D_peak_72248	-1.74954	1.36267e-05	0.0141809	relapse_l
A401D_peak_8720	-1.76455	1.37823e-05	0.0142884	relapse_l
A292R_peak_51322b	-1.62183	1.38261e-05	0.0142884	relapse_l
A472D_peak_26994b	2.27362	1.40731e-05	0.0142955	relapse_h
A278D_peak_102852	-1.41467	1.40721e-05	0.0142955	relapse_l
A121R_peak_38824a	-1.51328	1.39181e-05	0.0142955	relapse_l
A419R_peak_68916b	1.50082	1.40133e-05	0.0142955	relapse_h
A455R1_1_lib_peak_12262b	1.78534	1.40235e-05	0.0142955	relapse_h
A173R_peak_145934a	1.68374	1.41736e-05	0.0143486	relapse_h
A116R_peak_49234b	1.97417	1.42667e-05	0.0143939	relapse_h
A429D_peak_48771b	-1.70001	1.44055e-05	0.0144848	relapse_l
A423D_peak_71990b	-1.59682	1.45865e-05	0.0146175	relapse_l
A385R_peak_57217e	-1.13232	1.4656e-05	0.0146378	relapse_l
A233R_peak_93365a	1.32554	1.47591e-05	0.0146915	relapse_h
A150D_1_peak_1911a	-1.80857	1.50115e-05	0.0148929	relapse_l
A150D_1_peak_91853b	1.61223	1.51984e-05	0.0149936	relapse_h
A213L_peak_66992a	-1.76828	1.52138e-05	0.0149936	relapse_l
A150R_peak_62357a	-1.88153	1.54782e-05	0.0151869	relapse_l
A496R_peak_44662a	-1.29859	1.56774e-05	0.0151869	relapse_l
A262R_peak_57076	1.53094	1.5691e-05	0.0151869	relapse_h
A121R_peak_23639b	-1.33808	1.56959e-05	0.0151869	relapse_l
A116R_peak_79312d	1.96507	1.5716e-05	0.0151869	relapse_h
A289RR_peak_9278a	1.1584	1.56644e-05	0.0151869	relapse_h
A157R_peak_50469	2.21953	1.59624e-05	0.0153397	relapse_h
A477R_peak_57052	-1.49751	1.59773e-05	0.0153397	relapse_l
A237RR_peak_28655f	1.99372	1.61245e-05	0.0154313	relapse_h
A213L_peak_81341d	1.64596	1.65324e-05	0.0157206	relapse_h
A475D_peak_15178b	-1.19682	1.65169e-05	0.0157206	relapse_l
A475D_peak_62956	1.66695	1.66659e-05	0.0157971	relapse_h
A423D_peak_18862a	-1.86898	1.67856e-05	0.01586	relapse_l
A423D_peak_42057a	-1.49203	1.6931e-05	0.0159467	relapse_l
A385R_peak_16324b	-2.16944	1.72336e-05	0.0161032	relapse_l
A292R_peak_26874b	-1.81469	1.71729e-05	0.0161032	relapse_l
A197D_peak_28169h	2.4476	1.72594e-05	0.0161032	relapse_h
A213L_peak_36488a	-1.49963	1.73772e-05	0.0161624	relapse_l
A106D_peak_37589d	-1.96897	1.7471e-05	0.0161877	relapse_l
A409D_peak_1744b	-1.35474	1.75131e-05	0.0161877	relapse_l
A100R_peak_18993b	1.35584	1.75774e-05	0.0161968	relapse_h
A409D_peak_71253e	-1.8057	1.78924e-05	0.0162214	relapse_l
A106D_peak_37591	-1.33652	1.79394e-05	0.0162214	relapse_l
A110R_peak_15189b	1.65624	1.78818e-05	0.0162214	relapse_h
A455R1_1_lib_peak_41894	2.04763	1.79856e-05	0.0162214	relapse_h
A100R_peak_105192a	2.25915	1.77561e-05	0.0162214	relapse_h
A116R_peak_20133b	1.8364	1.77321e-05	0.0162214	relapse_h
A284R_peak_118116a	-1.77718	1.78377e-05	0.0162214	relapse_l
A451D_peak_1510e	-1.86538	1.82864e-05	0.0164087	relapse_l
A155RR_peak_65075h	-1.23317	1.83036e-05	0.0164087	relapse_l
A150D_1_peak_91282b	1.54825	1.84415e-05	0.0164827	relapse_h
A228R_1_lib_peak_35164b	-1.91038	1.85067e-05	0.0164915	relapse_l
A269R_peak_54272b	1.47426	1.86644e-05	0.0165824	relapse_h
A269R_peak_68283a	-1.44149	1.87819e-05	0.0165877	relapse_l
A240D_peak_54960a	-1.7298	1.87479e-05	0.0165877	relapse_l
A106D_peak_24777b	-1.47925	1.92121e-05	0.0169174	relapse_l
A213L_peak_111731b	-1.45716	1.94274e-05	0.0169846	relapse_l
A454R_peak_76582a	-2.02329	1.94542e-05	0.0169846	relapse_l
A213L_peak_43537b	-1.3022	1.95111e-05	0.0169846	relapse_l
A414D_peak_79864a	-2.15475	1.95166e-05	0.0169846	relapse_l
A409D_peak_37994	-1.98621	1.97649e-05	0.0171006	relapse_l
A409D_peak_87553a	1.3616	1.97117e-05	0.0171006	relapse_h
A292R_peak_1840b	-1.45479	1.99203e-05	0.0171851	relapse_l
A174R_peak_108527c	-1.49728	2.01556e-05	0.0172382	relapse_l
A477R_peak_52359b	1.95346	2.01354e-05	0.0172382	relapse_h
A284R_peak_89074	1.43518	2.01162e-05	0.0172382	relapse_h
A475D_peak_50166a	1.78142	2.02216e-05	0.0172451	relapse_h
A228R_1_lib_peak_54614	-1.60158	2.06182e-05	0.0174832	relapse_l
A228R_1_lib_peak_58429b	-1.54759	2.05806e-05	0.0174832	relapse_l
A148R_peak_90858	1.40179	2.09129e-05	0.0176827	relapse_h
A390R_1_lib_peak_48679	1.51414	2.09842e-05	0.0176928	relapse_h
A409D_peak_69615b	-1.45444	2.11374e-05	0.0177715	relapse_l
A292R_peak_134276c	-1.46491	2.1309e-05	0.0178152	relapse_l
A389R1_1_lib_peak_1649	-1.42278	2.12821e-05	0.0178152	relapse_l
A228R_1_lib_peak_35871v	-1.30343	2.18956e-05	0.0178891	relapse_l
A475D_peak_37289b	-2.18338	2.20512e-05	0.0178891	relapse_l
A173R_peak_175465	2.26219	2.20434e-05	0.0178891	relapse_h
A409D_peak_103866b	1.79236	2.19995e-05	0.0178891	relapse_h
A475D_peak_45971b	-1.3719	2.20586e-05	0.0178891	relapse_l
A173R_peak_157130b	1.61793	2.15101e-05	0.0178891	relapse_h
A233D_peak_1582b	-1.54512	2.1534e-05	0.0178891	relapse_l
A100R_peak_73688	1.89761	2.19399e-05	0.0178891	relapse_h
A100R_peak_55591c	1.24832	2.18175e-05	0.0178891	relapse_h
A419R_peak_114374	1.23609	2.19859e-05	0.0178891	relapse_h
A237RR_peak_36588	1.29471	2.18586e-05	0.0178891	relapse_h
A226R_peak_24152a	-1.70035	2.21795e-05	0.0179383	relapse_l
A278D_peak_55201a	-2.30188	2.25051e-05	0.0181523	relapse_l
A472D_peak_25009	1.27034	2.26123e-05	0.0181895	relapse_h
A269R_peak_36293b	-1.45869	2.27766e-05	0.0182723	relapse_l
A213L_peak_9883b	-1.83046	2.28401e-05	0.018274	relapse_l
A116R_peak_3730a	2.3354	2.297e-05	0.0183286	relapse_h
A259D_peak_62897b	1.84325	2.33205e-05	0.0185585	relapse_h
A269R_peak_106176d	-1.428	2.35795e-05	0.0186643	relapse_l
A150R_peak_18614	-1.2049	2.36416e-05	0.0186643	relapse_l
A292R_peak_69199b	-1.73917	2.35491e-05	0.0186643	relapse_l
A269R_peak_25865a	-1.54183	2.37059e-05	0.0186656	relapse_l
A451D_peak_48923c	-1.87236	2.37745e-05	0.0186702	relapse_l
A374D_peak_59193b	-1.7219	2.3879e-05	0.0186724	relapse_l
A148R_peak_4009b	-1.29505	2.39027e-05	0.0186724	relapse_l
A364R1_1_lib_peak_36210a	-1.52601	2.39683e-05	0.0186746	relapse_l
A472D_peak_91193c	-1.22354	2.43157e-05	0.0188466	relapse_l
A273R_peak_50172b	-1.36004	2.42842e-05	0.0188466	relapse_l
A451D_peak_53763b	-1.59307	2.4458e-05	0.0188586	relapse_l
A390D_peak_91914b	-1.61772	2.43977e-05	0.0188586	relapse_l
A121R_peak_61452b	-1.71673	2.45333e-05	0.0188679	relapse_l
A455R1_1_lib_peak_71554	1.90546	2.46095e-05	0.0188776	relapse_h
A422R_peak_45401b	-1.62276	2.4836e-05	0.0190024	relapse_l
A100R_peak_69252a	1.67284	2.49277e-05	0.0190237	relapse_h
A273R_peak_81351b	-1.51682	2.52254e-05	0.0192016	relapse_l
A451D_peak_30134a	-1.58311	2.54333e-05	0.0193105	relapse_l
A413R_peak_10703a	2.2692	2.57047e-05	0.0193683	relapse_h
A237RR_peak_28532b	1.67741	2.56841e-05	0.0193683	relapse_h
A233R_peak_32442c	1.37466	2.5672e-05	0.0193683	relapse_h
A213L_peak_30584b	2.13912	2.5804e-05	0.019375	relapse_h
A213L_peak_8284	-1.90122	2.58437e-05	0.019375	relapse_l
A475D_peak_29865b	-1.9827	2.62028e-05	0.0194482	relapse_l
A269R_peak_72498a	-1.16116	2.60589e-05	0.0194482	relapse_l
A463R_peak_106024	-1.53006	2.61544e-05	0.0194482	relapse_l
A364R1_1_lib_peak_5181	-1.64114	2.61884e-05	0.0194482	relapse_l
A259RR_1_lib_peak_8469a	-2.45109	2.64779e-05	0.0194915	relapse_l
A118R_peak_49147c	-1.66677	2.64821e-05	0.0194915	relapse_l
A423D_peak_37454	-2.26253	2.65808e-05	0.0194915	relapse_l
A174R_peak_107028b	-1.43048	2.65886e-05	0.0194915	relapse_l
A116R_peak_64515b	1.83151	2.64649e-05	0.0194915	relapse_h
A155RR_peak_123811a	-1.43431	2.67788e-05	0.0195827	relapse_l
A100R_peak_38052a	-1.38894	2.68724e-05	0.019603	relapse_l
A425D_peak_81623b	-1.37651	2.71643e-05	0.0197675	relapse_l
A284R_peak_29436	-2.31279	2.74857e-05	0.0199526	relapse_l
A429D_peak_47155a	-1.7781	2.76163e-05	0.0199987	relapse_l
A475D_peak_38706d	-1.92827	2.77597e-05	0.0200537	relapse_l
A451D_peak_97197a	-1.59473	2.79759e-05	0.0201609	relapse_l
A357D_peak_1686a	-2.23241	2.81201e-05	0.0202159	relapse_l
A260R_peak_69714b	-1.99964	2.82842e-05	0.0202849	relapse_l
A269R_peak_70604b	-1.38785	2.85373e-05	0.0203386	relapse_l
A100R_peak_10997b	1.3376	2.85371e-05	0.0203386	relapse_h
A269R_peak_21960a	-1.48787	2.85641e-05	0.0203386	relapse_l
A423D_peak_9890a	-1.75496	2.87214e-05	0.0204018	relapse_l
A192D_peak_82602	-1.37936	2.88797e-05	0.0204654	relapse_l
A116R_peak_63751b	2.53625	2.91801e-05	0.0206291	relapse_h
A116R_peak_71374c	2.07406	2.93816e-05	0.0206734	relapse_h
A390R_1_lib_peak_50744	1.34506	2.93249e-05	0.0206734	relapse_h
A100R_peak_30412b	1.95777	3.01033e-05	0.0211313	relapse_h
A409D_peak_26620c	-2.31991	3.02831e-05	0.0211749	relapse_l
A389R1_1_lib_peak_53671a	-2.07148	3.0319e-05	0.0211749	relapse_l
A451D_peak_12651b	-2.105	3.03789e-05	0.0211749	relapse_l
A389R1_1_lib_peak_7098a	-1.59544	3.06028e-05	0.0211842	relapse_l
A106D_peak_42779a	-1.59369	3.05665e-05	0.0211842	relapse_l
A148R_peak_101809a	-2.05057	3.07615e-05	0.0211842	relapse_l
A148R_peak_64800	1.78643	3.08906e-05	0.0211842	relapse_h
A417D_peak_91102b	1.73873	3.08552e-05	0.0211842	relapse_h
A150D_1_peak_75464a	-1.44213	3.06827e-05	0.0211842	relapse_l
A226D_peak_17839c	-1.73936	3.07792e-05	0.0211842	relapse_l
A414D_peak_44972	-2.12757	3.10511e-05	0.0212454	relapse_l
A423D_peak_29392b	-1.7203	3.11318e-05	0.0212517	relapse_l
A374D_peak_27489b	-2.18392	3.12293e-05	0.0212695	relapse_l
A475D_peak_1340a	-1.65217	3.14901e-05	0.0213982	relapse_l
A455R1_1_lib_peak_24564	1.95965	3.16355e-05	0.0213993	relapse_h
A475D_peak_21283a	-1.72877	3.16003e-05	0.0213993	relapse_l
A192D_peak_104851a	-1.34613	3.17181e-05	0.0214065	relapse_l
A409D_peak_6834b	-1.65424	3.18671e-05	0.02141	relapse_l
A455R1_1_lib_peak_46624	3.48145	3.18377e-05	0.02141	relapse_h
A148R_peak_104078b	3.34323	3.19819e-05	0.0214387	relapse_h
A129D_1_lib_peak_53181	-1.73844	3.21758e-05	0.0215038	relapse_l
A100R_peak_42843	-1.79617	3.22236e-05	0.0215038	relapse_l
A155RR_peak_115282a	-1.95168	3.26729e-05	0.0217549	relapse_l
A173R_peak_57074b	1.55074	3.28973e-05	0.0218554	relapse_h
A116R_peak_77923b	1.66679	3.36504e-05	0.0223059	relapse_h
A374D_peak_78097a	-2.19927	3.38416e-05	0.0223828	relapse_l
A289RR_peak_29501a	-2.10971	3.39582e-05	0.0224101	relapse_l
A116R_peak_64476	2.5241	3.42628e-05	0.0225612	relapse_h
A150D_1_peak_92208b	-1.29255	3.45257e-05	0.0225844	relapse_l
A237RR_peak_48205b	1.82362	3.44997e-05	0.0225844	relapse_h
A106D_peak_27658	1.89011	3.44146e-05	0.0225844	relapse_h
A389R1_1_lib_peak_53841b	-1.15658	3.47394e-05	0.0226743	relapse_l
A364R1_1_lib_peak_7960b	-1.68134	3.50445e-05	0.0227868	relapse_l
A233R_peak_25676a	1.20128	3.50649e-05	0.0227868	relapse_h
A455R1_1_lib_peak_70770b	1.58351	3.51911e-05	0.022819	relapse_h
A357D_peak_111401c	2.4256	3.53078e-05	0.0228449	relapse_h
A423D_peak_8331b	-1.33664	3.55909e-05	0.0229284	relapse_l
A455R1_1_lib_peak_20860	1.64399	3.55434e-05	0.0229284	relapse_h
A475D_peak_75675a	2.39226	3.59715e-05	0.0229481	relapse_h
A364R1_1_lib_peak_2840b	-1.93436	3.60723e-05	0.0229481	relapse_l
A110D_peak_99506g	-1.40319	3.61726e-05	0.0229481	relapse_l
A284R_peak_69078b	-1.97464	3.61507e-05	0.0229481	relapse_l
A116R_peak_16766c	2.06467	3.60003e-05	0.0229481	relapse_h
A450R_peak_94695	2.20742	3.59343e-05	0.0229481	relapse_h
A155RR_peak_122377a	1.83879	3.62718e-05	0.0229481	relapse_h
A278D_peak_54475l	-1.43767	3.58287e-05	0.0229481	relapse_l
A198D_peak_50367c	-1.46248	3.63153e-05	0.0229481	relapse_l
A106D_peak_27421e	1.62908	3.67973e-05	0.0231114	relapse_h
A100R_peak_27769e	-1.49305	3.67733e-05	0.0231114	relapse_l
A213L_peak_78652b	1.97807	3.68844e-05	0.0231114	relapse_h
A450R_peak_68266b	-1.32916	3.68367e-05	0.0231114	relapse_l
A417D_peak_38519a	-2.13724	3.76641e-05	0.0234697	relapse_l
A419R_peak_125769a	1.42961	3.76562e-05	0.0234697	relapse_h
A240R_peak_97475c	1.7088	3.76928e-05	0.0234697	relapse_h
A100R_peak_62498	-1.47406	3.80536e-05	0.0235378	relapse_l
A173R_peak_79219a	2.1881	3.81186e-05	0.0235378	relapse_h
A157R_peak_7743a	1.44951	3.79064e-05	0.0235378	relapse_h
A173R_peak_101483a	1.11833	3.80067e-05	0.0235378	relapse_h
A425D_peak_34988b	-1.25801	3.82112e-05	0.0235462	relapse_l
A451D_peak_7265a	-2.1834	3.84815e-05	0.0236143	relapse_l
A455R1_1_lib_peak_44340a	2.0343	3.85598e-05	0.0236143	relapse_h
A419R_peak_15197	1.35413	3.84492e-05	0.0236143	relapse_h
A233R_peak_63173a	-1.45985	3.86973e-05	0.0236498	relapse_l
A451D_peak_15077a	-1.61011	3.91175e-05	0.0238576	relapse_l
A228R_1_lib_peak_36084b	-1.70993	3.94138e-05	0.0239593	relapse_l
A429D_peak_45802	-1.32657	3.95257e-05	0.0239593	relapse_l
A455R1_1_lib_peak_42355c	1.41326	3.94517e-05	0.0239593	relapse_h
A451D_peak_61385	-1.36378	3.9756e-05	0.0240499	relapse_l
A455R1_1_lib_peak_22757a	3.29869	4.04001e-05	0.0243406	relapse_h
A409D_peak_45388c	-1.40817	4.03423e-05	0.0243406	relapse_l
A289RR_peak_11298a	-1.36818	4.05055e-05	0.0243548	relapse_l
A157R_peak_11975	1.57409	4.10729e-05	0.0246462	relapse_h
A455R1_1_lib_peak_44590b	2.25393	4.12937e-05	0.0247184	relapse_h
A173R_peak_55345	1.48441	4.14048e-05	0.0247184	relapse_h
A173R_peak_88136	1.39242	4.14423e-05	0.0247184	relapse_h
A292R_peak_18895b	-1.99037	4.15833e-05	0.0247529	relapse_l
A174R_peak_79692b	1.28207	4.17101e-05	0.0247788	relapse_h
A226R_peak_70233b	-1.51911	4.20526e-05	0.0249325	relapse_l
A192D_peak_62694b	-1.83223	4.24126e-05	0.025096	relapse_l
A454R_peak_57317e	-1.84089	4.25187e-05	0.0251088	relapse_l
A423D_peak_15887b	-1.69114	4.35852e-05	0.025449	relapse_l
A150R_peak_2007h	-1.85607	4.35074e-05	0.025449	relapse_l
A455R1_1_lib_peak_38468	3.07698	4.32046e-05	0.025449	relapse_h
A417D_peak_39032b	-1.16474	4.36078e-05	0.025449	relapse_l
A237RR_peak_122719c	1.70155	4.35051e-05	0.025449	relapse_h
A419R_peak_100995	1.14109	4.3438e-05	0.025449	relapse_h
A389R1_1_lib_peak_49538a	-1.27913	4.38439e-05	0.0255367	relapse_l
A419R_peak_64245	1.77548	4.43293e-05	0.025726	relapse_h
A419R_peak_103987a	1.71192	4.44281e-05	0.025726	relapse_h
A173R_peak_131760	1.32641	4.43789e-05	0.025726	relapse_h
A475D_peak_81950b	2.02576	4.45575e-05	0.0257508	relapse_h
A409D_peak_23153	-1.34887	4.48614e-05	0.0258762	relapse_l
A150R_peak_67486c	-1.79946	4.50593e-05	0.02594	relapse_l
A213L_peak_21815a	-1.79178	4.55532e-05	0.0260884	relapse_l
A455R1_1_lib_peak_48397c	2.41918	4.558e-05	0.0260884	relapse_h
A451D_peak_53118b	-1.79279	4.55118e-05	0.0260884	relapse_l
A269R_peak_35525a	-1.9867	4.5951e-05	0.0261499	relapse_l
A106D_peak_70086o	-1.56444	4.59002e-05	0.0261499	relapse_l
A350R_peak_32446	-1.49155	4.59438e-05	0.0261499	relapse_l
A409D_peak_89195	-1.64057	4.64385e-05	0.0262267	relapse_l
A213L_peak_81339a	1.90258	4.63621e-05	0.0262267	relapse_h
A451D_peak_55968d	-1.83743	4.63817e-05	0.0262267	relapse_l
A100R_peak_95776	2.14852	4.64328e-05	0.0262267	relapse_h
A419R_peak_13318d	1.14199	4.67605e-05	0.0263586	relapse_h
A226R_peak_82507b	-1.44138	4.76164e-05	0.0267903	relapse_l
A148R_peak_72049d	-1.44441	4.88581e-05	0.0274146	relapse_l
A173R_peak_121167b	1.75603	4.89102e-05	0.0274146	relapse_h
A273R_peak_121517a	-1.80321	4.93362e-05	0.027558	relapse_l
A173R_peak_62337a	2.17943	4.93513e-05	0.027558	relapse_h
A413R_peak_77300	1.22464	5.0077e-05	0.0279109	relapse_h
A475D_peak_36400c	-1.32799	5.03578e-05	0.0280149	relapse_l
A150R_peak_2668b	-1.21609	5.10775e-05	0.0283623	relapse_l
A116R_peak_11385a	1.84531	5.12023e-05	0.0283787	relapse_h
A417D_peak_66261a	-1.51413	5.14315e-05	0.0283999	relapse_l
A455R1_1_lib_peak_41244	1.49731	5.13872e-05	0.0283999	relapse_h
A389R1_1_lib_peak_77458b	-1.46468	5.19798e-05	0.0286495	relapse_l
A455R1_1_lib_peak_64657	2.15446	5.24287e-05	0.0287539	relapse_h
A148R_peak_95855b	-1.50633	5.23926e-05	0.0287539	relapse_l
A390R_1_lib_peak_39920	1.07643	5.24748e-05	0.0287539	relapse_h
A451D_peak_10004d	-1.6593	5.25557e-05	0.0287539	relapse_l
A450R_peak_102027b	-1.31898	5.26906e-05	0.0287749	relapse_l
A409D_peak_58534	-2.05237	5.28971e-05	0.0288085	relapse_l
A364R1_1_lib_peak_49304	-1.51466	5.29457e-05	0.0288085	relapse_l
A451D_peak_10012c	-2.16679	5.321e-05	0.0288995	relapse_l
A385R_peak_54693a	-1.97437	5.352e-05	0.0289621	relapse_l
A429D_peak_13954	-1.29524	5.34463e-05	0.0289621	relapse_l
A116R_peak_4816c	1.48166	5.37381e-05	0.0290274	relapse_h
A450R_peak_82216	1.95641	5.42631e-05	0.029205	relapse_h
A129D_1_lib_peak_78859	1.02248	5.41999e-05	0.029205	relapse_h
A273R_peak_2330a	1.30979	5.4622e-05	0.0293113	relapse_h
A240D_peak_4966a	-1.00728	5.46577e-05	0.0293113	relapse_l
A116R_peak_46687a	1.20432	5.48917e-05	0.0293839	relapse_h
A455R1_1_lib_peak_42384	3.6007	5.52048e-05	0.0294984	relapse_h
A423D_peak_24085a	-1.99693	5.55106e-05	0.0295557	relapse_l
A423D_peak_2919	-1.27528	5.54809e-05	0.0295557	relapse_l
A198R_peak_33169b	-1.34815	5.56161e-05	0.029559	relapse_l
A292R_peak_36783f	-1.10435	5.585e-05	0.0296304	relapse_l
A100R_peak_56947a	1.95346	5.6194e-05	0.0297598	relapse_h
A278D_peak_40774b	-1.6577	5.66312e-05	0.0299381	relapse_l
A289RR_peak_47100b	-1.64257	5.69472e-05	0.0300517	relapse_l
A198D_peak_43949b	1.84158	5.748e-05	0.0302792	relapse_h
A450R_peak_5314b	1.49312	5.76181e-05	0.0302984	relapse_h
A269R_peak_29211a	-1.85904	5.81179e-05	0.0304536	relapse_l
A233D_peak_77145	-1.5061	5.80782e-05	0.0304536	relapse_l
A148R_peak_6642	-1.70439	5.87179e-05	0.0305598	relapse_l
A475D_peak_69840c	1.81601	5.87098e-05	0.0305598	relapse_h
A100R_peak_77586a	-1.83453	5.86034e-05	0.0305598	relapse_l
A278R_1_peak_96373a	1.53769	5.87314e-05	0.0305598	relapse_h
A110D_peak_88317a	-1.80529	5.91994e-05	0.0305854	relapse_l
A116R_peak_43293f	2.31296	5.89962e-05	0.0305854	relapse_h
A374D_peak_1730b	-1.39467	5.89611e-05	0.0305854	relapse_l
A292R_peak_104352b	1.72781	5.92944e-05	0.0305854	relapse_h
A292R_peak_48466a	-1.07211	5.91061e-05	0.0305854	relapse_l
A100R_peak_22415a	-1.38406	5.98233e-05	0.0305871	relapse_l
A455R1_1_lib_peak_39227a	1.94189	5.99142e-05	0.0305871	relapse_h
A269R_peak_5168a	-1.58214	5.98757e-05	0.0305871	relapse_l
A350R_peak_49130a	-1.27194	5.95299e-05	0.0305871	relapse_l
A409D_peak_75174b	1.16886	5.98004e-05	0.0305871	relapse_h
A473D_peak_11047	-1.13677	5.97948e-05	0.0305871	relapse_l
A237RR_peak_76705a	1.7146	6.06928e-05	0.0307747	relapse_h
A148R_peak_394a	1.85761	6.0578e-05	0.0307747	relapse_h
A273R_peak_67540b	1.69859	6.06952e-05	0.0307747	relapse_h
A451D_peak_109100a	-1.46843	6.05019e-05	0.0307747	relapse_l
A451D_peak_49244	-1.137	6.11182e-05	0.0309364	relapse_l
A401D_peak_8709	-1.32399	6.1501e-05	0.0310247	relapse_l
A273R_peak_125393b	-1.56347	6.14355e-05	0.0310247	relapse_l
A226R_peak_70393a	-1.66358	6.16312e-05	0.0310353	relapse_l
A292R_peak_81009b	-1.35367	6.17306e-05	0.0310353	relapse_l
A100R_peak_58005d	2.01069	6.27635e-05	0.0314483	relapse_h
A284R_peak_36494d	-1.80244	6.27332e-05	0.0314483	relapse_l
A228R_1_lib_peak_47732bj	1.17735	6.36882e-05	0.031858	relapse_h
A106D_peak_77706c	-1.38559	6.4086e-05	0.031955	relapse_l
A198D_peak_59242b	1.80702	6.40967e-05	0.031955	relapse_h
A475D_peak_64244b	-1.23892	6.49315e-05	0.0322723	relapse_l
A292R_peak_96245	-1.50199	6.49501e-05	0.0322723	relapse_l
A364R1_1_lib_peak_8946b	-1.53051	6.5278e-05	0.0323812	relapse_l
A364R1_1_lib_peak_2805a	-1.40606	6.65308e-05	0.0324616	relapse_l
A425D_peak_80512c	-1.23876	6.62295e-05	0.0324616	relapse_l
A451D_peak_38897b	-1.54115	6.64195e-05	0.0324616	relapse_l
A106D_peak_96117	-1.77223	6.6194e-05	0.0324616	relapse_l
A292R_peak_80035	-1.49588	6.61797e-05	0.0324616	relapse_l
A262R_peak_37096b	-1.63563	6.65011e-05	0.0324616	relapse_l
A292R_peak_26321b	1.38445	6.57368e-05	0.0324616	relapse_h
A174R_peak_75440b	1.5241	6.60857e-05	0.0324616	relapse_h
A475D_peak_85255c	1.47252	6.56792e-05	0.0324616	relapse_h
A455R1_1_lib_peak_63640	1.7547	6.5774e-05	0.0324616	relapse_h
A173R_peak_108489	1.79677	6.69576e-05	0.0326164	relapse_h
A150D_1_peak_7643a	-1.57372	6.72992e-05	0.0327292	relapse_l
A262R_peak_72795	-2.19696	6.75644e-05	0.0328046	relapse_l
A150D_1_peak_42100a	-1.65216	6.78531e-05	0.032859	relapse_l
A100R_peak_60267	1.58687	6.8004e-05	0.032859	relapse_h
A364R1_1_lib_peak_21437a	-1.41108	6.80078e-05	0.032859	relapse_l
A364R1_1_lib_peak_39659b	-1.38772	6.88298e-05	0.0330389	relapse_l
A273R_peak_112947a	-1.40015	6.90461e-05	0.0330389	relapse_l
A413R_peak_77024b	1.45762	6.8657e-05	0.0330389	relapse_h
A292R_peak_44056b	-1.29222	6.85291e-05	0.0330389	relapse_l
A451D_peak_22729b	-1.30135	6.89778e-05	0.0330389	relapse_l
A121R_peak_22377b	1.64245	6.87454e-05	0.0330389	relapse_h
A262R_peak_63250a	-1.37871	6.97606e-05	0.0333272	relapse_l
A455R1_1_lib_peak_15972	2.14019	7.01268e-05	0.0333416	relapse_h
A233D_peak_68868a	-1.04973	7.0083e-05	0.0333416	relapse_l
A174R_peak_103166b	-1.6419	6.99089e-05	0.0333416	relapse_l
A473R_peak_58570c	1.2934	7.03328e-05	0.0333862	relapse_h
A350R_peak_61044a	-2.39175	7.13411e-05	0.0336502	relapse_l
A269R_peak_28782	1.59371	7.11709e-05	0.0336502	relapse_h
A364R1_1_lib_peak_8545	-1.01294	7.12314e-05	0.0336502	relapse_l
A157R_peak_6750c	1.59155	7.1041e-05	0.0336502	relapse_h
A260R_peak_73069c	-1.46895	7.17821e-05	0.0337158	relapse_l
A121R_peak_41426b	-1.33235	7.18201e-05	0.0337158	relapse_l
A451D_peak_36482a	-1.17095	7.17225e-05	0.0337158	relapse_l
A173R_peak_2597b	2.3744	7.20418e-05	0.0337554	relapse_h
A385R_peak_87932f	-1.14436	7.21313e-05	0.0337554	relapse_l
A228R_1_lib_peak_95482	-1.84886	7.30042e-05	0.0340568	relapse_l
A284R_peak_80785c	-1.6403	7.29506e-05	0.0340568	relapse_l
A429D_peak_59240b	-2.10161	7.32483e-05	0.0341172	relapse_l
A174R_peak_66804b	-1.38564	7.35491e-05	0.0341504	relapse_l
A157R_peak_6752a	1.6829	7.34411e-05	0.0341504	relapse_h
A389R1_1_lib_peak_55358c	-1.34349	7.45819e-05	0.0341528	relapse_l
A409D_peak_13671b	-1.57885	7.47862e-05	0.0341528	relapse_l
A429D_peak_62769b	-1.76295	7.48521e-05	0.0341528	relapse_l
A121R_peak_9567a	-1.60686	7.46825e-05	0.0341528	relapse_l
A150D_1_peak_2702b	-1.82035	7.44505e-05	0.0341528	relapse_l
A213L_peak_50048b	-1.71947	7.49312e-05	0.0341528	relapse_l
A121R_peak_32056c	-1.69354	7.48915e-05	0.0341528	relapse_l
A213L_peak_119720b	-1.32475	7.38998e-05	0.0341528	relapse_l
A150D_1_peak_77280b	-1.50899	7.45424e-05	0.0341528	relapse_l
A198R_peak_9480b	-2.27798	7.3795e-05	0.0341528	relapse_l
A292R_peak_53188a	1.69374	7.47163e-05	0.0341528	relapse_h
A260R_peak_58400f	-1.39054	7.45532e-05	0.0341528	relapse_l
A110D_peak_90738c	1.56631	7.52496e-05	0.0342455	relapse_h
A423D_peak_64320a	-1.57358	7.55704e-05	0.034339	relapse_l
A423D_peak_1103c	-1.6612	7.57484e-05	0.0343674	relapse_l
A413R_peak_24710a	3.01121	7.59864e-05	0.0344229	relapse_h
A423D_peak_22341a	-2.20599	7.63541e-05	0.0345369	relapse_l
A413R_peak_81381b	1.21582	7.68337e-05	0.0347011	relapse_h
A389R1_1_lib_peak_66128	-2.00965	7.73155e-05	0.0347485	relapse_l
A289RR_peak_24299b	-1.25238	7.72786e-05	0.0347485	relapse_l
A292R_peak_81347b	-1.53367	7.74058e-05	0.0347485	relapse_l
A455R1_1_lib_peak_72661	1.59717	7.71736e-05	0.0347485	relapse_h
A472D_peak_44245b	-1.39458	7.80704e-05	0.034889	relapse_l
A121R_peak_34359a	-1.36809	7.80481e-05	0.034889	relapse_l
A450R_peak_33582d	-1.68801	7.80339e-05	0.034889	relapse_l
A262R_peak_81481a	-1.66934	7.85068e-05	0.0349881	relapse_l
A455R1_1_lib_peak_14626b	1.64139	7.85272e-05	0.0349881	relapse_h
A419D_peak_48261c	-1.4683	7.8699e-05	0.0350122	relapse_l
A259RR_1_lib_peak_41718	-1.70093	7.90237e-05	0.0350175	relapse_l
A409D_peak_78628c	-1.59104	7.91815e-05	0.0350175	relapse_l
A475D_peak_332d	1.72267	7.9079e-05	0.0350175	relapse_h
A121R_peak_113011	-1.72153	7.89669e-05	0.0350175	relapse_l
A451D_peak_104734a	-1.90272	8.07754e-05	0.0352634	relapse_l
A409D_peak_26765b	-1.64746	8.03579e-05	0.0352634	relapse_l
A150D_1_peak_22356a	-1.46227	8.07316e-05	0.0352634	relapse_l
A192D_peak_44239a	-1.58614	8.04944e-05	0.0352634	relapse_l
A292R_peak_99593b	1.46716	8.08038e-05	0.0352634	relapse_h
A198R_peak_136767f	-1.05827	8.05218e-05	0.0352634	relapse_l
A450R_peak_90860a	1.85332	7.99359e-05	0.0352634	relapse_h
A451D_peak_67670b	-1.67705	8.07011e-05	0.0352634	relapse_l
A157R_peak_54907	1.47593	8.07648e-05	0.0352634	relapse_h
A419R_peak_94460b	1.82212	8.12139e-05	0.0353905	relapse_h
A364R1_1_lib_peak_47173	-1.54259	8.1563e-05	0.0354382	relapse_l
A228R_1_lib_peak_89341	-1.42291	8.14935e-05	0.0354382	relapse_l
A455R1_1_lib_peak_21427c	2.02101	8.16806e-05	0.0354382	relapse_h
A150D_1_peak_10219a	-1.45958	8.2065e-05	0.0355015	relapse_l
A121R_peak_41972b	-1.4591	8.20004e-05	0.0355015	relapse_l
A173R_peak_98161	1.53132	8.26638e-05	0.0357086	relapse_h
A450R_peak_9500a	-1.4544	8.35038e-05	0.0359151	relapse_l
A269R_peak_18719a	-1.65539	8.33283e-05	0.0359151	relapse_l
A192D_peak_47285a	1.44214	8.34193e-05	0.0359151	relapse_h
A423D_peak_46245a	-1.27823	8.37656e-05	0.0359238	relapse_l
A451D_peak_28383c	-1.92894	8.36975e-05	0.0359238	relapse_l
A278R_1_peak_37766	-1.3465	8.38871e-05	0.0359242	relapse_l
A106D_peak_18830b	-1.36973	8.40826e-05	0.0359562	relapse_l
A374D_peak_29495b	-1.29885	8.51689e-05	0.0363685	relapse_l
A262R_peak_29240	-1.65595	8.54038e-05	0.0364165	relapse_l
A364R1_1_lib_peak_4113b	-1.77927	8.57877e-05	0.0364255	relapse_l
A148R_peak_27225	1.42764	8.5792e-05	0.0364255	relapse_h
A451D_peak_1190a	-1.55658	8.57458e-05	0.0364255	relapse_l
A259RR_1_lib_peak_33315a	-1.77509	8.61269e-05	0.0365156	relapse_l
A269R_peak_108762b	-1.30419	8.62762e-05	0.0365269	relapse_l
A417D_peak_56648b	-1.98659	8.68212e-05	0.0365956	relapse_l
A121R_peak_27404c	-1.58912	8.70535e-05	0.0365956	relapse_l
A278D_peak_87043c	-1.43558	8.66234e-05	0.0365956	relapse_l
A198R_peak_85493b	-1.49591	8.70512e-05	0.0365956	relapse_l
A157R_peak_72413b	1.46707	8.70135e-05	0.0365956	relapse_h
A173R_peak_100702b	2.62077	8.78134e-05	0.036863	relapse_h
A269R_peak_47084c	1.35303	8.86296e-05	0.0370489	relapse_h
A157R_peak_6750a	2.44991	8.84099e-05	0.0370489	relapse_h
A155RR_peak_55455b	1.0515	8.85121e-05	0.0370489	relapse_h
A423D_peak_42029c	-1.91603	8.89172e-05	0.037065	relapse_l
A409D_peak_9104b	1.87829	8.88752e-05	0.037065	relapse_h
A475D_peak_11811a	-1.60647	8.90718e-05	0.0370775	relapse_l
A121R_peak_62133	1.17713	8.92106e-05	0.0370834	relapse_h
A364R1_1_lib_peak_8948b	-1.15541	8.99671e-05	0.0372805	relapse_l
A192D_peak_28070	-1.49693	9.01856e-05	0.0372805	relapse_l
A233R_peak_68910a	-1.59802	8.98933e-05	0.0372805	relapse_l
A278D_peak_102440a	-1.39638	9.01522e-05	0.0372805	relapse_l
A106D_peak_31543a	-1.29253	9.05005e-05	0.0373588	relapse_l
A401D_peak_33005	1.53913	9.10449e-05	0.0374795	relapse_h
A174R_peak_77989c	1.69474	9.09349e-05	0.0374795	relapse_h
A455R1_1_lib_peak_67839b	2.20955	9.12349e-05	0.0375059	relapse_h
A451D_peak_26731b	-1.47109	9.14437e-05	0.0375398	relapse_l
A192D_peak_87781a	-1.17746	9.22328e-05	0.0377251	relapse_l
A259D_peak_42201g	2.04588	9.22389e-05	0.0377251	relapse_h
A213L_peak_25692a	-1.28053	9.22753e-05	0.0377251	relapse_l
A106D_peak_114573a	-1.28808	9.24534e-05	0.0377461	relapse_l
A425D_peak_29132b	-1.64466	9.27563e-05	0.0377661	relapse_l
A364R1_1_lib_peak_47611a	-1.39501	9.26625e-05	0.0377661	relapse_l
A273R_peak_85298b	-1.46677	9.31917e-05	0.0378916	relapse_l
A226R_peak_29199b	1.87202	9.34772e-05	0.0379149	relapse_h
A157R_peak_29687a	2.43978	9.36312e-05	0.0379149	relapse_h
A174R_peak_22239a	-1.38547	9.35857e-05	0.0379149	relapse_l
A357D_peak_70906b	-1.75155	9.38778e-05	0.0379363	relapse_l
A280D_peak_88474b	-1.3226	9.3939e-05	0.0379363	relapse_l
A226R_peak_73818b	-1.40299	9.44898e-05	0.0380258	relapse_l
A472D_peak_90656b	-2.31287	9.44856e-05	0.0380258	relapse_l
A100R_peak_12510	-1.65979	9.45438e-05	0.0380258	relapse_l
A364R1_1_lib_peak_5829a	-1.63337	9.50569e-05	0.0380792	relapse_l
A455R1_1_lib_peak_71593a	1.65103	9.49047e-05	0.0380792	relapse_h
A157R_peak_69466	1.4965	9.50605e-05	0.0380792	relapse_h
A409D_peak_10963c	-1.67294	9.54425e-05	0.0381808	relapse_l
A174R_peak_97910h	1.58589	9.59445e-05	0.0383302	relapse_h
A475D_peak_89252	-1.97261	9.6362e-05	0.0383425	relapse_l
A173R_peak_24403	3.32213	9.62781e-05	0.0383425	relapse_h
A273R_peak_133225b	-1.26592	9.62609e-05	0.0383425	relapse_l
A155RR_peak_91759a	1.11268	9.75649e-05	0.0387693	relapse_h
A150D_1_peak_108347b	-1.57384	9.78825e-05	0.0388437	relapse_l
A129D_1_lib_peak_151c	-1.26327	9.83153e-05	0.0388569	relapse_l
A413R_peak_28302a	1.62008	9.82129e-05	0.0388569	relapse_h
A192D_peak_24400a	-1.05198	9.80644e-05	0.0388569	relapse_l
A121R_peak_58685b	-1.1412	9.84381e-05	0.0388569	relapse_l
A116R_peak_8680b	2.35942	9.8935e-05	0.0389498	relapse_h
A364R1_1_lib_peak_46997	1.36938	9.88432e-05	0.0389498	relapse_h
A389R1_1_lib_peak_18750a	-1.63681	9.91278e-05	0.0389699	relapse_l
A423D_peak_104377	-1.43702	9.92481e-05	0.0389699	relapse_l
A110D_peak_50804b	-1.35051	9.95476e-05	0.0390218	relapse_l
A414D_peak_16799	-1.0907	9.96425e-05	0.0390218	relapse_l
A259RR_1_lib_peak_37521b	-1.35542	0.000100331	0.0391872	relapse_l
A148R_peak_12362a	-1.15439	0.00010046	0.0391872	relapse_l
A233R_peak_65507a	-1.21823	0.000100213	0.0391872	relapse_l
A390R_1_lib_peak_58394	1.06934	0.000100761	0.0392531	relapse_h
A472D_peak_93949	1.98979	0.00010092	0.0392637	relapse_h
A237RR_peak_76192d	1.58148	0.000101136	0.0392965	relapse_h
A450R_peak_35675a	1.94131	0.000101365	0.0393343	relapse_h
A374D_peak_53262h	-1.70931	0.000101527	0.0393458	relapse_l
A455R1_1_lib_peak_54885	1.77045	0.000102365	0.0396189	relapse_h
A413R_peak_21045	-1.95824	0.000103835	0.0401356	relapse_l
A425D_peak_34521e	-1.21626	0.000104427	0.0402069	relapse_l
A197R_peak_97534	2.05378	0.00010456	0.0402069	relapse_h
A173R_peak_160645b	1.49279	0.000104411	0.0402069	relapse_h
A116R_peak_73231b	1.61047	0.000104261	0.0402069	relapse_h
A364R1_1_lib_peak_30283a	-1.89267	0.000104743	0.0402254	relapse_l
A413R_peak_7678a	1.9136	0.000105549	0.0404305	relapse_h
A262R_peak_92358b	2.28706	0.000105535	0.0404305	relapse_h
A269R_peak_15736b	1.33617	0.000106379	0.0405598	relapse_h
A269R_peak_69159c	-1.6367	0.00010685	0.0405598	relapse_l
A414D_peak_74986b	-1.28434	0.000106592	0.0405598	relapse_l
A451D_peak_10749	-1.44294	0.000106347	0.0405598	relapse_l
A157R_peak_83074	1.40038	0.000107037	0.0405598	relapse_h
A100R_peak_12480e	-1.11359	0.000106314	0.0405598	relapse_l
A390R_1_lib_peak_55538	1.14179	0.00010658	0.0405598	relapse_h
A414D_peak_26259	-1.09618	0.000106755	0.0405598	relapse_l
A273R_peak_128104a	1.34974	0.000107113	0.0405598	relapse_h
A292R_peak_99600b	1.61059	0.000107511	0.0406588	relapse_h
A423D_peak_42057c	-1.7373	0.000107982	0.0407333	relapse_l
A417D_peak_78556a	-1.55716	0.000107975	0.0407333	relapse_l
A409D_peak_60076	1.47308	0.000108236	0.0407775	relapse_h
A197R_peak_128283b	1.73309	0.000108443	0.0408039	relapse_h
A228R_1_lib_peak_105258d	-1.26903	0.000108659	0.0408286	relapse_l
A197R_peak_62687a	1.59327	0.000109005	0.0408604	relapse_h
A289RR_peak_33539f	-1.44591	0.000109227	0.0408923	relapse_l
A423D_peak_15887g	-1.25208	0.000109988	0.0410571	relapse_l
A278D_peak_78192b	-1.57515	0.000110081	0.0410571	relapse_l
A389R1_1_lib_peak_69187	1.75332	0.000110051	0.0410571	relapse_h
A192D_peak_70394b	-1.87824	0.000110463	0.0410963	relapse_l
A292R_peak_29984a	1.21366	0.000110412	0.0410963	relapse_h
A226D_peak_93634a	1.22036	0.000110698	0.0411326	relapse_h
A150D_1_peak_37283b	-1.53412	0.00011225	0.041641	relapse_l
A472D_peak_34893a	-1.342	0.000112347	0.041641	relapse_l
A213L_peak_32686b	-1.36067	0.000112955	0.0417954	relapse_l
A226R_peak_104445b	1.057	0.000113137	0.0417954	relapse_h
A472D_peak_38821	-1.61237	0.000113184	0.0417954	relapse_l
A116R_peak_9930	2.1435	0.000113416	0.0418291	relapse_h
A273R_peak_132009b	1.21776	0.000113583	0.0418388	relapse_h
A414D_peak_32486b	-1.29904	0.000114326	0.0420086	relapse_l
A118R_peak_108684c	-1.08979	0.000114258	0.0420086	relapse_l
A385R_peak_69541b	-1.64056	0.000114803	0.0420797	relapse_l
A174R_peak_109793b	-1.26257	0.000114761	0.0420797	relapse_l
A364R1_1_lib_peak_34703a	-2.18122	0.00011501	0.0421038	relapse_l
A155RR_peak_69205c	-1.64465	0.000115154	0.0421046	relapse_l
A262R_peak_63812b	-1.73639	0.000115357	0.0421274	relapse_l
A116R_peak_48291c	2.1815	0.000115705	0.0422026	relapse_h
A157R_peak_16502b	1.55117	0.000116069	0.0422836	relapse_h
A389R1_1_lib_peak_79513c	-1.12815	0.000116604	0.0424264	relapse_l
A174R_peak_90262c	-1.27073	0.000116997	0.0425176	relapse_l
A100R_peak_73029c	2.02645	0.000117985	0.0427839	relapse_h
A106D_peak_71964a	-1.15446	0.000118017	0.0427839	relapse_l
A425D_peak_51645c	-1.54814	0.000118703	0.0429276	relapse_l
A100R_peak_55251	-1.32471	0.000118618	0.0429276	relapse_l
A273R_peak_30140b	-1.036	0.000119132	0.0429801	relapse_l
A451D_peak_84770a	-2.01796	0.000119137	0.0429801	relapse_l
A364R1_1_lib_peak_44376a	-1.62887	0.000119322	0.0429949	relapse_l
A116R_peak_7913d	-1.26556	0.000119732	0.0430278	relapse_l
A155RR_peak_3946b	1.00357	0.000119847	0.0430278	relapse_h
A451D_peak_67752f	-1.95567	0.000120177	0.0430528	relapse_l
A455R1_1_lib_peak_40818b	1.60067	0.000120206	0.0430528	relapse_h
A475D_peak_38672	-1.43299	0.000120552	0.0430916	relapse_l
A100R_peak_81112a	1.98819	0.000120604	0.0430916	relapse_h
A364R1_1_lib_peak_32899	-1.83831	0.000120812	0.0431142	relapse_l
A269R_peak_43895	-1.44429	0.000120986	0.0431248	relapse_l
A150R_peak_90968a	-1.56865	0.000121406	0.043171	relapse_l
A284R_peak_8731a	1.03821	0.000121389	0.043171	relapse_h
A148R_peak_5783b	-1.29583	0.000121863	0.0432816	relapse_l
A475D_peak_29868	-1.59074	0.000122149	0.0433316	relapse_l
A389R1_1_lib_peak_35058a	-1.81945	0.000122498	0.0434036	relapse_l
A226R_peak_68745b	-1.14222	0.00012326	0.0434667	relapse_l
A100R_peak_44006a	-1.25381	0.000123117	0.0434667	relapse_l
A148R_peak_1003a	-1.09388	0.000123223	0.0434667	relapse_l
A423D_peak_31937	-1.66153	0.000122958	0.0434667	relapse_l
A374D_peak_42750b	-1.61366	0.000123856	0.0436251	relapse_l
A385R_peak_43751a	-1.57233	0.00012479	0.0437469	relapse_l
A364R1_1_lib_peak_37598a	-1.88489	0.000124701	0.0437469	relapse_l
A455R1_1_lib_peak_60458	2.30056	0.000124461	0.0437469	relapse_h
A198D_peak_12059a	1.43766	0.000124698	0.0437469	relapse_h
A389R1_1_lib_peak_80632	-1.19474	0.000125576	0.0439707	relapse_l
A262R_peak_31307b	-1.2288	0.000126122	0.0440582	relapse_l
A429D_peak_69206	-1.07273	0.000126112	0.0440582	relapse_l
A390R_1_lib_peak_63046a	-1.53147	0.000126677	0.0440968	relapse_l
A401D_peak_48759b	-1.2299	0.00012654	0.0440968	relapse_l
A451D_peak_52748b	-1.79188	0.000126548	0.0440968	relapse_l
A284R_peak_46982b	-1.55712	0.000127057	0.0441777	relapse_l
A259D_peak_93100c	1.48445	0.000127423	0.044253	relapse_h
A425D_peak_34474	-1.33873	0.000128503	0.0443492	relapse_l
A269R_peak_55254c	-1.88524	0.000129127	0.0443492	relapse_l
A259RR_1_lib_peak_22817c	-2.1051	0.000128871	0.0443492	relapse_l
A278D_peak_4517b	-1.41329	0.000128339	0.0443492	relapse_l
A228R_1_lib_peak_8363b	-1.41409	0.000128059	0.0443492	relapse_l
A350R_peak_24725a	1.7518	0.000127898	0.0443492	relapse_h
A192D_peak_74259b	-1.51427	0.00012919	0.0443492	relapse_l
A269R_peak_41592b	1.25993	0.000128403	0.0443492	relapse_h
A419R_peak_118941a	1.54999	0.000128675	0.0443492	relapse_h
A237RR_peak_338b	1.30524	0.000129077	0.0443492	relapse_h
A451D_peak_11577a	-1.58617	0.000129673	0.0444637	relapse_l
A197R_peak_98381b	1.41778	0.000130049	0.0445415	relapse_h
A455R1_1_lib_peak_72889	1.6199	0.000130458	0.0446301	relapse_h
A116R_peak_63954b	2.89003	0.000130791	0.0446928	relapse_h
A192D_peak_103316a	-1.33549	0.000131105	0.0447487	relapse_l
A429D_peak_18167b	-1.63258	0.000131661	0.0448545	relapse_l
A278R_1_peak_3622a	1.41018	0.000131717	0.0448545	relapse_h
A401D_peak_59729	-1.79758	0.000131963	0.0448852	relapse_l
A121R_peak_40137b	-2.37079	0.000132108	0.0448852	relapse_l
A260R_peak_48953	1.38551	0.000132282	0.044893	relapse_h
A292R_peak_51866a	-1.38219	0.00013262	0.0449563	relapse_l
A213L_peak_122625b	-2.31835	0.000133767	0.0452938	relapse_l
A425D_peak_29132e	-1.61173	0.00013404	0.0453343	relapse_l
A419R_peak_118814a	1.29139	0.000134246	0.0453525	relapse_h
A414D_peak_115904a	-1.69956	0.000134569	0.0454102	relapse_l
A116R_peak_58442a	2.39879	0.000135495	0.0454981	relapse_h
A389R1_1_lib_peak_80504a	-1.69056	0.000135576	0.0454981	relapse_l
A451D_peak_57796b	-1.39103	0.0001359	0.0454981	relapse_l
A116R_peak_8373p	2.87023	0.00013566	0.0454981	relapse_h
A198D_peak_55701a	1.36236	0.000135385	0.0454981	relapse_h
A289RR_peak_30089c	1.9561	0.000135075	0.0454981	relapse_h
A280R_peak_82116b	-1.85529	0.000135795	0.0454981	relapse_l
A385R_peak_65755	-2.00863	0.000136854	0.0455268	relapse_l
A237RR_peak_39524c	2.1164	0.000137082	0.0455268	relapse_h
A496R_peak_66587	-1.72437	0.000136645	0.0455268	relapse_l
A100R_peak_95212b	1.77132	0.000136154	0.0455268	relapse_h
A174R_peak_68522a	-1.43955	0.000137102	0.0455268	relapse_l
A455R1_1_lib_peak_64544a	2.46228	0.000137088	0.0455268	relapse_h
A419D_peak_48265e	-1.6335	0.000136954	0.0455268	relapse_l
A269R_peak_44873b	-1.01842	0.000137209	0.0455268	relapse_l
A350R_peak_46328a	-1.56728	0.000138046	0.0457534	relapse_l
A280R_peak_28185	1.28572	0.000138815	0.0459573	relapse_h
A451D_peak_52759b	-1.33145	0.000139093	0.0459981	relapse_l
A284R_peak_83700c	-2.55633	0.000139455	0.0460667	relapse_l
A364R1_1_lib_peak_34301	-1.3136	0.000140331	0.0462731	relapse_l
A409D_peak_52206a	-1.37272	0.000140448	0.0462731	relapse_l
A129R_peak_34861a	-1.38887	0.000140858	0.0462731	relapse_l
A477R_peak_33999c	-1.09458	0.000140728	0.0462731	relapse_l
A374D_peak_35081a	-1.09268	0.000140678	0.0462731	relapse_l
A364R1_1_lib_peak_56869b	-1.41725	0.000141192	0.0463319	relapse_l
A116R_peak_36296b	1.69621	0.000141419	0.0463553	relapse_h
A155RR_peak_68525b	1.27717	0.000141866	0.0464506	relapse_h
A226R_peak_67526a	-1.5957	0.000142491	0.0466041	relapse_l
A192D_peak_106541	-1.89169	0.000143389	0.0468462	relapse_l
A425D_peak_43425e	-1.32936	0.000143861	0.0469487	relapse_l
A100R_peak_33567	-1.06395	0.000144629	0.0471476	relapse_l
A262R_peak_26329b	1.49022	0.000144938	0.0471968	relapse_h
A385R_peak_90540	-1.48892	0.000145627	0.0473692	relapse_l
A364R1_1_lib_peak_57854a	-3.15804	0.000146037	0.0474509	relapse_l
A423D_peak_60153b	-1.30387	0.000146669	0.0475228	relapse_l
A423D_peak_61365	-1.71916	0.000146897	0.0475228	relapse_l
A110R_peak_99663a	-1.67043	0.000146831	0.0475228	relapse_l
A173R_peak_138298c	1.37416	0.000146843	0.0475228	relapse_h
A262R_peak_55045a	-1.59195	0.00014728	0.0475948	relapse_l
A451D_peak_94730	-1.49001	0.000147707	0.0476812	relapse_l
A121R_peak_50841b	1.67844	0.000147904	0.0476931	relapse_h
A496R_peak_26088d	-2.21303	0.000148292	0.0477449	relapse_l
A106D_peak_93622b	-1.61039	0.000148546	0.0477449	relapse_l
A409D_peak_50447i	-1.35884	0.000148433	0.0477449	relapse_l
A110R_peak_36476d	-1.20582	0.000148974	0.0477618	relapse_l
A148R_peak_8725a	1.56489	0.000149028	0.0477618	relapse_h
A233R_peak_37908a	-1.03927	0.00014908	0.0477618	relapse_l
A100R_peak_36658b	-1.44459	0.000149367	0.0478023	relapse_l
A419R_peak_65386e	2.02313	0.000149746	0.0478721	relapse_h
A284R_peak_68845	-1.4384	0.00015018	0.0479593	relapse_l
A240R_peak_107754a	1.29161	0.000150508	0.0480127	relapse_h
A233D_peak_44018c	-1.25524	0.000150719	0.0480283	relapse_l
A129D_1_lib_peak_41651	1.22091	0.000152267	0.0484696	relapse_h
A116R_peak_60448a	1.39918	0.000152474	0.0484837	relapse_h
A284R_peak_102884a	-1.11114	0.000153099	0.0485269	relapse_l
A385R_peak_87877b	-1.51449	0.000152938	0.0485269	relapse_l
A116R_peak_21161b	1.59153	0.000152896	0.0485269	relapse_h
A472D_peak_32065d	-1.47316	0.000155604	0.049193	relapse_l
A150D_1_peak_20206b	-1.40926	0.000155887	0.049193	relapse_l
A148R_peak_22575c	1.74993	0.000156192	0.049193	relapse_h
A116R_peak_51468	1.86176	0.000155767	0.049193	relapse_h
A116R_peak_25096a	1.45645	0.000156028	0.049193	relapse_h
A173R_peak_160574b	1.38986	0.000158504	0.0498686	relapse_h
A155RR_peak_93233	1.11818	0.000158728	0.049886	relapse_h
A233R_peak_96501c	1.12288	0.000159022	0.0499258	relapse_h

## Sheet: SData 9D
Supplementary Data 9D. 268 dysregulated ACRs in relapse in hyperdiploidy subtype. P values were calculated by Wald test and adjusted for multiple testing using the procedure of Benjamini and Hochberg (by DESeq2).
PeakID	Log2FoldChange	P value	FDR	Status
A409D_peak_56045b	-3.16299	5.71321e-09	0.0012307	relapse_l
A409D_peak_46765b	-3.40669	1.09338e-08	0.0012307	relapse_l
A350R_peak_90998	3.50182	1.10431e-08	0.0012307	relapse_h
A364R1_1_lib_peak_47937a	3.22248	4.20315e-08	0.00278363	relapse_h
A451D_peak_81606	3.23239	3.40898e-08	0.00278363	relapse_h
A409D_peak_41896b	-2.65485	4.99549e-08	0.00278363	relapse_l
A472D_peak_37489b	-2.86471	7.09929e-08	0.0033908	relapse_l
A409D_peak_32483b	-3.0418	1.05067e-07	0.00377348	relapse_l
A475D_peak_81965b	3.18248	1.23027e-07	0.00377348	relapse_h
A423D_peak_43254b	2.56706	1.24151e-07	0.00377348	relapse_h
A226R_peak_27755b	2.63288	1.1729e-07	0.00377348	relapse_h
A237RR_peak_82226e	3.88467	2.04933e-07	0.00504085	relapse_h
A116R_peak_7847a	1.81006	2.1518e-07	0.00504085	relapse_h
A292R_peak_105541a	2.6086	2.41234e-07	0.00504085	relapse_h
A150D_1_peak_56035c	2.5321	2.06031e-07	0.00504085	relapse_h
A150R_peak_108036	2.00163	2.40284e-07	0.00504085	relapse_h
A237RR_peak_40388b	2.97507	3.05799e-07	0.00522775	relapse_h
A192D_peak_3681b	2.9727	3.2836e-07	0.00522775	relapse_h
A389R1_1_lib_peak_45539	-1.71888	2.99821e-07	0.00522775	relapse_l
A269R_peak_36081b	2.17758	3.15754e-07	0.00522775	relapse_h
A429D_peak_4864a	3.03422	2.79591e-07	0.00522775	relapse_h
A260R_peak_105519e	2.69859	4.23521e-07	0.00615647	relapse_h
A425D_peak_77383a	-2.32588	4.10904e-07	0.00615647	relapse_l
A213L_peak_34846	3.03205	4.74895e-07	0.00661562	relapse_h
A385R_peak_4205b	3.49951	5.8248e-07	0.00721277	relapse_h
A374D_peak_77425c	2.271	5.61498e-07	0.00721277	relapse_h
A425D_peak_77382d	-2.83339	5.63201e-07	0.00721277	relapse_l
A423D_peak_7162b	2.75555	6.3607e-07	0.00733316	relapse_h
A472D_peak_291	-2.8284	6.20071e-07	0.00733316	relapse_l
A364R1_1_lib_peak_53518	2.44216	8.74059e-07	0.00974101	relapse_h
A364R1_1_lib_peak_23572	2.60847	9.30464e-07	0.00977283	relapse_h
A262R_peak_93693a	2.58486	9.35375e-07	0.00977283	relapse_h
A262R_peak_45952b	4.28162	1.04884e-06	0.0106262	relapse_h
A192D_peak_101587a	2.19314	1.23493e-06	0.011159	relapse_h
A192R_peak_22629d	2.58333	1.18648e-06	0.011159	relapse_h
A273R_peak_11825b	2.47952	1.15103e-06	0.011159	relapse_h
A419R_peak_101416a	1.80385	1.22369e-06	0.011159	relapse_h
A350R_peak_58242a	3.74449	1.27535e-06	0.011221	relapse_h
A233R_peak_41778d	-2.26769	1.33206e-06	0.0114194	relapse_l
A284R_peak_59520e	-2.41958	1.3719e-06	0.0114669	relapse_l
A121R_peak_80478	2.85521	1.74192e-06	0.0116478	relapse_h
A413R_peak_5667	2.77739	1.48779e-06	0.0116478	relapse_h
A116R_peak_23315	3.37327	1.72571e-06	0.0116478	relapse_h
A260R_peak_105519c	2.77847	1.55515e-06	0.0116478	relapse_h
A150D_1_peak_56035a	2.51848	1.67443e-06	0.0116478	relapse_h
A173R_peak_83087b	1.82793	1.55466e-06	0.0116478	relapse_h
A100R_peak_22809a	2.28471	1.59864e-06	0.0116478	relapse_h
A233D_peak_13315a	-2.58204	1.65018e-06	0.0116478	relapse_l
A409D_peak_11000b	-4.15266	1.54987e-06	0.0116478	relapse_l
A116R_peak_7855c	2.5925	1.6846e-06	0.0116478	relapse_h
A269R_peak_10018b	4.11356	1.86804e-06	0.0120088	relapse_h
A350R_peak_10679d	2.49057	1.84994e-06	0.0120088	relapse_h
A110R_peak_49511b	2.41362	1.90366e-06	0.0120088	relapse_h
A409D_peak_62329	-2.6551	2.15331e-06	0.0130897	relapse_l
A422R_peak_48171a	2.60229	2.12238e-06	0.0130897	relapse_h
A496R_peak_43130f	2.83215	2.24061e-06	0.0133771	relapse_h
A409D_peak_15694c	-2.00919	2.33096e-06	0.0136724	relapse_l
A496R_peak_103604a	1.76306	2.45572e-06	0.0141558	relapse_h
A429D_peak_75484c	2.50628	2.52496e-06	0.0143083	relapse_h
A278D_peak_8909b	1.70562	2.60893e-06	0.0145377	relapse_h
A450R_peak_98207a	2.51003	2.68725e-06	0.0147286	relapse_h
A100R_peak_80288b	2.76383	2.82636e-06	0.0152412	relapse_h
A233D_peak_51147b	-3.19731	2.99746e-06	0.0154179	relapse_l
A148R_peak_74161e	-2.164	2.97247e-06	0.0154179	relapse_l
A269R_peak_78710b	2.05126	2.95965e-06	0.0154179	relapse_h
A409D_peak_27791a	-3.5567	3.24276e-06	0.0164269	relapse_l
A259RR_1_lib_peak_44214b	3.54107	3.33279e-06	0.016631	relapse_h
A233R_peak_45766b	-3.15625	3.5903e-06	0.0172262	relapse_l
A273R_peak_108339b	2.55213	3.52066e-06	0.0172262	relapse_h
A259D_peak_8040d	1.70165	3.60665e-06	0.0172262	relapse_h
A150D_1_peak_9743b	2.30208	3.75975e-06	0.0177046	relapse_h
A409D_peak_68202c	-2.29967	4.26461e-06	0.019803	relapse_l
A429D_peak_64155g	2.82657	4.91528e-06	0.0213423	relapse_h
A374D_peak_434	-2.6558	4.67896e-06	0.0213423	relapse_l
A116R_peak_48317b	3.72132	4.83028e-06	0.0213423	relapse_h
A262R_peak_29811	2.61416	4.9126e-06	0.0213423	relapse_h
A192D_peak_6228	2.77036	4.91124e-06	0.0213423	relapse_h
A451D_peak_106429	1.74394	5.29249e-06	0.0226856	relapse_h
A364R1_1_lib_peak_6728a	2.7719	5.39277e-06	0.0227378	relapse_h
A451D_peak_88258a	1.96835	5.44069e-06	0.0227378	relapse_h
A419R_peak_54606a	2.50836	5.5596e-06	0.0229479	relapse_h
A422R_peak_54411b	2.59165	5.78506e-06	0.0235873	relapse_h
A273R_peak_95549c	2.05749	5.99637e-06	0.023761	relapse_h
A121R_peak_82384a	2.78632	5.96762e-06	0.023761	relapse_h
A409D_peak_74532	-1.92288	6.04086e-06	0.023761	relapse_l
A262R_peak_96303	2.43821	6.15622e-06	0.0239332	relapse_h
A116R_peak_87379a	2.35454	6.32941e-06	0.0243236	relapse_h
A173R_peak_153029b	2.76138	7.19723e-06	0.0245145	relapse_h
A192D_peak_63502a	3.6955	7.19926e-06	0.0245145	relapse_h
A233D_peak_66772	-2.69623	7.10586e-06	0.0245145	relapse_l
A455R1_1_lib_peak_4180b	1.57667	6.84341e-06	0.0245145	relapse_h
A413R_peak_79596b	2.13576	6.50487e-06	0.0245145	relapse_h
A350R_peak_77736c	2.37767	6.61929e-06	0.0245145	relapse_h
A269R_peak_39827	-2.67647	7.4811e-06	0.0245145	relapse_l
A292R_peak_115687b	2.62454	7.41365e-06	0.0245145	relapse_h
A472D_peak_65349b	-2.05228	6.95587e-06	0.0245145	relapse_l
A423D_peak_9032a	2.13606	7.49903e-06	0.0245145	relapse_h
A409D_peak_84212	-2.29747	6.72401e-06	0.0245145	relapse_l
A100R_peak_33865	2.43501	6.83048e-06	0.0245145	relapse_h
A174R_peak_58799c	1.43233	7.55225e-06	0.0245145	relapse_h
A454R_peak_60707a	1.97728	7.25236e-06	0.0245145	relapse_h
A150R_peak_104507a	1.66586	7.45609e-06	0.0245145	relapse_h
A385R_peak_5727	1.18773	7.38404e-06	0.0245145	relapse_h
A233D_peak_51118g	-3.03485	7.73553e-06	0.024868	relapse_l
A409D_peak_72378c	-2.34248	7.84014e-06	0.0249643	relapse_l
A116R_peak_26246	1.8786	8.14561e-06	0.0256922	relapse_h
A350R_peak_45781a	2.61682	8.35073e-06	0.0260931	relapse_h
A429D_peak_14560	3.88051	8.55679e-06	0.0261231	relapse_h
A260R_peak_33534h	2.50034	8.82914e-06	0.0261231	relapse_h
A409D_peak_6015a	-2.47978	8.62492e-06	0.0261231	relapse_l
A150D_1_peak_55329a	2.55263	8.80969e-06	0.0261231	relapse_h
A364R1_1_lib_peak_3359	1.61881	8.69178e-06	0.0261231	relapse_h
A284R_peak_64126a	2.37436	8.70977e-06	0.0261231	relapse_h
A409D_peak_2185d	-2.11367	8.94716e-06	0.0262401	relapse_l
A496R_peak_88998d	1.74599	9.08288e-06	0.0264064	relapse_h
A174R_peak_58845h	2.61049	9.43669e-06	0.0271986	relapse_h
A240D_peak_28451a	1.75187	9.56309e-06	0.0273273	relapse_h
A213L_peak_99260a	1.95307	1.00234e-05	0.0283999	relapse_h
A237RR_peak_6876	2.36885	1.09112e-05	0.0290586	relapse_h
A150D_1_peak_9998a	2.08437	1.09512e-05	0.0290586	relapse_h
A422R_peak_102360a	2.39341	1.08456e-05	0.0290586	relapse_h
A409D_peak_38163	-2.37708	1.06878e-05	0.0290586	relapse_l
A273R_peak_33046b	1.54273	1.09365e-05	0.0290586	relapse_h
A174R_peak_88360f	1.82043	1.0782e-05	0.0290586	relapse_h
A174R_peak_58739b	1.22717	1.08471e-05	0.0290586	relapse_h
A233R_peak_109886a	-1.96697	1.07984e-05	0.0290586	relapse_l
A213L_peak_61164b	2.50318	1.12294e-05	0.0295622	relapse_h
A173R_peak_133509	2.19144	1.17333e-05	0.0306378	relapse_h
A150R_peak_129578a	2.5075	1.19411e-05	0.0306378	relapse_h
A409D_peak_101532a	-2.1228	1.19345e-05	0.0306378	relapse_l
A364R1_1_lib_peak_31219	-1.5487	1.20045e-05	0.0306378	relapse_l
A350R_peak_96611d	2.52793	1.2134e-05	0.0307337	relapse_h
A213L_peak_109668b	2.18013	1.24042e-05	0.0310745	relapse_h
A409D_peak_100047a	-2.22733	1.24544e-05	0.0310745	relapse_l
A100R_peak_95179c	2.20984	1.3063e-05	0.031196	relapse_h
A174R_peak_54007	1.98201	1.27451e-05	0.031196	relapse_h
A350R_peak_79415b	2.38425	1.2737e-05	0.031196	relapse_h
A423D_peak_6268a	2.38185	1.28809e-05	0.031196	relapse_h
A233R_peak_89258a	-2.1816	1.2979e-05	0.031196	relapse_l
A237RR_peak_100002	2.21609	1.28489e-05	0.031196	relapse_h
A213L_peak_65122	3.23164	1.33683e-05	0.0314452	relapse_h
A116R_peak_63062a	2.27911	1.34495e-05	0.0314452	relapse_h
A273R_peak_13635a	1.66079	1.33048e-05	0.0314452	relapse_h
A260R_peak_32758f	1.38452	1.40494e-05	0.0324392	relapse_h
A233D_peak_101947a	-2.22409	1.41657e-05	0.0324392	relapse_l
A278D_peak_79780a	1.89664	1.40745e-05	0.0324392	relapse_h
A174R_peak_84461c	1.58676	1.51572e-05	0.0342407	relapse_h
A385R_peak_76675	1.66675	1.50967e-05	0.0342407	relapse_h
A118R_peak_47132h	1.57931	1.55459e-05	0.0348831	relapse_h
A419R_peak_90224c	2.53796	1.63121e-05	0.0355361	relapse_h
A473R_peak_95645h	2.04273	1.73318e-05	0.0355361	relapse_h
A173R_peak_117567b	3.0753	1.68883e-05	0.0355361	relapse_h
A473R_peak_104274a	2.45724	1.64951e-05	0.0355361	relapse_h
A269R_peak_65636a	2.27211	1.6565e-05	0.0355361	relapse_h
A121R_peak_82842	2.12081	1.67278e-05	0.0355361	relapse_h
A262R_peak_47226a	2.99472	1.59538e-05	0.0355361	relapse_h
A240D_peak_120099c	2.4257	1.63923e-05	0.0355361	relapse_h
A198R_peak_81380a	-2.46526	1.7497e-05	0.0355361	relapse_l
A106D_peak_104350b	2.04089	1.76438e-05	0.0355361	relapse_h
A419R_peak_111761b	1.89429	1.73738e-05	0.0355361	relapse_h
A118R_peak_89781b	1.70002	1.69233e-05	0.0355361	relapse_h
A262R_peak_34504a	3.46769	1.75586e-05	0.0355361	relapse_h
A233R_peak_65355c	-2.27762	1.70141e-05	0.0355361	relapse_l
A454R_peak_114694b	2.08497	1.65715e-05	0.0355361	relapse_h
A419R_peak_96631	1.71329	1.74302e-05	0.0355361	relapse_h
A174R_peak_88856b	1.4555	1.66174e-05	0.0355361	relapse_h
A496R_peak_43167b	1.752	1.79007e-05	0.0356243	relapse_h
A174R_peak_76782c	2.2349	1.7888e-05	0.0356243	relapse_h
A350R_peak_43855c	2.02018	1.8058e-05	0.0357247	relapse_h
A455R1_1_lib_peak_20582b	2.45865	1.90301e-05	0.0362561	relapse_h
A451D_peak_57899b	2.30862	1.91942e-05	0.0362561	relapse_h
A100R_peak_79327	1.97749	1.89284e-05	0.0362561	relapse_h
A233R_peak_53044	-3.03318	1.91873e-05	0.0362561	relapse_l
A409D_peak_101076a	2.39279	1.86678e-05	0.0362561	relapse_h
A198R_peak_131102d	2.27676	1.88636e-05	0.0362561	relapse_h
A192R_peak_131974c	1.79217	1.88433e-05	0.0362561	relapse_h
A228R_1_lib_peak_50314c	1.28846	1.89355e-05	0.0362561	relapse_h
A259RR_1_lib_peak_42501a	2.35347	1.95606e-05	0.0367407	relapse_h
A213L_peak_34841b	2.06789	1.99065e-05	0.0371815	relapse_h
A409D_peak_101645e	-2.22229	2.00469e-05	0.0372357	relapse_l
A422R_peak_90965f	1.36618	2.02179e-05	0.0373459	relapse_h
A233R_peak_32351b	-2.16951	2.05143e-05	0.0376852	relapse_l
A455R1_1_lib_peak_22828b	1.29732	2.07456e-05	0.0376957	relapse_h
A262R_peak_45979b	2.03274	2.06445e-05	0.0376957	relapse_h
A423D_peak_45624b	3.94527	2.13012e-05	0.0384734	relapse_h
A213L_peak_50057b	1.65292	2.14037e-05	0.0384734	relapse_h
A292R_peak_105707a	2.33592	2.17073e-05	0.0386039	relapse_h
A409D_peak_45309a	-2.08991	2.1665e-05	0.0386039	relapse_l
A473R_peak_107703a	2.04481	2.1896e-05	0.0387335	relapse_h
A110D_peak_107710a	2.11393	2.25135e-05	0.0390005	relapse_h
A213L_peak_50847b	2.33684	2.22935e-05	0.0390005	relapse_h
A423D_peak_43356a	2.3093	2.22269e-05	0.0390005	relapse_h
A174R_peak_42665	1.37798	2.24394e-05	0.0390005	relapse_h
A148R_peak_10752b	1.97684	2.27497e-05	0.0390055	relapse_h
A262R_peak_79276b	2.11092	2.27193e-05	0.0390055	relapse_h
A269R_peak_36731c	-2.23335	2.33263e-05	0.03979	relapse_l
A429D_peak_30549b	1.60679	2.47781e-05	0.0406668	relapse_h
A100R_peak_19506h	1.82119	2.45057e-05	0.0406668	relapse_h
A278R_1_peak_73464a	2.02181	2.43402e-05	0.0406668	relapse_h
A269R_peak_4309	2.52291	2.458e-05	0.0406668	relapse_h
A455R1_1_lib_peak_2083	-2.4309	2.3974e-05	0.0406668	relapse_l
A409D_peak_40949b	-2.23703	2.49606e-05	0.0406668	relapse_l
A174R_peak_75447d	2.02513	2.41204e-05	0.0406668	relapse_h
A289RR_peak_4413d	1.41417	2.44863e-05	0.0406668	relapse_h
A174R_peak_106820d	1.48716	2.48493e-05	0.0406668	relapse_h
A477R_peak_88608b	1.55504	2.50567e-05	0.0406668	relapse_h
A409D_peak_79352a	-2.08496	2.51861e-05	0.0406794	relapse_l
A262R_peak_46393	2.40227	2.54025e-05	0.0408317	relapse_h
A423D_peak_76056	2.45328	2.58155e-05	0.0411745	relapse_h
A409D_peak_72378a	-2.40297	2.60421e-05	0.0411745	relapse_l
A278D_peak_102231b	1.60413	2.59924e-05	0.0411745	relapse_h
A213L_peak_63287	1.68222	2.61084e-05	0.0411745	relapse_h
A269R_peak_90024f	1.66268	2.67753e-05	0.0420099	relapse_h
A475D_peak_42498b	-1.86541	2.68894e-05	0.0420099	relapse_l
A228R_1_lib_peak_37018	-2.50897	2.70774e-05	0.0420136	relapse_l
A409D_peak_27241d	-1.56568	2.71431e-05	0.0420136	relapse_l
A116R_peak_66841d	2.62911	2.77168e-05	0.0423139	relapse_h
A280R_peak_88330b	-2.01755	2.75514e-05	0.0423139	relapse_l
A197R_peak_103494c	2.52024	2.76057e-05	0.0423139	relapse_h
A228R_1_lib_peak_78813a	1.04966	2.80797e-05	0.0426732	relapse_h
A350R_peak_87342	3.58859	2.83475e-05	0.0427276	relapse_h
A475D_peak_31568	1.99125	2.84313e-05	0.0427276	relapse_h
A129R_peak_2374c	-2.19608	2.8499e-05	0.0427276	relapse_l
A213L_peak_92265a	2.16822	2.88882e-05	0.0431178	relapse_h
A292R_peak_6371b	2.29675	2.93597e-05	0.0436268	relapse_h
A233D_peak_66767b	-2.17515	2.98533e-05	0.0437765	relapse_l
A423D_peak_41518a	1.61649	2.9634e-05	0.0437765	relapse_h
A198R_peak_52775a	-2.26423	2.97905e-05	0.0437765	relapse_l
A409D_peak_723	-2.0258	3.03902e-05	0.0443692	relapse_l
A260R_peak_6066c	2.15664	3.08437e-05	0.0446415	relapse_h
A233R_peak_63568d	-2.00526	3.08255e-05	0.0446415	relapse_l
A213L_peak_18560a	2.08987	3.12598e-05	0.0447688	relapse_h
A385R_peak_81781	2.21729	3.10894e-05	0.0447688	relapse_h
A118R_peak_28054a	2.03549	3.13333e-05	0.0447688	relapse_h
A477R_peak_82734b	1.30617	3.15233e-05	0.0448486	relapse_h
A350R_peak_44197a	1.30667	3.16596e-05	0.0448516	relapse_h
A100R_peak_54049d	-2.05645	3.21782e-05	0.0453939	relapse_l
A174R_peak_100973n	1.29736	3.26026e-05	0.0457995	relapse_h
A450R_peak_30833	-2.02088	3.30982e-05	0.046301	relapse_l
A262R_peak_20390b	2.20268	3.38612e-05	0.0469753	relapse_h
A174R_peak_99079h	2.07508	3.38498e-05	0.0469753	relapse_h
A226D_peak_94922b	3.1926	3.40023e-05	0.0469761	relapse_h
A292R_peak_51986a	-1.83246	3.42952e-05	0.0471278	relapse_l
A269R_peak_41933b	2.23855	3.4394e-05	0.0471278	relapse_h
A174R_peak_85145h	1.39992	3.47154e-05	0.0473402	relapse_h
A496R_peak_31821b	1.98307	3.48322e-05	0.0473402	relapse_h
A364R1_1_lib_peak_20209b	2.22315	3.53616e-05	0.0474807	relapse_h
A269R_peak_46914b	2.34584	3.51999e-05	0.0474807	relapse_h
A213L_peak_51943b	2.49394	3.52453e-05	0.0474807	relapse_h
A157R_peak_73374	3.06545	3.62369e-05	0.0477658	relapse_h
A278R_1_peak_48068	2.28785	3.60706e-05	0.0477658	relapse_h
A129D_1_lib_peak_20237	-1.46701	3.60405e-05	0.0477658	relapse_l
A289RR_peak_20725b	3.11364	3.59859e-05	0.0477658	relapse_h
A213L_peak_52876c	1.58863	3.62883e-05	0.0477658	relapse_h
A110R_peak_23010	3.05771	3.78375e-05	0.0489654	relapse_h
A213L_peak_28784	3.07266	3.84329e-05	0.0489654	relapse_h
A278R_1_peak_76268b	1.94395	3.78009e-05	0.0489654	relapse_h
A409D_peak_62383a	-1.71488	3.84002e-05	0.0489654	relapse_l
A174R_peak_90530	2.09618	3.86642e-05	0.0489654	relapse_h
A148R_peak_95125b	2.60588	3.75941e-05	0.0489654	relapse_h
A419R_peak_73579b	1.86926	3.75553e-05	0.0489654	relapse_h
A233D_peak_62424b	-2.32078	3.86338e-05	0.0489654	relapse_l
A237RR_peak_48205b	2.22227	3.81751e-05	0.0489654	relapse_h
A198D_peak_12686a	3.07947	3.82693e-05	0.0489654	relapse_h
A259RR_1_lib_peak_47185b	3.65032	3.93069e-05	0.0492718	relapse_h
A472D_peak_54089b	-1.47177	3.93483e-05	0.0492718	relapse_l
A106D_peak_64706b	5.16359	3.90867e-05	0.0492718	relapse_h
A118R_peak_85059h	1.3459	3.95797e-05	0.0493767	relapse_h

## Sheet: SData 9C
Supplementary Data 9C. 4,072 dysregulated ACRs in relapse in BCR::ABL1\BCR::ABL1-like subtype. P values were calculated by Wald test and adjusted for multiple testing using the procedure of Benjamini and Hochberg (by DESeq2).
PeakID	Log2FoldChange	P value	FDR	Status
A364R1_1_lib_peak_616	3.40835	5.08458e-11	5.3874e-06	relapse_h
A389R1_1_lib_peak_21922a	3.68682	3.69819e-11	5.3874e-06	relapse_h
A389R1_1_lib_peak_58530	4.41755	5.20503e-11	5.3874e-06	relapse_h
A289RR_peak_7031c	3.46472	3.35319e-11	5.3874e-06	relapse_h
A121R_peak_30841b	3.27437	4.52951e-11	5.3874e-06	relapse_h
A121R_peak_92620	3.4976	9.18846e-12	5.3874e-06	relapse_h
A374D_peak_45807b	3.52072	9.36149e-11	7.26711e-06	relapse_h
A155RR_peak_42719a	3.91184	9.04621e-11	7.26711e-06	relapse_h
A155RR_peak_123166b	3.78071	1.72769e-10	1.19215e-05	relapse_h
A278D_peak_21708c	3.51787	2.00352e-10	1.24423e-05	relapse_h
A174R_peak_26214e	3.86922	2.99346e-10	1.57513e-05	relapse_h
A450R_peak_101510	4.13225	3.04362e-10	1.57513e-05	relapse_h
A477R_peak_46370e	3.47485	4.85921e-10	2.32129e-05	relapse_h
A417D_peak_23532a	3.51003	1.44525e-09	3.47718e-05	relapse_h
A429D_peak_41637	4.0267	1.36684e-09	3.47718e-05	relapse_h
A262R_peak_26296a	3.84301	1.19923e-09	3.47718e-05	relapse_h
A213L_peak_38732a	3.43502	1.295e-09	3.47718e-05	relapse_h
A262R_peak_2409	3.54918	9.29331e-10	3.47718e-05	relapse_h
A292R_peak_51038	3.01598	8.0833e-10	3.47718e-05	relapse_h
A192R_peak_34695c	3.21417	1.01735e-09	3.47718e-05	relapse_h
A155RR_peak_117508a	3.26908	1.4504e-09	3.47718e-05	relapse_h
A148R_peak_35275b	3.25808	1.3662e-09	3.47718e-05	relapse_h
A364R1_1_lib_peak_45021	2.98088	1.45577e-09	3.47718e-05	relapse_h
A269R_peak_24822b	3.13758	1.05704e-09	3.47718e-05	relapse_h
A233R_peak_97258a	3.35186	1.43862e-09	3.47718e-05	relapse_h
A121R_peak_85749b	3.22266	8.79067e-10	3.47718e-05	relapse_h
A409D_peak_74552b	3.20248	1.67904e-09	3.86193e-05	relapse_h
A262R_peak_6541	3.58143	1.8008e-09	3.99405e-05	relapse_h
A357D_peak_973	2.76539	2.33856e-09	5.00792e-05	relapse_h
A100R_peak_42843	2.98603	3.26548e-09	6.75978e-05	relapse_h
A423D_peak_906b	3.72464	3.74572e-09	6.8904e-05	relapse_h
A472D_peak_1243	3.51621	3.57067e-09	6.8904e-05	relapse_h
A425D_peak_7336a	3.32209	3.80617e-09	6.8904e-05	relapse_h
A477R_peak_1537	3.61051	3.58985e-09	6.8904e-05	relapse_h
A121R_peak_103220a	3.05398	3.99429e-09	6.8904e-05	relapse_h
A262R_peak_91458b	2.91361	3.94053e-09	6.8904e-05	relapse_h
A121R_peak_62320b	3.14856	4.28636e-09	7.19439e-05	relapse_h
A423D_peak_13732e	3.25231	4.56672e-09	7.46325e-05	relapse_h
A429D_peak_104569d	2.689	5.07053e-09	7.65404e-05	relapse_h
A226R_peak_67636c	3.20251	5.02482e-09	7.65404e-05	relapse_h
A292R_peak_75651b	2.903	5.17646e-09	7.65404e-05	relapse_h
A148R_peak_10874b	3.12302	4.81252e-09	7.65404e-05	relapse_h
A425D_peak_59361b	3.0103	5.36418e-09	7.74715e-05	relapse_h
A477R_peak_15523g	4.06033	5.85325e-09	7.90216e-05	relapse_h
A213L_peak_102431b	3.23738	5.77439e-09	7.90216e-05	relapse_h
A121R_peak_99490	3.17586	5.85107e-09	7.90216e-05	relapse_h
A228R_1_lib_peak_67309	3.2047	6.3023e-09	8.32738e-05	relapse_h
A269R_peak_69363b	2.95374	6.61036e-09	8.37792e-05	relapse_h
A148R_peak_43556	3.57852	6.56868e-09	8.37792e-05	relapse_h
A389R1_1_lib_peak_70706c	4.38555	7.41609e-09	9.0418e-05	relapse_h
A280R_peak_24912b	2.98262	7.42537e-09	9.0418e-05	relapse_h
A259RR_1_lib_peak_60274e	2.88642	8.57931e-09	0.00010246	relapse_h
A477R_peak_65618a	5.09094	9.15175e-09	0.000107235	relapse_h
A463R_peak_64519g	3.93364	1.00146e-08	0.000115171	relapse_h
A262R_peak_86084b	3.41972	1.07537e-08	0.000121423	relapse_h
A273R_peak_67672b	3.50183	1.15459e-08	0.00012804	relapse_h
A385R_peak_75741b	2.80751	1.2989e-08	0.000141516	relapse_h
A385R_peak_75040a	3.03521	1.36249e-08	0.000143413	relapse_h
A389R1_1_lib_peak_28513	2.84994	1.34066e-08	0.000143413	relapse_h
A121R_peak_91506h	3.19481	1.50295e-08	0.000155561	relapse_h
A233R_peak_15828a	3.04563	1.5513e-08	0.000157933	relapse_h
A414D_peak_69533a	2.64292	1.66035e-08	0.000166309	relapse_h
A389R1_1_lib_peak_69044	-2.90051	1.75176e-08	0.000167715	relapse_l
A477R_peak_74772a	3.77206	1.75541e-08	0.000167715	relapse_h
A419D_peak_56828	3.6522	1.70907e-08	0.000167715	relapse_h
A292R_peak_138707a	3.0861	1.80741e-08	0.000170067	relapse_h
A364R1_1_lib_peak_41089	3.41093	1.97236e-08	0.000180129	relapse_h
A148R_peak_25391b	3.2379	1.96405e-08	0.000180129	relapse_h
A110D_peak_74836d	3.03704	2.06639e-08	0.000185982	relapse_h
A385R_peak_44475b	4.14788	2.11689e-08	0.000187805	relapse_h
A409D_peak_2215b	3.29534	2.31919e-08	0.000202854	relapse_h
A409D_peak_72008	3.83535	2.37402e-08	0.000203051	relapse_h
A226R_peak_1166a	2.69593	2.38683e-08	0.000203051	relapse_h
A110R_peak_54990b	4.12669	2.44895e-08	0.00020552	relapse_h
A292R_peak_29821b	3.06186	2.68781e-08	0.000220767	relapse_h
A374D_peak_74589	3.14742	2.70173e-08	0.000220767	relapse_h
A262R_peak_13119c	3.22383	2.74721e-08	0.000221569	relapse_h
A148R_peak_65166	2.71845	2.94703e-08	0.000234638	relapse_h
A121R_peak_39485	3.86383	3.11089e-08	0.000243436	relapse_h
A192D_peak_7412a	3.00868	3.13594e-08	0.000243436	relapse_h
A409D_peak_61548a	2.70003	3.18395e-08	0.000244112	relapse_h
A374D_peak_69000h	2.97896	3.27362e-08	0.000245608	relapse_h
A450R_peak_80155b	2.47197	3.28257e-08	0.000245608	relapse_h
A284R_peak_31700d	3.6458	3.55353e-08	0.000253673	relapse_h
A475D_peak_17686b	3.47991	3.55375e-08	0.000253673	relapse_h
A450R_peak_97772a	2.59079	3.43805e-08	0.000253673	relapse_h
A262R_peak_27270b	2.93128	3.53049e-08	0.000253673	relapse_h
A292R_peak_63366b	2.79817	3.6366e-08	0.000255259	relapse_h
A150D_1_peak_96893	3.30773	3.65818e-08	0.000255259	relapse_h
A425D_peak_33869a	3.40024	3.73236e-08	0.000257542	relapse_h
A174R_peak_50535b	3.2407	3.83688e-08	0.000260026	relapse_h
A121R_peak_43670	3.06782	3.8521e-08	0.000260026	relapse_h
A280R_peak_85689b	3.10439	3.95129e-08	0.000263854	relapse_h
A121R_peak_10894b	3.01885	4.01661e-08	0.000265362	relapse_h
A129R_peak_63675c	-4.22747	4.23966e-08	0.00027715	relapse_l
A121R_peak_48981c	3.80703	4.30687e-08	0.00027861	relapse_h
A148R_peak_106673a	3.08964	4.46787e-08	0.000286046	relapse_h
A409D_peak_45432b	2.95817	4.64088e-08	0.000291344	relapse_h
A409D_peak_49529e	2.89447	4.64445e-08	0.000291344	relapse_h
A118R_peak_16761a	2.72183	4.80388e-08	0.000298331	relapse_h
A148R_peak_89790a	4.76264	5.02858e-08	0.000309194	relapse_h
A374D_peak_3420b	3.03569	5.52606e-08	0.000336451	relapse_h
A226R_peak_7829	3.60127	5.73178e-08	0.000345588	relapse_h
A463R_peak_92978f	3.38484	5.99368e-08	0.000357904	relapse_h
A292R_peak_99707b	2.77917	6.14345e-08	0.000363354	relapse_h
A150R_peak_26145a	2.91072	6.34149e-08	0.000371529	relapse_h
A414D_peak_111575a	2.77663	6.58768e-08	0.000382345	relapse_h
A213L_peak_34161d	3.21758	6.66911e-08	0.000383487	relapse_h
A233R_peak_63173a	3.04096	6.86335e-08	0.000387481	relapse_h
A121R_peak_35274a	2.97218	6.8484e-08	0.000387481	relapse_h
A374D_peak_18007d	2.86053	7.13117e-08	0.000395656	relapse_h
A157R_peak_101013d	2.6384	7.17553e-08	0.000395656	relapse_h
A121R_peak_60824b	2.99401	7.19928e-08	0.000395656	relapse_h
A278D_peak_103263b	2.5047	7.3901e-08	0.000399079	relapse_h
A174R_peak_26451a	2.52094	7.36965e-08	0.000399079	relapse_h
A450R_peak_101508b	3.17117	7.48567e-08	0.000400755	relapse_h
A260R_peak_72026	2.91606	7.60499e-08	0.000403664	relapse_h
A278D_peak_18952	3.02699	8.09981e-08	0.000426285	relapse_h
A213L_peak_98988a	2.9534	8.20232e-08	0.000426548	relapse_h
A233R_peak_5321a	2.5273	8.24217e-08	0.000426548	relapse_h
A417D_peak_22974b	2.92768	8.60462e-08	0.000427493	relapse_h
A374D_peak_46879e	2.71884	8.60292e-08	0.000427493	relapse_h
A389R1_1_lib_peak_57744	3.55464	8.48524e-08	0.000427493	relapse_h
A174R_peak_56671b	2.43311	8.44714e-08	0.000427493	relapse_h
A284R_peak_28303	4.72049	8.36305e-08	0.000427493	relapse_h
A390R_1_lib_peak_63807	3.23369	8.8307e-08	0.000435243	relapse_h
A192R_peak_8536b	2.79044	8.95498e-08	0.000437893	relapse_h
A429D_peak_84839b	3.71835	9.48788e-08	0.000459478	relapse_h
A364R1_1_lib_peak_50067	3.392	9.54438e-08	0.000459478	relapse_h
A121R_peak_32497a	2.55472	9.69817e-08	0.000463291	relapse_h
A422R_peak_66556a	4.01731	9.89497e-08	0.000469084	relapse_h
A450R_peak_61540	2.9794	1.01594e-07	0.000477969	relapse_h
A121R_peak_46679c	3.26903	1.03635e-07	0.000483907	relapse_h
A260R_peak_7519b	2.5961	1.06158e-07	0.000491991	relapse_h
A450R_peak_53031a	2.48707	1.11991e-07	0.00051319	relapse_h
A357D_peak_88344a	3.0055	1.12385e-07	0.00051319	relapse_h
A284R_peak_114043	4.00967	1.14349e-07	0.000518345	relapse_h
A409D_peak_104957b	3.72298	1.17648e-07	0.000529433	relapse_h
A475D_peak_32793b	3.14028	1.23393e-07	0.000551294	relapse_h
A450R_peak_95303b	2.69244	1.25625e-07	0.000553303	relapse_h
A280R_peak_98568b	3.68222	1.25409e-07	0.000553303	relapse_h
A260R_peak_25605e	2.77188	1.28689e-07	0.000562806	relapse_h
A213L_peak_50048b	2.52273	1.35008e-07	0.000578227	relapse_h
A292R_peak_78801b	2.43677	1.34742e-07	0.000578227	relapse_h
A280R_peak_118798a	2.96081	1.33467e-07	0.000578227	relapse_h
A409D_peak_100472b	3.00369	1.36015e-07	0.00057855	relapse_h
A269R_peak_100193a	2.90087	1.42814e-07	0.000603337	relapse_h
A409D_peak_63548b	4.08759	1.49392e-07	0.000622655	relapse_h
A269R_peak_81095a	2.43915	1.48452e-07	0.000622655	relapse_h
A110R_peak_83106c	2.66149	1.53064e-07	0.000633707	relapse_h
A233R_peak_40700a	2.58123	1.58547e-07	0.000652061	relapse_h
A292R_peak_128545a	2.87373	1.60653e-07	0.000656375	relapse_h
A213L_peak_38399b	2.88268	1.66794e-07	0.000668277	relapse_h
A213L_peak_84220b	3.29747	1.64909e-07	0.000668277	relapse_h
A148R_peak_37421b	2.68744	1.66467e-07	0.000668277	relapse_h
A278D_peak_56766e	3.10656	1.71159e-07	0.000681368	relapse_h
A150R_peak_32049b	2.90421	1.73588e-07	0.000686637	relapse_h
A192D_peak_70424a	3.54209	1.74818e-07	0.000687124	relapse_h
A262R_peak_13119a	2.65365	1.77526e-07	0.000693382	relapse_h
A150R_peak_143581a	2.64039	1.81215e-07	0.000703365	relapse_h
A269R_peak_25914a	3.34024	1.86081e-07	0.000717765	relapse_h
A278D_peak_7727c	2.56624	1.88529e-07	0.00072272	relapse_h
A110R_peak_87344c	3.24469	2.00098e-07	0.000762363	relapse_h
A192D_peak_25710d	3.55541	2.03315e-07	0.000765232	relapse_h
A192R_peak_22032b	2.51778	2.03288e-07	0.000765232	relapse_h
A289RR_peak_73494	4.15675	2.04677e-07	0.000765716	relapse_h
A374D_peak_59146a	3.43374	2.10692e-07	0.000778834	relapse_h
A148R_peak_89120a	3.2793	2.10057e-07	0.000778834	relapse_h
A260R_peak_99103k	2.87004	2.13178e-07	0.000783362	relapse_h
A228R_1_lib_peak_88762	4.04565	2.22025e-07	0.000784304	relapse_h
A100R_peak_12422a	2.62081	2.209e-07	0.000784304	relapse_h
A477R_peak_32058a	3.17348	2.20181e-07	0.000784304	relapse_h
A260R_peak_29154b	2.97415	2.1753e-07	0.000784304	relapse_h
A118R_peak_61251b	2.73701	2.22701e-07	0.000784304	relapse_h
A197R_peak_102323b	2.77284	2.20594e-07	0.000784304	relapse_h
A198D_peak_74328a	-3.31008	2.18056e-07	0.000784304	relapse_l
A357D_peak_83252c	-2.81839	2.23538e-07	0.000784304	relapse_l
A422R_peak_77165a	3.441	2.24955e-07	0.000784843	relapse_h
A413R_peak_18616a	3.1856	2.39376e-07	0.000830491	relapse_h
A100R_peak_78765c	2.91527	2.41366e-07	0.000832742	relapse_h
A292R_peak_50226b	3.49021	2.54333e-07	0.000872633	relapse_h
A284R_peak_52525a	3.50939	2.61061e-07	0.000885926	relapse_h
A450R_peak_5508	2.93786	2.59806e-07	0.000885926	relapse_h
A150R_peak_105347e	3.21674	2.62697e-07	0.000886633	relapse_h
A116R_peak_77734a	3.53523	2.68402e-07	0.000900993	relapse_h
A155RR_peak_89161	3.18085	2.74346e-07	0.000915993	relapse_h
A155RR_peak_87391a	3.26098	2.80522e-07	0.000923805	relapse_h
A475D_peak_14987b	3.5242	2.78467e-07	0.000923805	relapse_h
A425D_peak_73216a	2.55364	2.81148e-07	0.000923805	relapse_h
A121R_peak_84044b	3.0082	2.83255e-07	0.000925829	relapse_h
A121R_peak_39670	2.70227	2.8944e-07	0.000941092	relapse_h
A273R_peak_60763b	2.69373	2.97317e-07	0.00096167	relapse_h
A148R_peak_97682c	4.01013	3.02283e-07	0.000972664	relapse_h
A174R_peak_81145g	2.5278	3.21289e-07	0.00102849	relapse_h
A150R_peak_14835c	3.41363	3.28517e-07	0.00104624	relapse_h
A292R_peak_31674b	3.67857	3.31269e-07	0.00104962	relapse_h
A260R_peak_66518f	-2.22776	3.4502e-07	0.00108764	relapse_l
A213L_peak_6614a	2.74239	3.48764e-07	0.00109389	relapse_h
A110R_peak_87344b	3.14371	3.56015e-07	0.00111102	relapse_h
A374D_peak_69883	2.20453	3.60748e-07	0.00112016	relapse_h
A289RR_peak_72096z	2.95275	3.67914e-07	0.00112553	relapse_h
A292R_peak_7144b	2.68896	3.65614e-07	0.00112553	relapse_h
A150D_1_peak_12015a	3.01532	3.66508e-07	0.00112553	relapse_h
A284R_peak_110503a	2.83004	3.73283e-07	0.00113636	relapse_h
A121R_peak_6641b	2.76832	3.82251e-07	0.00115348	relapse_h
A389R1_1_lib_peak_1002	2.88416	3.82623e-07	0.00115348	relapse_h
A155RR_peak_52610b	2.39624	3.85538e-07	0.00115666	relapse_h
A350R_peak_107747	3.20136	3.90142e-07	0.00116484	relapse_h
A226R_peak_75059a	3.27358	3.96722e-07	0.00116766	relapse_h
A292R_peak_55418b	2.65823	3.94196e-07	0.00116766	relapse_h
A357D_peak_41820a	2.32879	3.96726e-07	0.00116766	relapse_h
A148R_peak_2723b	2.77858	4.02173e-07	0.0011767	relapse_h
A121R_peak_87846	2.38839	4.0359e-07	0.0011767	relapse_h
A413R_peak_43713b	2.5987	4.08027e-07	0.00117696	relapse_h
A260R_peak_25407f	2.84878	4.08815e-07	0.00117696	relapse_h
A233R_peak_44377a	2.78725	4.09362e-07	0.00117696	relapse_h
A148R_peak_5783b	3.024	4.18071e-07	0.00119646	relapse_h
A262R_peak_82135h	2.89467	4.21051e-07	0.00119946	relapse_h
A198R_peak_36158a	2.54027	4.24796e-07	0.0012046	relapse_h
A213L_peak_12140b	2.46705	4.35158e-07	0.00122837	relapse_h
A374D_peak_22125b	2.87915	4.42514e-07	0.00124349	relapse_h
A409D_peak_78431	3.33396	4.49102e-07	0.00125632	relapse_h
A259RR_1_lib_peak_35536b	3.46866	4.60759e-07	0.00126627	relapse_h
A357D_peak_71236	2.89318	4.56452e-07	0.00126627	relapse_h
A269R_peak_4874b	3.66899	4.62856e-07	0.00126627	relapse_h
A463R_peak_79027a	2.52148	4.58831e-07	0.00126627	relapse_h
A121R_peak_111729a	2.32884	4.62293e-07	0.00126627	relapse_h
A148R_peak_9965b	3.12922	4.68575e-07	0.00127629	relapse_h
A475D_peak_57428c	-3.32855	4.74059e-07	0.00127637	relapse_l
A475D_peak_71391b	3.07149	4.7477e-07	0.00127637	relapse_h
A280D_peak_136005	-2.4515	4.72957e-07	0.00127637	relapse_l
A357D_peak_45111b	2.80823	4.88433e-07	0.00130745	relapse_h
A451D_peak_98855b	3.60467	4.90701e-07	0.00130788	relapse_h
A425D_peak_7661	2.48506	5.0182e-07	0.0013318	relapse_h
A409D_peak_27862b	4.68628	5.12676e-07	0.00134556	relapse_h
A269R_peak_26986	4.21359	5.13507e-07	0.00134556	relapse_h
A116R_peak_68908a	2.67136	5.11759e-07	0.00134556	relapse_h
A198R_peak_119565g	2.21383	5.17514e-07	0.00135037	relapse_h
A364R1_1_lib_peak_53567b	2.65533	5.19777e-07	0.0013506	relapse_h
A477R_peak_763b	3.06158	5.29077e-07	0.00136903	relapse_h
A148R_peak_21496b	2.88813	5.34099e-07	0.0013763	relapse_h
A374D_peak_67507c	2.98814	5.43715e-07	0.00139528	relapse_h
A350R_peak_5363a	3.37747	5.54689e-07	0.00141759	relapse_h
A213L_peak_41506b	2.66425	5.72828e-07	0.001452	relapse_h
A292R_peak_87010b	2.78694	5.70656e-07	0.001452	relapse_h
A450R_peak_74590a	2.69968	5.77501e-07	0.00145789	relapse_h
A450R_peak_8709a	2.7327	5.87452e-07	0.00147701	relapse_h
A374D_peak_36799a	3.10607	5.98679e-07	0.00149917	relapse_h
A374D_peak_15615b	2.84902	6.17297e-07	0.00153958	relapse_h
A197R_peak_52448a	3.21731	6.21109e-07	0.00154289	relapse_h
A450R_peak_90959a	2.6468	6.32725e-07	0.00156548	relapse_h
A425D_peak_73301b	3.31235	6.36683e-07	0.00156903	relapse_h
A148R_peak_23647	4.42227	6.40343e-07	0.00157181	relapse_h
A280R_peak_78915b	3.37753	6.4606e-07	0.0015796	relapse_h
A413R_peak_36228e	2.91168	6.56921e-07	0.00159985	relapse_h
A425D_peak_32427	3.16565	6.69982e-07	0.00162529	relapse_h
A422R_peak_41135a	2.46887	6.87821e-07	0.00166207	relapse_h
A278D_peak_44462f	3.6675	6.93313e-07	0.00166813	relapse_h
A475D_peak_92493b	-3.40364	6.95701e-07	0.00166813	relapse_l
A454R_peak_45343b	2.68626	6.98626e-07	0.0016687	relapse_h
A450R_peak_31590i	2.70574	7.01721e-07	0.00166967	relapse_h
A262R_peak_60017	2.83432	7.15921e-07	0.00169696	relapse_h
A106D_peak_110654d	2.44805	7.22276e-07	0.00170551	relapse_h
A155RR_peak_76148c	4.02165	7.29415e-07	0.00170937	relapse_h
A260R_peak_97603b	2.4451	7.27234e-07	0.00170937	relapse_h
A357D_peak_163	3.31211	7.35265e-07	0.0017166	relapse_h
A155RR_peak_112884b	2.70184	7.4065e-07	0.0017227	relapse_h
A364R1_1_lib_peak_3188a	2.86792	7.67903e-07	0.00175325	relapse_h
A148R_peak_64864e	2.9138	7.64203e-07	0.00175325	relapse_h
A413R_peak_70883	2.68742	7.59062e-07	0.00175325	relapse_h
A389R1_1_lib_peak_54645	-3.27011	7.59659e-07	0.00175325	relapse_l
A269R_peak_87940b	3.12305	7.66232e-07	0.00175325	relapse_h
A155RR_peak_86948b	2.74123	7.71867e-07	0.00175585	relapse_h
A278D_peak_31339b	2.98027	7.99055e-07	0.00179145	relapse_h
A155RR_peak_109699	3.19606	7.93952e-07	0.00179145	relapse_h
A148R_peak_9699a	3.21292	7.93609e-07	0.00179145	relapse_h
A273R_peak_88716d	2.79493	7.96629e-07	0.00179145	relapse_h
A273R_peak_10849b	2.66767	8.04763e-07	0.00179775	relapse_h
A237RR_peak_32407a	2.59826	8.14057e-07	0.00180695	relapse_h
A423D_peak_21563h	2.87683	8.16211e-07	0.00180695	relapse_h
A475D_peak_82018b	2.91348	8.17609e-07	0.00180695	relapse_h
A262R_peak_17441c	2.80275	8.26497e-07	0.00181413	relapse_h
A213L_peak_30019b	2.34257	8.26699e-07	0.00181413	relapse_h
A451D_peak_70669a	-2.9196	8.29726e-07	0.00181436	relapse_l
A409D_peak_58790a	2.63886	8.584e-07	0.00183185	relapse_h
A233R_peak_53114a	2.94763	8.62842e-07	0.00183185	relapse_h
A450R_peak_106759b	3.06861	8.41839e-07	0.00183185	relapse_h
A260R_peak_60209c	2.43597	8.52738e-07	0.00183185	relapse_h
A233R_peak_34931b	2.27836	8.50337e-07	0.00183185	relapse_h
A233D_peak_87055	2.9395	8.6427e-07	0.00183185	relapse_h
A451D_peak_1549b	2.82139	8.51342e-07	0.00183185	relapse_h
A174R_peak_75766a	2.54297	8.58371e-07	0.00183185	relapse_h
A213L_peak_91956a	2.16425	8.57967e-07	0.00183185	relapse_h
A451D_peak_21598c	2.42059	8.70285e-07	0.0018343	relapse_h
A450R_peak_35001b	2.52037	8.71336e-07	0.0018343	relapse_h
A278D_peak_13223	2.80897	8.89503e-07	0.00186622	relapse_h
A364R1_1_lib_peak_42021a	2.72219	8.9545e-07	0.00187237	relapse_h
A198R_peak_72591b	3.68157	9.04427e-07	0.0018848	relapse_h
A155RR_peak_23260	3.03707	9.0958e-07	0.0018892	relapse_h
A292R_peak_36277b	3.2887	9.18732e-07	0.00189552	relapse_h
A262R_peak_103956b	2.71389	9.17646e-07	0.00189552	relapse_h
A121R_peak_95997	2.51582	9.61321e-07	0.0019703	relapse_h
A292R_peak_47704a	2.42027	9.60087e-07	0.0019703	relapse_h
A155RR_peak_17652b	2.77462	9.87659e-07	0.00201762	relapse_h
A477R_peak_56317b	4.47794	1.00266e-06	0.00202202	relapse_h
A409D_peak_96349	2.83141	1.00081e-06	0.00202202	relapse_h
A472D_peak_55418a	2.79116	9.94749e-07	0.00202202	relapse_h
A148R_peak_98583c	2.73235	1.00283e-06	0.00202202	relapse_h
A425D_peak_33282	2.35365	1.01078e-06	0.00203144	relapse_h
A278D_peak_58104	2.46908	1.01702e-06	0.00203738	relapse_h
A262R_peak_3187a	3.22019	1.02231e-06	0.00203874	relapse_h
A409D_peak_104957d	2.95429	1.02426e-06	0.00203874	relapse_h
A284R_peak_110850b	2.47733	1.03921e-06	0.0020619	relapse_h
A226D_peak_30006b	2.555	1.0531e-06	0.00206687	relapse_h
A269R_peak_5688b	2.60847	1.05512e-06	0.00206687	relapse_h
A477R_peak_49458	2.95257	1.05836e-06	0.00206687	relapse_h
A121R_peak_62597	2.42381	1.04988e-06	0.00206687	relapse_h
A292R_peak_105170a	2.57553	1.05488e-06	0.00206687	relapse_h
A475D_peak_57629a	3.41241	1.0658e-06	0.00207488	relapse_h
A121R_peak_22370b	2.8364	1.0764e-06	0.00208896	relapse_h
A233D_peak_59734a	3.73106	1.08223e-06	0.00209373	relapse_h
A213L_peak_122983b	2.74564	1.0891e-06	0.00210048	relapse_h
A409D_peak_79510a	2.49472	1.09253e-06	0.00210056	relapse_h
A121R_peak_114892b	2.30267	1.12242e-06	0.00215139	relapse_h
A262R_peak_79360	2.96914	1.13259e-06	0.00216419	relapse_h
A237RR_peak_41612b	-3.58105	1.16014e-06	0.00220892	relapse_l
A100R_peak_52330	2.34495	1.16667e-06	0.00220892	relapse_h
A409D_peak_83368	2.22272	1.16467e-06	0.00220892	relapse_h
A409D_peak_89836b	2.80979	1.17073e-06	0.00220988	relapse_h
A148R_peak_7686b	2.62315	1.18402e-06	0.00221794	relapse_h
A401D_peak_69528b	-2.61244	1.17895e-06	0.00221794	relapse_l
A121R_peak_82840	2.33671	1.18572e-06	0.00221794	relapse_h
A413R_peak_83105a	-2.08087	1.19061e-06	0.00222041	relapse_l
A116R_peak_81296	3.33865	1.1962e-06	0.00222415	relapse_h
A155RR_peak_87717c	4.13865	1.20041e-06	0.00222531	relapse_h
A389R1_1_lib_peak_44777	2.85254	1.21612e-06	0.00224637	relapse_h
A233R_peak_54663a	2.34721	1.22262e-06	0.00224637	relapse_h
A121R_peak_97299a	3.39488	1.22014e-06	0.00224637	relapse_h
A148R_peak_62260b	2.97518	1.23947e-06	0.00227062	relapse_h
A148R_peak_2093b	2.72634	1.24817e-06	0.00227982	relapse_h
A213L_peak_86598b	2.45294	1.26454e-06	0.00228953	relapse_h
A262R_peak_103932b	2.78203	1.26033e-06	0.00228953	relapse_h
A409D_peak_97639b	2.76208	1.26418e-06	0.00228953	relapse_h
A121R_peak_93229	2.3373	1.27279e-06	0.00229776	relapse_h
A259RR_1_lib_peak_14885	4.71672	1.28973e-06	0.00230153	relapse_h
A374D_peak_34808d	2.83999	1.2846e-06	0.00230153	relapse_h
A148R_peak_23655	2.65126	1.28755e-06	0.00230153	relapse_h
A390R_1_lib_peak_23284	2.81024	1.27993e-06	0.00230153	relapse_h
A213L_peak_41632c	2.8437	1.29341e-06	0.00230153	relapse_h
A450R_peak_21640b	3.0552	1.32071e-06	0.0023434	relapse_h
A409D_peak_22056	3.60448	1.32662e-06	0.00234619	relapse_h
A262R_peak_5439a	3.02389	1.32984e-06	0.00234619	relapse_h
A429D_peak_27401	4.01131	1.33855e-06	0.00234716	relapse_h
A450R_peak_96710b	3.09904	1.34172e-06	0.00234716	relapse_h
A121R_peak_109041	3.81727	1.34117e-06	0.00234716	relapse_h
A292R_peak_91376	3.75227	1.35089e-06	0.00235656	relapse_h
A259RR_1_lib_peak_43741	4.85223	1.37291e-06	0.00237256	relapse_h
A374D_peak_23730b	2.92488	1.37363e-06	0.00237256	relapse_h
A389R1_1_lib_peak_19027b	3.1559	1.39445e-06	0.00237256	relapse_h
A374D_peak_82727d	3.48391	1.39252e-06	0.00237256	relapse_h
A233R_peak_61811a	2.72764	1.39339e-06	0.00237256	relapse_h
A389R1_1_lib_peak_49908	2.40501	1.39208e-06	0.00237256	relapse_h
A374D_peak_42632b	2.73226	1.382e-06	0.00237256	relapse_h
A409D_peak_108238	2.69597	1.37606e-06	0.00237256	relapse_h
A292R_peak_78217a	2.45341	1.36864e-06	0.00237256	relapse_h
A259RR_1_lib_peak_11872a	3.42916	1.40729e-06	0.00238786	relapse_h
A148R_peak_858b	3.28241	1.41597e-06	0.00239604	relapse_h
A472D_peak_58776e	2.71091	1.42687e-06	0.00240793	relapse_h
A475D_peak_91022	2.85613	1.43516e-06	0.00240882	relapse_h
A278R_1_peak_69409	2.71051	1.43139e-06	0.00240882	relapse_h
A450R_peak_79161c	2.25239	1.45679e-06	0.00243854	relapse_h
A228R_1_lib_peak_19378	2.69539	1.46316e-06	0.00244262	relapse_h
A364R1_1_lib_peak_32828	3.93721	1.48004e-06	0.0024568	relapse_h
A292R_peak_40493b	3.26683	1.48353e-06	0.0024568	relapse_h
A240D_peak_34319a	3.03072	1.48164e-06	0.0024568	relapse_h
A284R_peak_29750b	2.81575	1.48751e-06	0.00245686	relapse_h
A121R_peak_45751	2.62653	1.494e-06	0.00246102	relapse_h
A155RR_peak_40559g	3.59405	1.50432e-06	0.00247147	relapse_h
A278D_peak_70270b	3.13106	1.51298e-06	0.00247914	relapse_h
A269R_peak_17734c	2.51674	1.53332e-06	0.00250585	relapse_h
A477R_peak_77404d	3.19501	1.55035e-06	0.00252704	relapse_h
A292R_peak_16207a	2.58255	1.60446e-06	0.00260158	relapse_h
A213L_peak_13052a	2.24927	1.60226e-06	0.00260158	relapse_h
A269R_peak_59059a	2.29975	1.60966e-06	0.00260322	relapse_h
A150D_1_peak_9119b	2.26934	1.61445e-06	0.00260418	relapse_h
A110D_peak_44865b	2.7465	1.62517e-06	0.00261468	relapse_h
A289RR_peak_73791b	2.34609	1.63953e-06	0.00263097	relapse_h
A269R_peak_82437b	3.18717	1.66142e-06	0.00265922	relapse_h
A192R_peak_4452a	2.75842	1.69147e-06	0.00270036	relapse_h
A475D_peak_5a	3.67936	1.71038e-06	0.00271192	relapse_h
A409D_peak_15095b	2.87481	1.71618e-06	0.00271192	relapse_h
A121R_peak_755b	3.37564	1.71606e-06	0.00271192	relapse_h
A121R_peak_94285b	2.29823	1.70959e-06	0.00271192	relapse_h
A413R_peak_72549a	2.33883	1.7344e-06	0.00273375	relapse_h
A192D_peak_84495b	2.77941	1.75148e-06	0.00274673	relapse_h
A374D_peak_77353b	2.38477	1.74987e-06	0.00274673	relapse_h
A106D_peak_96927c	2.72923	1.78036e-06	0.00278499	relapse_h
A240R_peak_45948a	2.56731	1.79742e-06	0.00280462	relapse_h
A110R_peak_26889b	2.39433	1.80955e-06	0.00281646	relapse_h
A475D_peak_21892	4.20227	1.84071e-06	0.00285781	relapse_h
A409D_peak_50105b	2.81727	1.86349e-06	0.00288595	relapse_h
A450R_peak_73947a	2.65528	1.86944e-06	0.00288796	relapse_h
A292R_peak_75648c	2.22069	1.88238e-06	0.00290074	relapse_h
A389R1_1_lib_peak_49691b	3.10165	1.89555e-06	0.00290875	relapse_h
A192R_peak_79651a	2.08261	1.89695e-06	0.00290875	relapse_h
A155RR_peak_95380a	2.64753	1.91228e-06	0.00292505	relapse_h
A129R_peak_25350	2.67276	1.93776e-06	0.00295443	relapse_h
A389R1_1_lib_peak_42168	2.76978	1.94101e-06	0.00295443	relapse_h
A121R_peak_59354	2.50012	1.96936e-06	0.00298436	relapse_h
A273R_peak_119045d	3.1538	1.97028e-06	0.00298436	relapse_h
A413R_peak_74463	-3.12274	1.99375e-06	0.00300595	relapse_l
A121R_peak_79716a	2.9298	1.99422e-06	0.00300595	relapse_h
A226R_peak_66488	2.47443	2.00502e-06	0.00301492	relapse_h
A269R_peak_35372b	2.49211	2.05533e-06	0.00308311	relapse_h
A292R_peak_42987	2.65273	2.07424e-06	0.00310189	relapse_h
A155RR_peak_70722b	2.43165	2.07785e-06	0.00310189	relapse_h
A409D_peak_100469	3.16177	2.10391e-06	0.00313327	relapse_h
A233R_peak_72177b	2.70286	2.11273e-06	0.00313889	relapse_h
A280R_peak_67651a	3.00524	2.1688e-06	0.00321449	relapse_h
A259RR_1_lib_peak_26613d	3.052	2.1765e-06	0.00321823	relapse_h
A273R_peak_41398b	3.21303	2.18977e-06	0.00323016	relapse_h
A121R_peak_63689a	3.71605	2.2088e-06	0.00325051	relapse_h
A226D_peak_111233a	2.72022	2.23249e-06	0.0032776	relapse_h
A150D_1_peak_90660c	2.37875	2.25362e-06	0.00328532	relapse_h
A422R_peak_41336a	3.17339	2.24533e-06	0.00328532	relapse_h
A148R_peak_59346	2.75928	2.25258e-06	0.00328532	relapse_h
A118R_peak_52461d	2.57696	2.27193e-06	0.00330426	relapse_h
A429D_peak_66317b	3.25637	2.28772e-06	0.00331945	relapse_h
A110D_peak_74836c	2.95288	2.2946e-06	0.00332167	relapse_h
A455R1_1_lib_peak_16332	4.01459	2.31945e-06	0.00334415	relapse_h
A121R_peak_94507a	2.89048	2.3209e-06	0.00334415	relapse_h
A148R_peak_31655b	2.80232	2.34289e-06	0.00336024	relapse_h
A425D_peak_58157	2.37251	2.34142e-06	0.00336024	relapse_h
A213L_peak_61786a	2.40204	2.35639e-06	0.00337182	relapse_h
A425D_peak_30482a	-2.65755	2.38165e-06	0.00340014	relapse_l
A422R_peak_95386l	2.46263	2.40754e-06	0.00342921	relapse_h
A262R_peak_48071b	2.33188	2.43335e-06	0.00345805	relapse_h
A475D_peak_40759	-3.24703	2.45873e-06	0.00347029	relapse_l
A423D_peak_94115b	2.13544	2.45648e-06	0.00347029	relapse_h
A292R_peak_29398b	2.00144	2.45497e-06	0.00347029	relapse_h
A110D_peak_28973c	2.94549	2.4895e-06	0.00350574	relapse_h
A174R_peak_98196d	2.09841	2.51324e-06	0.00352321	relapse_h
A280R_peak_45536c	2.43468	2.50762e-06	0.00352321	relapse_h
A278D_peak_59446c	2.34367	2.54775e-06	0.00356354	relapse_h
A259RR_1_lib_peak_436a	3.25364	2.55993e-06	0.00357252	relapse_h
A475D_peak_65712b	4.07233	2.58427e-06	0.00359841	relapse_h
A110D_peak_10178	2.97048	2.59993e-06	0.00361211	relapse_h
A106D_peak_31052d	2.47567	2.61359e-06	0.00362298	relapse_h
A385R_peak_50648a	3.44982	2.65337e-06	0.00366993	relapse_h
A409D_peak_59963	4.06233	2.67032e-06	0.00368517	relapse_h
A374D_peak_21235a	2.8589	2.69028e-06	0.00370448	relapse_h
A280D_peak_88818b	-2.162	2.71524e-06	0.00373058	relapse_l
A357D_peak_30979	2.20014	2.73888e-06	0.00375476	relapse_h
A155RR_peak_42834b	2.52985	2.79592e-06	0.00382433	relapse_h
A409D_peak_68642b	2.71676	2.80194e-06	0.00382433	relapse_h
A451D_peak_40923b	3.55662	2.84448e-06	0.00382841	relapse_h
A198R_peak_3927	3.48913	2.84809e-06	0.00382841	relapse_h
A100R_peak_69175b	2.48657	2.82719e-06	0.00382841	relapse_h
A477R_peak_15523c	2.93269	2.81819e-06	0.00382841	relapse_h
A463R_peak_92659n	3.15002	2.83019e-06	0.00382841	relapse_h
A150D_1_peak_111066a	2.33009	2.8459e-06	0.00382841	relapse_h
A385R_peak_39276	2.36254	2.83029e-06	0.00382841	relapse_h
A213L_peak_50096b	2.66943	2.86931e-06	0.00383205	relapse_h
A451D_peak_47886b	2.67831	2.86774e-06	0.00383205	relapse_h
A269R_peak_57379c	2.41618	2.86764e-06	0.00383205	relapse_h
A273R_peak_48398b	2.14735	2.90532e-06	0.00386353	relapse_h
A213L_peak_50906a	2.18752	2.90007e-06	0.00386353	relapse_h
A155RR_peak_33003	2.46298	2.93547e-06	0.00389529	relapse_h
A110R_peak_68894b	2.54428	2.98223e-06	0.00394889	relapse_h
A450R_peak_21640e	2.26614	2.99413e-06	0.00395621	relapse_h
A269R_peak_76573a	2.76788	3.02213e-06	0.00398474	relapse_h
A260R_peak_29670a	2.19792	3.04462e-06	0.00400588	relapse_h
A100R_peak_34838a	3.33062	3.06001e-06	0.00401203	relapse_h
A192D_peak_68804	2.69474	3.06221e-06	0.00401203	relapse_h
A148R_peak_29354	3.15533	3.06962e-06	0.00401326	relapse_h
A475D_peak_25901a	2.49484	3.08878e-06	0.00402984	relapse_h
A228R_1_lib_peak_88725	3.022	3.1102e-06	0.00403173	relapse_h
A350R_peak_10640b	3.18669	3.09682e-06	0.00403173	relapse_h
A155RR_peak_110052a	2.63587	3.1162e-06	0.00403173	relapse_h
A213L_peak_81190a	-2.79978	3.10527e-06	0.00403173	relapse_l
A121R_peak_112934c	2.33218	3.14087e-06	0.0040552	relapse_h
A150D_1_peak_12622a	2.50868	3.15308e-06	0.00406252	relapse_h
A228R_1_lib_peak_26036a	3.45304	3.16134e-06	0.00406291	relapse_h
A278D_peak_54321	2.73086	3.16647e-06	0.00406291	relapse_h
A197R_peak_50757b	3.22006	3.17933e-06	0.004071	relapse_h
A374D_peak_33160	2.2976	3.21234e-06	0.00408984	relapse_h
A192R_peak_140500c	2.74915	3.21381e-06	0.00408984	relapse_h
A110D_peak_107830e	2.90637	3.2069e-06	0.00408984	relapse_h
A364R1_1_lib_peak_53707b	2.7715	3.23408e-06	0.0041061	relapse_h
A259D_peak_114627b	2.4557	3.2398e-06	0.0041061	relapse_h
A174R_peak_81145e	2.33802	3.24927e-06	0.00410971	relapse_h
A284R_peak_109266k	3.49943	3.26004e-06	0.00411495	relapse_h
A364R1_1_lib_peak_18944a	3.15173	3.27242e-06	0.0041222	relapse_h
A450R_peak_21632c	2.78173	3.28391e-06	0.0041283	relapse_h
A174R_peak_17422d	2.49174	3.29183e-06	0.0041299	relapse_h
A174R_peak_42305b	2.96183	3.31877e-06	0.0041553	relapse_h
A150D_1_peak_53716	2.94252	3.33616e-06	0.00415683	relapse_h
A284R_peak_18964	3.67551	3.34506e-06	0.00415683	relapse_h
A148R_peak_3908a	2.11951	3.33732e-06	0.00415683	relapse_h
A148R_peak_90781a	2.70423	3.34677e-06	0.00415683	relapse_h
A429D_peak_22478a	3.38237	3.39822e-06	0.00418724	relapse_h
A148R_peak_108830b	4.53859	3.39609e-06	0.00418724	relapse_h
A110R_peak_88876g	2.80485	3.39503e-06	0.00418724	relapse_h
A273R_peak_60196b	2.56239	3.39728e-06	0.00418724	relapse_h
A390R_1_lib_peak_30466b	3.09502	3.41341e-06	0.00418934	relapse_h
A390R_1_lib_peak_38605b	2.92527	3.41298e-06	0.00418934	relapse_h
A413R_peak_62865a	3.59831	3.4548e-06	0.00423177	relapse_h
A121R_peak_28433d	3.45484	3.48358e-06	0.0042364	relapse_h
A260R_peak_29369a	2.81791	3.48587e-06	0.0042364	relapse_h
A121R_peak_62536b	2.67312	3.47924e-06	0.0042364	relapse_h
A292R_peak_135919a	2.34163	3.48456e-06	0.0042364	relapse_h
A110R_peak_51522a	2.86685	3.51273e-06	0.00424496	relapse_h
A174R_peak_96015d	2.77685	3.51342e-06	0.00424496	relapse_h
A148R_peak_28563b	2.22873	3.50906e-06	0.00424496	relapse_h
A389R1_1_lib_peak_58103	-3.50457	3.53882e-06	0.00425909	relapse_l
A198R_peak_72857c	2.1956	3.53733e-06	0.00425909	relapse_h
A150D_1_peak_101599b	3.25308	3.59518e-06	0.00427718	relapse_h
A385R_peak_38605a	2.7181	3.58992e-06	0.00427718	relapse_h
A174R_peak_73993b	2.54817	3.57499e-06	0.00427718	relapse_h
A259RR_1_lib_peak_37676b	3.09889	3.57859e-06	0.00427718	relapse_h
A450R_peak_36871c	2.9401	3.56872e-06	0.00427718	relapse_h
A278R_1_peak_37420a	-2.482	3.59194e-06	0.00427718	relapse_l
A121R_peak_87408b	2.14102	3.61492e-06	0.00429243	relapse_h
A350R_peak_6473a	2.52439	3.64075e-06	0.00429846	relapse_h
A269R_peak_25271b	2.65942	3.63984e-06	0.00429846	relapse_h
A413R_peak_83109b	-2.38833	3.63233e-06	0.00429846	relapse_l
A425D_peak_30393a	2.6562	3.66688e-06	0.00430476	relapse_h
A174R_peak_57196a	2.6521	3.65357e-06	0.00430476	relapse_h
A148R_peak_99618a	2.91508	3.66149e-06	0.00430476	relapse_h
A475D_peak_3346a	2.47077	3.6804e-06	0.00431247	relapse_h
A280R_peak_70489b	2.21783	3.69416e-06	0.00432044	relapse_h
A417D_peak_36727a	2.1761	3.71638e-06	0.00433826	relapse_h
A477R_peak_10970b	2.9676	3.73751e-06	0.00435474	relapse_h
A148R_peak_9699c	2.91964	3.80762e-06	0.0044116	relapse_h
A118R_peak_75965a	-2.36872	3.79599e-06	0.0044116	relapse_l
A292R_peak_73676a	2.33824	3.80413e-06	0.0044116	relapse_h
A475D_peak_55464a	-2.95177	3.81843e-06	0.00441588	relapse_l
A260R_peak_88065a	2.53428	3.85631e-06	0.00441766	relapse_h
A409D_peak_21243a	2.41926	3.86265e-06	0.00441766	relapse_h
A477R_peak_53449a	2.96642	3.85756e-06	0.00441766	relapse_h
A284R_peak_118804c	3.09775	3.86184e-06	0.00441766	relapse_h
A423D_peak_907	2.91546	3.83149e-06	0.00441766	relapse_h
A409D_peak_38249b	2.21371	3.85116e-06	0.00441766	relapse_h
A237RR_peak_38736c	2.71879	3.8785e-06	0.00441952	relapse_h
A284R_peak_98607a	2.72554	3.87384e-06	0.00441952	relapse_h
A157R_peak_6894b	2.64118	3.9135e-06	0.0044269	relapse_h
A100R_peak_25817c	2.4596	3.89882e-06	0.0044269	relapse_h
A477R_peak_7330	2.81211	3.90774e-06	0.0044269	relapse_h
A155RR_peak_17952b	3.07107	3.90121e-06	0.0044269	relapse_h
A496R_peak_34878d	2.90151	3.92144e-06	0.00442782	relapse_h
A292R_peak_94215b	2.76287	3.93054e-06	0.00443004	relapse_h
A409D_peak_90014c	3.55568	3.95097e-06	0.004445	relapse_h
A121R_peak_16566b	2.30612	3.98654e-06	0.0044769	relapse_h
A213L_peak_91501b	2.14587	4.00687e-06	0.00449162	relapse_h
A389R1_1_lib_peak_72109	2.60515	4.05858e-06	0.00454138	relapse_h
A417D_peak_77088b	2.7534	4.09736e-06	0.00457398	relapse_h
A385R_peak_90580b	2.77933	4.10981e-06	0.00457398	relapse_h
A192D_peak_45365c	2.26713	4.10645e-06	0.00457398	relapse_h
A213L_peak_18881b	3.49684	4.16341e-06	0.00462534	relapse_h
A390R_1_lib_peak_40802	3.10699	4.21137e-06	0.00466195	relapse_h
A192D_peak_22901b	2.97142	4.21013e-06	0.00466195	relapse_h
A148R_peak_115635b	2.56045	4.2532e-06	0.0046958	relapse_h
A213L_peak_6523a	2.84291	4.25707e-06	0.0046958	relapse_h
A237RR_peak_61973c	3.25469	4.27899e-06	0.00471161	relapse_h
A121R_peak_80478	4.2384	4.28769e-06	0.00471283	relapse_h
A409D_peak_30625a	2.49189	4.31951e-06	0.00473031	relapse_h
A284R_peak_106128a	2.79427	4.32044e-06	0.00473031	relapse_h
A150D_1_peak_12055b	2.14763	4.32644e-06	0.00473031	relapse_h
A213L_peak_109771a	2.64135	4.38162e-06	0.00477383	relapse_h
A292R_peak_114631b	2.25151	4.37605e-06	0.00477383	relapse_h
A121R_peak_37961	2.65364	4.40404e-06	0.00478985	relapse_h
A155RR_peak_63529	2.5875	4.4472e-06	0.00482834	relapse_h
A389R1_1_lib_peak_66542a	3.04194	4.57847e-06	0.00494677	relapse_h
A150R_peak_4413a	2.34542	4.58018e-06	0.00494677	relapse_h
A150D_1_peak_100386b	2.15401	4.57252e-06	0.00494677	relapse_h
A292R_peak_122498b	2.37003	4.63235e-06	0.00499443	relapse_h
A450R_peak_100160b	2.46892	4.66755e-06	0.00502366	relapse_h
A409D_peak_20198a	3.00104	4.75467e-06	0.00510857	relapse_h
A259RR_1_lib_peak_40384a	3.39393	4.8339e-06	0.0051558	relapse_h
A278D_peak_66501a	3.0042	4.82822e-06	0.0051558	relapse_h
A385R_peak_85598d	2.83088	4.83111e-06	0.0051558	relapse_h
A450R_peak_51126b	2.61152	4.83904e-06	0.0051558	relapse_h
A192R_peak_140581	2.89603	4.84013e-06	0.0051558	relapse_h
A259RR_1_lib_peak_52497	3.4752	4.86548e-06	0.00516507	relapse_h
A233D_peak_19937b	2.37909	4.86401e-06	0.00516507	relapse_h
A475D_peak_21701	2.76181	4.90193e-06	0.00519489	relapse_h
A423D_peak_21563e	3.68505	4.94777e-06	0.00521354	relapse_h
A364R1_1_lib_peak_24824a	2.70677	4.95311e-06	0.00521354	relapse_h
A374D_peak_73192b	2.97001	4.94901e-06	0.00521354	relapse_h
A292R_peak_57496a	2.41619	4.93452e-06	0.00521354	relapse_h
A451D_peak_56424c	2.41635	4.99015e-06	0.00522981	relapse_h
A401D_peak_31715b	-3.25812	4.98659e-06	0.00522981	relapse_l
A278D_peak_72653a	2.32262	4.99383e-06	0.00522981	relapse_h
A262R_peak_47030b	2.25173	5.03299e-06	0.00526195	relapse_h
A451D_peak_67691b	-2.35055	5.04509e-06	0.00526573	relapse_l
A118R_peak_44645d	2.59767	5.07064e-06	0.00528352	relapse_h
A121R_peak_103282a	2.55871	5.09554e-06	0.00529171	relapse_h
A269R_peak_41049a	2.27603	5.08746e-06	0.00529171	relapse_h
A451D_peak_70848b	2.95304	5.12288e-06	0.00530895	relapse_h
A100R_peak_7158	2.47036	5.13778e-06	0.00530895	relapse_h
A389R1_1_lib_peak_25111	-2.42126	5.12927e-06	0.00530895	relapse_l
A292R_peak_1798a	2.45962	5.14661e-06	0.00530924	relapse_h
A260R_peak_85231a	2.52023	5.23021e-06	0.00537761	relapse_h
A409D_peak_69540b	-2.8397	5.22302e-06	0.00537761	relapse_l
A259RR_1_lib_peak_14737b	2.68548	5.24959e-06	0.00538861	relapse_h
A213L_peak_32923	2.39148	5.26712e-06	0.00538977	relapse_h
A414D_peak_126114b	-2.40199	5.26807e-06	0.00538977	relapse_l
A269R_peak_55257a	2.50813	5.31328e-06	0.00542708	relapse_h
A409D_peak_64503b	2.97195	5.35457e-06	0.00546027	relapse_h
A409D_peak_988	2.38865	5.37195e-06	0.00546901	relapse_h
A213L_peak_95210	2.15652	5.40841e-06	0.00549712	relapse_h
A413R_peak_48274b	2.47913	5.41986e-06	0.00549976	relapse_h
A260R_peak_83864e	2.70426	5.44776e-06	0.00551905	relapse_h
A413R_peak_6208	2.22222	5.46048e-06	0.00552293	relapse_h
A173R_peak_96862b	2.75567	5.49471e-06	0.00552684	relapse_h
A213L_peak_92368a	2.83488	5.51774e-06	0.00552684	relapse_h
A477R_peak_20876c	3.59344	5.5046e-06	0.00552684	relapse_h
A106D_peak_71518b	2.83484	5.51745e-06	0.00552684	relapse_h
A148R_peak_15355a	2.70122	5.50643e-06	0.00552684	relapse_h
A174R_peak_26219d	2.82806	5.49934e-06	0.00552684	relapse_h
A155RR_peak_72312a	3.14201	5.55127e-06	0.00553365	relapse_h
A213L_peak_106626a	2.09852	5.55128e-06	0.00553365	relapse_h
A192R_peak_38156a	2.56658	5.53835e-06	0.00553365	relapse_h
A121R_peak_100280	2.66971	5.58839e-06	0.00556172	relapse_h
A477R_peak_43689	2.92948	5.61962e-06	0.00557493	relapse_h
A278D_peak_60625	2.69636	5.61587e-06	0.00557493	relapse_h
A148R_peak_93572a	4.13587	5.63698e-06	0.00558236	relapse_h
A389R1_1_lib_peak_1006	2.59829	5.64509e-06	0.00558236	relapse_h
A475D_peak_86001a	2.60234	5.65724e-06	0.00558549	relapse_h
A289RR_peak_72096x	2.63742	5.67511e-06	0.00559008	relapse_h
A475D_peak_32062	2.85997	5.6799e-06	0.00559008	relapse_h
A389R1_1_lib_peak_28016a	2.72071	5.72494e-06	0.00561681	relapse_h
A155RR_peak_78972b	2.20804	5.72514e-06	0.00561681	relapse_h
A422R_peak_92163b	2.22128	5.75288e-06	0.00563512	relapse_h
A385R_peak_38928b	2.69957	5.79214e-06	0.00566464	relapse_h
A150D_1_peak_121154b	2.45482	5.80518e-06	0.00566715	relapse_h
A259D_peak_106346d	2.60204	5.82208e-06	0.00566715	relapse_h
A233D_peak_26453b	3.31363	5.82149e-06	0.00566715	relapse_h
A259RR_1_lib_peak_41946	3.08785	5.86903e-06	0.00569499	relapse_h
A475D_peak_66428e	-2.55961	5.86e-06	0.00569499	relapse_l
A213L_peak_61474b	2.18752	5.88222e-06	0.00569889	relapse_h
A213L_peak_52689i	2.40011	5.89784e-06	0.00570512	relapse_h
A350R_peak_72326b	2.75187	5.95285e-06	0.00572585	relapse_h
A110R_peak_87122b	2.82693	5.94801e-06	0.00572585	relapse_h
A292R_peak_28785	2.32967	5.95615e-06	0.00572585	relapse_h
A389R1_1_lib_peak_48910b	2.65566	5.93056e-06	0.00572585	relapse_h
A213L_peak_18429d	2.33236	5.98602e-06	0.00574567	relapse_h
A121R_peak_78151b	2.23757	6.02692e-06	0.00577601	relapse_h
A155RR_peak_105304a	2.42289	6.07307e-06	0.00581126	relapse_h
A213L_peak_10488b	2.40093	6.11786e-06	0.00582719	relapse_h
A364R1_1_lib_peak_55703	-2.40253	6.11679e-06	0.00582719	relapse_l
A273R_peak_25283c	2.15532	6.10085e-06	0.00582719	relapse_h
A409D_peak_79894	3.01992	6.17248e-06	0.00587021	relapse_h
A417D_peak_44442b	-3.42644	6.19392e-06	0.00587363	relapse_l
A423D_peak_4334	2.01812	6.19499e-06	0.00587363	relapse_h
A374D_peak_69859c	2.41662	6.21286e-06	0.00587939	relapse_h
A451D_peak_32889b	2.59957	6.22e-06	0.00587939	relapse_h
A451D_peak_39040b	2.8168	6.27259e-06	0.00592009	relapse_h
A413R_peak_44893a	2.28063	6.34536e-06	0.00597968	relapse_h
A260R_peak_99963c	3.14687	6.40823e-06	0.00602977	relapse_h
A401D_peak_37141	-3.08019	6.41866e-06	0.00603045	relapse_l
A269R_peak_52098b	3.32816	6.48576e-06	0.00604896	relapse_h
A374D_peak_70424b	2.66543	6.48706e-06	0.00604896	relapse_h
A284R_peak_93270b	2.81632	6.47898e-06	0.00604896	relapse_h
A174R_peak_28567a	2.73354	6.46203e-06	0.00604896	relapse_h
A422D_peak_111190	-2.86243	6.46983e-06	0.00604896	relapse_l
A262R_peak_61845g	2.57939	6.52205e-06	0.00607247	relapse_h
A150D_1_peak_75118	3.10764	6.59606e-06	0.00613218	relapse_h
A100R_peak_3040a	2.14995	6.64242e-06	0.00616606	relapse_h
A280D_peak_14337	-2.00263	6.69385e-06	0.00620452	relapse_l
A155RR_peak_76191	2.71123	6.78099e-06	0.00626658	relapse_h
A292R_peak_106305a	2.31849	6.78008e-06	0.00626658	relapse_h
A475D_peak_1679g	3.01671	6.79844e-06	0.00627337	relapse_h
A192D_peak_54125b	3.12831	6.81106e-06	0.0062757	relapse_h
A417D_peak_69850	-2.21899	6.83109e-06	0.00628483	relapse_l
A374D_peak_65692b	2.25156	6.88965e-06	0.00632932	relapse_h
A233D_peak_38433e	3.13365	6.94501e-06	0.00637076	relapse_h
A389R1_1_lib_peak_1324	2.44466	6.98915e-06	0.00640179	relapse_h
A496R_peak_17233	2.37321	7.0005e-06	0.00640275	relapse_h
A100R_peak_85589b	-2.76948	7.08601e-06	0.00647142	relapse_l
A389R1_1_lib_peak_59734	-3.34757	7.12379e-06	0.00649637	relapse_l
A157R_peak_36652a	2.39228	7.23396e-06	0.00658307	relapse_h
A197R_peak_11846	3.2049	7.25066e-06	0.00658307	relapse_h
A278R_1_peak_33251	-2.26286	7.24988e-06	0.00658307	relapse_l
A389R1_1_lib_peak_67264b	2.4222	7.26585e-06	0.00658349	relapse_h
A260R_peak_51277p	2.74836	7.27233e-06	0.00658349	relapse_h
A450R_peak_35478b	2.5064	7.3101e-06	0.00659845	relapse_h
A409D_peak_69542a	-2.78185	7.29987e-06	0.00659845	relapse_l
A374D_peak_57655a	2.43415	7.36929e-06	0.00664222	relapse_h
A280R_peak_68671a	2.70915	7.42496e-06	0.0066827	relapse_h
A192R_peak_82852f	2.04313	7.45969e-06	0.00670424	relapse_h
A148R_peak_52440	2.74851	7.49829e-06	0.00672359	relapse_h
A121R_peak_65960b	3.30341	7.50797e-06	0.00672359	relapse_h
A273R_peak_8528b	3.0476	7.51369e-06	0.00672359	relapse_h
A475D_peak_13413a	3.43197	7.53385e-06	0.00672835	relapse_h
A409D_peak_59337b	2.40405	7.54068e-06	0.00672835	relapse_h
A262R_peak_15887a	3.03204	7.58673e-06	0.00675972	relapse_h
A150R_peak_46358b	2.44269	7.60224e-06	0.00676384	relapse_h
A226D_peak_82602a	2.91923	7.63593e-06	0.0067841	relapse_h
A450R_peak_107039a	2.31552	7.6765e-06	0.00679099	relapse_h
A148R_peak_31414a	2.83498	7.67571e-06	0.00679099	relapse_h
A155RR_peak_87845b	2.56281	7.6675e-06	0.00679099	relapse_h
A106D_peak_121990b	2.18425	7.73089e-06	0.00682938	relapse_h
A213L_peak_25650b	2.96785	7.77568e-06	0.00683008	relapse_h
A192R_peak_104837	3.55915	7.75021e-06	0.00683008	relapse_h
A121R_peak_65219b	2.34103	7.76033e-06	0.00683008	relapse_h
A121R_peak_78159b	2.51908	7.76498e-06	0.00683008	relapse_h
A213L_peak_86885b	2.66901	7.81045e-06	0.00685093	relapse_h
A148R_peak_23653f	2.7035	7.84438e-06	0.00687099	relapse_h
A148R_peak_23645	3.3326	7.87203e-06	0.0068855	relapse_h
A260R_peak_20138d	2.37795	7.93377e-06	0.00692974	relapse_h
A385R_peak_57225	3.25956	8.01748e-06	0.00699012	relapse_h
A292R_peak_75652a	2.29876	8.02541e-06	0.00699012	relapse_h
A262R_peak_36790d	2.53629	8.04115e-06	0.00699402	relapse_h
A150R_peak_8133	3.31798	8.07491e-06	0.00701356	relapse_h
A262R_peak_101973	2.63036	8.12441e-06	0.0070173	relapse_h
A357D_peak_111533c	3.19246	8.09523e-06	0.0070173	relapse_h
A280R_peak_24864c	3.63543	8.11562e-06	0.0070173	relapse_h
A116R_peak_85080	1.93966	8.11193e-06	0.0070173	relapse_h
A213L_peak_15851b	-2.72442	8.17525e-06	0.00703207	relapse_l
A213L_peak_63651b	2.42504	8.17548e-06	0.00703207	relapse_h
A260R_peak_8629c	2.59397	8.1645e-06	0.00703207	relapse_h
A284R_peak_89794f	2.55193	8.19155e-06	0.00703614	relapse_h
A121R_peak_62951b	2.12857	8.20726e-06	0.0070399	relapse_h
A148R_peak_53598a	2.72723	8.45314e-06	0.00724081	relapse_h
A284R_peak_52407a	3.33909	8.51275e-06	0.00728183	relapse_h
A269R_peak_1898c	2.30083	8.54768e-06	0.00730165	relapse_h
A226R_peak_95135b	2.67879	8.57376e-06	0.0073066	relapse_h
A374D_peak_85041a	2.59305	8.58878e-06	0.0073066	relapse_h
A106D_peak_29572h	2.21744	8.58479e-06	0.0073066	relapse_h
A292R_peak_73348	4.42815	8.61799e-06	0.00732143	relapse_h
A278D_peak_3514d	2.60271	8.63836e-06	0.0073287	relapse_h
A148R_peak_119225d	2.53772	8.6712e-06	0.00733936	relapse_h
A233D_peak_84803e	2.34175	8.67456e-06	0.00733936	relapse_h
A280D_peak_51584	-2.18584	8.68869e-06	0.00734132	relapse_l
A269R_peak_15557a	2.2442	8.76848e-06	0.00738863	relapse_h
A121R_peak_65961a	2.96021	8.76414e-06	0.00738863	relapse_h
A419R_peak_41548	2.06045	8.78919e-06	0.00739605	relapse_h
A192R_peak_121056b	2.70838	8.82328e-06	0.00741468	relapse_h
A174R_peak_53925e	2.43613	8.83798e-06	0.007417	relapse_h
A173R_peak_97520	-1.97798	8.86858e-06	0.00743264	relapse_l
A389R1_1_lib_peak_57745	3.168	8.92776e-06	0.00747215	relapse_h
A477R_peak_42174a	2.48208	8.9667e-06	0.00749464	relapse_h
A364R1_1_lib_peak_39354b	2.80011	8.97994e-06	0.00749562	relapse_h
A269R_peak_53007	2.55701	8.99697e-06	0.0074973	relapse_h
A228R_1_lib_peak_105004	-2.15654	9.0061e-06	0.0074973	relapse_l
A284R_peak_17723a	2.66734	9.02986e-06	0.00750702	relapse_h
A260R_peak_51162i	2.6932	9.06471e-06	0.00752592	relapse_h
A233D_peak_43498b	2.49421	9.09977e-06	0.00754494	relapse_h
A350R_peak_75219c	2.76478	9.11721e-06	0.00754931	relapse_h
A150R_peak_118531a	2.82752	9.12984e-06	0.00754971	relapse_h
A121R_peak_36704c	2.88698	9.14233e-06	0.00754999	relapse_h
A110R_peak_56085c	2.90677	9.19465e-06	0.0075831	relapse_h
A148R_peak_53687b	3.59164	9.22146e-06	0.00758508	relapse_h
A292R_peak_104152	2.68719	9.20957e-06	0.00758508	relapse_h
A280R_peak_31070d	2.29901	9.28674e-06	0.00762867	relapse_h
A473D_peak_61741	2.74249	9.32537e-06	0.00765027	relapse_h
A409D_peak_50326c	3.36527	9.37908e-06	0.00766397	relapse_h
A213L_peak_3464a	2.37986	9.35947e-06	0.00766397	relapse_h
A192R_peak_140262b	2.54839	9.36882e-06	0.00766397	relapse_h
A148R_peak_26334a	3.44655	9.50126e-06	0.00775337	relapse_h
A413R_peak_71395	2.43018	9.51407e-06	0.00775337	relapse_h
A278D_peak_27041b	2.50601	9.52739e-06	0.00775337	relapse_h
A450R_peak_10016	2.25514	9.53843e-06	0.00775337	relapse_h
A226R_peak_82496a	2.72667	9.56892e-06	0.00775347	relapse_h
A197D_peak_62102	3.07954	9.55278e-06	0.00775347	relapse_h
A451D_peak_32908a	2.24715	9.57601e-06	0.00775347	relapse_h
A269R_peak_10864b	3.21024	9.66244e-06	0.00781327	relapse_h
A213L_peak_122302	2.31128	9.70994e-06	0.00783317	relapse_h
A118R_peak_17745c	2.40853	9.7201e-06	0.00783317	relapse_h
A475D_peak_4472b	2.60907	9.75013e-06	0.00783317	relapse_h
A262R_peak_9436	2.65839	9.73257e-06	0.00783317	relapse_h
A409D_peak_61971b	2.39663	9.75004e-06	0.00783317	relapse_h
A473D_peak_72482	-2.62087	9.78159e-06	0.00783817	relapse_l
A174R_peak_106458s	2.13712	9.77991e-06	0.00783817	relapse_h
A174R_peak_27736c	3.09931	9.84072e-06	0.00787539	relapse_h
A278D_peak_85526	2.45985	9.85952e-06	0.0078783	relapse_h
A148R_peak_45862c	2.09888	9.86973e-06	0.0078783	relapse_h
A292R_peak_51036b	2.42519	9.90209e-06	0.00789399	relapse_h
A174R_peak_21750b	2.70806	1.00034e-05	0.00796273	relapse_h
A374D_peak_39863a	2.1622	1.0014e-05	0.00796273	relapse_h
A389R1_1_lib_peak_69595	2.00042	1.00681e-05	0.00799556	relapse_h
A292R_peak_104000a	1.83987	1.01097e-05	0.00801835	relapse_h
A213L_peak_109764a	1.86452	1.01412e-05	0.00802284	relapse_h
A278D_peak_98758a	2.38288	1.01357e-05	0.00802284	relapse_h
A475D_peak_2403a	-2.46396	1.01888e-05	0.00805024	relapse_l
A198R_peak_105103b	3.00616	1.02314e-05	0.00807359	relapse_h
A174R_peak_50523b	1.98414	1.02715e-05	0.00809494	relapse_h
A475D_peak_4408b	3.21718	1.03048e-05	0.00810983	relapse_h
A213L_peak_41451b	2.22367	1.03165e-05	0.00810983	relapse_h
A364R1_1_lib_peak_55938a	3.58387	1.03773e-05	0.00814731	relapse_h
A417D_peak_85533c	-2.37703	1.03988e-05	0.00815386	relapse_l
A100R_peak_43443a	2.59465	1.04797e-05	0.00820699	relapse_h
A278D_peak_72514	2.195	1.06335e-05	0.00827938	relapse_h
A121R_peak_48174a	2.59464	1.06655e-05	0.00827938	relapse_h
A192D_peak_89959a	2.54044	1.06454e-05	0.00827938	relapse_h
A284R_peak_41982s	3.04022	1.06062e-05	0.00827938	relapse_h
A409D_peak_42982	2.55481	1.06326e-05	0.00827938	relapse_h
A472D_peak_82753a	2.19023	1.06136e-05	0.00827938	relapse_h
A173R_peak_124310	-2.16308	1.06522e-05	0.00827938	relapse_l
A121R_peak_11463e	2.44024	1.07298e-05	0.00827981	relapse_h
A450R_peak_9760a	2.28237	1.07084e-05	0.00827981	relapse_h
A422D_peak_110223c	2.06876	1.07297e-05	0.00827981	relapse_h
A401D_peak_57955	-2.38353	1.07327e-05	0.00827981	relapse_l
A284R_peak_4171	2.09453	1.07285e-05	0.00827981	relapse_h
A451D_peak_75846b	1.9837	1.0757e-05	0.00828076	relapse_h
A233R_peak_32197d	2.49575	1.07606e-05	0.00828076	relapse_h
A385R_peak_4258a	2.85634	1.08611e-05	0.0083271	relapse_h
A450R_peak_21542	2.43739	1.08522e-05	0.0083271	relapse_h
A233R_peak_60360a	2.45385	1.0837e-05	0.0083271	relapse_h
A278D_peak_88427a	2.25768	1.08893e-05	0.00833844	relapse_h
A226D_peak_24091a	2.2235	1.09049e-05	0.00834009	relapse_h
A273R_peak_86287b	2.34384	1.09715e-05	0.00838074	relapse_h
A198R_peak_123836a	2.4214	1.10082e-05	0.00839841	relapse_h
A157R_peak_38452c	2.75544	1.10408e-05	0.00840687	relapse_h
A423D_peak_57342b	2.22316	1.10463e-05	0.00840687	relapse_h
A213L_peak_78891b	2.23503	1.10622e-05	0.00840865	relapse_h
A121R_peak_48205b	1.98381	1.11236e-05	0.00844497	relapse_h
A213L_peak_12908b	3.41431	1.11765e-05	0.00846448	relapse_h
A155RR_peak_24568b	3.70278	1.11722e-05	0.00846448	relapse_h
A450R_peak_8711	2.52906	1.12545e-05	0.00850763	relapse_h
A389R1_1_lib_peak_79032	2.23727	1.12609e-05	0.00850763	relapse_h
A155RR_peak_70317a	1.92492	1.12989e-05	0.00852593	relapse_h
A357D_peak_39233b	2.60092	1.13773e-05	0.00853725	relapse_h
A259D_peak_33772n	-2.86329	1.13826e-05	0.00853725	relapse_l
A213L_peak_86358b	2.11937	1.13711e-05	0.00853725	relapse_h
A233D_peak_96869a	2.49804	1.13386e-05	0.00853725	relapse_h
A233R_peak_17346a	2.36897	1.13803e-05	0.00853725	relapse_h
A237RR_peak_101283	2.80583	1.1435e-05	0.00855589	relapse_h
A292R_peak_119954	2.46345	1.14268e-05	0.00855589	relapse_h
A475D_peak_48326b	2.04937	1.14627e-05	0.00856629	relapse_h
A150D_1_peak_10347d	2.45514	1.14961e-05	0.00857064	relapse_h
A262R_peak_92492b	2.20328	1.14909e-05	0.00857064	relapse_h
A259RR_1_lib_peak_39672b	2.56315	1.15364e-05	0.00859032	relapse_h
A463R_peak_58336	2.63961	1.15862e-05	0.00859108	relapse_h
A477R_peak_38563b	1.90818	1.15927e-05	0.00859108	relapse_h
A422D_peak_96656	-1.98545	1.15547e-05	0.00859108	relapse_l
A422D_peak_102424	-2.35337	1.15734e-05	0.00859108	relapse_l
A409D_peak_67153	2.80569	1.16078e-05	0.00859203	relapse_h
A198R_peak_122191a	2.5789	1.16373e-05	0.00860359	relapse_h
A148R_peak_50061b	2.68285	1.16548e-05	0.00860627	relapse_h
A292R_peak_131432	2.94601	1.1717e-05	0.00864194	relapse_h
A213L_peak_11477b	1.87089	1.17316e-05	0.00864245	relapse_h
A389R1_1_lib_peak_15566	2.89454	1.17696e-05	0.00866014	relapse_h
A409D_peak_57405	2.65501	1.18063e-05	0.00867688	relapse_h
A413R_peak_28309a	2.37052	1.20096e-05	0.00868254	relapse_h
A374D_peak_57797	2.46748	1.19632e-05	0.00868254	relapse_h
A157R_peak_6004b	2.81422	1.18908e-05	0.00868254	relapse_h
A148R_peak_116491b	2.40595	1.1905e-05	0.00868254	relapse_h
A118R_peak_40021bc	2.5767	1.19899e-05	0.00868254	relapse_h
A475D_peak_13870c	2.77468	1.1999e-05	0.00868254	relapse_h
A226R_peak_6874a	2.20386	1.19671e-05	0.00868254	relapse_h
A233R_peak_20240b	2.83142	1.20097e-05	0.00868254	relapse_h
A414D_peak_6714e	2.33495	1.19178e-05	0.00868254	relapse_h
A198D_peak_106544a	-2.97046	1.18793e-05	0.00868254	relapse_l
A389R1_1_lib_peak_20680	1.88006	1.19052e-05	0.00868254	relapse_h
A413R_peak_60538	2.83945	1.19581e-05	0.00868254	relapse_h
A409D_peak_4765	2.91008	1.18976e-05	0.00868254	relapse_h
A233D_peak_101456	-1.98625	1.18506e-05	0.00868254	relapse_l
A174R_peak_27736b	3.20077	1.21082e-05	0.00873363	relapse_h
A409D_peak_10253b	2.60203	1.21085e-05	0.00873363	relapse_h
A292R_peak_71511b	2.23561	1.21904e-05	0.00874619	relapse_h
A213L_peak_89641b	2.53286	1.21654e-05	0.00874619	relapse_h
A198R_peak_54100f	2.50392	1.21879e-05	0.00874619	relapse_h
A292R_peak_76911b	2.69685	1.21627e-05	0.00874619	relapse_h
A280R_peak_98337a	2.84374	1.22065e-05	0.00874619	relapse_h
A226R_peak_19502c	2.43157	1.22104e-05	0.00874619	relapse_h
A364R1_1_lib_peak_40730	-2.61188	1.22655e-05	0.00877554	relapse_l
A278D_peak_47537	2.81499	1.22845e-05	0.00877896	relapse_h
A496R_peak_30795c	2.9079	1.23166e-05	0.00878789	relapse_h
A174R_peak_84992b	1.98929	1.23253e-05	0.00878789	relapse_h
A472D_peak_57845c	3.3364	1.23689e-05	0.0088089	relapse_h
A477R_peak_33965c	2.72444	1.23838e-05	0.00880939	relapse_h
A121R_peak_5854b	2.8035	1.24255e-05	0.00881886	relapse_h
A284R_peak_74863a	3.82897	1.24225e-05	0.00881886	relapse_h
A289RR_peak_82770c	2.25924	1.25116e-05	0.00886986	relapse_h
A357D_peak_39375	2.49496	1.25625e-05	0.00889575	relapse_h
A389R1_1_lib_peak_49340b	2.34042	1.26401e-05	0.00891649	relapse_h
A451D_peak_26740b	2.30921	1.26429e-05	0.00891649	relapse_h
A110R_peak_36380c	2.31692	1.26492e-05	0.00891649	relapse_h
A284R_peak_111434a	2.43347	1.26307e-05	0.00891649	relapse_h
A148R_peak_93780b	2.56192	1.26647e-05	0.00891727	relapse_h
A192D_peak_56032c	2.80262	1.28219e-05	0.00897404	relapse_h
A116R_peak_63943b	1.93998	1.28728e-05	0.00897404	relapse_h
A289RR_peak_75884c	3.34923	1.28753e-05	0.00897404	relapse_h
A233D_peak_87864a	2.57923	1.28324e-05	0.00897404	relapse_h
A213L_peak_100854b	2.68017	1.27613e-05	0.00897404	relapse_h
A174R_peak_52907e	2.09947	1.28688e-05	0.00897404	relapse_h
A148R_peak_100014	2.87858	1.2854e-05	0.00897404	relapse_h
A174R_peak_100888k	2.60405	1.27766e-05	0.00897404	relapse_h
A451D_peak_47762	2.33977	1.28205e-05	0.00897404	relapse_h
A150D_1_peak_23223	2.71748	1.28965e-05	0.00897868	relapse_h
A278D_peak_88832b	2.43393	1.29111e-05	0.00897884	relapse_h
A409D_peak_47165b	2.54758	1.2981e-05	0.0090173	relapse_h
A110D_peak_23117b	2.3256	1.30137e-05	0.00902923	relapse_h
A450R_peak_52096b	2.20705	1.30272e-05	0.00902923	relapse_h
A280R_peak_70526	3.95694	1.30942e-05	0.00906557	relapse_h
A121R_peak_55619	2.06893	1.31189e-05	0.0090725	relapse_h
A213L_peak_70862b	-2.37732	1.31923e-05	0.00908959	relapse_l
A425D_peak_73003c	2.58385	1.32021e-05	0.00908959	relapse_h
A284R_peak_88250b	3.13858	1.3159e-05	0.00908959	relapse_h
A292R_peak_113786b	2.44592	1.31863e-05	0.00908959	relapse_h
A273R_peak_61325j	2.24085	1.32374e-05	0.00910102	relapse_h
A292R_peak_64645f	2.70303	1.32874e-05	0.00910102	relapse_h
A155RR_peak_109707	3.07924	1.3292e-05	0.00910102	relapse_h
A155RR_peak_15587a	2.4491	1.32575e-05	0.00910102	relapse_h
A121R_peak_48981d	2.84295	1.329e-05	0.00910102	relapse_h
A129D_1_lib_peak_10225	-2.69933	1.3316e-05	0.00910743	relapse_l
A100R_peak_67088c	2.74393	1.34072e-05	0.00915192	relapse_h
A292R_peak_129214b	2.63714	1.34105e-05	0.00915192	relapse_h
A292R_peak_16729a	1.90744	1.35027e-05	0.00920471	relapse_h
A289RR_peak_75236a	-3.13587	1.35246e-05	0.00920893	relapse_l
A463R_peak_27189g	2.12632	1.35386e-05	0.00920893	relapse_h
A121R_peak_16694	2.03305	1.35855e-05	0.00923071	relapse_h
A289RR_peak_77953b	3.00745	1.36382e-05	0.00925642	relapse_h
A213L_peak_26309a	2.65499	1.36893e-05	0.00928098	relapse_h
A155RR_peak_93581c	3.14532	1.37443e-05	0.00929277	relapse_h
A148R_peak_52399b	2.5166	1.37268e-05	0.00929277	relapse_h
A269R_peak_17734a	2.38677	1.37516e-05	0.00929277	relapse_h
A198R_peak_12467b	2.80195	1.3838e-05	0.00933714	relapse_h
A389R1_1_lib_peak_82360	2.21843	1.38473e-05	0.00933714	relapse_h
A150D_1_peak_515b	2.17	1.39281e-05	0.00937287	relapse_h
A269R_peak_1653	2.24103	1.3941e-05	0.00937287	relapse_h
A174R_peak_25596c	2.34535	1.39456e-05	0.00937287	relapse_h
A284R_peak_7686	3.35873	1.39942e-05	0.0093908	relapse_h
A262R_peak_52519b	2.06497	1.40025e-05	0.0093908	relapse_h
A155RR_peak_109698	3.23085	1.40572e-05	0.00941731	relapse_h
A106D_peak_6382b	2.30507	1.40778e-05	0.00942091	relapse_h
A150D_1_peak_75094b	2.30011	1.41064e-05	0.00942988	relapse_h
A174R_peak_26644e	2.12979	1.41292e-05	0.009435	relapse_h
A213L_peak_19772g	2.97823	1.41961e-05	0.0094608	relapse_h
A233R_peak_5321e	2.65111	1.41983e-05	0.0094608	relapse_h
A455R1_1_lib_peak_39527	2.37349	1.42266e-05	0.00946948	relapse_h
A262R_peak_95770b	2.13227	1.42435e-05	0.0094706	relapse_h
A106D_peak_100391b	1.91103	1.43191e-05	0.00951066	relapse_h
A280R_peak_123611	2.49655	1.43374e-05	0.00951262	relapse_h
A409D_peak_73004	2.66616	1.4417e-05	0.00952473	relapse_h
A389R1_1_lib_peak_59144a	3.01586	1.44031e-05	0.00952473	relapse_h
A496R_peak_88019a	3.15361	1.44083e-05	0.00952473	relapse_h
A374D_peak_88061d	2.99268	1.44016e-05	0.00952473	relapse_h
A269R_peak_75486b	2.44825	1.44575e-05	0.00954139	relapse_h
A150R_peak_88796c	2.08896	1.45789e-05	0.00956999	relapse_h
A226R_peak_100467c	2.39443	1.45489e-05	0.00956999	relapse_h
A155RR_peak_86403b	2.46854	1.45612e-05	0.00956999	relapse_h
A213L_peak_78678b	2.44535	1.46034e-05	0.00956999	relapse_h
A106D_peak_48626c	1.95333	1.45279e-05	0.00956999	relapse_h
A174R_peak_97680b	1.86762	1.46087e-05	0.00956999	relapse_h
A262R_peak_97614	2.32692	1.45711e-05	0.00956999	relapse_h
A233R_peak_93940a	2.65065	1.46953e-05	0.00961655	relapse_h
A233D_peak_59818a	2.86918	1.47823e-05	0.00964303	relapse_h
A174R_peak_98193h	2.41059	1.47648e-05	0.00964303	relapse_h
A450R_peak_48495a	2.48204	1.47795e-05	0.00964303	relapse_h
A150R_peak_12873	2.83872	1.48232e-05	0.00965953	relapse_h
A455R1_1_lib_peak_13979b	2.44444	1.48556e-05	0.0096705	relapse_h
A450R_peak_53929a	2.08804	1.48749e-05	0.0096729	relapse_h
A148R_peak_45247a	2.65131	1.50286e-05	0.00974224	relapse_h
A292R_peak_28296a	2.80916	1.50076e-05	0.00974224	relapse_h
A198R_peak_120286	2.35594	1.50198e-05	0.00974224	relapse_h
A240D_peak_28098d	2.19531	1.50484e-05	0.00974494	relapse_h
A475D_peak_35607c	2.9771	1.51268e-05	0.00977528	relapse_h
A364R1_1_lib_peak_5471a	2.27018	1.51172e-05	0.00977528	relapse_h
A273R_peak_7001a	2.96429	1.51473e-05	0.0097784	relapse_h
A150D_1_peak_12440c	3.612	1.51916e-05	0.0097968	relapse_h
A121R_peak_100936b	3.05171	1.52479e-05	0.0098229	relapse_h
A213L_peak_53385a	2.14531	1.52694e-05	0.00982658	relapse_h
A155RR_peak_37368c	2.20321	1.53058e-05	0.00983455	relapse_h
A260R_peak_36991f	2.15727	1.53135e-05	0.00983455	relapse_h
A429D_peak_313a	-2.33216	1.53327e-05	0.00983669	relapse_l
A401D_peak_16471b	-3.77972	1.5396e-05	0.00984656	relapse_l
A233R_peak_63324a	2.49759	1.54596e-05	0.00984656	relapse_h
A451D_peak_1218b	3.87074	1.54867e-05	0.00984656	relapse_h
A292R_peak_53207c	2.5367	1.54409e-05	0.00984656	relapse_h
A121R_peak_106006b	2.02628	1.54907e-05	0.00984656	relapse_h
A350R_peak_96898	2.01748	1.54427e-05	0.00984656	relapse_h
A155RR_peak_39413	2.49512	1.54646e-05	0.00984656	relapse_h
A390R_1_lib_peak_43092	-2.08158	1.54208e-05	0.00984656	relapse_l
A390D_peak_83045	-1.84596	1.54655e-05	0.00984656	relapse_l
A284R_peak_38628b	2.2934	1.5533e-05	0.00986333	relapse_h
A450R_peak_21627c	3.16749	1.57825e-05	0.00996184	relapse_h
A292R_peak_101439a	3.31699	1.58165e-05	0.00996184	relapse_h
A260R_peak_87389d	2.09219	1.58041e-05	0.00996184	relapse_h
A213L_peak_35684b	2.35055	1.57761e-05	0.00996184	relapse_h
A148R_peak_30573b	2.48205	1.57191e-05	0.00996184	relapse_h
A174R_peak_2938d	2.72843	1.57942e-05	0.00996184	relapse_h
A389R1_1_lib_peak_5457	2.14255	1.57375e-05	0.00996184	relapse_h
A496R_peak_96588b	2.54045	1.57993e-05	0.00996184	relapse_h
A374D_peak_73321c	2.40842	1.59022e-05	0.0100057	relapse_h
A233D_peak_20404b	3.65686	1.59544e-05	0.0100284	relapse_h
A155RR_peak_122567a	3.45514	1.59714e-05	0.0100289	relapse_h
A425D_peak_32009b	2.75632	1.60366e-05	0.0100597	relapse_h
A278R_1_peak_78225b	2.8051	1.60922e-05	0.0100844	relapse_h
A192R_peak_72580d	1.99493	1.62343e-05	0.0101631	relapse_h
A389R1_1_lib_peak_73987c	3.11279	1.63139e-05	0.0101734	relapse_h
A422R_peak_113206a	-2.09759	1.62876e-05	0.0101734	relapse_l
A213L_peak_19191a	2.51857	1.63326e-05	0.0101734	relapse_h
A148R_peak_33187c	2.06516	1.63208e-05	0.0101734	relapse_h
A148R_peak_89856a	2.18161	1.63234e-05	0.0101734	relapse_h
A419R_peak_6676a	2.82501	1.64216e-05	0.0102186	relapse_h
A150D_1_peak_75248a	2.09671	1.64464e-05	0.0102238	relapse_h
A240R_peak_88336g	2.09009	1.65045e-05	0.0102497	relapse_h
A409D_peak_51366a	4.021	1.65705e-05	0.0102731	relapse_h
A364R1_1_lib_peak_42200a	2.44284	1.65754e-05	0.0102731	relapse_h
A148R_peak_74545a	3.77566	1.66045e-05	0.0102809	relapse_h
A292R_peak_21674a	2.34451	1.66246e-05	0.0102831	relapse_h
A284R_peak_33273	2.22572	1.66855e-05	0.01029	relapse_h
A155RR_peak_68666a	2.25753	1.6664e-05	0.01029	relapse_h
A284R_peak_9271	3.00424	1.66717e-05	0.01029	relapse_h
A269R_peak_25887b	3.07312	1.67051e-05	0.0102919	relapse_h
A350R_peak_73203	2.32379	1.67373e-05	0.0102941	relapse_h
A226D_peak_106534b	2.52529	1.67584e-05	0.0102941	relapse_h
A409D_peak_29278b	2.30773	1.67555e-05	0.0102941	relapse_h
A121R_peak_78963e	2.67652	1.68571e-05	0.0103305	relapse_h
A385R_peak_62827a	2.38917	1.68676e-05	0.0103305	relapse_h
A413R_peak_82715	-1.87725	1.6859e-05	0.0103305	relapse_l
A240D_peak_22616a	2.51806	1.69435e-05	0.0103464	relapse_h
A278D_peak_94745b	2.33348	1.69415e-05	0.0103464	relapse_h
A155RR_peak_59673c	2.96972	1.69262e-05	0.0103464	relapse_h
A409D_peak_22049c	3.05595	1.70398e-05	0.0103945	relapse_h
A473D_peak_10175	-2.07973	1.70557e-05	0.0103945	relapse_l
A121R_peak_31577	4.18319	1.71208e-05	0.0104137	relapse_h
A280R_peak_84310	3.20769	1.7115e-05	0.0104137	relapse_h
A374D_peak_86303f	2.59938	1.72565e-05	0.0104748	relapse_h
A148R_peak_61887	2.90072	1.72887e-05	0.0104748	relapse_h
A292R_peak_7125a	2.28329	1.72669e-05	0.0104748	relapse_h
A228R_1_lib_peak_41958c	2.07097	1.7277e-05	0.0104748	relapse_h
A106D_peak_1117a	2.68572	1.73065e-05	0.0104753	relapse_h
A240R_peak_72244a	2.40774	1.73568e-05	0.0104956	relapse_h
A197R_peak_12556b	2.15489	1.73999e-05	0.0105093	relapse_h
A477R_peak_16884b	2.69691	1.74133e-05	0.0105093	relapse_h
A292R_peak_105498b	2.31366	1.74804e-05	0.0105395	relapse_h
A213L_peak_75282	2.15924	1.74979e-05	0.0105398	relapse_h
A389R1_1_lib_peak_41110a	2.89445	1.75404e-05	0.0105552	relapse_h
A423D_peak_89748b	3.35909	1.76127e-05	0.0105885	relapse_h
A213L_peak_19614b	2.06901	1.76457e-05	0.010598	relapse_h
A192R_peak_8833d	2.25694	1.77464e-05	0.0106482	relapse_h
A148R_peak_40119a	3.70677	1.78099e-05	0.010676	relapse_h
A292R_peak_66708	2.69571	1.79351e-05	0.0106862	relapse_h
A374D_peak_48507a	1.95795	1.78907e-05	0.0106862	relapse_h
A385R_peak_10001	2.51058	1.78969e-05	0.0106862	relapse_h
A475D_peak_13415	2.92308	1.79115e-05	0.0106862	relapse_h
A292R_peak_129625b	2.15922	1.79473e-05	0.0106862	relapse_h
A409D_peak_10262c	2.24823	1.79212e-05	0.0106862	relapse_h
A273R_peak_10445b	2.37767	1.7915e-05	0.0106862	relapse_h
A273R_peak_7802	2.71318	1.80681e-05	0.0107403	relapse_h
A192R_peak_99301b	2.74258	1.80728e-05	0.0107403	relapse_h
A409D_peak_13367c	2.57435	1.812e-05	0.0107478	relapse_h
A226R_peak_31427c	2.01923	1.81127e-05	0.0107478	relapse_h
A413R_peak_53249a	2.56415	1.81388e-05	0.0107487	relapse_h
A455R1_1_lib_peak_36690a	2.40222	1.81949e-05	0.0107675	relapse_h
A262R_peak_42874a	2.7847	1.82053e-05	0.0107675	relapse_h
A472D_peak_20961	2.34936	1.82583e-05	0.0107886	relapse_h
A284R_peak_88939a	2.7618	1.83007e-05	0.0108033	relapse_h
A192R_peak_123823a	2.32734	1.83631e-05	0.0108299	relapse_h
A110D_peak_47603a	2.50215	1.85032e-05	0.0109022	relapse_h
A292R_peak_136030b	2.2097	1.85548e-05	0.0109222	relapse_h
A262R_peak_59980b	3.28804	1.86318e-05	0.0109572	relapse_h
A148R_peak_88010b	2.73404	1.86973e-05	0.0109853	relapse_h
A118R_peak_85382e	2.16087	1.87455e-05	0.010999	relapse_h
A129R_peak_17355	2.13396	1.8756e-05	0.010999	relapse_h
A110R_peak_10390b	2.75653	1.88338e-05	0.0110342	relapse_h
A259RR_1_lib_peak_26210c	3.59216	1.8986e-05	0.0110961	relapse_h
A423D_peak_58599	3.05817	1.89801e-05	0.0110961	relapse_h
A292R_peak_42903b	2.3734	1.89931e-05	0.0110961	relapse_h
A121R_peak_91311a	2.53187	1.90289e-05	0.0111065	relapse_h
A292R_peak_40875	2.50548	1.90545e-05	0.011111	relapse_h
A409D_peak_443	3.17004	1.90937e-05	0.0111234	relapse_h
A278D_peak_27396	2.06884	1.92004e-05	0.0111752	relapse_h
A148R_peak_86767a	2.94724	1.92199e-05	0.011176	relapse_h
A121R_peak_94111b	2.02389	1.94147e-05	0.0112682	relapse_h
A118R_peak_37218a	1.99583	1.94088e-05	0.0112682	relapse_h
A121R_peak_71487	2.1902	1.94422e-05	0.0112686	relapse_h
A150R_peak_105842	2.72007	1.9452e-05	0.0112686	relapse_h
A100R_peak_66410d	2.99004	1.94698e-05	0.0112686	relapse_h
A155RR_peak_31316b	2.80736	1.95424e-05	0.0113	relapse_h
A121R_peak_42246a	2.23881	1.95634e-05	0.0113017	relapse_h
A450R_peak_31265	2.78547	1.95878e-05	0.0113029	relapse_h
A106D_peak_28318b	2.2393	1.96159e-05	0.0113029	relapse_h
A389R1_1_lib_peak_26962	2.18631	1.96201e-05	0.0113029	relapse_h
A273R_peak_44670a	2.17865	1.96659e-05	0.0113188	relapse_h
A423D_peak_66854b	3.6288	1.9689e-05	0.0113216	relapse_h
A289RR_peak_34618c	3.67957	1.97786e-05	0.0113626	relapse_h
A409D_peak_86684b	2.09358	1.98078e-05	0.0113688	relapse_h
A364R1_1_lib_peak_40625	2.35889	1.98674e-05	0.0113925	relapse_h
A475D_peak_78301c	2.44644	1.99356e-05	0.0114041	relapse_h
A155RR_peak_87596e	2.86405	1.99427e-05	0.0114041	relapse_h
A121R_peak_46440b	2.26921	1.99077e-05	0.0114041	relapse_h
A414D_peak_110885	2.49441	2.00317e-05	0.0114133	relapse_h
A121R_peak_26445a	1.96673	2.00323e-05	0.0114133	relapse_h
A269R_peak_22113	3.13074	2.00295e-05	0.0114133	relapse_h
A389R1_1_lib_peak_57359	2.35181	2.00281e-05	0.0114133	relapse_h
A173R_peak_88136	-2.74355	2.00732e-05	0.0114156	relapse_l
A292R_peak_44044a	2.59736	2.00564e-05	0.0114156	relapse_h
A213L_peak_34846	2.27154	2.01728e-05	0.0114618	relapse_h
A226D_peak_44744b	2.72666	2.01931e-05	0.0114628	relapse_h
A240D_peak_110206c	2.38648	2.02304e-05	0.0114735	relapse_h
A226R_peak_93417a	1.86937	2.02665e-05	0.0114773	relapse_h
A289RR_peak_4269a	2.46097	2.02741e-05	0.0114773	relapse_h
A100R_peak_73931b	3.22375	2.03377e-05	0.011482	relapse_h
A385R_peak_35348a	3.16214	2.0327e-05	0.011482	relapse_h
A475D_peak_33220	2.14219	2.03191e-05	0.011482	relapse_h
A213L_peak_24293	2.58797	2.04196e-05	0.0115156	relapse_h
A423D_peak_51339	2.62938	2.04529e-05	0.0115156	relapse_h
A198R_peak_11185a	3.42869	2.04365e-05	0.0115156	relapse_h
A110R_peak_87344a	2.22301	2.05117e-05	0.0115293	relapse_h
A273R_peak_34328a	2.1532	2.05276e-05	0.0115293	relapse_h
A121R_peak_60252c	2.12717	2.0533e-05	0.0115293	relapse_h
A409D_peak_76258	2.52956	2.0556e-05	0.0115318	relapse_h
A374D_peak_54230a	3.04345	2.07615e-05	0.0115873	relapse_h
A450R_peak_21490b	2.37138	2.07339e-05	0.0115873	relapse_h
A213L_peak_122157b	2.49725	2.07249e-05	0.0115873	relapse_h
A121R_peak_99236b	2.08096	2.07058e-05	0.0115873	relapse_h
A284R_peak_97940	2.96845	2.07139e-05	0.0115873	relapse_h
A451D_peak_70707	2.98452	2.07669e-05	0.0115873	relapse_h
A262R_peak_86934a	2.73584	2.08429e-05	0.0116189	relapse_h
A422D_peak_65780d	2.20155	2.08609e-05	0.0116189	relapse_h
A173R_peak_153029b	3.64685	2.09155e-05	0.0116296	relapse_h
A409D_peak_63313d	3.65929	2.09175e-05	0.0116296	relapse_h
A423D_peak_9032b	3.62337	2.09752e-05	0.0116383	relapse_h
A213L_peak_26486c	2.45073	2.09562e-05	0.0116383	relapse_h
A100R_peak_101887c	2.51911	2.09894e-05	0.0116383	relapse_h
A350R_peak_63649a	3.26488	2.11302e-05	0.0116837	relapse_h
A477R_peak_60892g	3.33063	2.11466e-05	0.0116837	relapse_h
A278D_peak_84570a	2.0278	2.11128e-05	0.0116837	relapse_h
A226R_peak_88131a	2.17602	2.11169e-05	0.0116837	relapse_h
A451D_peak_5952d	2.3077	2.11677e-05	0.011685	relapse_h
A425D_peak_51056	3.09011	2.11916e-05	0.0116866	relapse_h
A374D_peak_59035d	2.32688	2.12083e-05	0.0116866	relapse_h
A259RR_1_lib_peak_11872m	2.10078	2.13296e-05	0.0116917	relapse_h
A240R_peak_67956	2.43809	2.13058e-05	0.0116917	relapse_h
A121R_peak_28306a	1.99359	2.13477e-05	0.0116917	relapse_h
A374D_peak_66171b	2.24272	2.12461e-05	0.0116917	relapse_h
A284R_peak_15856	2.70238	2.13493e-05	0.0116917	relapse_h
A148R_peak_69265a	2.18102	2.13424e-05	0.0116917	relapse_h
A110D_peak_43217d	2.41209	2.12648e-05	0.0116917	relapse_h
A148R_peak_72876b	2.40493	2.13843e-05	0.0117006	relapse_h
A192R_peak_105278h	1.95682	2.14561e-05	0.0117295	relapse_h
A292R_peak_123009e	2.32056	2.14814e-05	0.011733	relapse_h
A423D_peak_59537	2.09693	2.15763e-05	0.0117745	relapse_h
A148R_peak_89873	3.16503	2.16008e-05	0.0117775	relapse_h
A409D_peak_64474	2.48883	2.17226e-05	0.0118128	relapse_h
A389R1_1_lib_peak_48646	2.38228	2.17196e-05	0.0118128	relapse_h
A129D_1_lib_peak_86135	2.76668	2.17172e-05	0.0118128	relapse_h
A280R_peak_106457a	2.75088	2.1753e-05	0.011819	relapse_h
A374D_peak_36709c	2.23285	2.18816e-05	0.0118681	relapse_h
A148R_peak_18257a	2.55576	2.18667e-05	0.0118681	relapse_h
A292R_peak_53408b	2.36232	2.19245e-05	0.011881	relapse_h
A213L_peak_92110b	3.00193	2.19916e-05	0.0118966	relapse_h
A100R_peak_20145e	-2.78943	2.19741e-05	0.0118966	relapse_l
A401D_peak_29492	-2.6946	2.20325e-05	0.0119083	relapse_l
A121R_peak_111796	2.08441	2.20899e-05	0.011929	relapse_h
A423D_peak_21582	2.08262	2.21976e-05	0.0119559	relapse_h
A192R_peak_90264b	2.79063	2.21718e-05	0.0119559	relapse_h
A118R_peak_3203a	2.40639	2.21848e-05	0.0119559	relapse_h
A357D_peak_109605d	2.24876	2.22392e-05	0.011968	relapse_h
A409D_peak_20569a	2.47915	2.22895e-05	0.0119847	relapse_h
A374D_peak_15415b	2.55994	2.23092e-05	0.0119849	relapse_h
A496R_peak_29437b	3.33485	2.23409e-05	0.0119877	relapse_h
A148R_peak_27315c	2.80991	2.23532e-05	0.0119877	relapse_h
A475D_peak_37545a	2.42345	2.24478e-05	0.0120281	relapse_h
A110D_peak_26511k	2.12763	2.24919e-05	0.0120363	relapse_h
A273R_peak_40634b	2.12314	2.25213e-05	0.0120363	relapse_h
A292R_peak_17016b	2.1864	2.25039e-05	0.0120363	relapse_h
A192D_peak_21812b	2.13893	2.25779e-05	0.0120562	relapse_h
A409D_peak_81756a	2.67673	2.26491e-05	0.0120839	relapse_h
A150D_1_peak_113920a	2.07694	2.27245e-05	0.0121137	relapse_h
A477R_peak_52852	2.80721	2.2858e-05	0.0121469	relapse_h
A213L_peak_78736b	1.89895	2.28429e-05	0.0121469	relapse_h
A475D_peak_33222c	2.7006	2.28105e-05	0.0121469	relapse_h
A422D_peak_123378	-2.55193	2.28652e-05	0.0121469	relapse_l
A150R_peak_53334d	3.07498	2.29046e-05	0.0121575	relapse_h
A374D_peak_31887b	2.51504	2.29649e-05	0.0121791	relapse_h
A260R_peak_41806f	2.05007	2.30239e-05	0.0121896	relapse_h
A374D_peak_54989	2.62895	2.3015e-05	0.0121896	relapse_h
A106D_peak_42779a	2.09799	2.30893e-05	0.0121994	relapse_h
A150D_1_peak_18229b	2.02461	2.30792e-05	0.0121994	relapse_h
A409D_peak_82797d	3.35996	2.31801e-05	0.0121994	relapse_h
A240R_peak_204b	3.34772	2.31532e-05	0.0121994	relapse_h
A455R1_1_lib_peak_61486	2.46389	2.3142e-05	0.0121994	relapse_h
A155RR_peak_79111b	2.621	2.31632e-05	0.0121994	relapse_h
A451D_peak_57863	2.00383	2.31512e-05	0.0121994	relapse_h
A273R_peak_90246c	2.5861	2.32273e-05	0.0122139	relapse_h
A455R1_1_lib_peak_40029c	2.25717	2.33783e-05	0.0122829	relapse_h
A174R_peak_67046h	2.52352	2.35278e-05	0.0123406	relapse_h
A110R_peak_87788e	2.36191	2.35196e-05	0.0123406	relapse_h
A409D_peak_70929	4.25196	2.36528e-05	0.0123785	relapse_h
A278D_peak_26665c	2.26806	2.36599e-05	0.0123785	relapse_h
A414D_peak_19509	-2.49904	2.3652e-05	0.0123785	relapse_l
A450R_peak_75287c	2.25166	2.37437e-05	0.0123978	relapse_h
A155RR_peak_40534b	3.09936	2.37566e-05	0.0123978	relapse_h
A389R1_1_lib_peak_66707	1.98128	2.37226e-05	0.0123978	relapse_h
A450R_peak_18620b	2.50854	2.37766e-05	0.0123978	relapse_h
A454R_peak_113491	-1.98426	2.38125e-05	0.0124061	relapse_l
A401D_peak_61659	-2.31326	2.38642e-05	0.0124226	relapse_l
A100R_peak_17914	2.48852	2.40505e-05	0.0124576	relapse_h
A413R_peak_79724	2.82996	2.40518e-05	0.0124576	relapse_h
A455R1_1_lib_peak_55956b	-2.8024	2.40306e-05	0.0124576	relapse_l
A148R_peak_95619b	2.68657	2.40515e-05	0.0124576	relapse_h
A198R_peak_131102d	3.2879	2.40281e-05	0.0124576	relapse_h
A280R_peak_46322b	2.0664	2.40401e-05	0.0124576	relapse_h
A455R1_1_lib_peak_39892	2.36839	2.41004e-05	0.0124724	relapse_h
A364R1_1_lib_peak_7988	-2.10179	2.41501e-05	0.0124877	relapse_l
A472D_peak_95016	2.67711	2.42912e-05	0.0125404	relapse_h
A262R_peak_27281a	2.06838	2.42925e-05	0.0125404	relapse_h
A292R_peak_79186b	2.45466	2.43232e-05	0.0125459	relapse_h
A292R_peak_32157a	2.45868	2.43567e-05	0.0125528	relapse_h
A409D_peak_94961	2.50439	2.44573e-05	0.0125941	relapse_h
A233D_peak_108677	2.96724	2.45287e-05	0.0126104	relapse_h
A292R_peak_45997a	2.68744	2.45359e-05	0.0126104	relapse_h
A213L_peak_86359	1.86646	2.45498e-05	0.0126104	relapse_h
A374D_peak_41401a	2.39311	2.46409e-05	0.0126467	relapse_h
A473D_peak_64010	-2.20876	2.47246e-05	0.0126792	relapse_l
A357D_peak_49765a	2.00197	2.47497e-05	0.0126816	relapse_h
A198R_peak_4353b	2.54276	2.4791e-05	0.012686	relapse_h
A401D_peak_15446	-1.94456	2.47991e-05	0.012686	relapse_l
A213L_peak_10939a	2.0148	2.49092e-05	0.0127318	relapse_h
A155RR_peak_87584c	2.96418	2.50265e-05	0.0127812	relapse_h
A417D_peak_34098b	2.08034	2.51462e-05	0.0128318	relapse_h
A429D_peak_58779	-3.00197	2.519e-05	0.0128436	relapse_l
A423D_peak_13509b	2.43387	2.5286e-05	0.0128715	relapse_h
A409D_peak_27187	2.93239	2.52716e-05	0.0128715	relapse_h
A262R_peak_63693b	2.52718	2.54623e-05	0.0129506	relapse_h
A157R_peak_20913a	2.05121	2.54993e-05	0.0129588	relapse_h
A260R_peak_102026k	2.39301	2.55411e-05	0.0129628	relapse_h
A213L_peak_86578a	1.9101	2.55527e-05	0.0129628	relapse_h
A155RR_peak_60503b	2.12066	2.55699e-05	0.0129628	relapse_h
A150D_1_peak_44740c	2.2396	2.5707e-05	0.0130217	relapse_h
A155RR_peak_110640a	2.38025	2.58224e-05	0.0130695	relapse_h
A269R_peak_35220d	2.73921	2.58564e-05	0.013076	relapse_h
A278D_peak_73111	2.08868	2.59354e-05	0.0130936	relapse_h
A226D_peak_23635b	2.11537	2.59544e-05	0.0130936	relapse_h
A148R_peak_23666c	3.4946	2.59209e-05	0.0130936	relapse_h
A197D_peak_60597b	2.65875	2.59823e-05	0.013097	relapse_h
A451D_peak_8727a	2.46512	2.60879e-05	0.013129	relapse_h
A292R_peak_110641b	1.80123	2.60847e-05	0.013129	relapse_h
A419R_peak_99976b	2.3542	2.6151e-05	0.0131501	relapse_h
A121R_peak_41956	2.65037	2.61866e-05	0.0131573	relapse_h
A260R_peak_69533b	2.70729	2.62462e-05	0.0131766	relapse_h
A174R_peak_65863e	2.52697	2.6274e-05	0.0131799	relapse_h
A284R_peak_50223g	2.1819	2.63371e-05	0.0132009	relapse_h
A475D_peak_46602b	2.56676	2.63747e-05	0.0132091	relapse_h
A409D_peak_68633b	2.55242	2.64342e-05	0.0132282	relapse_h
A409D_peak_89133	3.08582	2.66303e-05	0.0132731	relapse_h
A213L_peak_35094b	2.0527	2.65912e-05	0.0132731	relapse_h
A148R_peak_14353a	3.35022	2.66285e-05	0.0132731	relapse_h
A475D_peak_1780c	2.39627	2.66308e-05	0.0132731	relapse_h
A401D_peak_72369	-2.79	2.66122e-05	0.0132731	relapse_l
A192D_peak_40346b	2.36213	2.67725e-05	0.0133223	relapse_h
A260R_peak_64776c	1.97013	2.67649e-05	0.0133223	relapse_h
A260R_peak_108782b	2.44581	2.72032e-05	0.0135203	relapse_h
A148R_peak_43812	3.04122	2.72138e-05	0.0135203	relapse_h
A292R_peak_110049b	2.20525	2.72682e-05	0.0135365	relapse_h
A121R_peak_42059b	2.52308	2.73643e-05	0.0135734	relapse_h
A292R_peak_74498a	1.71914	2.74921e-05	0.0136042	relapse_h
A121R_peak_34246c	2.16405	2.74882e-05	0.0136042	relapse_h
A473R_peak_31142	2.11153	2.74853e-05	0.0136042	relapse_h
A226D_peak_64342b	2.0837	2.76255e-05	0.013643	relapse_h
A284R_peak_65730b	2.52302	2.7605e-05	0.013643	relapse_h
A197D_peak_98371a	2.84584	2.76364e-05	0.013643	relapse_h
A148R_peak_5361	2.67083	2.78018e-05	0.0137137	relapse_h
A364R1_1_lib_peak_47934	2.07751	2.78243e-05	0.0137139	relapse_h
A409D_peak_104069	2.50145	2.78561e-05	0.0137165	relapse_h
A423D_peak_61046d	1.88297	2.78739e-05	0.0137165	relapse_h
A174R_peak_28188a	2.00699	2.79742e-05	0.013755	relapse_h
A374D_peak_70402a	2.14115	2.8062e-05	0.0137873	relapse_h
A292R_peak_36280b	2.20429	2.81384e-05	0.0138139	relapse_h
A292R_peak_117910b	2.59963	2.81981e-05	0.0138322	relapse_h
A292R_peak_56678c	2.5857	2.82238e-05	0.0138339	relapse_h
A121R_peak_38211a	2.38425	2.82945e-05	0.013834	relapse_h
A226R_peak_19062c	2.35429	2.828e-05	0.013834	relapse_h
A233R_peak_54665d	1.99182	2.8313e-05	0.013834	relapse_h
A475D_peak_122	3.12678	2.82608e-05	0.013834	relapse_h
A280D_peak_125554	-2.2649	2.84336e-05	0.013882	relapse_l
A425D_peak_22848e	-3.26888	2.84798e-05	0.0138827	relapse_l
A157R_peak_49087	-1.9676	2.84591e-05	0.0138827	relapse_l
A292R_peak_54653b	2.75002	2.85243e-05	0.013889	relapse_h
A292R_peak_24380b	2.51836	2.85374e-05	0.013889	relapse_h
A110D_peak_9376a	2.07943	2.8622e-05	0.0139193	relapse_h
A155RR_peak_28589b	2.94737	2.87472e-05	0.0139474	relapse_h
A259D_peak_113652b	2.58262	2.87255e-05	0.0139474	relapse_h
A228R_1_lib_peak_101429	-2.08984	2.87071e-05	0.0139474	relapse_l
A477R_peak_19010	3.12031	2.88954e-05	0.0139647	relapse_h
A450R_peak_74179b	2.42184	2.88301e-05	0.0139647	relapse_h
A233D_peak_51147b	3.83078	2.88777e-05	0.0139647	relapse_h
A374D_peak_18906	2.32535	2.88629e-05	0.0139647	relapse_h
A228R_1_lib_peak_106436	-2.12716	2.88776e-05	0.0139647	relapse_l
A429D_peak_75484c	3.52753	2.89292e-05	0.0139702	relapse_h
A157R_peak_58851b	-2.15347	2.8956e-05	0.0139713	relapse_l
A280R_peak_44187a	2.8679	2.89765e-05	0.0139713	relapse_h
A450R_peak_21211a	2.09141	2.91135e-05	0.0140265	relapse_h
A150D_1_peak_5117c	2.51362	2.91992e-05	0.0140569	relapse_h
A473R_peak_6442b	-2.42904	2.92224e-05	0.0140571	relapse_l
A409D_peak_73860a	2.55869	2.92806e-05	0.0140742	relapse_h
A100R_peak_86736b	3.30502	2.93062e-05	0.0140757	relapse_h
A451D_peak_3967b	2.51737	2.95445e-05	0.0141686	relapse_h
A472D_peak_24819	2.63541	2.95454e-05	0.0141686	relapse_h
A475D_peak_62073	2.12383	2.95942e-05	0.0141811	relapse_h
A409D_peak_15516	3.4849	2.96557e-05	0.0141886	relapse_h
A389R1_1_lib_peak_63988	2.05221	2.96442e-05	0.0141886	relapse_h
A422D_peak_41891	2.39382	2.97382e-05	0.0142062	relapse_h
A150D_1_peak_92104a	2.19893	2.97338e-05	0.0142062	relapse_h
A148R_peak_2092a	2.21327	2.98776e-05	0.0142619	relapse_h
A259RR_1_lib_peak_58567b	2.81621	2.99387e-05	0.01428	relapse_h
A192D_peak_97031	3.12822	3.00616e-05	0.0143238	relapse_h
A155RR_peak_6423a	2.43697	3.00766e-05	0.0143238	relapse_h
A409D_peak_37512a	2.68446	3.01055e-05	0.0143266	relapse_h
A289RR_peak_50052h	3.1726	3.01683e-05	0.0143455	relapse_h
A273R_peak_13059b	2.26212	3.02497e-05	0.0143732	relapse_h
A121R_peak_490	1.88259	3.02953e-05	0.0143802	relapse_h
A226D_peak_107510	2.28323	3.03108e-05	0.0143802	relapse_h
A292R_peak_127481a	1.94482	3.04039e-05	0.0144044	relapse_h
A174R_peak_100759h	2.31468	3.04356e-05	0.0144044	relapse_h
A374D_peak_18890b	2.28801	3.04293e-05	0.0144044	relapse_h
A401D_peak_60322	-2.21128	3.04546e-05	0.0144044	relapse_l
A155RR_peak_28592d	2.22326	3.05511e-05	0.0144288	relapse_h
A259D_peak_84976b	-2.04903	3.05527e-05	0.0144288	relapse_l
A385R_peak_54845a	3.76215	3.06954e-05	0.0144852	relapse_h
A475D_peak_50219	2.93736	3.07879e-05	0.0145155	relapse_h
A155RR_peak_49015c	2.32966	3.08064e-05	0.0145155	relapse_h
A213L_peak_52262a	1.98894	3.09672e-05	0.0145802	relapse_h
A121R_peak_44298c	2.33021	3.10427e-05	0.0146047	relapse_h
A450R_peak_70346a	2.34973	3.11281e-05	0.0146127	relapse_h
A475D_peak_81195	2.38958	3.11057e-05	0.0146127	relapse_h
A192D_peak_17298b	2.09648	3.11303e-05	0.0146127	relapse_h
A148R_peak_75448	3.88206	3.11888e-05	0.0146181	relapse_h
A409D_peak_15446c	-2.13122	3.11717e-05	0.0146181	relapse_l
A213L_peak_78420a	2.0888	3.12441e-05	0.0146219	relapse_h
A173R_peak_142807	-2.31249	3.1244e-05	0.0146219	relapse_l
A463R_peak_15975b	2.82826	3.14088e-05	0.0146879	relapse_h
A192D_peak_28860	3.01571	3.15807e-05	0.0147572	relapse_h
A284R_peak_53276	2.47358	3.16089e-05	0.0147593	relapse_h
A129R_peak_91075a	2.21017	3.1633e-05	0.0147594	relapse_h
A213L_peak_117019b	2.20843	3.17712e-05	0.0148016	relapse_h
A121R_peak_62599b	1.79192	3.17701e-05	0.0148016	relapse_h
A213L_peak_53358n	1.86884	3.18118e-05	0.0148095	relapse_h
A475D_peak_71461a	2.22957	3.18555e-05	0.0148187	relapse_h
A121R_peak_9734e	2.23558	3.20181e-05	0.014872	relapse_h
A174R_peak_62699g	1.88414	3.19969e-05	0.014872	relapse_h
A364R1_1_lib_peak_42095	2.64049	3.221e-05	0.0149429	relapse_h
A450R_peak_82079a	2.44119	3.22187e-05	0.0149429	relapse_h
A374D_peak_46423g	1.97767	3.23178e-05	0.0149777	relapse_h
A116R_peak_48317b	2.78755	3.2376e-05	0.0149823	relapse_h
A155RR_peak_101132b	3.04341	3.23564e-05	0.0149823	relapse_h
A100R_peak_3874e	2.21616	3.27086e-05	0.0151246	relapse_h
A455R1_1_lib_peak_15325c	2.43461	3.27323e-05	0.0151246	relapse_h
A155RR_peak_87501b	3.35526	3.28116e-05	0.01515	relapse_h
A155RR_peak_65077c	2.41566	3.28395e-05	0.0151516	relapse_h
A228R_1_lib_peak_15952a	3.18058	3.29318e-05	0.0151529	relapse_h
A389R1_1_lib_peak_43783	2.40203	3.29398e-05	0.0151529	relapse_h
A118R_peak_106424c	2.34145	3.29301e-05	0.0151529	relapse_h
A422D_peak_60386	-1.82739	3.2911e-05	0.0151529	relapse_l
A364R1_1_lib_peak_37595b	2.38625	3.30567e-05	0.0151954	relapse_h
A389R1_1_lib_peak_53991a	2.10379	3.30937e-05	0.0152011	relapse_h
A226R_peak_67810b	2.79705	3.31736e-05	0.0152153	relapse_h
A389R1_1_lib_peak_31667	2.1992	3.31685e-05	0.0152153	relapse_h
A451D_peak_58425	3.08101	3.32148e-05	0.015223	relapse_h
A174R_peak_109198b	2.45984	3.32449e-05	0.0152255	relapse_h
A174R_peak_85415b	2.32973	3.32998e-05	0.0152394	relapse_h
A280R_peak_36592b	2.75431	3.33653e-05	0.0152582	relapse_h
A269R_peak_414e	3.09504	3.34807e-05	0.0152772	relapse_h
A278D_peak_26547	2.61666	3.34672e-05	0.0152772	relapse_h
A213L_peak_65801a	2.12084	3.34545e-05	0.0152772	relapse_h
A389R1_1_lib_peak_60818	-2.32822	3.35348e-05	0.0152906	relapse_l
A280D_peak_27344a	-1.78635	3.35677e-05	0.0152944	relapse_l
A100R_peak_74067b	-2.73217	3.36299e-05	0.0153003	relapse_l
A454R_peak_104675	-2.50595	3.36125e-05	0.0153003	relapse_l
A110R_peak_49273	2.69179	3.37255e-05	0.0153326	relapse_h
A174R_peak_74404d	-2.61977	3.37838e-05	0.0153478	relapse_l
A150D_1_peak_91140b	2.22567	3.39887e-05	0.0154183	relapse_h
A226R_peak_73055	2.01977	3.39823e-05	0.0154183	relapse_h
A198R_peak_25712	2.04924	3.41322e-05	0.0154721	relapse_h
A259RR_1_lib_peak_17617a	3.03679	3.42709e-05	0.0155011	relapse_h
A292R_peak_68756	2.36458	3.42606e-05	0.0155011	relapse_h
A148R_peak_112979b	2.44303	3.42565e-05	0.0155011	relapse_h
A451D_peak_29316c	1.98595	3.43239e-05	0.0155025	relapse_h
A148R_peak_42046c	2.19139	3.43187e-05	0.0155025	relapse_h
A100R_peak_29840c	2.8715	3.438e-05	0.0155037	relapse_h
A228R_1_lib_peak_35485	2.13682	3.43828e-05	0.0155037	relapse_h
A121R_peak_42352e	2.26634	3.44016e-05	0.0155037	relapse_h
A173R_peak_104170c	2.38135	3.45729e-05	0.0155646	relapse_h
A198R_peak_38355	2.75175	3.46117e-05	0.0155646	relapse_h
A121R_peak_65194	2.01744	3.46053e-05	0.0155646	relapse_h
A213L_peak_97199a	2.23595	3.46786e-05	0.0155754	relapse_h
A192D_peak_85380a	2.31067	3.4686e-05	0.0155754	relapse_h
A148R_peak_101259a	3.66133	3.47666e-05	0.0156003	relapse_h
A100R_peak_21733c	2.51961	3.48272e-05	0.0156162	relapse_h
A280R_peak_66917b	3.61113	3.48883e-05	0.0156323	relapse_h
A174R_peak_72953b	2.28403	3.51641e-05	0.015637	relapse_h
A121R_peak_60482b	2.96982	3.50133e-05	0.015637	relapse_h
A289RR_peak_65569h	2.43782	3.51163e-05	0.015637	relapse_h
A409D_peak_59127a	2.10412	3.5157e-05	0.015637	relapse_h
A233R_peak_42648	2.94227	3.50007e-05	0.015637	relapse_h
A198R_peak_3587b	3.23176	3.5026e-05	0.015637	relapse_h
A213L_peak_43308b	2.3095	3.52205e-05	0.015637	relapse_h
A240R_peak_125023a	2.44205	3.5226e-05	0.015637	relapse_h
A451D_peak_41470b	2.21034	3.52158e-05	0.015637	relapse_h
A385R_peak_32737a	1.96266	3.52177e-05	0.015637	relapse_h
A273R_peak_45807b	2.14389	3.50149e-05	0.015637	relapse_h
A240D_peak_27235a	1.80562	3.4977e-05	0.015637	relapse_h
A419D_peak_101144	-1.8882	3.50843e-05	0.015637	relapse_l
A173R_peak_98398b	-1.73616	3.53331e-05	0.0156634	relapse_l
A174R_peak_55385a	2.12846	3.53359e-05	0.0156634	relapse_h
A262R_peak_86655b	2.13314	3.53868e-05	0.0156747	relapse_h
A292R_peak_126386b	-2.19763	3.56099e-05	0.0157623	relapse_l
A260R_peak_70314i	2.46475	3.56379e-05	0.0157635	relapse_h
A121R_peak_106010c	1.9743	3.57503e-05	0.015802	relapse_h
A121R_peak_42336c	2.37792	3.58118e-05	0.0158036	relapse_h
A473D_peak_71199	2.00542	3.58305e-05	0.0158036	relapse_h
A237RR_peak_4600	-2.22726	3.5808e-05	0.0158036	relapse_l
A213L_peak_120687	1.93101	3.59274e-05	0.0158351	relapse_h
A269R_peak_96946	2.40472	3.61414e-05	0.0158689	relapse_h
A389R1_1_lib_peak_1937a	2.15061	3.60957e-05	0.0158689	relapse_h
A292R_peak_133584a	2.3509	3.61543e-05	0.0158689	relapse_h
A423D_peak_98384	-2.00969	3.60302e-05	0.0158689	relapse_l
A260R_peak_51711a	1.96776	3.61492e-05	0.0158689	relapse_h
A173R_peak_26468	-2.37708	3.61574e-05	0.0158689	relapse_l
A240R_peak_37037b	3.40101	3.64e-05	0.0159542	relapse_h
A240R_peak_50803j	2.71214	3.64416e-05	0.0159542	relapse_h
A174R_peak_53986b	2.15044	3.64544e-05	0.0159542	relapse_h
A100R_peak_86959d	2.75339	3.64284e-05	0.0159542	relapse_h
A280D_peak_87243	-1.82273	3.64994e-05	0.0159626	relapse_l
A129D_1_lib_peak_81288	-1.86624	3.66505e-05	0.0160062	relapse_l
A259D_peak_123352h	1.81485	3.66321e-05	0.0160062	relapse_h
A280R_peak_119881	3.53643	3.67479e-05	0.0160374	relapse_h
A269R_peak_60392b	2.87565	3.69421e-05	0.0161109	relapse_h
A237RR_peak_49807c	2.49462	3.7047e-05	0.0161114	relapse_h
A121R_peak_202a	2.5897	3.69781e-05	0.0161114	relapse_h
A148R_peak_14679c	2.07065	3.70085e-05	0.0161114	relapse_h
A121R_peak_102294a	1.86342	3.70358e-05	0.0161114	relapse_h
A150D_1_peak_21522b	2.2197	3.72049e-05	0.0161417	relapse_h
A155RR_peak_51933b	2.10796	3.71532e-05	0.0161417	relapse_h
A121R_peak_7168a	2.90402	3.72035e-05	0.0161417	relapse_h
A192R_peak_135102b	-2.02111	3.72209e-05	0.0161417	relapse_l
A118R_peak_74824e	2.92576	3.72507e-05	0.0161434	relapse_h
A262R_peak_22769	3.46825	3.72911e-05	0.0161497	relapse_h
A374D_peak_33762	2.67325	3.73227e-05	0.0161521	relapse_h
A419R_peak_76088a	2.03234	3.73906e-05	0.0161702	relapse_h
A280R_peak_99287b	2.0986	3.74651e-05	0.0161911	relapse_h
A155RR_peak_38135b	2.40154	3.75138e-05	0.0162009	relapse_h
A455R1_1_lib_peak_21301	2.85784	3.75826e-05	0.0162193	relapse_h
A278R_1_peak_14996b	2.42057	3.76469e-05	0.0162358	relapse_h
A278D_peak_43579a	2.07995	3.77281e-05	0.0162595	relapse_h
A273R_peak_52330d	2.22443	3.78377e-05	0.0162778	relapse_h
A116R_peak_25039b	2.26547	3.78492e-05	0.0162778	relapse_h
A284R_peak_44497	2.51165	3.78247e-05	0.0162778	relapse_h
A475D_peak_37289b	2.62954	3.79402e-05	0.0163019	relapse_h
A192R_peak_86976b	2.2124	3.80157e-05	0.0163019	relapse_h
A118R_peak_85384a	2.14543	3.79596e-05	0.0163019	relapse_h
A121R_peak_44298e	2.26164	3.80363e-05	0.0163019	relapse_h
A429D_peak_106751	-1.91048	3.80217e-05	0.0163019	relapse_l
A477R_peak_77226e	2.5992	3.82029e-05	0.016362	relapse_h
A364R1_1_lib_peak_34229	2.61271	3.8346e-05	0.0164001	relapse_h
A450R_peak_3053b	2.66321	3.83711e-05	0.0164001	relapse_h
A496R_peak_60327c	2.83649	3.83322e-05	0.0164001	relapse_h
A260R_peak_32359d	1.92383	3.84889e-05	0.0164391	relapse_h
A148R_peak_72645a	2.3726	3.85416e-05	0.0164503	relapse_h
A472D_peak_88774b	-2.03989	3.87039e-05	0.0165082	relapse_l
A475D_peak_20630b	3.30082	3.8744e-05	0.016514	relapse_h
A477R_peak_78394b	2.51346	3.87747e-05	0.0165157	relapse_h
A269R_peak_96730b	2.092	3.88216e-05	0.0165244	relapse_h
A423D_peak_15513	-3.42702	3.9139e-05	0.0166367	relapse_l
A150R_peak_100199b	1.88973	3.91325e-05	0.0166367	relapse_h
A213L_peak_78417b	2.31967	3.9254e-05	0.0166712	relapse_h
A148R_peak_58468	3.06546	3.94068e-05	0.0166712	relapse_h
A269R_peak_52593	4.07749	3.94259e-05	0.0166712	relapse_h
A409D_peak_47528a	2.40667	3.94351e-05	0.0166712	relapse_h
A100R_peak_88140	2.17128	3.93082e-05	0.0166712	relapse_h
A110R_peak_26013b	2.63221	3.9399e-05	0.0166712	relapse_h
A475D_peak_7278b	2.70056	3.94246e-05	0.0166712	relapse_h
A226R_peak_103253b	1.76085	3.93644e-05	0.0166712	relapse_h
A292R_peak_48468a	3.09047	3.96663e-05	0.0167462	relapse_h
A292R_peak_47124b	2.35752	3.9642e-05	0.0167462	relapse_h
A174R_peak_87477bj	2.19196	3.982e-05	0.0167778	relapse_h
A118R_peak_107634b	2.10677	3.97904e-05	0.0167778	relapse_h
A155RR_peak_64184	2.19979	3.98222e-05	0.0167778	relapse_h
A121R_peak_104173a	2.74625	3.98915e-05	0.0167956	relapse_h
A228R_1_lib_peak_65043	-2.594	3.99706e-05	0.0168054	relapse_l
A477R_peak_36818a	2.82706	3.99984e-05	0.0168054	relapse_h
A409D_peak_31580a	2.51942	4.00231e-05	0.0168054	relapse_h
A409D_peak_73771a	2.22793	3.99461e-05	0.0168054	relapse_h
A463R_peak_38794g	2.77549	4.01421e-05	0.0168213	relapse_h
A116R_peak_29846a	2.82712	4.01025e-05	0.0168213	relapse_h
A357D_peak_55700b	-3.12176	4.01235e-05	0.0168213	relapse_l
A173R_peak_33723	-1.7364	4.02504e-05	0.0168553	relapse_l
A414D_peak_9432d	2.4708	4.03014e-05	0.0168645	relapse_h
A100R_peak_65920b	2.53303	4.03267e-05	0.0168645	relapse_h
A233D_peak_41818h	2.61502	4.03727e-05	0.0168724	relapse_h
A150D_1_peak_12733b	2.07656	4.0483e-05	0.0168972	relapse_h
A197R_peak_62749a	2.91879	4.04866e-05	0.0168972	relapse_h
A260R_peak_29370a	2.14756	4.06105e-05	0.0169148	relapse_h
A260R_peak_31046	1.82987	4.06088e-05	0.0169148	relapse_h
A278R_1_peak_13822	-2.39411	4.05868e-05	0.0169148	relapse_l
A409D_peak_19155g	2.15833	4.06478e-05	0.016919	relapse_h
A260R_peak_69878d	2.28098	4.08276e-05	0.0169484	relapse_h
A374D_peak_21483	2.66412	4.0796e-05	0.0169484	relapse_h
A155RR_peak_90765b	1.94027	4.08089e-05	0.0169484	relapse_h
A148R_peak_40042a	2.38984	4.07917e-05	0.0169484	relapse_h
A423D_peak_830	2.70584	4.08966e-05	0.0169657	relapse_h
A280R_peak_1159	2.76836	4.09386e-05	0.0169718	relapse_h
A273R_peak_65952	2.66899	4.09937e-05	0.0169833	relapse_h
A473D_peak_66705c	2.17039	4.10656e-05	0.0170018	relapse_h
A262R_peak_59141b	-2.73514	4.1137e-05	0.0170018	relapse_l
A150D_1_peak_61568a	2.81901	4.11506e-05	0.0170018	relapse_h
A289RR_peak_29954h	2.16715	4.11753e-05	0.0170018	relapse_h
A496R_peak_7595a	2.65534	4.1167e-05	0.0170018	relapse_h
A269R_peak_22983b	2.22744	4.13007e-05	0.017019	relapse_h
A174R_peak_6393a	2.75941	4.13264e-05	0.017019	relapse_h
A260R_peak_87200a	2.40603	4.12868e-05	0.017019	relapse_h
A278D_peak_57121b	2.28336	4.13029e-05	0.017019	relapse_h
A280R_peak_39212	3.35276	4.14347e-05	0.0170419	relapse_h
A260R_peak_96461b	2.42807	4.1437e-05	0.0170419	relapse_h
A100R_peak_49115b	2.08159	4.16187e-05	0.0170978	relapse_h
A192D_peak_63516	-1.7967	4.1628e-05	0.0170978	relapse_l
A155RR_peak_72353a	2.49884	4.16581e-05	0.0170989	relapse_h
A280D_peak_1165d	2.30789	4.17385e-05	0.0171205	relapse_h
A174R_peak_77318a	2.00091	4.1782e-05	0.0171271	relapse_h
A118R_peak_16761b	1.76687	4.18223e-05	0.0171323	relapse_h
A292R_peak_79234a	2.66958	4.18594e-05	0.0171362	relapse_h
A423D_peak_26287a	2.49048	4.19853e-05	0.0171651	relapse_h
A455R1_1_lib_peak_75379d	1.94141	4.19774e-05	0.0171651	relapse_h
A240R_peak_127855a	2.37845	4.20894e-05	0.0171963	relapse_h
A278D_peak_12353d	1.99015	4.22619e-05	0.0171999	relapse_h
A118R_peak_16324c	2.12008	4.21277e-05	0.0171999	relapse_h
A389R1_1_lib_peak_17369	2.30981	4.22306e-05	0.0171999	relapse_h
A389R1_1_lib_peak_67855	1.93673	4.22643e-05	0.0171999	relapse_h
A148R_peak_114009a	1.99382	4.22448e-05	0.0171999	relapse_h
A155RR_peak_25609a	2.50454	4.21762e-05	0.0171999	relapse_h
A409D_peak_40988c	2.19444	4.23181e-05	0.0172105	relapse_h
A269R_peak_38013	2.49694	4.24493e-05	0.0172526	relapse_h
A280D_peak_118467	-2.42128	4.251e-05	0.0172659	relapse_l
A100R_peak_69472b	2.32037	4.25512e-05	0.0172714	relapse_h
A129R_peak_32264	3.06898	4.2604e-05	0.0172815	relapse_h
A100R_peak_2463	2.26199	4.26505e-05	0.0172891	relapse_h
A118R_peak_91722e	3.26599	4.27275e-05	0.017309	relapse_h
A262R_peak_31307b	2.50382	4.28712e-05	0.0173155	relapse_h
A100R_peak_42705	2.86746	4.29281e-05	0.0173155	relapse_h
A423D_peak_43122e	2.42779	4.29387e-05	0.0173155	relapse_h
A350R_peak_85839b	2.19842	4.284e-05	0.0173155	relapse_h
A155RR_peak_95200a	2.5855	4.29273e-05	0.0173155	relapse_h
A477R_peak_59964b	2.20059	4.285e-05	0.0173155	relapse_h
A401D_peak_90326	-1.70373	4.29171e-05	0.0173155	relapse_l
A110D_peak_47603b	3.03362	4.30023e-05	0.0173299	relapse_h
A262R_peak_72795	2.81332	4.30989e-05	0.0173576	relapse_h
A450R_peak_106759a	3.08577	4.3354e-05	0.0173579	relapse_h
A259RR_1_lib_peak_39555c	2.59162	4.32015e-05	0.0173579	relapse_h
A174R_peak_7687d	2.71936	4.32468e-05	0.0173579	relapse_h
A226R_peak_67978a	3.09284	4.31532e-05	0.0173579	relapse_h
A289RR_peak_83053	2.81106	4.32668e-05	0.0173579	relapse_h
A121R_peak_9570b	2.71416	4.3435e-05	0.0173579	relapse_h
A100R_peak_83908c	3.1011	4.34296e-05	0.0173579	relapse_h
A284R_peak_121579	2.59313	4.34352e-05	0.0173579	relapse_h
A155RR_peak_57502c	2.68459	4.33325e-05	0.0173579	relapse_h
A269R_peak_76888	2.38838	4.33995e-05	0.0173579	relapse_h
A289RR_peak_38102w	2.00256	4.3222e-05	0.0173579	relapse_h
A121R_peak_44298a	2.14884	4.32961e-05	0.0173579	relapse_h
A150D_1_peak_54440	2.09995	4.35557e-05	0.0173925	relapse_h
A292R_peak_128560c	2.09066	4.35778e-05	0.0173925	relapse_h
A174R_peak_54409a	2.09995	4.3739e-05	0.0174457	relapse_h
A292R_peak_126141b	2.66278	4.38213e-05	0.0174672	relapse_h
A477R_peak_1944e	2.10138	4.39755e-05	0.0175053	relapse_h
A148R_peak_117239b	2.42415	4.39875e-05	0.0175053	relapse_h
A150R_peak_26436b	-1.99508	4.40014e-05	0.0175053	relapse_l
A100R_peak_81415	2.58738	4.40586e-05	0.017514	relapse_h
A106D_peak_74980d	1.99101	4.40795e-05	0.017514	relapse_h
A148R_peak_513b	3.00282	4.41625e-05	0.0175357	relapse_h
A213L_peak_3409b	2.35752	4.42985e-05	0.0175785	relapse_h
A155RR_peak_106086b	2.43377	4.44164e-05	0.0176028	relapse_h
A389R1_1_lib_peak_9741	2.1564	4.44037e-05	0.0176028	relapse_h
A121R_peak_29557	2.27598	4.45559e-05	0.0176243	relapse_h
A273R_peak_16958b	2.16513	4.45377e-05	0.0176243	relapse_h
A148R_peak_108551	2.33522	4.45187e-05	0.0176243	relapse_h
A284R_peak_83883	2.95648	4.476e-05	0.0176713	relapse_h
A259RR_1_lib_peak_35870b	2.68006	4.47099e-05	0.0176713	relapse_h
A350R_peak_26524b	1.91725	4.47503e-05	0.0176713	relapse_h
A110R_peak_25442a	2.93772	4.48098e-05	0.0176797	relapse_h
A409D_peak_28468b	3.02788	4.48477e-05	0.0176834	relapse_h
A121R_peak_38213a	2.02457	4.49515e-05	0.0177131	relapse_h
A409D_peak_46796c	2.80001	4.50223e-05	0.0177226	relapse_h
A292R_peak_131556c	2.26427	4.50672e-05	0.0177226	relapse_h
A197R_peak_66931c	3.24867	4.50558e-05	0.0177226	relapse_h
A409D_peak_105351	2.0172	4.50898e-05	0.0177226	relapse_h
A150D_1_peak_119173b	2.65555	4.51433e-05	0.0177324	relapse_h
A278R_1_peak_30611c	2.50598	4.51896e-05	0.0177394	relapse_h
A259RR_1_lib_peak_29396	2.35139	4.52548e-05	0.0177538	relapse_h
A121R_peak_47009	2.14122	4.54116e-05	0.0177577	relapse_h
A148R_peak_85590b	2.60685	4.5357e-05	0.0177577	relapse_h
A262R_peak_59760a	2.14639	4.53958e-05	0.0177577	relapse_h
A451D_peak_1602a	2.17898	4.5465e-05	0.0177577	relapse_h
A106D_peak_40764	1.93432	4.54183e-05	0.0177577	relapse_h
A451D_peak_80202a	2.41694	4.54587e-05	0.0177577	relapse_h
A417D_peak_96916	-2.06437	4.54223e-05	0.0177577	relapse_l
A173R_peak_175241	-1.80723	4.54999e-05	0.0177602	relapse_l
A213L_peak_3933b	2.74616	4.56416e-05	0.0177743	relapse_h
A269R_peak_40965b	2.10347	4.56503e-05	0.0177743	relapse_h
A350R_peak_29021b	-2.99403	4.56506e-05	0.0177743	relapse_l
A262R_peak_55397	2.71087	4.56387e-05	0.0177743	relapse_h
A477R_peak_22435a	2.18294	4.59068e-05	0.0178629	relapse_h
A451D_peak_90299c	2.06013	4.60309e-05	0.0178999	relapse_h
A409D_peak_110417	2.01836	4.61193e-05	0.0179231	relapse_h
A198R_peak_69313b	1.90845	4.61576e-05	0.0179268	relapse_h
A280R_peak_28567a	2.07149	4.624e-05	0.0179475	relapse_h
A106D_peak_111882a	2.45988	4.62748e-05	0.0179498	relapse_h
A269R_peak_77020b	2.15338	4.63262e-05	0.0179585	relapse_h
A174R_peak_68791k	2.05628	4.63835e-05	0.0179696	relapse_h
A385R_peak_5504c	1.94888	4.64746e-05	0.0179863	relapse_h
A226R_peak_95671	2.15335	4.64847e-05	0.0179863	relapse_h
A116R_peak_56919c	2.41711	4.65634e-05	0.0179943	relapse_h
A262R_peak_31302b	2.03686	4.65401e-05	0.0179943	relapse_h
A273R_peak_4134a	2.28592	4.67527e-05	0.0180562	relapse_h
A121R_peak_19467a	2.41319	4.68164e-05	0.0180696	relapse_h
A155RR_peak_65371	3.08042	4.68705e-05	0.0180793	relapse_h
A269R_peak_18885d	2.65285	4.70413e-05	0.0181248	relapse_h
A289RR_peak_75812b	2.94112	4.7047e-05	0.0181248	relapse_h
A273R_peak_50159c	2.12751	4.71269e-05	0.0181258	relapse_h
A260R_peak_110764b	2.14536	4.71431e-05	0.0181258	relapse_h
A116R_peak_13361b	-2.5277	4.72091e-05	0.0181258	relapse_l
A419R_peak_74309a	2.14846	4.72246e-05	0.0181258	relapse_h
A213L_peak_64839b	1.83532	4.70996e-05	0.0181258	relapse_h
A419R_peak_35976	2.31941	4.72136e-05	0.0181258	relapse_h
A269R_peak_58323a	2.80966	4.72615e-05	0.0181288	relapse_h
A155RR_peak_39545	2.21874	4.74982e-05	0.018197	relapse_h
A451D_peak_3966	1.87641	4.74936e-05	0.018197	relapse_h
A192D_peak_45127a	2.6297	4.76909e-05	0.0182015	relapse_h
A226R_peak_72235c	2.72253	4.75516e-05	0.0182015	relapse_h
A450R_peak_66385c	3.24077	4.77442e-05	0.0182015	relapse_h
A106D_peak_39166b	2.08888	4.77027e-05	0.0182015	relapse_h
A374D_peak_32767g	2.05703	4.76918e-05	0.0182015	relapse_h
A192D_peak_80571b	2.29213	4.77389e-05	0.0182015	relapse_h
A237RR_peak_47057	-1.76083	4.76857e-05	0.0182015	relapse_l
A197D_peak_7910b	2.0342	4.76838e-05	0.0182015	relapse_h
A116R_peak_73405c	2.28205	4.78078e-05	0.0182145	relapse_h
A278D_peak_73948a	2.80644	4.7897e-05	0.0182373	relapse_h
A173R_peak_107353c	2.93524	4.79443e-05	0.0182442	relapse_h
A213L_peak_52779b	2.17637	4.79968e-05	0.018253	relapse_h
A240R_peak_12995c	2.30558	4.80761e-05	0.0182719	relapse_h
A472D_peak_47107	1.85045	4.81338e-05	0.0182827	relapse_h
A213L_peak_22216a	1.87878	4.82641e-05	0.018321	relapse_h
A259RR_1_lib_peak_47729b	2.49048	4.82957e-05	0.0183217	relapse_h
A350R_peak_44015b	1.97787	4.83696e-05	0.0183386	relapse_h
A292R_peak_77788b	2.39759	4.86053e-05	0.0184167	relapse_h
A364R1_1_lib_peak_52076	-2.51184	4.86787e-05	0.018422	relapse_l
A148R_peak_28553b	2.31007	4.86521e-05	0.018422	relapse_h
A155RR_peak_41621b	2.67138	4.87895e-05	0.0184527	relapse_h
A100R_peak_23300b	2.35342	4.89447e-05	0.0184593	relapse_h
A174R_peak_62699e	2.03922	4.89853e-05	0.0184593	relapse_h
A150R_peak_26139	2.14283	4.89331e-05	0.0184593	relapse_h
A292R_peak_12638b	2.87753	4.89613e-05	0.0184593	relapse_h
A213L_peak_113994a	1.97483	4.88801e-05	0.0184593	relapse_h
A401D_peak_44219	-1.8865	4.89691e-05	0.0184593	relapse_l
A213L_peak_13360b	2.0856	4.91989e-05	0.0185286	relapse_h
A273R_peak_10616b	2.36959	4.92786e-05	0.0185311	relapse_h
A100R_peak_84493	1.89627	4.93363e-05	0.0185311	relapse_h
A374D_peak_64564a	2.23972	4.93549e-05	0.0185311	relapse_h
A213L_peak_5871a	3.01641	4.93118e-05	0.0185311	relapse_h
A455R1_1_lib_peak_72738c	-2.36526	4.9309e-05	0.0185311	relapse_l
A417D_peak_26959	1.92575	4.94435e-05	0.018542	relapse_h
A110R_peak_36567j	2.45661	4.94186e-05	0.018542	relapse_h
A260R_peak_62895c	2.03674	4.96233e-05	0.018587	relapse_h
A385R_peak_26031	2.59559	4.95964e-05	0.018587	relapse_h
A463R_peak_23467d	1.8223	4.96713e-05	0.0185937	relapse_h
A289RR_peak_72091f	2.24964	4.97602e-05	0.0186046	relapse_h
A148R_peak_57332g	2.06996	4.9746e-05	0.0186046	relapse_h
A364R1_1_lib_peak_25464	-2.04056	4.98137e-05	0.0186133	relapse_l
A148R_peak_89210	3.11101	4.99059e-05	0.0186366	relapse_h
A228R_1_lib_peak_87407a	1.96213	5.00586e-05	0.0186824	relapse_h
A292R_peak_107932c	3.57771	5.01214e-05	0.0186946	relapse_h
A118R_peak_41539h	2.46869	5.01602e-05	0.0186978	relapse_h
A121R_peak_104566a	2.52982	5.026e-05	0.0187238	relapse_h
A417D_peak_96023a	-2.31466	5.03813e-05	0.0187423	relapse_l
A292R_peak_66568b	2.07513	5.04169e-05	0.0187423	relapse_h
A198R_peak_110021	2.41708	5.03424e-05	0.0187423	relapse_h
A269R_peak_36890	2.05605	5.04305e-05	0.0187423	relapse_h
A150D_1_peak_88714b	2.55182	5.05558e-05	0.0187742	relapse_h
A118R_peak_99205c	-1.97866	5.05767e-05	0.0187742	relapse_l
A157R_peak_51053b	1.99103	5.07087e-05	0.0188007	relapse_h
A228R_1_lib_peak_106676	-2.0064	5.06918e-05	0.0188007	relapse_l
A273R_peak_58866a	3.10636	5.07657e-05	0.0188105	relapse_h
A422D_peak_12137	-1.9313	5.07956e-05	0.0188105	relapse_l
A429D_peak_72361	-2.06032	5.08767e-05	0.0188181	relapse_l
A198R_peak_34298i	2.06562	5.08551e-05	0.0188181	relapse_h
A284R_peak_51341p	2.28062	5.09361e-05	0.0188288	relapse_h
A475D_peak_66595b	-2.20045	5.09898e-05	0.0188375	relapse_l
A409D_peak_43472b	2.65623	5.12331e-05	0.0188691	relapse_h
A148R_peak_23668c	3.47499	5.11496e-05	0.0188691	relapse_h
A273R_peak_8074b	2.37285	5.14848e-05	0.0188691	relapse_h
A472D_peak_291	-2.81751	5.15009e-05	0.0188691	relapse_l
A284R_peak_91596a	3.14712	5.14551e-05	0.0188691	relapse_h
A280R_peak_24842	2.74595	5.14867e-05	0.0188691	relapse_h
A417D_peak_68563b	2.00041	5.11814e-05	0.0188691	relapse_h
A150R_peak_5449a	2.41968	5.13824e-05	0.0188691	relapse_h
A174R_peak_74346s	2.09897	5.12154e-05	0.0188691	relapse_h
A292R_peak_35695a	2.05304	5.13692e-05	0.0188691	relapse_h
A155RR_peak_22381c	2.06026	5.14849e-05	0.0188691	relapse_h
A226D_peak_18659f	3.10623	5.14551e-05	0.0188691	relapse_h
A280D_peak_113538	-2.11874	5.14738e-05	0.0188691	relapse_l
A173R_peak_45554	-2.93158	5.14317e-05	0.0188691	relapse_l
A174R_peak_15794a	2.02779	5.15325e-05	0.0188696	relapse_h
A155RR_peak_96731c	2.40068	5.16336e-05	0.0188883	relapse_h
A409D_peak_99058	2.40053	5.16446e-05	0.0188883	relapse_h
A475D_peak_86026a	3.71663	5.17432e-05	0.0189038	relapse_h
A292R_peak_34835	2.08355	5.17781e-05	0.0189038	relapse_h
A401D_peak_101097	-2.37416	5.17635e-05	0.0189038	relapse_l
A280D_peak_28808d	2.02457	5.18342e-05	0.0189132	relapse_h
A429D_peak_24269c	2.98738	5.19142e-05	0.0189312	relapse_h
A173R_peak_23080	-3.27729	5.20052e-05	0.0189533	relapse_l
A409D_peak_28328a	2.36228	5.20869e-05	0.0189719	relapse_h
A278D_peak_80496b	1.99675	5.21816e-05	0.0189952	relapse_h
A463R_peak_55414e	1.82495	5.25797e-05	0.019129	relapse_h
A292R_peak_115956b	2.51906	5.26675e-05	0.0191385	relapse_h
A174R_peak_87416c	1.89159	5.26541e-05	0.0191385	relapse_h
A150D_1_peak_25336	2.49413	5.27762e-05	0.0191668	relapse_h
A455R1_1_lib_peak_78422d	2.26563	5.28307e-05	0.0191754	relapse_h
A409D_peak_51214a	3.22327	5.29561e-05	0.0191938	relapse_h
A192D_peak_90195	2.1103	5.29316e-05	0.0191938	relapse_h
A259D_peak_62965a	2.06015	5.29743e-05	0.0191938	relapse_h
A409D_peak_18678b	2.50856	5.30508e-05	0.0192103	relapse_h
A197D_peak_38930f	2.74754	5.3094e-05	0.0192148	relapse_h
A100R_peak_65003b	2.23515	5.31638e-05	0.0192288	relapse_h
A450R_peak_75456a	2.80639	5.32932e-05	0.0192644	relapse_h
A389R1_1_lib_peak_67854a	2.35879	5.34332e-05	0.0193014	relapse_h
A197R_peak_126881	2.48882	5.34576e-05	0.0193014	relapse_h
A262R_peak_61845e	2.04908	5.35691e-05	0.0193304	relapse_h
A155RR_peak_53791d	2.88306	5.3652e-05	0.0193378	relapse_h
A409D_peak_10553b	2.23058	5.36348e-05	0.0193378	relapse_h
A475D_peak_48735	2.76235	5.3887e-05	0.0194113	relapse_h
A260R_peak_60060g	3.23036	5.40961e-05	0.019419	relapse_h
A148R_peak_244b	3.46473	5.40378e-05	0.019419	relapse_h
A262R_peak_72764b	2.43823	5.40036e-05	0.019419	relapse_h
A192R_peak_95407a	2.67436	5.40799e-05	0.019419	relapse_h
A450R_peak_19348a	2.49148	5.39678e-05	0.019419	relapse_h
A237RR_peak_113008	-2.01049	5.40756e-05	0.019419	relapse_l
A262R_peak_75708b	2.4333	5.4374e-05	0.0194444	relapse_h
A292R_peak_113739a	2.2936	5.43183e-05	0.0194444	relapse_h
A425D_peak_30482b	-2.16649	5.43861e-05	0.0194444	relapse_l
A260R_peak_100127d	2.15132	5.42167e-05	0.0194444	relapse_h
A278D_peak_70447b	2.34019	5.43426e-05	0.0194444	relapse_h
A192R_peak_88524d	2.29014	5.43528e-05	0.0194444	relapse_h
A454R_peak_104732	-2.12293	5.43488e-05	0.0194444	relapse_l
A364R1_1_lib_peak_55844	2.25407	5.44993e-05	0.0194737	relapse_h
A174R_peak_43973d	1.86666	5.46604e-05	0.01952	relapse_h
A409D_peak_7844	2.0382	5.47171e-05	0.019529	relapse_h
A129R_peak_48147b	1.84268	5.49051e-05	0.0195849	relapse_h
A292R_peak_119948	2.29864	5.50839e-05	0.0196149	relapse_h
A150R_peak_14255b	2.06557	5.50664e-05	0.0196149	relapse_h
A240D_peak_74385a	2.23053	5.50355e-05	0.0196149	relapse_h
A173R_peak_92863	-2.1961	5.51387e-05	0.0196231	relapse_l
A121R_peak_35884a	2.15438	5.52591e-05	0.0196547	relapse_h
A429D_peak_23701	-1.90059	5.53246e-05	0.0196667	relapse_l
A198R_peak_85496c	2.39669	5.54368e-05	0.0196954	relapse_h
A192R_peak_108783c	2.28599	5.55164e-05	0.0197011	relapse_h
A213L_peak_34969b	1.92222	5.55129e-05	0.0197011	relapse_h
A192D_peak_90486c	2.62991	5.56091e-05	0.0197046	relapse_h
A110D_peak_55509a	2.61729	5.55902e-05	0.0197046	relapse_h
A233D_peak_59735a	2.88263	5.56214e-05	0.0197046	relapse_h
A116R_peak_1446i	2.11944	5.57481e-05	0.0197361	relapse_h
A174R_peak_87907d	2.18445	5.5774e-05	0.0197361	relapse_h
A269R_peak_97530a	3.04615	5.59414e-05	0.0197435	relapse_h
A284R_peak_33221	2.1807	5.58525e-05	0.0197435	relapse_h
A148R_peak_88113a	2.71519	5.59252e-05	0.0197435	relapse_h
A280R_peak_83443a	2.24866	5.58995e-05	0.0197435	relapse_h
A173R_peak_134348	-2.30738	5.59538e-05	0.0197435	relapse_l
A121R_peak_7268c	2.77416	5.62101e-05	0.0198114	relapse_h
A262R_peak_93459a	1.92383	5.61895e-05	0.0198114	relapse_h
A148R_peak_89575b	2.62937	5.63209e-05	0.0198392	relapse_h
A100R_peak_19018a	2.53513	5.64692e-05	0.0198802	relapse_h
A240D_peak_66891b	2.44688	5.66646e-05	0.0199264	relapse_h
A213L_peak_78810b	2.31884	5.66502e-05	0.0199264	relapse_h
A174R_peak_87084b	1.97919	5.67099e-05	0.019931	relapse_h
A269R_peak_91582b	1.88733	5.68342e-05	0.0199634	relapse_h
A374D_peak_41567b	1.76191	5.69042e-05	0.0199767	relapse_h
A237RR_peak_83800	-1.99768	5.70619e-05	0.0200207	relapse_l
A284R_peak_98869b	2.87793	5.70957e-05	0.0200213	relapse_h
A278D_peak_104361b	2.34394	5.7207e-05	0.0200381	relapse_h
A390R_1_lib_peak_36243	-1.77477	5.72083e-05	0.0200381	relapse_l
A451D_peak_64228a	2.81279	5.73023e-05	0.0200525	relapse_h
A148R_peak_77754a	2.01618	5.73139e-05	0.0200525	relapse_h
A409D_peak_8042a	1.9321	5.73843e-05	0.0200658	relapse_h
A284R_peak_68931b	2.6572	5.75928e-05	0.0201274	relapse_h
A233R_peak_102578c	2.68107	5.77117e-05	0.0201576	relapse_h
A213L_peak_114757b	3.28722	5.77453e-05	0.020158	relapse_h
A262R_peak_100200a	2.61584	5.78847e-05	0.0201953	relapse_h
A477R_peak_7977d	2.35958	5.80935e-05	0.0202454	relapse_h
A422R_peak_89973c	2.65993	5.80804e-05	0.0202454	relapse_h
A280R_peak_68580a	2.45694	5.82032e-05	0.0202675	relapse_h
A148R_peak_4640a	2.91159	5.82221e-05	0.0202675	relapse_h
A475D_peak_67998	2.554	5.82846e-05	0.0202779	relapse_h
A226R_peak_35036b	2.25849	5.83364e-05	0.0202845	relapse_h
A280R_peak_7683	2.97749	5.85148e-05	0.0203034	relapse_h
A213L_peak_122325b	1.95566	5.84313e-05	0.0203034	relapse_h
A259D_peak_7659b	1.92228	5.85212e-05	0.0203034	relapse_h
A262R_peak_55369d	1.89536	5.85213e-05	0.0203034	relapse_h
A121R_peak_65502	2.17084	5.85598e-05	0.0203054	relapse_h
A192D_peak_32599b	3.44589	5.86035e-05	0.0203092	relapse_h
A110R_peak_77919g	2.05835	5.87744e-05	0.0203571	relapse_h
A273R_peak_44171b	2.07988	5.8862e-05	0.0203647	relapse_h
A121R_peak_54047	1.7067	5.88615e-05	0.0203647	relapse_h
A192D_peak_56033c	1.79642	5.89396e-05	0.0203802	relapse_h
A414D_peak_116286	2.88845	5.92025e-05	0.0204483	relapse_h
A280D_peak_38566	-1.702	5.91871e-05	0.0204483	relapse_l
A233R_peak_10634b	2.6945	5.93376e-05	0.0204722	relapse_h
A155RR_peak_29008b	2.61748	5.93149e-05	0.0204722	relapse_h
A284R_peak_23252a	2.98733	5.95191e-05	0.0205007	relapse_h
A278R_1_peak_27687a	-2.20227	5.9498e-05	0.0205007	relapse_l
A280R_peak_59270a	2.79108	5.94587e-05	0.0205007	relapse_h
A374D_peak_235b	2.03206	5.95909e-05	0.0205027	relapse_h
A284R_peak_59964	2.27496	5.95605e-05	0.0205027	relapse_h
A409D_peak_66693c	-3.40808	5.97263e-05	0.0205378	relapse_l
A350R_peak_37261	2.99651	5.98582e-05	0.0205604	relapse_h
A240R_peak_50050b	2.22332	5.98396e-05	0.0205604	relapse_h
A148R_peak_18489	2.76918	5.99331e-05	0.0205748	relapse_h
A148R_peak_91168a	2.91876	5.99764e-05	0.0205783	relapse_h
A150D_1_peak_29892b	1.80924	6.01314e-05	0.0206201	relapse_h
A269R_peak_67845b	2.15573	6.01831e-05	0.0206264	relapse_h
A374D_peak_76203	2.37653	6.02653e-05	0.0206318	relapse_h
A269R_peak_42396b	2.49681	6.02581e-05	0.0206318	relapse_h
A292R_peak_43278b	2.38511	6.04045e-05	0.0206681	relapse_h
A364R1_1_lib_peak_3400a	2.93084	6.06485e-05	0.0207083	relapse_h
A280R_peak_100033y	2.15378	6.06556e-05	0.0207083	relapse_h
A148R_peak_111571b	2.33764	6.0632e-05	0.0207083	relapse_h
A192R_peak_136525a	1.82724	6.06023e-05	0.0207083	relapse_h
A116R_peak_38611a	2.1739	6.07548e-05	0.020709	relapse_h
A121R_peak_98762	2.24272	6.07332e-05	0.020709	relapse_h
A419R_peak_129624	-1.79758	6.07575e-05	0.020709	relapse_l
A100R_peak_48614b	-2.31979	6.0808e-05	0.0207148	relapse_l
A226R_peak_94113a	3.38714	6.08768e-05	0.0207269	relapse_h
A100R_peak_69388a	2.28303	6.11742e-05	0.0208167	relapse_h
A475D_peak_66434c	-2.8568	6.12477e-05	0.0208189	relapse_l
A259D_peak_84564b	1.80032	6.12468e-05	0.0208189	relapse_h
A116R_peak_6711b	2.08818	6.13936e-05	0.0208571	relapse_h
A496R_peak_104223	2.60793	6.1482e-05	0.0208643	relapse_h
A121R_peak_44225	3.25936	6.14789e-05	0.0208643	relapse_h
A278D_peak_81482b	3.42658	6.15713e-05	0.0208832	relapse_h
A280R_peak_15788a	2.37182	6.16409e-05	0.0208873	relapse_h
A192D_peak_31531a	2.89637	6.16508e-05	0.0208873	relapse_h
A422R_peak_111221d	2.45691	6.18096e-05	0.0209297	relapse_h
A198D_peak_65448b	-2.47532	6.19995e-05	0.0209826	relapse_l
A273R_peak_127422c	2.06856	6.20482e-05	0.0209876	relapse_h
A413R_peak_59672b	2.30462	6.21589e-05	0.021003	relapse_h
A155RR_peak_34200a	2.94093	6.21951e-05	0.021003	relapse_h
A292R_peak_103229a	2.5441	6.2173e-05	0.021003	relapse_h
A477R_peak_34919c	2.90561	6.25226e-05	0.0210564	relapse_h
A155RR_peak_93886b	3.05663	6.2495e-05	0.0210564	relapse_h
A419R_peak_25425d	2.30199	6.24913e-05	0.0210564	relapse_h
A269R_peak_15485b	2.37419	6.24907e-05	0.0210564	relapse_h
A155RR_peak_68515b	2.59287	6.25157e-05	0.0210564	relapse_h
A292R_peak_5174	2.70477	6.2709e-05	0.0210962	relapse_h
A148R_peak_945b	2.50904	6.26877e-05	0.0210962	relapse_h
A174R_peak_95674f	2.1356	6.29183e-05	0.0211466	relapse_h
A289RR_peak_50052b	2.9097	6.29267e-05	0.0211466	relapse_h
A226R_peak_103661c	2.215	6.29727e-05	0.0211506	relapse_h
A475D_peak_59690b	2.47625	6.31323e-05	0.0211927	relapse_h
A280D_peak_35914	-2.16186	6.3535e-05	0.0213164	relapse_l
A289RR_peak_36764o	2.01207	6.36065e-05	0.0213289	relapse_h
A148R_peak_10905h	2.68109	6.37115e-05	0.0213525	relapse_h
A475D_peak_11915b	-2.64557	6.37755e-05	0.0213625	relapse_l
A213L_peak_10761	2.10739	6.39871e-05	0.0214218	relapse_h
A455R1_1_lib_peak_36690q	2.91561	6.43132e-05	0.0215194	relapse_h
A157R_peak_24073b	2.49793	6.43571e-05	0.0215224	relapse_h
A121R_peak_94065a	2.07748	6.44413e-05	0.0215274	relapse_h
A121R_peak_46284a	2.87628	6.4407e-05	0.0215274	relapse_h
A260R_peak_36701b	2.23789	6.4496e-05	0.0215341	relapse_h
A350R_peak_10675	2.86961	6.45647e-05	0.0215454	relapse_h
A233D_peak_108323b	-2.35635	6.47003e-05	0.0215682	relapse_l
A280D_peak_15177	-1.86465	6.47024e-05	0.0215682	relapse_l
A409D_peak_22148a	2.27458	6.48601e-05	0.0216092	relapse_h
A269R_peak_63335	2.41648	6.49009e-05	0.0216112	relapse_h
A269R_peak_82179b	1.84647	6.49767e-05	0.0216248	relapse_h
A260R_peak_72618c	3.0585	6.50185e-05	0.0216272	relapse_h
A148R_peak_91483b	2.4578	6.51025e-05	0.0216435	relapse_h
A278R_1_peak_80854b	2.55026	6.52554e-05	0.0216629	relapse_h
A350R_peak_75219d	2.67484	6.52498e-05	0.0216629	relapse_h
A240D_peak_77582d	-2.23337	6.52656e-05	0.0216629	relapse_l
A233D_peak_37399b	3.18039	6.54678e-05	0.0216721	relapse_h
A477R_peak_73334b	2.92093	6.5372e-05	0.0216721	relapse_h
A451D_peak_95235b	2.3209	6.54087e-05	0.0216721	relapse_h
A155RR_peak_67328a	2.42379	6.5436e-05	0.0216721	relapse_h
A121R_peak_100240	1.99462	6.53402e-05	0.0216721	relapse_h
A100R_peak_66302a	2.30149	6.59491e-05	0.0218198	relapse_h
A213L_peak_94232a	2.22841	6.63515e-05	0.0218231	relapse_h
A226R_peak_57327	2.8869	6.63571e-05	0.0218231	relapse_h
A233R_peak_37136	3.33942	6.63113e-05	0.0218231	relapse_h
A233D_peak_39573b	3.44981	6.62804e-05	0.0218231	relapse_h
A278D_peak_82230	3.13332	6.63841e-05	0.0218231	relapse_h
A155RR_peak_22951	2.60791	6.63232e-05	0.0218231	relapse_h
A116R_peak_42517b	1.99955	6.64862e-05	0.0218231	relapse_h
A260R_peak_50080b	2.16476	6.61501e-05	0.0218231	relapse_h
A213L_peak_52424b	2.14971	6.61398e-05	0.0218231	relapse_h
A192R_peak_76483b	2.41938	6.6334e-05	0.0218231	relapse_h
A116R_peak_42707f	-2.38631	6.63982e-05	0.0218231	relapse_l
A106D_peak_94844k	2.00684	6.6116e-05	0.0218231	relapse_h
A451D_peak_67667a	-2.48477	6.64792e-05	0.0218231	relapse_l
A280D_peak_76608	1.90444	6.63826e-05	0.0218231	relapse_h
A409D_peak_92696	-2.5024	6.64728e-05	0.0218231	relapse_l
A121R_peak_105390e	2.48091	6.65241e-05	0.021824	relapse_h
A100R_peak_18759b	2.00088	6.65947e-05	0.0218357	relapse_h
A121R_peak_5278a	2.17504	6.6661e-05	0.0218459	relapse_h
A198R_peak_42617a	1.8508	6.67939e-05	0.0218779	relapse_h
A284R_peak_5652a	2.50589	6.68577e-05	0.0218873	relapse_h
A240R_peak_129374b	2.73534	6.7111e-05	0.021947	relapse_h
A148R_peak_50602	2.3092	6.70937e-05	0.021947	relapse_h
A284R_peak_60124a	2.63464	6.73409e-05	0.0219707	relapse_h
A260R_peak_102181a	2.04984	6.72222e-05	0.0219707	relapse_h
A192R_peak_2443b	1.91197	6.73427e-05	0.0219707	relapse_h
A284R_peak_4806a	2.04445	6.73114e-05	0.0219707	relapse_h
A155RR_peak_811i	2.03074	6.73602e-05	0.0219707	relapse_h
A477R_peak_33400	3.37125	6.74655e-05	0.0219935	relapse_h
A198D_peak_107895	-2.75145	6.76801e-05	0.0220519	relapse_l
A213L_peak_4007b	1.7675	6.77872e-05	0.0220686	relapse_h
A413R_peak_78843a	2.56261	6.78026e-05	0.0220686	relapse_h
A192D_peak_44239a	1.9801	6.7869e-05	0.0220787	relapse_h
A413R_peak_43927a	1.9151	6.79253e-05	0.0220854	relapse_h
A106D_peak_38294b	1.86504	6.80311e-05	0.0221082	relapse_h
A198R_peak_49929a	3.24696	6.81096e-05	0.0221106	relapse_h
A450R_peak_54135b	2.24145	6.80814e-05	0.0221106	relapse_h
A150D_1_peak_5234	2.19686	6.81835e-05	0.0221141	relapse_h
A110D_peak_84971b	1.88509	6.81916e-05	0.0221141	relapse_h
A110R_peak_88873e	2.4492	6.82861e-05	0.0221275	relapse_h
A100R_peak_27026	2.04327	6.83043e-05	0.0221275	relapse_h
A213L_peak_100126a	2.63544	6.84275e-05	0.0221559	relapse_h
A155RR_peak_17720b	2.69173	6.84754e-05	0.0221598	relapse_h
A148R_peak_20793	2.49472	6.85397e-05	0.0221691	relapse_h
A121R_peak_105305	3.24581	6.86998e-05	0.0222093	relapse_h
A110R_peak_33464b	2.12586	6.87602e-05	0.0222173	relapse_h
A454R_peak_5414	2.919	6.88311e-05	0.0222286	relapse_h
A278D_peak_36978a	2.64786	6.9012e-05	0.0222526	relapse_h
A374D_peak_39471	2.83567	6.90955e-05	0.0222526	relapse_h
A419D_peak_57733d	2.34879	6.91204e-05	0.0222526	relapse_h
A213L_peak_50511b	2.05618	6.90234e-05	0.0222526	relapse_h
A155RR_peak_44520b	2.29057	6.91117e-05	0.0222526	relapse_h
A228R_1_lib_peak_29606c	2.2185	6.90559e-05	0.0222526	relapse_h
A374D_peak_5902a	2.00347	6.92071e-05	0.0222628	relapse_h
A155RR_peak_112842a	3.46659	6.92239e-05	0.0222628	relapse_h
A451D_peak_75096b	2.69562	6.92661e-05	0.0222649	relapse_h
A292R_peak_34930a	2.22305	6.95364e-05	0.0223402	relapse_h
A409D_peak_32194b	2.62965	6.96558e-05	0.022367	relapse_h
A121R_peak_21192b	1.99682	6.97448e-05	0.022384	relapse_h
A450R_peak_24991	2.4218	6.9864e-05	0.0223875	relapse_h
A292R_peak_76724a	2.57486	6.97929e-05	0.0223875	relapse_h
A116R_peak_77343	1.70925	6.98404e-05	0.0223875	relapse_h
A106D_peak_81893	1.90891	7.00403e-05	0.0224325	relapse_h
A198R_peak_12440a	2.46841	7.03155e-05	0.022509	relapse_h
A451D_peak_67699c	-2.60286	7.04434e-05	0.0225267	relapse_l
A150R_peak_91495b	1.92465	7.04377e-05	0.0225267	relapse_h
A116R_peak_40057	2.24398	7.05283e-05	0.0225423	relapse_h
A148R_peak_105141a	2.76485	7.06686e-05	0.0225755	relapse_h
A121R_peak_27161a	2.02212	7.07617e-05	0.0225936	relapse_h
A228R_1_lib_peak_15871b	3.18085	7.08394e-05	0.0226028	relapse_h
A148R_peak_68914b	3.651	7.09531e-05	0.0226028	relapse_h
A155RR_peak_15014b	2.462	7.10332e-05	0.0226028	relapse_h
A409D_peak_22194b	2.76446	7.08954e-05	0.0226028	relapse_h
A121R_peak_74427b	2.37725	7.10454e-05	0.0226028	relapse_h
A273R_peak_9918a	2.13118	7.09064e-05	0.0226028	relapse_h
A273R_peak_76716b	3.38633	7.10047e-05	0.0226028	relapse_h
A262R_peak_100680	2.22001	7.13114e-05	0.0226759	relapse_h
A262R_peak_45958a	2.03397	7.14099e-05	0.0226956	relapse_h
A198R_peak_48326b	2.22968	7.14764e-05	0.0227051	relapse_h
A413R_peak_49391b	2.55995	7.16168e-05	0.022738	relapse_h
A260R_peak_53441b	2.16883	7.18102e-05	0.0227645	relapse_h
A226R_peak_36924a	2.03704	7.1778e-05	0.0227645	relapse_h
A423D_peak_26715	3.02327	7.17398e-05	0.0227645	relapse_h
A233D_peak_81166a	2.60925	7.19082e-05	0.022784	relapse_h
A409D_peak_26600	2.46523	7.20308e-05	0.0228001	relapse_h
A451D_peak_91346	2.03187	7.20326e-05	0.0228001	relapse_h
A374D_peak_61338b	2.46511	7.22786e-05	0.0228411	relapse_h
A374D_peak_22979a	3.05613	7.22295e-05	0.0228411	relapse_h
A374D_peak_92698c	3.06934	7.24018e-05	0.0228411	relapse_h
A148R_peak_98870b	3.35766	7.24866e-05	0.0228411	relapse_h
A150D_1_peak_23249a	2.12793	7.24422e-05	0.0228411	relapse_h
A100R_peak_39044b	2.65558	7.23469e-05	0.0228411	relapse_h
A213L_peak_109361a	2.37127	7.22765e-05	0.0228411	relapse_h
A269R_peak_82548c	2.02366	7.2493e-05	0.0228411	relapse_h
A106D_peak_29747c	2.06604	7.2347e-05	0.0228411	relapse_h
A213L_peak_110428b	2.89464	7.25535e-05	0.0228485	relapse_h
A259RR_1_lib_peak_14735a	2.31616	7.26141e-05	0.022856	relapse_h
A118R_peak_40097b	2.01547	7.26945e-05	0.0228645	relapse_h
A121R_peak_755c	2.28436	7.27146e-05	0.0228645	relapse_h
A389R1_1_lib_peak_70719b	2.16442	7.30067e-05	0.0229331	relapse_h
A240R_peak_78055d	2.03254	7.29942e-05	0.0229331	relapse_h
A278D_peak_7285b	2.77692	7.31063e-05	0.0229412	relapse_h
A100R_peak_27658b	2.28147	7.30723e-05	0.0229412	relapse_h
A148R_peak_72646c	2.68438	7.32448e-05	0.022973	relapse_h
A269R_peak_30804b	1.99615	7.34729e-05	0.0230213	relapse_h
A280R_peak_99966	2.90872	7.34607e-05	0.0230213	relapse_h
A100R_peak_29422a	2.39273	7.35342e-05	0.0230289	relapse_h
A213L_peak_119409	1.88328	7.3578e-05	0.023031	relapse_h
A262R_peak_57721b	2.55708	7.36175e-05	0.0230318	relapse_h
A150D_1_peak_98177a	2.12497	7.37433e-05	0.0230595	relapse_h
A450R_peak_51227	2.04177	7.37807e-05	0.0230596	relapse_h
A192R_peak_129947e	2.13679	7.38249e-05	0.0230618	relapse_h
A409D_peak_96115b	1.96961	7.39277e-05	0.0230823	relapse_h
A455R1_1_lib_peak_50567b	2.18175	7.41541e-05	0.0231307	relapse_h
A116R_peak_86352a	1.83978	7.41571e-05	0.0231307	relapse_h
A213L_peak_19425a	-2.88947	7.42396e-05	0.0231319	relapse_l
A450R_peak_26141	2.73728	7.42043e-05	0.0231319	relapse_h
A110R_peak_61063d	2.87432	7.42728e-05	0.0231319	relapse_h
A450R_peak_10664b	3.24904	7.44444e-05	0.0231672	relapse_h
A269R_peak_80951a	2.05257	7.44608e-05	0.0231672	relapse_h
A374D_peak_53169i	2.24875	7.47672e-05	0.0232509	relapse_h
A280R_peak_124137	2.18934	7.48693e-05	0.0232594	relapse_h
[truncated: 2,074 more rows]

## Sheet: SData 9E
Supplementary Data 9E. 371 dysregulated ACRs in relapse in KMT2A subtype. P values were calculated by Wald test and adjusted for multiple testing using the procedure of Benjamini and Hochberg (by DESeq2).
PeakID	Log2FoldChange	P value	FDR	Status
A475D_peak_62891b	3.58551	1.41318e-07	0.00546942	relapse_h
A213L_peak_119131	-4.95655	8.38431e-08	0.00546942	relapse_l
A269R_peak_104351a	3.71301	1.17832e-07	0.00546942	relapse_h
A233D_peak_88955	3.5799	1.84728e-07	0.00546942	relapse_h
A269R_peak_65636a	3.93206	1.33317e-07	0.00546942	relapse_h
A150R_peak_32403	4.45787	1.78293e-07	0.00546942	relapse_h
A292R_peak_78165	3.67264	3.18507e-08	0.00546942	relapse_h
A259D_peak_107583e	3.46564	6.20566e-08	0.00546942	relapse_h
A292R_peak_38341	2.85027	1.84901e-07	0.00546942	relapse_h
A129D_1_lib_peak_35527b	4.88822	2.59595e-07	0.00632293	relapse_h
A228R_1_lib_peak_4958	3.46441	2.76193e-07	0.00632293	relapse_h
A269R_peak_82723	3.32982	2.95156e-07	0.00632293	relapse_h
A419D_peak_100554b	2.54282	3.08758e-07	0.00632293	relapse_h
A269R_peak_16444b	3.58714	4.96494e-07	0.00944126	relapse_h
A292R_peak_104347	3.32351	5.59122e-07	0.00992338	relapse_h
A100R_peak_83411d	3.18817	6.39274e-07	0.0100111	relapse_h
A292R_peak_108697b	2.53725	6.16884e-07	0.0100111	relapse_h
A292R_peak_91632b	3.07061	7.1125e-07	0.0105195	relapse_h
A129R_peak_88731a	3.2006	9.93372e-07	0.0116611	relapse_h
A100R_peak_68079c	-2.99808	1.00745e-06	0.0116611	relapse_l
A278D_peak_5847	-4.88703	8.50302e-07	0.0116611	relapse_l
A269R_peak_52780a	3.10704	9.76833e-07	0.0116611	relapse_h
A106D_peak_53571	-2.7521	9.23869e-07	0.0116611	relapse_l
A150R_peak_22329a	2.34222	1.11603e-06	0.0123797	relapse_h
A364R1_1_lib_peak_41669b	2.56448	1.34328e-06	0.0132449	relapse_h
A269R_peak_82874d	4.0547	1.3248e-06	0.0132449	relapse_h
A278D_peak_55073a	-3.8584	1.33131e-06	0.0132449	relapse_l
A269R_peak_10181	3.37376	1.45588e-06	0.0138424	relapse_h
A228R_1_lib_peak_60933b	3.54472	1.72725e-06	0.0144375	relapse_h
A278R_1_peak_16811b	4.04334	1.5829e-06	0.0144375	relapse_h
A100R_peak_58710b	2.88095	1.69853e-06	0.0144375	relapse_h
A278R_1_peak_78908a	2.6592	1.7354e-06	0.0144375	relapse_h
A292R_peak_79206a	3.57911	1.92771e-06	0.0155515	relapse_h
A350R_peak_53635b	3.90418	2.00492e-06	0.0156987	relapse_h
A100R_peak_52669	3.75526	2.31457e-06	0.017355	relapse_h
A269R_peak_102376a	2.58772	2.34684e-06	0.017355	relapse_h
A419R_peak_40836c	3.23781	2.6334e-06	0.0173876	relapse_h
A364R1_1_lib_peak_44871	3.24649	2.5779e-06	0.0173876	relapse_h
A150R_peak_28656	3.01592	2.57015e-06	0.0173876	relapse_h
A292R_peak_127118	3.51701	2.58385e-06	0.0173876	relapse_h
A292R_peak_132634a	3.00082	2.67781e-06	0.0173876	relapse_h
A269R_peak_52776	3.70422	2.79267e-06	0.0177017	relapse_h
A150D_1_peak_54812	4.6423	2.89588e-06	0.017929	relapse_h
A269R_peak_111170b	2.88508	3.27349e-06	0.0190714	relapse_h
A269R_peak_22494	3.14997	3.29532e-06	0.0190714	relapse_h
A429D_peak_34337	3.58769	3.24853e-06	0.0190714	relapse_h
A475D_peak_17063b	3.39598	3.64621e-06	0.0194983	relapse_h
A292R_peak_124981	3.80491	3.5469e-06	0.0194983	relapse_h
A106D_peak_43827a	-3.20447	3.44463e-06	0.0194983	relapse_l
A292R_peak_105387	3.01593	3.66204e-06	0.0194983	relapse_h
A259RR_1_lib_peak_31218c	-4.14165	3.78011e-06	0.0197106	relapse_l
A106D_peak_67192a	-2.95583	3.84998e-06	0.0197106	relapse_l
A259RR_1_lib_peak_31219	-4.3015	4.57969e-06	0.0197624	relapse_l
A269R_peak_70691a	3.36059	4.60244e-06	0.0197624	relapse_h
A100R_peak_52678e	2.7042	4.542e-06	0.0197624	relapse_h
A106D_peak_94169b	-3.88924	4.09791e-06	0.0197624	relapse_l
A173R_peak_133511	-4.47082	4.5651e-06	0.0197624	relapse_l
A269R_peak_52775f	3.85463	4.4726e-06	0.0197624	relapse_h
A106D_peak_85171	-4.16505	4.37981e-06	0.0197624	relapse_l
A269R_peak_15844d	2.7492	4.49123e-06	0.0197624	relapse_h
A269R_peak_29073a	2.85282	4.05761e-06	0.0197624	relapse_h
A292R_peak_134208	2.85475	4.13957e-06	0.0197624	relapse_h
A269R_peak_59322b	2.53905	5.17645e-06	0.0199722	relapse_h
A269R_peak_69640a	3.56583	4.85076e-06	0.0199722	relapse_h
A100R_peak_90463	-2.71652	5.04284e-06	0.0199722	relapse_l
A155RR_peak_87529	-2.55114	4.95533e-06	0.0199722	relapse_l
A269R_peak_94311	3.1761	5.08527e-06	0.0199722	relapse_h
A409D_peak_106740b	2.35891	4.92871e-06	0.0199722	relapse_h
A269R_peak_91616	2.83351	5.10941e-06	0.0199722	relapse_h
A174R_peak_100038b	2.52282	5.55349e-06	0.0209422	relapse_h
A278D_peak_37490a	-3.05381	5.58518e-06	0.0209422	relapse_l
A475D_peak_60500a	3.04384	6.11796e-06	0.0224939	relapse_h
A463R_peak_79545c	2.36253	6.25248e-06	0.0224939	relapse_h
A278R_1_peak_82339b	3.24905	6.17846e-06	0.0224939	relapse_h
A228R_1_lib_peak_80248a	3.22289	7.06677e-06	0.0234169	relapse_h
A269R_peak_97000	4.04672	7.16191e-06	0.0234169	relapse_h
A269R_peak_101714	3.39186	6.81444e-06	0.0234169	relapse_h
A269R_peak_22973	3.37807	6.86338e-06	0.0234169	relapse_h
A278R_1_peak_10042a	3.61109	7.0459e-06	0.0234169	relapse_h
A269R_peak_63956	3.59636	7.21274e-06	0.0234169	relapse_h
A273R_peak_40806b	-4.40459	6.95059e-06	0.0234169	relapse_l
A269R_peak_5457a	2.84302	6.88256e-06	0.0234169	relapse_h
A150D_1_peak_6682a	-3.75229	7.52627e-06	0.0241405	relapse_l
A425D_peak_73627	3.10774	7.629e-06	0.0241786	relapse_h
A228R_1_lib_peak_68184	2.49887	7.74816e-06	0.0242674	relapse_h
A150D_1_peak_41615c	2.45298	8.07151e-06	0.0244683	relapse_h
A269R_peak_8523	4.48928	7.91593e-06	0.0244683	relapse_h
A409D_peak_32756a	2.4636	8.13407e-06	0.0244683	relapse_h
A475D_peak_50166a	3.50936	8.27184e-06	0.0244683	relapse_h
A284R_peak_23244	2.79746	8.19299e-06	0.0244683	relapse_h
A116R_peak_1984	4.37477	8.67526e-06	0.0248092	relapse_h
A292R_peak_78171b	2.94319	8.70586e-06	0.0248092	relapse_h
A475D_peak_10420	2.787	8.62589e-06	0.0248092	relapse_h
A390R_1_lib_peak_56031	-2.77693	8.75987e-06	0.0248092	relapse_l
A278D_peak_4116a	-3.85015	8.87233e-06	0.0248633	relapse_l
A269R_peak_23874c	3.07418	9.53425e-06	0.0264399	relapse_h
A364R1_1_lib_peak_3161b	-3.46543	1.01475e-05	0.0264852	relapse_l
A429D_peak_93748d	2.95821	9.72302e-06	0.0264852	relapse_h
A259RR_1_lib_peak_31217d	-2.97003	9.90611e-06	0.0264852	relapse_l
A100R_peak_84030g	-2.36002	1.00975e-05	0.0264852	relapse_l
A278D_peak_89430b	-3.07324	1.00095e-05	0.0264852	relapse_l
A157R_peak_88503a	1.99501	9.98762e-06	0.0264852	relapse_h
A106D_peak_71861a	-3.78176	1.02537e-05	0.0265024	relapse_l
A278R_1_peak_51514b	3.91254	1.04385e-05	0.0265028	relapse_h
A292R_peak_132230b	2.68237	1.04529e-05	0.0265028	relapse_h
A106D_peak_37681b	-3.64636	1.10578e-05	0.0277721	relapse_l
A269R_peak_10122b	2.99779	1.13964e-05	0.028122	relapse_h
A475D_peak_81474	2.76857	1.14084e-05	0.028122	relapse_h
A278D_peak_62701a	-3.68159	1.22363e-05	0.0293476	relapse_l
A278D_peak_63220b	-2.61959	1.20911e-05	0.0293476	relapse_l
A292R_peak_110051	2.40493	1.21518e-05	0.0293476	relapse_h
A269R_peak_90935b	2.75653	1.24157e-05	0.029512	relapse_h
A292R_peak_85889	3.1943	1.25525e-05	0.029573	relapse_h
A278R_1_peak_43079b	3.59374	1.31927e-05	0.0297271	relapse_h
A278D_peak_77619b	-3.95219	1.34008e-05	0.0297271	relapse_l
A292R_peak_129811b	3.15299	1.28548e-05	0.0297271	relapse_h
A278D_peak_102771a	-3.91251	1.28177e-05	0.0297271	relapse_l
A150R_peak_69591b	2.9768	1.34431e-05	0.0297271	relapse_h
A292R_peak_128937a	2.91416	1.35112e-05	0.0297271	relapse_h
A475D_peak_62891c	2.52849	1.3414e-05	0.0297271	relapse_h
A278R_1_peak_83888	2.42424	1.34788e-05	0.0297271	relapse_h
A278R_1_peak_85693a	3.01678	1.36676e-05	0.0298247	relapse_h
A226R_peak_14334	3.482	1.39494e-05	0.0301922	relapse_h
A269R_peak_52738b	3.26481	1.54725e-05	0.0303881	relapse_h
A409D_peak_15603b	3.82984	1.51868e-05	0.0303881	relapse_h
A116R_peak_74579d	-3.46968	1.58444e-05	0.0303881	relapse_l
A269R_peak_9618b	4.15999	1.49861e-05	0.0303881	relapse_h
A269R_peak_69910	2.47493	1.58663e-05	0.0303881	relapse_h
A292R_peak_13206a	3.60066	1.49324e-05	0.0303881	relapse_h
A292R_peak_115037	3.25993	1.57258e-05	0.0303881	relapse_h
A106D_peak_83746a	-3.45356	1.58409e-05	0.0303881	relapse_l
A269R_peak_86091	2.39757	1.50927e-05	0.0303881	relapse_h
A475D_peak_81961b	2.14992	1.55768e-05	0.0303881	relapse_h
A150R_peak_133643a	2.28965	1.49412e-05	0.0303881	relapse_h
A385R_peak_42828d	3.10326	1.46788e-05	0.0303881	relapse_h
A477R_peak_74366l	-3.2332	1.46205e-05	0.0303881	relapse_l
A269R_peak_23648b	2.36955	1.42501e-05	0.0303881	relapse_h
A278D_peak_73641a	-3.4288	1.55848e-05	0.0303881	relapse_l
A192R_peak_32253b	2.5365	1.49645e-05	0.0303881	relapse_h
A278R_1_peak_26144a	3.07124	1.60245e-05	0.030472	relapse_h
A100R_peak_83653a	2.33463	1.65738e-05	0.0312931	relapse_h
A148R_peak_35407a	-3.29546	1.68997e-05	0.031462	relapse_l
A155RR_peak_9658b	-3.88921	1.68705e-05	0.031462	relapse_l
A269R_peak_61943	2.9809	1.7174e-05	0.0317507	relapse_h
A374D_peak_88245b	2.74702	1.76103e-05	0.0320579	relapse_h
A269R_peak_79472a	2.40682	1.75377e-05	0.0320579	relapse_h
A106D_peak_72429b	-2.71046	1.77014e-05	0.0320579	relapse_l
A150D_1_peak_21298	-2.77815	1.78534e-05	0.0321146	relapse_l
A237RR_peak_59858	-3.96619	1.80912e-05	0.0321242	relapse_l
A292R_peak_123316a	2.938	1.82207e-05	0.0321242	relapse_h
A106D_peak_113689	-2.89808	1.82152e-05	0.0321242	relapse_l
A454R_peak_126816b	3.51069	1.83853e-05	0.0322012	relapse_h
A292R_peak_77970b	3.15637	1.85532e-05	0.0322827	relapse_h
A100R_peak_1530b	3.48179	1.88663e-05	0.032404	relapse_h
A100R_peak_65570b	2.40331	1.88111e-05	0.032404	relapse_h
A106D_peak_66810	-2.08713	1.89996e-05	0.0324238	relapse_l
A292R_peak_116440b	3.28451	1.93479e-05	0.0328078	relapse_h
A455R1_1_lib_peak_25326	3.44384	2.02875e-05	0.0328463	relapse_h
A269R_peak_47636b	3.17098	2.00027e-05	0.0328463	relapse_h
A118R_peak_53039b	-3.8288	2.02278e-05	0.0328463	relapse_l
A110R_peak_17932c	3.44563	1.98985e-05	0.0328463	relapse_h
A150D_1_peak_58614a	2.66047	1.97908e-05	0.0328463	relapse_h
A292R_peak_30859	2.76347	2.04142e-05	0.0328463	relapse_h
A385R_peak_68348	2.48212	2.0481e-05	0.0328463	relapse_h
A451D_peak_67667a	-2.81645	2.04457e-05	0.0328463	relapse_l
A278D_peak_46802	-3.45503	1.97418e-05	0.0328463	relapse_l
A292R_peak_24796b	2.94221	2.09701e-05	0.0334294	relapse_h
A477R_peak_67791	3.13356	2.24095e-05	0.033923	relapse_h
A278R_1_peak_87317a	2.80304	2.23105e-05	0.033923	relapse_h
A269R_peak_54662b	3.36175	2.14754e-05	0.033923	relapse_h
A198R_peak_45416	2.75637	2.20743e-05	0.033923	relapse_h
A106D_peak_93589b	-3.3397	2.16943e-05	0.033923	relapse_l
A278R_1_peak_94990b	3.23726	2.16849e-05	0.033923	relapse_h
A278D_peak_65430a	-3.65101	2.22438e-05	0.033923	relapse_l
A413R_peak_71427	-3.19456	2.19742e-05	0.033923	relapse_l
A292R_peak_83803	2.68696	2.24266e-05	0.033923	relapse_h
A228R_1_lib_peak_54850	2.70026	2.28823e-05	0.0344168	relapse_h
A292R_peak_8136a	2.52641	2.31768e-05	0.0346516	relapse_h
A106D_peak_73679a	-2.65348	2.32988e-05	0.0346516	relapse_l
A413R_peak_71426	-3.37909	2.37941e-05	0.0351917	relapse_l
A278R_1_peak_51250	2.97863	2.40837e-05	0.0354232	relapse_h
A226D_peak_105587a	-2.75147	2.42945e-05	0.0355369	relapse_l
A278D_peak_84458a	-3.37888	2.47031e-05	0.0359372	relapse_l
A228R_1_lib_peak_52107	2.63358	2.5268e-05	0.0361034	relapse_h
A269R_peak_734a	3.5705	2.56742e-05	0.0361034	relapse_h
A390D_peak_2703	-2.47216	2.55847e-05	0.0361034	relapse_l
A455R1_1_lib_peak_17656	3.36401	2.57667e-05	0.0361034	relapse_h
A278D_peak_31924a	-4.27006	2.56509e-05	0.0361034	relapse_l
A269R_peak_4373a	2.81725	2.51913e-05	0.0361034	relapse_h
A150D_1_peak_115366	-2.40624	2.55817e-05	0.0361034	relapse_l
A269R_peak_87862b	2.79836	2.60958e-05	0.0363732	relapse_h
A269R_peak_55156	2.23335	2.63002e-05	0.0364671	relapse_h
A197D_peak_25330	-2.59105	2.77253e-05	0.038244	relapse_l
A357D_peak_73559b	4.34383	2.78975e-05	0.0382831	relapse_h
A475D_peak_90930b	3.13655	2.82899e-05	0.0384154	relapse_h
A213L_peak_111416b	2.53507	2.87154e-05	0.0384154	relapse_h
A269R_peak_25376d	2.88473	2.86272e-05	0.0384154	relapse_h
A292R_peak_48431d	3.1877	2.85192e-05	0.0384154	relapse_h
A292R_peak_104236a	2.53295	2.86218e-05	0.0384154	relapse_h
A269R_peak_39827	2.66074	2.94609e-05	0.0390206	relapse_h
A269R_peak_75398a	2.62906	2.94033e-05	0.0390206	relapse_h
A269R_peak_71444b	2.63861	2.98818e-05	0.0393821	relapse_h
A269R_peak_27168b	2.96133	3.04916e-05	0.0399542	relapse_h
A269R_peak_67856b	2.67974	3.06646e-05	0.0399542	relapse_h
A269R_peak_26960a	2.71443	3.07661e-05	0.0399542	relapse_h
A228R_1_lib_peak_30843	3.18405	3.26483e-05	0.0401423	relapse_h
A228R_1_lib_peak_46098a	3.00369	3.18765e-05	0.0401423	relapse_h
A269R_peak_41217c	2.68742	3.22649e-05	0.0401423	relapse_h
A197R_peak_14672c	2.75205	3.19287e-05	0.0401423	relapse_h
A226R_peak_97811b	1.89905	3.26887e-05	0.0401423	relapse_h
A292R_peak_120790b	3.20679	3.26571e-05	0.0401423	relapse_h
A150D_1_peak_109406d	2.52531	3.27203e-05	0.0401423	relapse_h
A228R_1_lib_peak_91798a	2.82414	3.13292e-05	0.0401423	relapse_h
A413R_peak_80651	2.25049	3.21318e-05	0.0401423	relapse_h
A292R_peak_41162	1.86892	3.24769e-05	0.0401423	relapse_h
A278D_peak_27599b	-2.38339	3.15486e-05	0.0401423	relapse_l
A278D_peak_83258	-2.23089	3.17708e-05	0.0401423	relapse_l
A269R_peak_99420b	3.35393	3.30109e-05	0.0401538	relapse_h
A150R_peak_133106c	2.55906	3.32229e-05	0.0401538	relapse_h
A150R_peak_120759a	3.2649	3.31905e-05	0.0401538	relapse_h
A213L_peak_70540a	-3.52444	3.33331e-05	0.0401538	relapse_l
A269R_peak_8581a	2.91685	3.40503e-05	0.04065	relapse_h
A100R_peak_69974a	-2.96607	3.39012e-05	0.04065	relapse_l
A269R_peak_65773c	2.63919	3.47491e-05	0.0410017	relapse_h
A150R_peak_114434b	3.01864	3.45888e-05	0.0410017	relapse_h
A269R_peak_12456b	2.85681	3.49185e-05	0.0410017	relapse_h
A192R_peak_51981b	2.86949	3.5115e-05	0.0410017	relapse_h
A292R_peak_125827b	2.08809	3.50516e-05	0.0410017	relapse_h
A269R_peak_22911a	3.41606	3.84552e-05	0.0412103	relapse_h
A237RR_peak_36005	3.65207	3.71393e-05	0.0412103	relapse_h
A110R_peak_87344c	-3.79537	3.58188e-05	0.0412103	relapse_l
A278D_peak_34274a	-4.09615	3.85316e-05	0.0412103	relapse_l
A278R_1_peak_35706	3.94031	3.62327e-05	0.0412103	relapse_h
A278R_1_peak_95302a	3.43759	3.824e-05	0.0412103	relapse_h
A269R_peak_39868a	3.08989	3.64256e-05	0.0412103	relapse_h
A269R_peak_30586b	2.62099	3.70025e-05	0.0412103	relapse_h
A273R_peak_124924b	-3.50792	3.81237e-05	0.0412103	relapse_l
A374D_peak_54129	-3.44072	3.75975e-05	0.0412103	relapse_l
A192R_peak_128331a	2.8647	3.85444e-05	0.0412103	relapse_h
A280R_peak_23161b	3.53192	3.77647e-05	0.0412103	relapse_h
A278R_1_peak_94973a	2.89281	3.71639e-05	0.0412103	relapse_h
A413R_peak_84329	-2.88954	3.73979e-05	0.0412103	relapse_l
A278R_1_peak_55256a	2.4287	3.71588e-05	0.0412103	relapse_h
A292R_peak_106357b	3.21699	3.79444e-05	0.0412103	relapse_h
A389R1_1_lib_peak_8874	-2.54536	3.55296e-05	0.0412103	relapse_l
A455R1_1_lib_peak_42897	-2.86433	3.75829e-05	0.0412103	relapse_l
A292R_peak_116799	2.75626	3.70989e-05	0.0412103	relapse_h
A278R_1_peak_73324	2.06475	3.607e-05	0.0412103	relapse_h
A150R_peak_97387c	2.18473	3.5969e-05	0.0412103	relapse_h
A451D_peak_75012d	-2.68981	3.88917e-05	0.0412185	relapse_l
A150R_peak_112888f	2.85719	3.90166e-05	0.0412185	relapse_h
A269R_peak_17373	2.18121	3.9006e-05	0.0412185	relapse_h
A197R_peak_11549a	-2.59582	3.94819e-05	0.0415452	relapse_l
A106D_peak_39083b	-2.51077	3.9663e-05	0.0415715	relapse_l
A292R_peak_97436	2.17245	4.00018e-05	0.0417622	relapse_h
A226R_peak_98437a	2.02195	4.01831e-05	0.0417876	relapse_h
A292R_peak_104369a	2.2897	4.04473e-05	0.0418987	relapse_h
A292R_peak_27910b	3.00676	4.08973e-05	0.0420472	relapse_h
A100R_peak_80481b	2.81208	4.09066e-05	0.0420472	relapse_h
A409D_peak_91539	2.24983	4.16005e-05	0.042596	relapse_h
A385R_peak_4483b	3.0153	4.2187e-05	0.0426413	relapse_h
A292R_peak_30666a	2.54552	4.18077e-05	0.0426413	relapse_h
A269R_peak_9258b	2.83164	4.22854e-05	0.0426413	relapse_h
A269R_peak_27944a	2.12673	4.20121e-05	0.0426413	relapse_h
A213L_peak_78652b	3.19038	4.2901e-05	0.0430988	relapse_h
A259RR_1_lib_peak_31217a	-3.6942	4.31973e-05	0.0430992	relapse_l
A273R_peak_59390a	3.49581	4.37514e-05	0.0430992	relapse_h
A292R_peak_19335a	3.67615	4.36043e-05	0.0430992	relapse_h
A100R_peak_46372	2.75798	4.36477e-05	0.0430992	relapse_h
A269R_peak_101935a	2.46154	4.38728e-05	0.0430992	relapse_h
A278R_1_peak_37663a	2.32035	4.3735e-05	0.0430992	relapse_h
A213L_peak_12642b	2.49595	4.45607e-05	0.0436141	relapse_h
A278R_1_peak_29078	2.31004	4.49601e-05	0.0438438	relapse_h
A429D_peak_24210	3.77705	4.55109e-05	0.044219	relapse_h
A374D_peak_72158	-3.85068	4.61841e-05	0.0445881	relapse_l
A425D_peak_74306a	3.28021	4.63933e-05	0.0445881	relapse_h
A148R_peak_51093b	-2.81735	4.63224e-05	0.0445881	relapse_l
A278R_1_peak_12852b	3.22239	4.70715e-05	0.0450773	relapse_h
A150R_peak_19793	1.80287	4.76911e-05	0.0455068	relapse_h
A389R1_1_lib_peak_35481	3.37806	4.82303e-05	0.0457122	relapse_h
A129R_peak_10279	3.00544	4.93071e-05	0.0457122	relapse_h
A278R_1_peak_8123b	2.59219	4.89923e-05	0.0457122	relapse_h
A106D_peak_89742e	-3.04046	4.96234e-05	0.0457122	relapse_l
A475D_peak_66423a	2.47812	4.88356e-05	0.0457122	relapse_h
A100R_peak_49821a	-3.67782	4.9608e-05	0.0457122	relapse_l
A477R_peak_74366m	-2.95601	4.85787e-05	0.0457122	relapse_l
A269R_peak_85442a	2.4993	4.89831e-05	0.0457122	relapse_h
A100R_peak_9907e	2.02212	4.95984e-05	0.0457122	relapse_h
A240D_peak_73308a	-2.57742	4.90131e-05	0.0457122	relapse_l
A455R1_1_lib_peak_33148	2.49834	5.07732e-05	0.0460738	relapse_h
A475D_peak_24192a	3.62315	5.05891e-05	0.0460738	relapse_h
A475D_peak_29492b	2.44303	5.07121e-05	0.0460738	relapse_h
A292R_peak_133686b	2.66205	5.06653e-05	0.0460738	relapse_h
A292R_peak_120947b	2.17189	5.08813e-05	0.0460738	relapse_h
A409D_peak_29838a	2.7213	5.29439e-05	0.0462949	relapse_h
A150R_peak_112912a	3.04202	5.30382e-05	0.0462949	relapse_h
A475D_peak_26937a	3.20969	5.16483e-05	0.0462949	relapse_h
A278D_peak_81150	-4.02443	5.22453e-05	0.0462949	relapse_l
A475D_peak_4588a	2.13866	5.19101e-05	0.0462949	relapse_h
A278R_1_peak_86197	2.91443	5.20994e-05	0.0462949	relapse_h
A150D_1_peak_33329b	-2.4267	5.25555e-05	0.0462949	relapse_l
A150D_1_peak_33330c	-2.85285	5.26456e-05	0.0462949	relapse_l
A269R_peak_64643	2.76338	5.15982e-05	0.0462949	relapse_h
A213L_peak_61319a	2.18485	5.30044e-05	0.0462949	relapse_h
A292R_peak_111041a	2.63219	5.18042e-05	0.0462949	relapse_h
A269R_peak_42084	2.52766	5.34837e-05	0.0465311	relapse_h
A150D_1_peak_12912c	2.23692	5.36886e-05	0.0465573	relapse_h
A278R_1_peak_25856	2.3472	5.40588e-05	0.0465927	relapse_h
A106D_peak_12174	-1.92879	5.40794e-05	0.0465927	relapse_l
A292R_peak_68331a	2.14789	5.4611e-05	0.0467481	relapse_h
A150R_peak_144360b	2.00471	5.45403e-05	0.0467481	relapse_h
A213L_peak_69942e	-2.67458	5.4969e-05	0.0469037	relapse_l
A110D_peak_65455	-3.74303	5.5732e-05	0.0469528	relapse_l
A292R_peak_81913b	3.20157	5.56116e-05	0.0469528	relapse_h
A292R_peak_58944a	2.20086	5.52679e-05	0.0469528	relapse_h
A292R_peak_72686a	2.44512	5.54021e-05	0.0469528	relapse_h
A409D_peak_38114d	2.96749	5.6087e-05	0.0471028	relapse_h
A475D_peak_83364	2.29575	5.81451e-05	0.0473179	relapse_h
A269R_peak_57627b	3.98944	5.80918e-05	0.0473179	relapse_h
A228R_1_lib_peak_1818b	2.50368	5.69199e-05	0.0473179	relapse_h
A292R_peak_67692b	3.31485	5.75753e-05	0.0473179	relapse_h
A450R_peak_15921b	2.04806	5.81279e-05	0.0473179	relapse_h
A409D_peak_2215b	2.83827	5.79871e-05	0.0473179	relapse_h
A364R1_1_lib_peak_9520	2.85692	5.77375e-05	0.0473179	relapse_h
A357D_peak_88344a	2.77914	5.82982e-05	0.0473179	relapse_h
A450R_peak_6670b	2.2786	5.74603e-05	0.0473179	relapse_h
A292R_peak_129638	2.36515	5.6534e-05	0.0473179	relapse_h
A278R_1_peak_55766	1.99501	5.70287e-05	0.0473179	relapse_h
A475D_peak_27370a	-3.30802	5.88994e-05	0.0473725	relapse_l
A385R_peak_34528b	2.8659	5.87355e-05	0.0473725	relapse_h
A157R_peak_40576b	-2.0637	5.86069e-05	0.0473725	relapse_l
A278R_1_peak_65086c	3.23629	5.91881e-05	0.0474614	relapse_h
A409D_peak_3569a	-2.71598	6.09983e-05	0.0475239	relapse_l
A269R_peak_58042b	2.46778	5.95409e-05	0.0475239	relapse_h
A269R_peak_52699a	3.59971	6.08608e-05	0.0475239	relapse_h
A278R_1_peak_84103b	3.08787	6.09687e-05	0.0475239	relapse_h
A292R_peak_23749	3.20089	5.98381e-05	0.0475239	relapse_h
A150R_peak_16056b	3.48588	6.04978e-05	0.0475239	relapse_h
A269R_peak_1237a	2.62371	6.12266e-05	0.0475239	relapse_h
A292R_peak_99068b	3.00301	6.07836e-05	0.0475239	relapse_h
A475D_peak_14798c	2.01913	6.02531e-05	0.0475239	relapse_h
A278D_peak_81829b	-2.9122	6.03205e-05	0.0475239	relapse_l
A269R_peak_80650	1.82584	6.12297e-05	0.0475239	relapse_h
A292R_peak_75604b	2.54783	6.18027e-05	0.0478292	relapse_h
A150D_1_peak_25667	2.17915	6.2463e-05	0.0480608	relapse_h
A278D_peak_27084	-2.5001	6.23813e-05	0.0480608	relapse_l
A496R_peak_76278a	2.40603	6.28066e-05	0.0481859	relapse_h
A278R_1_peak_59244	2.39781	6.30818e-05	0.0482579	relapse_h
A429D_peak_6851b	3.21102	6.37173e-05	0.0484593	relapse_h
A213L_peak_102992a	2.14365	6.42552e-05	0.0484593	relapse_h
A100R_peak_83908c	2.34088	6.36118e-05	0.0484593	relapse_h
A150R_peak_103739b	2.20292	6.42363e-05	0.0484593	relapse_h
A292R_peak_101339b	2.5842	6.40638e-05	0.0484593	relapse_h
A213L_peak_65693b	3.08821	6.4547e-05	0.0484941	relapse_h
A292R_peak_38237a	2.2017	6.46657e-05	0.0484941	relapse_h
A278D_peak_56766g	-2.56965	6.55559e-05	0.0490237	relapse_l
A364R1_1_lib_peak_47798a	2.17733	6.62848e-05	0.0490579	relapse_h
A401D_peak_9864a	-3.97713	6.6523e-05	0.0490579	relapse_l
A100R_peak_104288b	2.24368	6.59369e-05	0.0490579	relapse_h
A100R_peak_38626b	-2.13577	6.64817e-05	0.0490579	relapse_l
A150R_peak_18581b	-2.82358	6.62692e-05	0.0490579	relapse_l
A278R_1_peak_34962a	2.4015	6.67084e-05	0.0490587	relapse_h
A173R_peak_8242b	-3.35155	6.69079e-05	0.0490698	relapse_l
A173R_peak_48638	2.8023	6.76904e-05	0.0494387	relapse_h
A278R_1_peak_100029	2.3915	6.77822e-05	0.0494387	relapse_h
A278R_1_peak_29858	3.69719	6.86656e-05	0.0495501	relapse_h
A100R_peak_53388	-3.55921	6.87252e-05	0.0495501	relapse_l
A226D_peak_68650a	-3.20952	6.84832e-05	0.0495501	relapse_l
A292R_peak_89516b	2.51276	6.87088e-05	0.0495501	relapse_h
A292R_peak_14299a	2.26093	6.88656e-05	0.0495501	relapse_h
A118R_peak_108477a	2.5987	6.90843e-05	0.0495735	relapse_h

## Sheet: SData 9F
Supplementary Data 9F. Combined relapse-high ACRs in 5 molecular subtypes. P values were calculated by Wald test and adjusted for multiple testing using the procedure of Benjamini and Hochberg(by DESeq2).
PeakID	TCF3::PBX1	ETV6::RUNX1	Hyperdiploidy	KMT2A	BCR::ABL1\BCR::ABL1-ilke	Status
A259RR_1_lib_peak_26613d	Yes	No	No	No	Yes	share
A197R_peak_97534	Yes	Yes	No	No	No	share
A233R_peak_54316	Yes	No	No	No	Yes	share
A116R_peak_38611a	Yes	No	No	No	Yes	share
A260R_peak_99963c	Yes	No	No	No	Yes	share
A374D_peak_82727d	Yes	No	No	No	Yes	share
A192R_peak_175b	Yes	No	No	No	Yes	share
A259RR_1_lib_peak_52497	Yes	No	No	No	Yes	share
A240R_peak_204b	Yes	No	No	No	Yes	share
A273R_peak_108339b	Yes	No	Yes	No	No	share
A280R_peak_24864c	Yes	No	No	No	Yes	share
A450R_peak_36871c	Yes	No	No	No	Yes	share
A233D_peak_39573b	Yes	No	No	No	Yes	share
A496R_peak_30795c	Yes	No	No	No	Yes	share
A472D_peak_55418a	Yes	No	No	No	Yes	share
A192D_peak_56032c	Yes	No	No	No	Yes	share
A364R1_1_lib_peak_32828	Yes	No	No	No	Yes	share
A292R_peak_119602b	Yes	No	No	No	Yes	share
A455R1_1_lib_peak_44999	Yes	Yes	No	No	No	share
A292R_peak_80908	Yes	No	No	No	Yes	share
A150R_peak_8133	Yes	No	No	No	Yes	share
A390R_1_lib_peak_38605b	Yes	No	No	No	Yes	share
A292R_peak_107932c	Yes	No	No	No	Yes	share
A110R_peak_15189b	Yes	Yes	No	No	No	share
A148R_peak_9699a	Yes	No	No	No	Yes	share
A423D_peak_13732e	Yes	No	No	No	Yes	share
A374D_peak_1667a	Yes	No	No	No	Yes	share
A157R_peak_24073b	Yes	No	No	No	Yes	share
A429D_peak_64181	Yes	No	No	No	Yes	share
A155RR_peak_88078e	Yes	No	No	No	Yes	share
A262R_peak_2409	Yes	No	No	No	Yes	share
A496R_peak_34878d	Yes	No	No	No	Yes	share
A374D_peak_34562a	Yes	No	No	No	Yes	share
A455R1_1_lib_peak_39527	Yes	No	No	No	Yes	share
A273R_peak_4134a	Yes	No	No	No	Yes	share
A284R_peak_109266k	Yes	No	No	No	Yes	share
A409D_peak_37512a	Yes	No	No	No	Yes	share
A157R_peak_16502b	Yes	Yes	No	No	No	share
A110R_peak_23010	Yes	No	Yes	No	No	share
A475D_peak_24192a	Yes	No	No	Yes	No	share
A292R_peak_73348	Yes	No	No	No	Yes	share
A423D_peak_21563e	Yes	No	No	No	Yes	share
A374D_peak_88061d	Yes	No	No	No	Yes	share
A260R_peak_72618c	Yes	No	No	No	Yes	share
A260R_peak_8629c	Yes	No	No	No	Yes	share
A106D_peak_58212a	Yes	No	No	No	Yes	share
A350R_peak_45781a	Yes	No	Yes	No	No	share
A389R1_1_lib_peak_48910b	Yes	No	No	No	Yes	share
A414D_peak_116286	Yes	No	No	No	Yes	share
A350R_peak_103410b	Yes	No	No	No	Yes	share
A148R_peak_23668c	Yes	No	No	No	Yes	share
A350R_peak_37261	Yes	No	No	No	Yes	share
A148R_peak_68914b	Yes	No	No	No	Yes	share
A233R_peak_32197d	Yes	No	No	No	Yes	share
A414D_peak_9432d	Yes	No	No	No	Yes	share
A409D_peak_64503b	Yes	No	No	No	Yes	share
A429D_peak_45919c	Yes	No	No	No	Yes	share
A455R1_1_lib_peak_16332	Yes	No	No	No	Yes	share
A389R1_1_lib_peak_1002	Yes	No	No	No	Yes	share
A409D_peak_94961	Yes	No	No	No	Yes	share
A237RR_peak_49807c	Yes	No	No	No	Yes	share
A198R_peak_3927	Yes	No	No	No	Yes	share
A475D_peak_7278b	Yes	No	No	No	Yes	share
A409D_peak_51214a	Yes	No	No	No	Yes	share
A157R_peak_36652a	Yes	No	No	No	Yes	share
A385R_peak_54752d	Yes	No	No	No	Yes	share
A118R_peak_44461g	Yes	No	No	No	Yes	share
A259RR_1_lib_peak_43741	Yes	No	No	No	Yes	share
A260R_peak_68305b	Yes	No	No	No	Yes	share
A150D_1_peak_41615c	No	Yes	No	Yes	No	share
A173R_peak_133509	No	Yes	Yes	No	No	share
A475D_peak_50166a	No	Yes	No	Yes	No	share
A237RR_peak_48205b	No	Yes	Yes	No	No	share
A213L_peak_78652b	No	Yes	No	Yes	No	share
A237RR_peak_82226e	No	No	Yes	No	Yes	share
A213L_peak_34846	No	No	Yes	No	Yes	share
A121R_peak_80478	No	No	Yes	No	Yes	share
A429D_peak_75484c	No	No	Yes	No	Yes	share
A150D_1_peak_9743b	No	No	Yes	No	Yes	share
A116R_peak_48317b	No	No	Yes	No	Yes	share
A419R_peak_54606a	No	No	Yes	No	Yes	share
A173R_peak_153029b	No	No	Yes	No	Yes	share
A116R_peak_26246	No	No	Yes	No	Yes	share
A174R_peak_54007	No	No	Yes	No	Yes	share
A269R_peak_65636a	No	No	Yes	Yes	No	share
A419R_peak_90224c	No	No	Yes	No	Yes	share
A198R_peak_131102d	No	No	Yes	No	Yes	share
A148R_peak_10752b	No	No	Yes	No	Yes	share
A409D_peak_2215b	No	No	No	Yes	Yes	share
A357D_peak_88344a	No	No	No	Yes	Yes	share
A100R_peak_83908c	No	No	No	Yes	Yes	share
A155RR_peak_76148c	No	No	No	No	Yes	unique
A260R_peak_42453d	Yes	No	No	No	No	unique
A260R_peak_69714e	Yes	No	No	No	No	unique
A374D_peak_65104	Yes	No	No	No	No	unique
A226R_peak_91949c	Yes	No	No	No	No	unique
A240R_peak_133011b	Yes	No	No	No	No	unique
A374D_peak_56130b	Yes	No	No	No	No	unique
A463R_peak_33569f	Yes	No	No	No	No	unique
A455R1_1_lib_peak_18411a	Yes	No	No	No	No	unique
A350R_peak_59375	Yes	No	No	No	No	unique
A260R_peak_64e	Yes	No	No	No	No	unique
A240R_peak_13943	Yes	No	No	No	No	unique
A129D_1_lib_peak_41792	Yes	No	No	No	No	unique
A419R_peak_98806b	Yes	No	No	No	No	unique
A110R_peak_63903	Yes	No	No	No	No	unique
A100R_peak_62578a	Yes	No	No	No	No	unique
A240D_peak_103868b	Yes	No	No	No	No	unique
A374D_peak_34477	Yes	No	No	No	No	unique
A110R_peak_69552a	Yes	No	No	No	No	unique
A110R_peak_88938b	Yes	No	No	No	No	unique
A259RR_1_lib_peak_48733b	Yes	No	No	No	No	unique
A390R_1_lib_peak_21188c	Yes	No	No	No	No	unique
A450R_peak_30706b	Yes	No	No	No	No	unique
A240R_peak_46197b	Yes	No	No	No	No	unique
A273R_peak_100133b	Yes	No	No	No	No	unique
A273R_peak_129044b	Yes	No	No	No	No	unique
A385R_peak_30222d	Yes	No	No	No	No	unique
A260R_peak_79225b	Yes	No	No	No	No	unique
A273R_peak_21113b	Yes	No	No	No	No	unique
A110R_peak_17258	Yes	No	No	No	No	unique
A110R_peak_79522b	Yes	No	No	No	No	unique
A260R_peak_50452a	Yes	No	No	No	No	unique
A273R_peak_45813j	Yes	No	No	No	No	unique
A374D_peak_53590	Yes	No	No	No	No	unique
A451D_peak_48923c	Yes	No	No	No	No	unique
A475D_peak_38689a	Yes	No	No	No	No	unique
A240D_peak_43865b	Yes	No	No	No	No	unique
A260R_peak_77210a	Yes	No	No	No	No	unique
A273R_peak_56766b	Yes	No	No	No	No	unique
A390R_1_lib_peak_39243a	Yes	No	No	No	No	unique
A259RR_1_lib_peak_20884a	Yes	No	No	No	No	unique
A240R_peak_63102d	Yes	No	No	No	No	unique
A100R_peak_62776d	Yes	No	No	No	No	unique
A260R_peak_50781c	Yes	No	No	No	No	unique
A419D_peak_70036a	Yes	No	No	No	No	unique
A273R_peak_130304b	Yes	No	No	No	No	unique
A110R_peak_69570	Yes	No	No	No	No	unique
A259RR_1_lib_peak_16034b	Yes	No	No	No	No	unique
A110R_peak_36971b	Yes	No	No	No	No	unique
A100R_peak_62731a	Yes	No	No	No	No	unique
A240R_peak_87175m	Yes	No	No	No	No	unique
A280R_peak_1918c	Yes	No	No	No	No	unique
A273R_peak_37839	Yes	No	No	No	No	unique
A374D_peak_32523b	Yes	No	No	No	No	unique
A262R_peak_39916b	Yes	No	No	No	No	unique
A260R_peak_50958c	Yes	No	No	No	No	unique
A116R_peak_28811d	Yes	No	No	No	No	unique
A273R_peak_20131a	Yes	No	No	No	No	unique
A273R_peak_23763b	Yes	No	No	No	No	unique
A150R_peak_59607b	Yes	No	No	No	No	unique
A226R_peak_39006	Yes	No	No	No	No	unique
A419R_peak_31737a	Yes	No	No	No	No	unique
A273R_peak_64790a	Yes	No	No	No	No	unique
A260R_peak_16362b	Yes	No	No	No	No	unique
A240R_peak_116976	Yes	No	No	No	No	unique
A198D_peak_53166c	Yes	No	No	No	No	unique
A273R_peak_124000b	Yes	No	No	No	No	unique
A260R_peak_42595c	Yes	No	No	No	No	unique
A374D_peak_155d	Yes	No	No	No	No	unique
A364R1_1_lib_peak_36276a	Yes	No	No	No	No	unique
A273R_peak_105698b	Yes	No	No	No	No	unique
A273R_peak_61172c	Yes	No	No	No	No	unique
A273R_peak_82821a	Yes	No	No	No	No	unique
A450R_peak_105868	Yes	No	No	No	No	unique
A477R_peak_34118a	Yes	No	No	No	No	unique
A259RR_1_lib_peak_20627a	Yes	No	No	No	No	unique
A110R_peak_96919b	Yes	No	No	No	No	unique
A110R_peak_32839	Yes	No	No	No	No	unique
A110R_peak_85364	Yes	No	No	No	No	unique
A262R_peak_16000e	Yes	No	No	No	No	unique
A273R_peak_113168b	Yes	No	No	No	No	unique
A374D_peak_12857f	Yes	No	No	No	No	unique
A273R_peak_47710b	Yes	No	No	No	No	unique
A110R_peak_13980b	Yes	No	No	No	No	unique
A273R_peak_14260a	Yes	No	No	No	No	unique
A273R_peak_94328b	Yes	No	No	No	No	unique
A237RR_peak_111135	Yes	No	No	No	No	unique
A429D_peak_37057b	Yes	No	No	No	No	unique
A240R_peak_82701b	Yes	No	No	No	No	unique
A278D_peak_24809a	Yes	No	No	No	No	unique
A273R_peak_197a	Yes	No	No	No	No	unique
A100R_peak_37894b	Yes	No	No	No	No	unique
A409D_peak_69670a	Yes	No	No	No	No	unique
A273R_peak_14054c	Yes	No	No	No	No	unique
A450R_peak_64168c	Yes	No	No	No	No	unique
A259RR_1_lib_peak_55130j	Yes	No	No	No	No	unique
A389R1_1_lib_peak_65206	Yes	No	No	No	No	unique
A451D_peak_1623	Yes	No	No	No	No	unique
A273R_peak_279d	Yes	No	No	No	No	unique
A100R_peak_62778	Yes	No	No	No	No	unique
A110R_peak_48856d	Yes	No	No	No	No	unique
A409D_peak_87927b	Yes	No	No	No	No	unique
A350R_peak_11706	Yes	No	No	No	No	unique
A292R_peak_82557d	Yes	No	No	No	No	unique
A409D_peak_26778a	Yes	No	No	No	No	unique
A110R_peak_42000i	Yes	No	No	No	No	unique
A110R_peak_97120b	Yes	No	No	No	No	unique
A226R_peak_32251b	Yes	No	No	No	No	unique
A273R_peak_129374b	Yes	No	No	No	No	unique
A273R_peak_4798	Yes	No	No	No	No	unique
A374D_peak_78113b	Yes	No	No	No	No	unique
A409D_peak_1180b	Yes	No	No	No	No	unique
A259RR_1_lib_peak_22064a	Yes	No	No	No	No	unique
A110R_peak_42000m	Yes	No	No	No	No	unique
A269R_peak_31684	Yes	No	No	No	No	unique
A192D_peak_36147a	Yes	No	No	No	No	unique
A110R_peak_58106	Yes	No	No	No	No	unique
A110R_peak_48865a	Yes	No	No	No	No	unique
A419R_peak_78448a	Yes	No	No	No	No	unique
A148R_peak_116675a	Yes	No	No	No	No	unique
A455R1_1_lib_peak_71342a	Yes	No	No	No	No	unique
A273R_peak_82615b	Yes	No	No	No	No	unique
A260R_peak_42058b	Yes	No	No	No	No	unique
A155RR_peak_88079	Yes	No	No	No	No	unique
A226R_peak_49439c	Yes	No	No	No	No	unique
A273R_peak_82026b	Yes	No	No	No	No	unique
A260R_peak_37701y	Yes	No	No	No	No	unique
A148R_peak_93948d	Yes	No	No	No	No	unique
A273R_peak_44024b	Yes	No	No	No	No	unique
A273R_peak_129375a	Yes	No	No	No	No	unique
A477R_peak_29958b	Yes	No	No	No	No	unique
A110R_peak_70592c	Yes	No	No	No	No	unique
A273R_peak_14709a	Yes	No	No	No	No	unique
A273R_peak_64625b	Yes	No	No	No	No	unique
A259RR_1_lib_peak_48742b	Yes	No	No	No	No	unique
A240R_peak_132971	Yes	No	No	No	No	unique
A374D_peak_42467a	Yes	No	No	No	No	unique
A110R_peak_70582a	Yes	No	No	No	No	unique
A110R_peak_78429	Yes	No	No	No	No	unique
A273R_peak_45813g	Yes	No	No	No	No	unique
A273R_peak_57230f	Yes	No	No	No	No	unique
A423D_peak_59816a	Yes	No	No	No	No	unique
A226R_peak_12813	Yes	No	No	No	No	unique
A425D_peak_35126b	Yes	No	No	No	No	unique
A273R_peak_40523b	Yes	No	No	No	No	unique
A273R_peak_64277b	Yes	No	No	No	No	unique
A292R_peak_124849a	Yes	No	No	No	No	unique
A273R_peak_40376b	Yes	No	No	No	No	unique
A292R_peak_97390a	Yes	No	No	No	No	unique
A240D_peak_58082s	Yes	No	No	No	No	unique
A260R_peak_69521c	Yes	No	No	No	No	unique
A226R_peak_27360c	Yes	No	No	No	No	unique
A455R1_1_lib_peak_70178b	Yes	No	No	No	No	unique
A110R_peak_9117b	Yes	No	No	No	No	unique
A409D_peak_11141	Yes	No	No	No	No	unique
A259RR_1_lib_peak_38302b	Yes	No	No	No	No	unique
A233D_peak_100787	Yes	No	No	No	No	unique
A273R_peak_85667b	Yes	No	No	No	No	unique
A192R_peak_40811c	Yes	No	No	No	No	unique
A273R_peak_58529a	Yes	No	No	No	No	unique
A259RR_1_lib_peak_37067b	Yes	No	No	No	No	unique
A273R_peak_45627b	Yes	No	No	No	No	unique
A240D_peak_52343d	Yes	No	No	No	No	unique
A173R_peak_101002b	Yes	No	No	No	No	unique
A273R_peak_57600	Yes	No	No	No	No	unique
A240R_peak_210b	Yes	No	No	No	No	unique
A260R_peak_71818b	Yes	No	No	No	No	unique
A273R_peak_124399a	Yes	No	No	No	No	unique
A273R_peak_133234e	Yes	No	No	No	No	unique
A110R_peak_14227	Yes	No	No	No	No	unique
A292R_peak_136297a	Yes	No	No	No	No	unique
A110R_peak_59223	Yes	No	No	No	No	unique
A226R_peak_16631b	Yes	No	No	No	No	unique
A110R_peak_88791a	Yes	No	No	No	No	unique
A273R_peak_86291a	Yes	No	No	No	No	unique
A280R_peak_45109	Yes	No	No	No	No	unique
A423D_peak_15920	Yes	No	No	No	No	unique
A451D_peak_27815b	Yes	No	No	No	No	unique
A110R_peak_56359	Yes	No	No	No	No	unique
A260R_peak_37492e	Yes	No	No	No	No	unique
A273R_peak_54120a	Yes	No	No	No	No	unique
A273R_peak_20758b	Yes	No	No	No	No	unique
A157R_peak_59875c	Yes	No	No	No	No	unique
A148R_peak_15939f	Yes	No	No	No	No	unique
A450R_peak_40224a	Yes	No	No	No	No	unique
A192D_peak_40094a	Yes	No	No	No	No	unique
A197R_peak_54203	Yes	No	No	No	No	unique
A390R_1_lib_peak_22311a	Yes	No	No	No	No	unique
A450R_peak_67255b	Yes	No	No	No	No	unique
A110R_peak_11661a	Yes	No	No	No	No	unique
A240R_peak_96879a	Yes	No	No	No	No	unique
A475D_peak_30444b	Yes	No	No	No	No	unique
A110R_peak_29153	Yes	No	No	No	No	unique
A273R_peak_57178a	Yes	No	No	No	No	unique
A192D_peak_102718	Yes	No	No	No	No	unique
A409D_peak_87897a	Yes	No	No	No	No	unique
A409D_peak_87932	Yes	No	No	No	No	unique
A260R_peak_19459a	Yes	No	No	No	No	unique
A260R_peak_49006a	Yes	No	No	No	No	unique
A110R_peak_63587	Yes	No	No	No	No	unique
A233D_peak_42068	Yes	No	No	No	No	unique
A280R_peak_102049b	Yes	No	No	No	No	unique
A374D_peak_43824j	Yes	No	No	No	No	unique
A409D_peak_35933	Yes	No	No	No	No	unique
A409D_peak_87927c	Yes	No	No	No	No	unique
A273R_peak_94324a	Yes	No	No	No	No	unique
A409D_peak_70614b	Yes	No	No	No	No	unique
A280D_peak_60652	Yes	No	No	No	No	unique
A110R_peak_30088	Yes	No	No	No	No	unique
A273R_peak_49278d	Yes	No	No	No	No	unique
A450R_peak_65786c	Yes	No	No	No	No	unique
A240R_peak_87189c	Yes	No	No	No	No	unique
A260R_peak_50494c	Yes	No	No	No	No	unique
A390R_1_lib_peak_24494b	Yes	No	No	No	No	unique
A292R_peak_82747a	Yes	No	No	No	No	unique
A110R_peak_61922b	Yes	No	No	No	No	unique
A259RR_1_lib_peak_31247b	Yes	No	No	No	No	unique
A273R_peak_21001c	Yes	No	No	No	No	unique
A374D_peak_25826a	Yes	No	No	No	No	unique
A477R_peak_33940c	Yes	No	No	No	No	unique
A419R_peak_114381a	Yes	No	No	No	No	unique
A110R_peak_22874b	Yes	No	No	No	No	unique
A273R_peak_81109	Yes	No	No	No	No	unique
A273R_peak_91977	Yes	No	No	No	No	unique
A280R_peak_21777	Yes	No	No	No	No	unique
A226R_peak_39000	Yes	No	No	No	No	unique
A260R_peak_26583c	Yes	No	No	No	No	unique
A273R_peak_118017a	Yes	No	No	No	No	unique
A273R_peak_22869a	Yes	No	No	No	No	unique
A280R_peak_54323k	Yes	No	No	No	No	unique
A110R_peak_78361f	Yes	No	No	No	No	unique
A259RR_1_lib_peak_25893a	Yes	No	No	No	No	unique
A450R_peak_105869	Yes	No	No	No	No	unique
A260R_peak_110957b	Yes	No	No	No	No	unique
A374D_peak_66086b	Yes	No	No	No	No	unique
A455R1_1_lib_peak_10589	Yes	No	No	No	No	unique
A390R_1_lib_peak_4940b	Yes	No	No	No	No	unique
A110R_peak_9450a	Yes	No	No	No	No	unique
A409D_peak_66728	Yes	No	No	No	No	unique
A240R_peak_19981b	Yes	No	No	No	No	unique
A273R_peak_105309a	Yes	No	No	No	No	unique
A240D_peak_92925b	Yes	No	No	No	No	unique
A374D_peak_10067	Yes	No	No	No	No	unique
A110R_peak_17171a	Yes	No	No	No	No	unique
A273R_peak_130157a	Yes	No	No	No	No	unique
A260R_peak_32971d	Yes	No	No	No	No	unique
A273R_peak_21149b	Yes	No	No	No	No	unique
A273R_peak_45889b	Yes	No	No	No	No	unique
A273R_peak_80662b	Yes	No	No	No	No	unique
A374D_peak_13509a	Yes	No	No	No	No	unique
A192D_peak_35972	Yes	No	No	No	No	unique
A273R_peak_40666b	Yes	No	No	No	No	unique
A423D_peak_59801a	Yes	No	No	No	No	unique
A260R_peak_71162b	Yes	No	No	No	No	unique
A473D_peak_28865b	Yes	No	No	No	No	unique
A451D_peak_30269	Yes	No	No	No	No	unique
A110R_peak_35747a	Yes	No	No	No	No	unique
A260R_peak_64h	Yes	No	No	No	No	unique
A409D_peak_63325	Yes	No	No	No	No	unique
A260R_peak_60052e	Yes	No	No	No	No	unique
A110R_peak_90591a	Yes	No	No	No	No	unique
A260R_peak_72554c	Yes	No	No	No	No	unique
A273R_peak_106080b	Yes	No	No	No	No	unique
A374D_peak_36392b	Yes	No	No	No	No	unique
A260R_peak_29654a	Yes	No	No	No	No	unique
A450R_peak_102082a	Yes	No	No	No	No	unique
A273R_peak_51119b	Yes	No	No	No	No	unique
A260R_peak_72265a	Yes	No	No	No	No	unique
A213L_peak_29251c	Yes	No	No	No	No	unique
A116R_peak_67329b	Yes	No	No	No	No	unique
A260R_peak_111046	Yes	No	No	No	No	unique
A226R_peak_71456b	Yes	No	No	No	No	unique
A455R1_1_lib_peak_57496a	Yes	No	No	No	No	unique
A110R_peak_17318a	Yes	No	No	No	No	unique
A273R_peak_21920b	Yes	No	No	No	No	unique
A374D_peak_86235d	Yes	No	No	No	No	unique
A409D_peak_15823c	Yes	No	No	No	No	unique
A273R_peak_51060b	Yes	No	No	No	No	unique
A110R_peak_17322b	Yes	No	No	No	No	unique
A226R_peak_70723b	Yes	No	No	No	No	unique
A273R_peak_20144c	Yes	No	No	No	No	unique
A240R_peak_58425i	Yes	No	No	No	No	unique
A273R_peak_94344a	Yes	No	No	No	No	unique
A273R_peak_121054c	Yes	No	No	No	No	unique
A269R_peak_28574	Yes	No	No	No	No	unique
A292R_peak_40357	Yes	No	No	No	No	unique
A226R_peak_39529b	Yes	No	No	No	No	unique
A273R_peak_46249c	Yes	No	No	No	No	unique
A450R_peak_105870a	Yes	No	No	No	No	unique
A110R_peak_59205a	Yes	No	No	No	No	unique
A110R_peak_58022	Yes	No	No	No	No	unique
A409D_peak_797b	Yes	No	No	No	No	unique
A273R_peak_52882a	Yes	No	No	No	No	unique
A429D_peak_1270c	Yes	No	No	No	No	unique
A273R_peak_83899b	Yes	No	No	No	No	unique
A475D_peak_33682f	Yes	No	No	No	No	unique
A157R_peak_34136d	Yes	No	No	No	No	unique
A389R1_1_lib_peak_2592b	Yes	No	No	No	No	unique
A496R_peak_16689c	Yes	No	No	No	No	unique
A260R_peak_47391	Yes	No	No	No	No	unique
A273R_peak_83405	Yes	No	No	No	No	unique
A455R1_1_lib_peak_39904	Yes	No	No	No	No	unique
A110R_peak_23965d	Yes	No	No	No	No	unique
A110R_peak_78361b	Yes	No	No	No	No	unique
A273R_peak_50484c	Yes	No	No	No	No	unique
A273R_peak_17271a	Yes	No	No	No	No	unique
A240D_peak_109250b	Yes	No	No	No	No	unique
A259RR_1_lib_peak_36404	Yes	No	No	No	No	unique
A496R_peak_45052b	Yes	No	No	No	No	unique
A273R_peak_52323a	Yes	No	No	No	No	unique
A198D_peak_421a	Yes	No	No	No	No	unique
A280R_peak_96137a	Yes	No	No	No	No	unique
A423D_peak_15919b	Yes	No	No	No	No	unique
A110R_peak_73865c	Yes	No	No	No	No	unique
A226R_peak_72424b	Yes	No	No	No	No	unique
A409D_peak_54056a	Yes	No	No	No	No	unique
A110R_peak_6117b	Yes	No	No	No	No	unique
A409D_peak_41284k	Yes	No	No	No	No	unique
A463R_peak_44186e	Yes	No	No	No	No	unique
A226R_peak_98778a	Yes	No	No	No	No	unique
A192D_peak_36333	Yes	No	No	No	No	unique
A110R_peak_59188b	Yes	No	No	No	No	unique
A414D_peak_52457e	Yes	No	No	No	No	unique
A100R_peak_48770a	Yes	No	No	No	No	unique
A197D_peak_33360b	Yes	No	No	No	No	unique
A455R1_1_lib_peak_24440b	Yes	No	No	No	No	unique
A450R_peak_67259a	Yes	No	No	No	No	unique
A260R_peak_51949d	Yes	No	No	No	No	unique
A259RR_1_lib_peak_58689b	Yes	No	No	No	No	unique
A273R_peak_21001b	Yes	No	No	No	No	unique
A273R_peak_40542a	Yes	No	No	No	No	unique
A280R_peak_76430b	Yes	No	No	No	No	unique
A273R_peak_52877b	Yes	No	No	No	No	unique
A289RR_peak_51135	Yes	No	No	No	No	unique
A280R_peak_32924b	Yes	No	No	No	No	unique
A280R_peak_43282c	Yes	No	No	No	No	unique
A350R_peak_68114a	Yes	No	No	No	No	unique
A429D_peak_36875a	Yes	No	No	No	No	unique
A100R_peak_62776g	Yes	No	No	No	No	unique
A273R_peak_8093c	Yes	No	No	No	No	unique
A278D_peak_12626c	Yes	No	No	No	No	unique
A240R_peak_88104c	Yes	No	No	No	No	unique
A477R_peak_86903	Yes	No	No	No	No	unique
A240R_peak_5148	Yes	No	No	No	No	unique
A273R_peak_29541c	Yes	No	No	No	No	unique
A197R_peak_125662a	Yes	No	No	No	No	unique
A496R_peak_34496c	Yes	No	No	No	No	unique
A110R_peak_95463b	Yes	No	No	No	No	unique
A240D_peak_39455a	Yes	No	No	No	No	unique
A273R_peak_49193a	Yes	No	No	No	No	unique
A273R_peak_51721	Yes	No	No	No	No	unique
A273R_peak_83362b	Yes	No	No	No	No	unique
A455R1_1_lib_peak_48394a	Yes	No	No	No	No	unique
A385R_peak_41972b	Yes	No	No	No	No	unique
A110R_peak_14163b	Yes	No	No	No	No	unique
A116R_peak_38611c	Yes	No	No	No	No	unique
A173R_peak_104946	Yes	No	No	No	No	unique
A450R_peak_17827	Yes	No	No	No	No	unique
A450R_peak_428b	Yes	No	No	No	No	unique
A226R_peak_12812b	Yes	No	No	No	No	unique
A273R_peak_40741f	Yes	No	No	No	No	unique
A273R_peak_46249a	Yes	No	No	No	No	unique
A273R_peak_34408	Yes	No	No	No	No	unique
A100R_peak_86148a	Yes	No	No	No	No	unique
A226R_peak_16103b	Yes	No	No	No	No	unique
A364R1_1_lib_peak_24831a	Yes	No	No	No	No	unique
A419D_peak_70005b	Yes	No	No	No	No	unique
A475D_peak_54891c	Yes	No	No	No	No	unique
A106D_peak_11111a	Yes	No	No	No	No	unique
A110R_peak_14177f	Yes	No	No	No	No	unique
A110R_peak_44049a	Yes	No	No	No	No	unique
A121R_peak_113318b	Yes	No	No	No	No	unique
A273R_peak_66143b	Yes	No	No	No	No	unique
A374D_peak_34915a	Yes	No	No	No	No	unique
A390R_1_lib_peak_8385	Yes	No	No	No	No	unique
A450R_peak_105792b	Yes	No	No	No	No	unique
A213L_peak_107812g	Yes	No	No	No	No	unique
A374D_peak_52668j	Yes	No	No	No	No	unique
A364R1_1_lib_peak_2148b	Yes	No	No	No	No	unique
A116R_peak_38653b	Yes	No	No	No	No	unique
A240R_peak_87189e	Yes	No	No	No	No	unique
A273R_peak_51065b	Yes	No	No	No	No	unique
A148R_peak_70010b	Yes	No	No	No	No	unique
A269R_peak_52110a	Yes	No	No	No	No	unique
A273R_peak_81554c	Yes	No	No	No	No	unique
A197R_peak_19350c	Yes	No	No	No	No	unique
A110R_peak_2976	Yes	No	No	No	No	unique
A110R_peak_69433	Yes	No	No	No	No	unique
A121R_peak_68711b	Yes	No	No	No	No	unique
A273R_peak_47709b	Yes	No	No	No	No	unique
A278D_peak_11140	Yes	No	No	No	No	unique
A148R_peak_53539d	Yes	No	No	No	No	unique
A100R_peak_86148c	Yes	No	No	No	No	unique
A110R_peak_4313	Yes	No	No	No	No	unique
A273R_peak_20190a	Yes	No	No	No	No	unique
A226R_peak_69260b	Yes	No	No	No	No	unique
A273R_peak_126299a	Yes	No	No	No	No	unique
A374D_peak_1014e	Yes	No	No	No	No	unique
A273R_peak_77011b	Yes	No	No	No	No	unique
A110R_peak_13552a	Yes	No	No	No	No	unique
A273R_peak_29553b	Yes	No	No	No	No	unique
A477R_peak_30296	Yes	No	No	No	No	unique
A280R_peak_96143a	Yes	No	No	No	No	unique
A110R_peak_22884b	Yes	No	No	No	No	unique
A110R_peak_73867a	Yes	No	No	No	No	unique
A260R_peak_79601b	Yes	No	No	No	No	unique
A273R_peak_56291a	Yes	No	No	No	No	unique
A292R_peak_73344c	Yes	No	No	No	No	unique
A409D_peak_7242	Yes	No	No	No	No	unique
A110R_peak_5426b	Yes	No	No	No	No	unique
A259RR_1_lib_peak_17927c	Yes	No	No	No	No	unique
A273R_peak_60740f	Yes	No	No	No	No	unique
A451D_peak_28019e	Yes	No	No	No	No	unique
A121R_peak_80314	Yes	No	No	No	No	unique
A116R_peak_40303g	Yes	No	No	No	No	unique
A100R_peak_33093b	Yes	No	No	No	No	unique
A240R_peak_58514b	Yes	No	No	No	No	unique
A173R_peak_22626	Yes	No	No	No	No	unique
A110R_peak_82942	Yes	No	No	No	No	unique
A364R1_1_lib_peak_14146	Yes	No	No	No	No	unique
A110R_peak_14135	Yes	No	No	No	No	unique
A148R_peak_97435	Yes	No	No	No	No	unique
A157R_peak_61307c	Yes	No	No	No	No	unique
A273R_peak_61277b	Yes	No	No	No	No	unique
A455R1_1_lib_peak_29848h	Yes	No	No	No	No	unique
A273R_peak_19952a	Yes	No	No	No	No	unique
A260R_peak_51117b	Yes	No	No	No	No	unique
A110R_peak_44141b	Yes	No	No	No	No	unique
A269R_peak_62121	Yes	No	No	No	No	unique
A273R_peak_105773b	Yes	No	No	No	No	unique
A273R_peak_61840b	Yes	No	No	No	No	unique
A280R_peak_65367f	Yes	No	No	No	No	unique
A116R_peak_41569b	Yes	No	No	No	No	unique
A273R_peak_112580b	Yes	No	No	No	No	unique
A374D_peak_429a	Yes	No	No	No	No	unique
A110R_peak_43783c	Yes	No	No	No	No	unique
A390R_1_lib_peak_39389b	Yes	No	No	No	No	unique
A450R_peak_21001b	Yes	No	No	No	No	unique
A110R_peak_63588b	Yes	No	No	No	No	unique
A259RR_1_lib_peak_22817d	Yes	No	No	No	No	unique
A110R_peak_59602a	Yes	No	No	No	No	unique
A259RR_1_lib_peak_595b	Yes	No	No	No	No	unique
A273R_peak_78984a	Yes	No	No	No	No	unique
A289RR_peak_32818c	Yes	No	No	No	No	unique
A450R_peak_5151c	Yes	No	No	No	No	unique
A273R_peak_80961b	Yes	No	No	No	No	unique
A155RR_peak_17550d	Yes	No	No	No	No	unique
A273R_peak_44603a	Yes	No	No	No	No	unique
A450R_peak_36666	Yes	No	No	No	No	unique
A240R_peak_89158b	Yes	No	No	No	No	unique
A110R_peak_96782b	Yes	No	No	No	No	unique
A259RR_1_lib_peak_11454	Yes	No	No	No	No	unique
A259RR_1_lib_peak_59901k	Yes	No	No	No	No	unique
A260R_peak_42673f	Yes	No	No	No	No	unique
A273R_peak_43400b	Yes	No	No	No	No	unique
A110R_peak_47589b	Yes	No	No	No	No	unique
A259RR_1_lib_peak_58694b	Yes	No	No	No	No	unique
A273R_peak_279b	Yes	No	No	No	No	unique
A192D_peak_38826	Yes	No	No	No	No	unique
A110R_peak_96760b	Yes	No	No	No	No	unique
A273R_peak_66145a	Yes	No	No	No	No	unique
A273R_peak_91593a	Yes	No	No	No	No	unique
A390R_1_lib_peak_55585a	Yes	No	No	No	No	unique
A110R_peak_37006c	Yes	No	No	No	No	unique
A110R_peak_42000o	Yes	No	No	No	No	unique
A240R_peak_32868	Yes	No	No	No	No	unique
A273R_peak_114735a	Yes	No	No	No	No	unique
A374D_peak_62451	Yes	No	No	No	No	unique
A450R_peak_64091a	Yes	No	No	No	No	unique
A451D_peak_97132b	Yes	No	No	No	No	unique
A496R_peak_16689a	Yes	No	No	No	No	unique
A273R_peak_123257	Yes	No	No	No	No	unique
A259RR_1_lib_peak_44752b	Yes	No	No	No	No	unique
A269R_peak_67890c	Yes	No	No	No	No	unique
A273R_peak_13769b	Yes	No	No	No	No	unique
A110R_peak_15897a	Yes	No	No	No	No	unique
A110R_peak_90044b	Yes	No	No	No	No	unique
A409D_peak_99973c	Yes	No	No	No	No	unique
A157R_peak_59851a	Yes	No	No	No	No	unique
A240R_peak_24325	Yes	No	No	No	No	unique
A374D_peak_60274a	Yes	No	No	No	No	unique
A390R_1_lib_peak_31302	Yes	No	No	No	No	unique
A173R_peak_100740a	Yes	No	No	No	No	unique
A280R_peak_32912a	Yes	No	No	No	No	unique
A280R_peak_91194c	Yes	No	No	No	No	unique
A110R_peak_45156d	Yes	No	No	No	No	unique
A240R_peak_22983	Yes	No	No	No	No	unique
A110R_peak_33132c	Yes	No	No	No	No	unique
A269R_peak_7720a	Yes	No	No	No	No	unique
A110R_peak_45852d	Yes	No	No	No	No	unique
A273R_peak_27701b	Yes	No	No	No	No	unique
A350R_peak_109093	Yes	No	No	No	No	unique
A273R_peak_45813b	Yes	No	No	No	No	unique
A260R_peak_37469c	Yes	No	No	No	No	unique
A273R_peak_130304a	Yes	No	No	No	No	unique
A280D_peak_2040	Yes	No	No	No	No	unique
A100R_peak_11698	Yes	No	No	No	No	unique
A240D_peak_90967d	Yes	No	No	No	No	unique
A273R_peak_55017a	Yes	No	No	No	No	unique
A278R_1_peak_60533a	Yes	No	No	No	No	unique
A289RR_peak_11906c	Yes	No	No	No	No	unique
A472D_peak_92090d	Yes	No	No	No	No	unique
A260R_peak_16363b	Yes	No	No	No	No	unique
A237RR_peak_13195a	Yes	No	No	No	No	unique
A110R_peak_9162b	Yes	No	No	No	No	unique
A273R_peak_45813l	Yes	No	No	No	No	unique
A110R_peak_30091b	Yes	No	No	No	No	unique
A192D_peak_58581	Yes	No	No	No	No	unique
A260R_peak_67060f	Yes	No	No	No	No	unique
A240R_peak_41061	Yes	No	No	No	No	unique
A259RR_1_lib_peak_14006b	Yes	No	No	No	No	unique
A409D_peak_88340b	Yes	No	No	No	No	unique
A240R_peak_1450a	Yes	No	No	No	No	unique
A273R_peak_67798a	Yes	No	No	No	No	unique
A450R_peak_48492a	Yes	No	No	No	No	unique
A273R_peak_60888d	Yes	No	No	No	No	unique
A419R_peak_59282b	Yes	No	No	No	No	unique
A110R_peak_56212c	Yes	No	No	No	No	unique
A110R_peak_63898a	Yes	No	No	No	No	unique
A110R_peak_25354b	Yes	No	No	No	No	unique
A148R_peak_116737a	Yes	No	No	No	No	unique
A110R_peak_15683a	Yes	No	No	No	No	unique
A110R_peak_39018b	Yes	No	No	No	No	unique
A273R_peak_52883a	Yes	No	No	No	No	unique
A280R_peak_109719b	Yes	No	No	No	No	unique
A240D_peak_43892d	Yes	No	No	No	No	unique
A451D_peak_54450a	Yes	No	No	No	No	unique
A197D_peak_748a	Yes	No	No	No	No	unique
A226R_peak_11720a	Yes	No	No	No	No	unique
A390R_1_lib_peak_32514b	Yes	No	No	No	No	unique
A473R_peak_88579b	Yes	No	No	No	No	unique
A429D_peak_69171a	Yes	No	No	No	No	unique
A110R_peak_58693a	Yes	No	No	No	No	unique
A110R_peak_213a	Yes	No	No	No	No	unique
A110R_peak_33894b	Yes	No	No	No	No	unique
A226R_peak_106366	Yes	No	No	No	No	unique
A273R_peak_60494b	Yes	No	No	No	No	unique
A450R_peak_29051	Yes	No	No	No	No	unique
A273R_peak_66144a	Yes	No	No	No	No	unique
A240R_peak_49735	Yes	No	No	No	No	unique
A192R_peak_127594	Yes	No	No	No	No	unique
A292R_peak_135997	Yes	No	No	No	No	unique
A374D_peak_55542b	Yes	No	No	No	No	unique
A273R_peak_52836b	Yes	No	No	No	No	unique
A350R_peak_72445a	Yes	No	No	No	No	unique
A192D_peak_63320	Yes	No	No	No	No	unique
A273R_peak_116153b	Yes	No	No	No	No	unique
A273R_peak_31995b	Yes	No	No	No	No	unique
A110R_peak_56668b	Yes	No	No	No	No	unique
A237RR_peak_65192a	Yes	No	No	No	No	unique
A273R_peak_8927a	Yes	No	No	No	No	unique
A284R_peak_77478a	Yes	No	No	No	No	unique
A292R_peak_417a	Yes	No	No	No	No	unique
A385R_peak_42389a	Yes	No	No	No	No	unique
A374D_peak_1321b	Yes	No	No	No	No	unique
A213L_peak_31858b	Yes	No	No	No	No	unique
A273R_peak_106473a	Yes	No	No	No	No	unique
A110R_peak_3428b	Yes	No	No	No	No	unique
A110R_peak_58975a	Yes	No	No	No	No	unique
A110R_peak_73860b	Yes	No	No	No	No	unique
A273R_peak_128539c	Yes	No	No	No	No	unique
A409D_peak_91433b	Yes	No	No	No	No	unique
A273R_peak_20181b	Yes	No	No	No	No	unique
A129D_1_lib_peak_40389c	Yes	No	No	No	No	unique
A273R_peak_67262b	Yes	No	No	No	No	unique
A240R_peak_133323d	Yes	No	No	No	No	unique
A463R_peak_95531b	Yes	No	No	No	No	unique
A409D_peak_78615a	Yes	No	No	No	No	unique
A110R_peak_83760c	Yes	No	No	No	No	unique
A240R_peak_73950b	Yes	No	No	No	No	unique
A110R_peak_18344a	Yes	No	No	No	No	unique
A259RR_1_lib_peak_13999	Yes	No	No	No	No	unique
A226R_peak_110938	Yes	No	No	No	No	unique
A226R_peak_39003c	Yes	No	No	No	No	unique
A198R_peak_83814b	Yes	No	No	No	No	unique
A269R_peak_24068b	Yes	No	No	No	No	unique
A280R_peak_200d	Yes	No	No	No	No	unique
A292R_peak_45186a	Yes	No	No	No	No	unique
A390R_1_lib_peak_55271	Yes	No	No	No	No	unique
A280D_peak_141573	Yes	No	No	No	No	unique
A409D_peak_15837a	Yes	No	No	No	No	unique
A374D_peak_78125	Yes	No	No	No	No	unique
A374D_peak_78137d	Yes	No	No	No	No	unique
A409D_peak_91275b	Yes	No	No	No	No	unique
A110R_peak_70166h	Yes	No	No	No	No	unique
A280R_peak_109805b	Yes	No	No	No	No	unique
A260R_peak_50589g	Yes	No	No	No	No	unique
A374D_peak_91722c	Yes	No	No	No	No	unique
A280R_peak_63169b	Yes	No	No	No	No	unique
A192R_peak_81725c	Yes	No	No	No	No	unique
A280R_peak_44952d	Yes	No	No	No	No	unique
A106D_peak_72424b	Yes	No	No	No	No	unique
A110R_peak_55861g	Yes	No	No	No	No	unique
A260R_peak_53945i	Yes	No	No	No	No	unique
A273R_peak_133331a	Yes	No	No	No	No	unique
A273R_peak_62042c	Yes	No	No	No	No	unique
A429D_peak_62199	Yes	No	No	No	No	unique
A475D_peak_30780	Yes	No	No	No	No	unique
A450R_peak_74844a	Yes	No	No	No	No	unique
A150R_peak_73107	Yes	No	No	No	No	unique
A273R_peak_117079	Yes	No	No	No	No	unique
A280R_peak_102017c	Yes	No	No	No	No	unique
A455R1_1_lib_peak_78532a	Yes	No	No	No	No	unique
A259RR_1_lib_peak_22817c	Yes	No	No	No	No	unique
A273R_peak_83451b	Yes	No	No	No	No	unique
A429D_peak_104032	Yes	No	No	No	No	unique
A110R_peak_43599b	Yes	No	No	No	No	unique
A118R_peak_48798	Yes	No	No	No	No	unique
A233D_peak_80726c	Yes	No	No	No	No	unique
A273R_peak_133235b	Yes	No	No	No	No	unique
A280D_peak_48356	Yes	No	No	No	No	unique
A429D_peak_64368dn	Yes	No	No	No	No	unique
A260R_peak_381d	Yes	No	No	No	No	unique
A273R_peak_58769b	Yes	No	No	No	No	unique
A414D_peak_40166c	Yes	No	No	No	No	unique
A233D_peak_86120c	Yes	No	No	No	No	unique
A116R_peak_50639a	Yes	No	No	No	No	unique
A390D_peak_60398	Yes	No	No	No	No	unique
A273R_peak_67544b	Yes	No	No	No	No	unique
A110R_peak_62987	Yes	No	No	No	No	unique
A100R_peak_92701	Yes	No	No	No	No	unique
A292R_peak_32974d	Yes	No	No	No	No	unique
A213L_peak_89907a	Yes	No	No	No	No	unique
A110R_peak_60780a	Yes	No	No	No	No	unique
A260R_peak_76323a	Yes	No	No	No	No	unique
A409D_peak_94858	Yes	No	No	No	No	unique
A240D_peak_91545b	Yes	No	No	No	No	unique
A100R_peak_62746k	Yes	No	No	No	No	unique
A409D_peak_40787	Yes	No	No	No	No	unique
A273R_peak_94294	Yes	No	No	No	No	unique
A110R_peak_11342b	Yes	No	No	No	No	unique
A110R_peak_73903a	Yes	No	No	No	No	unique
A192D_peak_67376c	Yes	No	No	No	No	unique
A280D_peak_135229	Yes	No	No	No	No	unique
A409D_peak_56780b	Yes	No	No	No	No	unique
A273R_peak_53977	Yes	No	No	No	No	unique
A429D_peak_46504d	Yes	No	No	No	No	unique
A292R_peak_11487b	Yes	No	No	No	No	unique
A100R_peak_38914b	Yes	No	No	No	No	unique
A121R_peak_51746b	Yes	No	No	No	No	unique
A192D_peak_102170b	Yes	No	No	No	No	unique
A273R_peak_129674d	Yes	No	No	No	No	unique
A419R_peak_134259a	Yes	No	No	No	No	unique
A198D_peak_62647b	Yes	No	No	No	No	unique
A273R_peak_35094a	Yes	No	No	No	No	unique
A409D_peak_107863	Yes	No	No	No	No	unique
A419R_peak_56496a	Yes	No	No	No	No	unique
A463R_peak_46218b	Yes	No	No	No	No	unique
A110R_peak_54562	Yes	No	No	No	No	unique
A273R_peak_8093a	Yes	No	No	No	No	unique
A389R1_1_lib_peak_9867	Yes	No	No	No	No	unique
A110R_peak_32542a	Yes	No	No	No	No	unique
A425D_peak_39498a	Yes	No	No	No	No	unique
A226R_peak_749a	Yes	No	No	No	No	unique
A273R_peak_3883b	Yes	No	No	No	No	unique
A110R_peak_18901	Yes	No	No	No	No	unique
A260R_peak_42163b	Yes	No	No	No	No	unique
A278R_1_peak_41480e	Yes	No	No	No	No	unique
A269R_peak_26523	Yes	No	No	No	No	unique
A110R_peak_10990b	Yes	No	No	No	No	unique
A110R_peak_60323	Yes	No	No	No	No	unique
A240D_peak_82281f	Yes	No	No	No	No	unique
A350R_peak_38144	Yes	No	No	No	No	unique
A374D_peak_90376h	Yes	No	No	No	No	unique
A409D_peak_70614d	Yes	No	No	No	No	unique
A110R_peak_66181	Yes	No	No	No	No	unique
A240D_peak_43672b	Yes	No	No	No	No	unique
A429D_peak_46607	Yes	No	No	No	No	unique
A455R1_1_lib_peak_29786c	Yes	No	No	No	No	unique
A213L_peak_110541a	Yes	No	No	No	No	unique
A110R_peak_6772b	Yes	No	No	No	No	unique
A116R_peak_81062d	Yes	No	No	No	No	unique
A273R_peak_12076b	Yes	No	No	No	No	unique
A374D_peak_86347d	Yes	No	No	No	No	unique
A240R_peak_40829c	Yes	No	No	No	No	unique
A374D_peak_36969a	Yes	No	No	No	No	unique
A197R_peak_42376b	Yes	No	No	No	No	unique
A240R_peak_50745a	Yes	No	No	No	No	unique
A273R_peak_13801a	Yes	No	No	No	No	unique
A289RR_peak_13253b	Yes	No	No	No	No	unique
A419R_peak_124896a	Yes	No	No	No	No	unique
A477R_peak_43603k	Yes	No	No	No	No	unique
A273R_peak_100172	Yes	No	No	No	No	unique
A455R1_1_lib_peak_13847a	Yes	No	No	No	No	unique
A273R_peak_85634b	Yes	No	No	No	No	unique
A284R_peak_87145	Yes	No	No	No	No	unique
A350R_peak_63770	Yes	No	No	No	No	unique
A240R_peak_63726b	Yes	No	No	No	No	unique
A273R_peak_86005b	Yes	No	No	No	No	unique
A260R_peak_67920	Yes	No	No	No	No	unique
A262R_peak_89184	Yes	No	No	No	No	unique
A273R_peak_50649a	Yes	No	No	No	No	unique
A273R_peak_9382b	Yes	No	No	No	No	unique
A110R_peak_32545a	Yes	No	No	No	No	unique
A292R_peak_73381a	Yes	No	No	No	No	unique
A237RR_peak_47033	Yes	No	No	No	No	unique
A455R1_1_lib_peak_28537a	Yes	No	No	No	No	unique
A273R_peak_39525b	Yes	No	No	No	No	unique
A423D_peak_63867	Yes	No	No	No	No	unique
A425D_peak_83944b	Yes	No	No	No	No	unique
A455R1_1_lib_peak_10928b	Yes	No	No	No	No	unique
A100R_peak_89398b	Yes	No	No	No	No	unique
A273R_peak_32165c	Yes	No	No	No	No	unique
A390R_1_lib_peak_27899c	Yes	No	No	No	No	unique
A419R_peak_98806c	Yes	No	No	No	No	unique
A273R_peak_94764b	Yes	No	No	No	No	unique
A110R_peak_92286	Yes	No	No	No	No	unique
A226R_peak_66115b	Yes	No	No	No	No	unique
A273R_peak_40270a	Yes	No	No	No	No	unique
A273R_peak_62874b	Yes	No	No	No	No	unique
A150R_peak_48217a	Yes	No	No	No	No	unique
A155RR_peak_51459b	Yes	No	No	No	No	unique
A385R_peak_13883a	Yes	No	No	No	No	unique
A110R_peak_23016	Yes	No	No	No	No	unique
A237RR_peak_101264b	Yes	No	No	No	No	unique
A110R_peak_83830a	Yes	No	No	No	No	unique
A423D_peak_31613	Yes	No	No	No	No	unique
A121R_peak_104399a	Yes	No	No	No	No	unique
A273R_peak_22715a	Yes	No	No	No	No	unique
A273R_peak_105778	Yes	No	No	No	No	unique
A273R_peak_122352b	Yes	No	No	No	No	unique
A110R_peak_82579a	Yes	No	No	No	No	unique
A350R_peak_33268a	Yes	No	No	No	No	unique
A150R_peak_56987	Yes	No	No	No	No	unique
A350R_peak_49412b	Yes	No	No	No	No	unique
A455R1_1_lib_peak_44351	Yes	No	No	No	No	unique
A173R_peak_178785	Yes	No	No	No	No	unique
A213L_peak_123684b	Yes	No	No	No	No	unique
A292R_peak_34232	Yes	No	No	No	No	unique
A150R_peak_81937a	Yes	No	No	No	No	unique
A463R_peak_63885f	Yes	No	No	No	No	unique
A374D_peak_12846b	Yes	No	No	No	No	unique
A110R_peak_10054	Yes	No	No	No	No	unique
A269R_peak_107602b	Yes	No	No	No	No	unique
A226R_peak_37271a	Yes	No	No	No	No	unique
A110R_peak_973b	Yes	No	No	No	No	unique
A226R_peak_27330c	Yes	No	No	No	No	unique
A269R_peak_52781b	Yes	No	No	No	No	unique
A110R_peak_98118b	Yes	No	No	No	No	unique
A423D_peak_15933	Yes	No	No	No	No	unique
A192D_peak_9762	Yes	No	No	No	No	unique
A110R_peak_44016a	Yes	No	No	No	No	unique
A226R_peak_87224b	Yes	No	No	No	No	unique
A475D_peak_25425b	Yes	No	No	No	No	unique
A110R_peak_83237	Yes	No	No	No	No	unique
A233D_peak_91258c	Yes	No	No	No	No	unique
A110R_peak_70172	Yes	No	No	No	No	unique
A129R_peak_38579	Yes	No	No	No	No	unique
A273R_peak_76843b	Yes	No	No	No	No	unique
A110R_peak_1598	Yes	No	No	No	No	unique
A278R_1_peak_17034a	Yes	No	No	No	No	unique
A409D_peak_40761b	Yes	No	No	No	No	unique
A273R_peak_105579c	Yes	No	No	No	No	unique
A116R_peak_12034d	Yes	No	No	No	No	unique
A278R_1_peak_55173	Yes	No	No	No	No	unique
A110R_peak_88649b	Yes	No	No	No	No	unique
A273R_peak_11129a	Yes	No	No	No	No	unique
A429D_peak_104088b	Yes	No	No	No	No	unique
A129D_1_lib_peak_76093b	Yes	No	No	No	No	unique
A192D_peak_24417b	Yes	No	No	No	No	unique
A292R_peak_93643b	Yes	No	No	No	No	unique
A273R_peak_133182b	Yes	No	No	No	No	unique
A273R_peak_51106c	Yes	No	No	No	No	unique
A100R_peak_32034b	Yes	No	No	No	No	unique
A273R_peak_48649a	Yes	No	No	No	No	unique
A273R_peak_49833b	Yes	No	No	No	No	unique
A192R_peak_10239b	Yes	No	No	No	No	unique
A121R_peak_85279	Yes	No	No	No	No	unique
A280D_peak_28760	Yes	No	No	No	No	unique
A419R_peak_41360b	Yes	No	No	No	No	unique
A259RR_1_lib_peak_17927a	Yes	No	No	No	No	unique
A110R_peak_63900a	Yes	No	No	No	No	unique
A273R_peak_50049b	Yes	No	No	No	No	unique
A451D_peak_27683a	Yes	No	No	No	No	unique
A157R_peak_55425	Yes	No	No	No	No	unique
A450R_peak_67256b	Yes	No	No	No	No	unique
A237RR_peak_115446g	Yes	No	No	No	No	unique
A260R_peak_84533a	Yes	No	No	No	No	unique
A260R_peak_46590	Yes	No	No	No	No	unique
A409D_peak_46120a	Yes	No	No	No	No	unique
A472D_peak_88208	Yes	No	No	No	No	unique
A213L_peak_15863a	Yes	No	No	No	No	unique
A260R_peak_143d	Yes	No	No	No	No	unique
A260R_peak_69557bf	Yes	No	No	No	No	unique
A226R_peak_37113a	Yes	No	No	No	No	unique
A477R_peak_57281	Yes	No	No	No	No	unique
A237RR_peak_649a	Yes	No	No	No	No	unique
A273R_peak_31639a	Yes	No	No	No	No	unique
A116R_peak_28811a	Yes	No	No	No	No	unique
A240R_peak_97541	Yes	No	No	No	No	unique
A374D_peak_15700bd	Yes	No	No	No	No	unique
A401D_peak_3000b	Yes	No	No	No	No	unique
A422R_peak_46813a	Yes	No	No	No	No	unique
A450R_peak_30143a	Yes	No	No	No	No	unique
A226R_peak_16773a	Yes	No	No	No	No	unique
A273R_peak_57235	Yes	No	No	No	No	unique
A385R_peak_38962c	Yes	No	No	No	No	unique
A129D_1_lib_peak_32254c	Yes	No	No	No	No	unique
A273R_peak_67810a	Yes	No	No	No	No	unique
A110R_peak_25512b	Yes	No	No	No	No	unique
A273R_peak_76885b	Yes	No	No	No	No	unique
A173R_peak_78699a	Yes	No	No	No	No	unique
A273R_peak_52878b	Yes	No	No	No	No	unique
A237RR_peak_156a	Yes	No	No	No	No	unique
A192R_peak_133245b	Yes	No	No	No	No	unique
A228R_1_lib_peak_6614a	Yes	No	No	No	No	unique
A260R_peak_105992a	Yes	No	No	No	No	unique
A409D_peak_63627b	Yes	No	No	No	No	unique
A455R1_1_lib_peak_15579	Yes	No	No	No	No	unique
A148R_peak_26605a	Yes	No	No	No	No	unique
A226R_peak_8376	Yes	No	No	No	No	unique
A260R_peak_69714a	Yes	No	No	No	No	unique
A110R_peak_19347	Yes	No	No	No	No	unique
A118R_peak_44478g	Yes	No	No	No	No	unique
A450R_peak_74182b	Yes	No	No	No	No	unique
A273R_peak_60533a	Yes	No	No	No	No	unique
A273R_peak_71473a	Yes	No	No	No	No	unique
A273R_peak_116105b	Yes	No	No	No	No	unique
A273R_peak_41089a	Yes	No	No	No	No	unique
A284R_peak_76426g	Yes	No	No	No	No	unique
A260R_peak_77210b	Yes	No	No	No	No	unique
A273R_peak_45843e	Yes	No	No	No	No	unique
A198R_peak_34266d	Yes	No	No	No	No	unique
A110R_peak_99752	Yes	No	No	No	No	unique
A455R1_1_lib_peak_371a	Yes	No	No	No	No	unique
A233D_peak_31940d	Yes	No	No	No	No	unique
A226R_peak_46144	Yes	No	No	No	No	unique
A273R_peak_4500b	Yes	No	No	No	No	unique
A419R_peak_96188b	Yes	No	No	No	No	unique
A110R_peak_9846a	Yes	No	No	No	No	unique
A260R_peak_29591i	Yes	No	No	No	No	unique
A100R_peak_105213	Yes	No	No	No	No	unique
A118R_peak_22397	Yes	No	No	No	No	unique
A260R_peak_33057	Yes	No	No	No	No	unique
A350R_peak_59995	Yes	No	No	No	No	unique
A213L_peak_10301b	Yes	No	No	No	No	unique
A237RR_peak_39493a	Yes	No	No	No	No	unique
A409D_peak_34802	Yes	No	No	No	No	unique
A475D_peak_22109d	Yes	No	No	No	No	unique
A148R_peak_41854a	Yes	No	No	No	No	unique
A110R_peak_35062b	Yes	No	No	No	No	unique
A110R_peak_88649d	Yes	No	No	No	No	unique
A110R_peak_37226a	Yes	No	No	No	No	unique
A292R_peak_117498b	Yes	No	No	No	No	unique
A374D_peak_83655	Yes	No	No	No	No	unique
A455R1_1_lib_peak_60431a	Yes	No	No	No	No	unique
A110R_peak_59190	Yes	No	No	No	No	unique
A100R_peak_10998	Yes	No	No	No	No	unique
A273R_peak_85152g	Yes	No	No	No	No	unique
A385R_peak_15751b	Yes	No	No	No	No	unique
A273R_peak_12526b	Yes	No	No	No	No	unique
A475D_peak_15451b	Yes	No	No	No	No	unique
A417D_peak_28357	Yes	No	No	No	No	unique
A273R_peak_9382e	Yes	No	No	No	No	unique
A110R_peak_70660c	Yes	No	No	No	No	unique
A292R_peak_45177b	Yes	No	No	No	No	unique
A385R_peak_72788a	Yes	No	No	No	No	unique
A148R_peak_70349c	Yes	No	No	No	No	unique
A273R_peak_12407d	Yes	No	No	No	No	unique
A273R_peak_10926a	Yes	No	No	No	No	unique
A173R_peak_100749b	Yes	No	No	No	No	unique
A273R_peak_57969b	Yes	No	No	No	No	unique
A273R_peak_41241b	Yes	No	No	No	No	unique
A110R_peak_69234	Yes	No	No	No	No	unique
A374D_peak_39060	Yes	No	No	No	No	unique
A240D_peak_77790b	Yes	No	No	No	No	unique
A110R_peak_99451a	Yes	No	No	No	No	unique
A192D_peak_22726	Yes	No	No	No	No	unique
A280R_peak_79110a	Yes	No	No	No	No	unique
A409D_peak_70062a	Yes	No	No	No	No	unique
A273R_peak_13986b	Yes	No	No	No	No	unique
A110R_peak_99287a	Yes	No	No	No	No	unique
A240R_peak_51303c	Yes	No	No	No	No	unique
A240R_peak_77b	Yes	No	No	No	No	unique
A273R_peak_118421d	Yes	No	No	No	No	unique
A374D_peak_65348c	Yes	No	No	No	No	unique
A496R_peak_103249	Yes	No	No	No	No	unique
A409D_peak_63201a	Yes	No	No	No	No	unique
A273R_peak_48348a	Yes	No	No	No	No	unique
A374D_peak_65655a	Yes	No	No	No	No	unique
A374D_peak_47545	Yes	No	No	No	No	unique
A390R_1_lib_peak_31424	Yes	No	No	No	No	unique
A259RR_1_lib_peak_41380e	Yes	No	No	No	No	unique
A477R_peak_77776b	Yes	No	No	No	No	unique
A385R_peak_37896a	Yes	No	No	No	No	unique
A110R_peak_9450d	Yes	No	No	No	No	unique
A260R_peak_69714f	Yes	No	No	No	No	unique
A260R_peak_73028d	Yes	No	No	No	No	unique
A273R_peak_58358c	Yes	No	No	No	No	unique
A273R_peak_76901a	Yes	No	No	No	No	unique
A150R_peak_1361a	Yes	No	No	No	No	unique
A150R_peak_25915a	Yes	No	No	No	No	unique
A226R_peak_11740b	Yes	No	No	No	No	unique
A226R_peak_68267b	Yes	No	No	No	No	unique
A240R_peak_82513b	Yes	No	No	No	No	unique
A409D_peak_94554a	Yes	No	No	No	No	unique
A475D_peak_31355a	Yes	No	No	No	No	unique
A259RR_1_lib_peak_18934	Yes	No	No	No	No	unique
A240R_peak_4112b	Yes	No	No	No	No	unique
A419R_peak_24899	Yes	No	No	No	No	unique
A148R_peak_41849b	Yes	No	No	No	No	unique
A237RR_peak_38069b	Yes	No	No	No	No	unique
A110R_peak_6750a	Yes	No	No	No	No	unique
A110R_peak_78424	Yes	No	No	No	No	unique
A419R_peak_67886c	Yes	No	No	No	No	unique
A240D_peak_38631a	Yes	No	No	No	No	unique
A198R_peak_58918c	Yes	No	No	No	No	unique
A226R_peak_70408	Yes	No	No	No	No	unique
A110R_peak_21949a	Yes	No	No	No	No	unique
A292R_peak_42044	Yes	No	No	No	No	unique
A259RR_1_lib_peak_9480	Yes	No	No	No	No	unique
A121R_peak_16766c	Yes	No	No	No	No	unique
A273R_peak_31627	Yes	No	No	No	No	unique
A240R_peak_87776a	Yes	No	No	No	No	unique
A273R_peak_1121a	Yes	No	No	No	No	unique
A273R_peak_17185c	Yes	No	No	No	No	unique
A273R_peak_49738b	Yes	No	No	No	No	unique
A240D_peak_54689b	Yes	No	No	No	No	unique
A240D_peak_92927a	Yes	No	No	No	No	unique
A110R_peak_75198	Yes	No	No	No	No	unique
A110R_peak_97890c	Yes	No	No	No	No	unique
A173R_peak_42681b	Yes	No	No	No	No	unique
A259RR_1_lib_peak_36624b	Yes	No	No	No	No	unique
A260R_peak_44961b	Yes	No	No	No	No	unique
A273R_peak_20153a	Yes	No	No	No	No	unique
A273R_peak_32004b	Yes	No	No	No	No	unique
A429D_peak_27539b	Yes	No	No	No	No	unique
A260R_peak_15906	Yes	No	No	No	No	unique
A280R_peak_96119	Yes	No	No	No	No	unique
A273R_peak_45846	Yes	No	No	No	No	unique
A260R_peak_51354a	Yes	No	No	No	No	unique
A260R_peak_71818a	Yes	No	No	No	No	unique
A374D_peak_30921c	Yes	No	No	No	No	unique
A419R_peak_137381a	Yes	No	No	No	No	unique
A110R_peak_1757c	Yes	No	No	No	No	unique
A269R_peak_10072	Yes	No	No	No	No	unique
A110R_peak_93448b	Yes	No	No	No	No	unique
A110R_peak_20256a	Yes	No	No	No	No	unique
A278R_1_peak_29887a	Yes	No	No	No	No	unique
A198D_peak_44181a	Yes	No	No	No	No	unique
A260R_peak_68b	Yes	No	No	No	No	unique
A260R_peak_27065d	Yes	No	No	No	No	unique
A414D_peak_56319i	Yes	No	No	No	No	unique
A192R_peak_48631b	Yes	No	No	No	No	unique
A226R_peak_70732b	Yes	No	No	No	No	unique
A273R_peak_20116b	Yes	No	No	No	No	unique
A110R_peak_69552c	Yes	No	No	No	No	unique
A226R_peak_87165d	Yes	No	No	No	No	unique
A121R_peak_93783c	Yes	No	No	No	No	unique
A213L_peak_105167	Yes	No	No	No	No	unique
A374D_peak_21856c	Yes	No	No	No	No	unique
A262R_peak_81372f	Yes	No	No	No	No	unique
A116R_peak_38977a	Yes	No	No	No	No	unique
A192R_peak_74599b	Yes	No	No	No	No	unique
A269R_peak_48339b	Yes	No	No	No	No	unique
A273R_peak_64707b	Yes	No	No	No	No	unique
A280R_peak_105587d	Yes	No	No	No	No	unique
A409D_peak_71696a	Yes	No	No	No	No	unique
A273R_peak_65602b	Yes	No	No	No	No	unique
A475D_peak_33479	Yes	No	No	No	No	unique
A419R_peak_50006a	Yes	No	No	No	No	unique
A390R_1_lib_peak_60519b	Yes	No	No	No	No	unique
A237RR_peak_116044b	Yes	No	No	No	No	unique
A240R_peak_41087a	Yes	No	No	No	No	unique
A475D_peak_38706d	Yes	No	No	No	No	unique
A110R_peak_37006e	Yes	No	No	No	No	unique
A233R_peak_9802a	Yes	No	No	No	No	unique
A259RR_1_lib_peak_27815	Yes	No	No	No	No	unique
A374D_peak_79311b	Yes	No	No	No	No	unique
A472D_peak_61745	Yes	No	No	No	No	unique
A273R_peak_50305a	Yes	No	No	No	No	unique
A273R_peak_100187b	Yes	No	No	No	No	unique
A450R_peak_65770	Yes	No	No	No	No	unique
A226R_peak_1586d	Yes	No	No	No	No	unique
A233R_peak_26478c	Yes	No	No	No	No	unique
A429D_peak_39558d	Yes	No	No	No	No	unique
A385R_peak_13295	Yes	No	No	No	No	unique
A273R_peak_38250a	Yes	No	No	No	No	unique
A226R_peak_82393a	Yes	No	No	No	No	unique
A148R_peak_438	Yes	No	No	No	No	unique
A150R_peak_31789	Yes	No	No	No	No	unique
A280D_peak_131	Yes	No	No	No	No	unique
A429D_peak_62839b	Yes	No	No	No	No	unique
A269R_peak_37727a	Yes	No	No	No	No	unique
A110R_peak_37863	Yes	No	No	No	No	unique
A292R_peak_37566b	Yes	No	No	No	No	unique
A374D_peak_370c	Yes	No	No	No	No	unique
A390R_1_lib_peak_38189	Yes	No	No	No	No	unique
A226R_peak_70690b	Yes	No	No	No	No	unique
A110R_peak_55809	Yes	No	No	No	No	unique
A273R_peak_47422b	Yes	No	No	No	No	unique
A374D_peak_42232k	Yes	No	No	No	No	unique
A280R_peak_1918e	Yes	No	No	No	No	unique
A273R_peak_57698	Yes	No	No	No	No	unique
A260R_peak_109828a	Yes	No	No	No	No	unique
A273R_peak_94797a	Yes	No	No	No	No	unique
A425D_peak_7036a	Yes	No	No	No	No	unique
A129R_peak_65082b	Yes	No	No	No	No	unique
A273R_peak_95198a	Yes	No	No	No	No	unique
A280D_peak_105566	Yes	No	No	No	No	unique
A192D_peak_67599b	Yes	No	No	No	No	unique
A273R_peak_21125b	Yes	No	No	No	No	unique
A455R1_1_lib_peak_55475	Yes	No	No	No	No	unique
A198R_peak_111209b	Yes	No	No	No	No	unique
A473R_peak_45043e	Yes	No	No	No	No	unique
A110R_peak_14151d	Yes	No	No	No	No	unique
A110R_peak_85953	Yes	No	No	No	No	unique
A121R_peak_71436a	Yes	No	No	No	No	unique
A100R_peak_94986g	Yes	No	No	No	No	unique
A273R_peak_45629b	Yes	No	No	No	No	unique
A110R_peak_83210	Yes	No	No	No	No	unique
A262R_peak_91853a	Yes	No	No	No	No	unique
A226R_peak_93572c	Yes	No	No	No	No	unique
A350R_peak_44019c	Yes	No	No	No	No	unique
A260R_peak_36775	Yes	No	No	No	No	unique
A496R_peak_41306	Yes	No	No	No	No	unique
A374D_peak_41683	Yes	No	No	No	No	unique
A273R_peak_126597	Yes	No	No	No	No	unique
A273R_peak_56454c	Yes	No	No	No	No	unique
A121R_peak_53526a	Yes	No	No	No	No	unique
A150D_1_peak_88642b	Yes	No	No	No	No	unique
A262R_peak_89183a	Yes	No	No	No	No	unique
A409D_peak_27619f	Yes	No	No	No	No	unique
A228R_1_lib_peak_50652a	Yes	No	No	No	No	unique
A401D_peak_7385	Yes	No	No	No	No	unique
A110R_peak_34812	Yes	No	No	No	No	unique
A409D_peak_38688b	Yes	No	No	No	No	unique
A110R_peak_46125a	Yes	No	No	No	No	unique
A240D_peak_79969a	Yes	No	No	No	No	unique
A350R_peak_11142b	Yes	No	No	No	No	unique
A110R_peak_929a	Yes	No	No	No	No	unique
A425D_peak_21376a	Yes	No	No	No	No	unique
A273R_peak_100098c	Yes	No	No	No	No	unique
A273R_peak_124436b	Yes	No	No	No	No	unique
A292R_peak_36425a	Yes	No	No	No	No	unique
A110R_peak_19334b	Yes	No	No	No	No	unique
A226R_peak_68868	Yes	No	No	No	No	unique
A374D_peak_90185d	Yes	No	No	No	No	unique
A262R_peak_77636a	Yes	No	No	No	No	unique
A110R_peak_37051a	Yes	No	No	No	No	unique
A273R_peak_124004a	Yes	No	No	No	No	unique
A284R_peak_117114	Yes	No	No	No	No	unique
A409D_peak_12480d	Yes	No	No	No	No	unique
A110R_peak_99332b	Yes	No	No	No	No	unique
A273R_peak_119661b	Yes	No	No	No	No	unique
A228R_1_lib_peak_41124c	Yes	No	No	No	No	unique
A350R_peak_37467	Yes	No	No	No	No	unique
A374D_peak_65308	Yes	No	No	No	No	unique
A409D_peak_47115b	Yes	No	No	No	No	unique
A240R_peak_78906b	Yes	No	No	No	No	unique
A273R_peak_63653p	Yes	No	No	No	No	unique
A273R_peak_99604b	Yes	No	No	No	No	unique
A233D_peak_25744b	Yes	No	No	No	No	unique
A110R_peak_57438a	Yes	No	No	No	No	unique
A409D_peak_53772a	Yes	No	No	No	No	unique
A100R_peak_10610a	Yes	No	No	No	No	unique
A110R_peak_31590b	Yes	No	No	No	No	unique
A429D_peak_85058b	Yes	No	No	No	No	unique
A374D_peak_39977	Yes	No	No	No	No	unique
A409D_peak_41247c	Yes	No	No	No	No	unique
A273R_peak_321b	Yes	No	No	No	No	unique
A278R_1_peak_52588b	Yes	No	No	No	No	unique
A374D_peak_55784b	Yes	No	No	No	No	unique
A110R_peak_61905b	Yes	No	No	No	No	unique
A280R_peak_53881b	Yes	No	No	No	No	unique
A389R1_1_lib_peak_59145	Yes	No	No	No	No	unique
A233R_peak_70315d	Yes	No	No	No	No	unique
A292R_peak_26319d	Yes	No	No	No	No	unique
A390R_1_lib_peak_21763c	Yes	No	No	No	No	unique
A273R_peak_60837a	Yes	No	No	No	No	unique
A100R_peak_67671	Yes	No	No	No	No	unique
A390R_1_lib_peak_12861	Yes	No	No	No	No	unique
A110R_peak_13331a	Yes	No	No	No	No	unique
A422R_peak_40702	Yes	No	No	No	No	unique
A389R1_1_lib_peak_30897	Yes	No	No	No	No	unique
A150D_1_peak_24596	Yes	No	No	No	No	unique
A374D_peak_55779c	Yes	No	No	No	No	unique
A110R_peak_34574c	Yes	No	No	No	No	unique
A273R_peak_19330b	Yes	No	No	No	No	unique
A226R_peak_83571b	Yes	No	No	No	No	unique
A477R_peak_55106c	Yes	No	No	No	No	unique
A110R_peak_14236a	Yes	No	No	No	No	unique
A259RR_1_lib_peak_44012	Yes	No	No	No	No	unique
A273R_peak_51525b	Yes	No	No	No	No	unique
A280R_peak_42707d	Yes	No	No	No	No	unique
A455R1_1_lib_peak_50542a	Yes	No	No	No	No	unique
A419R_peak_75015	Yes	No	No	No	No	unique
A409D_peak_60031b	Yes	No	No	No	No	unique
A269R_peak_107785a	Yes	No	No	No	No	unique
A472D_peak_50027a	Yes	No	No	No	No	unique
A273R_peak_36313a	Yes	No	No	No	No	unique
A198R_peak_52570	Yes	No	No	No	No	unique
A192R_peak_131568	Yes	No	No	No	No	unique
A273R_peak_20432a	Yes	No	No	No	No	unique
A409D_peak_69664d	Yes	No	No	No	No	unique
A259RR_1_lib_peak_48741a	Yes	No	No	No	No	unique
A100R_peak_39355	Yes	No	No	No	No	unique
A110R_peak_57454b	Yes	No	No	No	No	unique
A226R_peak_15936c	Yes	No	No	No	No	unique
A259RR_1_lib_peak_33324b	Yes	No	No	No	No	unique
A429D_peak_64154b	Yes	No	No	No	No	unique
A292R_peak_34218b	Yes	No	No	No	No	unique
A409D_peak_10860	Yes	No	No	No	No	unique
A454R_peak_22735d	Yes	No	No	No	No	unique
A110R_peak_67104	Yes	No	No	No	No	unique
A110R_peak_6962	Yes	No	No	No	No	unique
A240D_peak_110739d	Yes	No	No	No	No	unique
A273R_peak_46888	Yes	No	No	No	No	unique
A374D_peak_1071b	Yes	No	No	No	No	unique
A417D_peak_2785b	Yes	No	No	No	No	unique
A423D_peak_36269	Yes	No	No	No	No	unique
A273R_peak_64153b	Yes	No	No	No	No	unique
A269R_peak_66678e	Yes	No	No	No	No	unique
A273R_peak_79949a	Yes	No	No	No	No	unique
A273R_peak_27841a	Yes	No	No	No	No	unique
A110R_peak_10049b	Yes	No	No	No	No	unique
A226R_peak_110752	Yes	No	No	No	No	unique
A278R_1_peak_84441a	Yes	No	No	No	No	unique
A273R_peak_53859e	Yes	No	No	No	No	unique
A429D_peak_34434b	Yes	No	No	No	No	unique
A110R_peak_79514	Yes	No	No	No	No	unique
A451D_peak_15727b	Yes	No	No	No	No	unique
A110R_peak_34771	Yes	No	No	No	No	unique
A106D_peak_13495b	Yes	No	No	No	No	unique
A110R_peak_47597b	Yes	No	No	No	No	unique
A110R_peak_95167a	Yes	No	No	No	No	unique
A350R_peak_9994	Yes	No	No	No	No	unique
A409D_peak_953b	Yes	No	No	No	No	unique
A269R_peak_17224b	Yes	No	No	No	No	unique
A213L_peak_14055a	Yes	No	No	No	No	unique
A226R_peak_38452a	Yes	No	No	No	No	unique
A374D_peak_39309c	Yes	No	No	No	No	unique
A240D_peak_13740b	Yes	No	No	No	No	unique
A273R_peak_81555a	Yes	No	No	No	No	unique
A419D_peak_39855	Yes	No	No	No	No	unique
A192D_peak_74	Yes	No	No	No	No	unique
A198R_peak_1317a	Yes	No	No	No	No	unique
A429D_peak_7934b	Yes	No	No	No	No	unique
A389R1_1_lib_peak_42900b	Yes	No	No	No	No	unique
A450R_peak_85614b	Yes	No	No	No	No	unique
A237RR_peak_65385b	Yes	No	No	No	No	unique
A278D_peak_103687b	Yes	No	No	No	No	unique
A409D_peak_33350b	Yes	No	No	No	No	unique
A273R_peak_22361c	Yes	No	No	No	No	unique
A106D_peak_78040a	Yes	No	No	No	No	unique
A273R_peak_124001a	Yes	No	No	No	No	unique
A110R_peak_19277b	Yes	No	No	No	No	unique
A240R_peak_17771d	Yes	No	No	No	No	unique
A390R_1_lib_peak_19127	Yes	No	No	No	No	unique
A374D_peak_30946c	Yes	No	No	No	No	unique
A110R_peak_4588	Yes	No	No	No	No	unique
A110R_peak_3384b	Yes	No	No	No	No	unique
A110R_peak_61912	Yes	No	No	No	No	unique
A110R_peak_14178d	Yes	No	No	No	No	unique
A260R_peak_15712d	Yes	No	No	No	No	unique
A110R_peak_8132d	Yes	No	No	No	No	unique
A110R_peak_7722b	Yes	No	No	No	No	unique
A477R_peak_162	Yes	No	No	No	No	unique
A273R_peak_319b	Yes	No	No	No	No	unique
A273R_peak_8607c	Yes	No	No	No	No	unique
A414D_peak_78252a	Yes	No	No	No	No	unique
A260R_peak_32971f	Yes	No	No	No	No	unique
A260R_peak_79878a	Yes	No	No	No	No	unique
A374D_peak_87718	Yes	No	No	No	No	unique
A409D_peak_79305	Yes	No	No	No	No	unique
A110R_peak_24212b	Yes	No	No	No	No	unique
A260R_peak_64f	Yes	No	No	No	No	unique
A280R_peak_87875b	Yes	No	No	No	No	unique
A454R_peak_22843b	Yes	No	No	No	No	unique
A451D_peak_90210	Yes	No	No	No	No	unique
A273R_peak_113183a	Yes	No	No	No	No	unique
A374D_peak_56887b	Yes	No	No	No	No	unique
A390R_1_lib_peak_46345	Yes	No	No	No	No	unique
A110R_peak_64257a	Yes	No	No	No	No	unique
A450R_peak_67256a	Yes	No	No	No	No	unique
A273R_peak_112540c	Yes	No	No	No	No	unique
A454R_peak_23021b	Yes	No	No	No	No	unique
A110R_peak_26070	Yes	No	No	No	No	unique
A110R_peak_9441b	Yes	No	No	No	No	unique
A110R_peak_14229	Yes	No	No	No	No	unique
A237RR_peak_37682	Yes	No	No	No	No	unique
A226R_peak_70211b	Yes	No	No	No	No	unique
A475D_peak_52512a	Yes	No	No	No	No	unique
A110R_peak_44206	Yes	No	No	No	No	unique
A273R_peak_128366	Yes	No	No	No	No	unique
A110R_peak_36033b	Yes	No	No	No	No	unique
A118R_peak_38080d	Yes	No	No	No	No	unique
A155RR_peak_94155	Yes	No	No	No	No	unique
A259RR_1_lib_peak_59901h	Yes	No	No	No	No	unique
A273R_peak_61251b	Yes	No	No	No	No	unique
A273R_peak_95561b	Yes	No	No	No	No	unique
A278R_1_peak_245	Yes	No	No	No	No	unique
A419R_peak_5478a	Yes	No	No	No	No	unique
A110R_peak_7956	Yes	No	No	No	No	unique
A116R_peak_39986d	Yes	No	No	No	No	unique
A110R_peak_100194	Yes	No	No	No	No	unique
A192D_peak_14997	Yes	No	No	No	No	unique
A374D_peak_57243e	Yes	No	No	No	No	unique
A110R_peak_14751	Yes	No	No	No	No	unique
A273R_peak_38192b	Yes	No	No	No	No	unique
A280R_peak_28494	Yes	No	No	No	No	unique
A273R_peak_13946	Yes	No	No	No	No	unique
A197R_peak_82115b	Yes	No	No	No	No	unique
A419R_peak_43150	Yes	No	No	No	No	unique
A273R_peak_15767b	Yes	No	No	No	No	unique
A280D_peak_82627a	Yes	No	No	No	No	unique
A273R_peak_50706b	Yes	No	No	No	No	unique
A240R_peak_116269c	Yes	No	No	No	No	unique
A409D_peak_107514a	Yes	No	No	No	No	unique
A110R_peak_26501a	Yes	No	No	No	No	unique
A150R_peak_27205a	Yes	No	No	No	No	unique
A273R_peak_23396g	Yes	No	No	No	No	unique
A280R_peak_1117n	Yes	No	No	No	No	unique
A451D_peak_106919b	Yes	No	No	No	No	unique
A273R_peak_100289b	Yes	No	No	No	No	unique
A273R_peak_112546b	Yes	No	No	No	No	unique
A273R_peak_113483b	Yes	No	No	No	No	unique
A273R_peak_95633a	Yes	No	No	No	No	unique
A260R_peak_6944d	Yes	No	No	No	No	unique
A150R_peak_141194a	Yes	No	No	No	No	unique
A150R_peak_53324b	Yes	No	No	No	No	unique
A429D_peak_19980	Yes	No	No	No	No	unique
A273R_peak_46658a	Yes	No	No	No	No	unique
A110R_peak_11072	Yes	No	No	No	No	unique
A278D_peak_12626b	Yes	No	No	No	No	unique
A226R_peak_26479b	Yes	No	No	No	No	unique
A472D_peak_76570b	Yes	No	No	No	No	unique
A273R_peak_57221	Yes	No	No	No	No	unique
A273R_peak_67543b	Yes	No	No	No	No	unique
A390R_1_lib_peak_24313	Yes	No	No	No	No	unique
A409D_peak_75304b	Yes	No	No	No	No	unique
A110R_peak_22876	Yes	No	No	No	No	unique
A121R_peak_55136f	Yes	No	No	No	No	unique
A110R_peak_30773	Yes	No	No	No	No	unique
A110R_peak_91209	Yes	No	No	No	No	unique
A213L_peak_62381d	Yes	No	No	No	No	unique
A259RR_1_lib_peak_26171	Yes	No	No	No	No	unique
A273R_peak_20151d	Yes	No	No	No	No	unique
A390R_1_lib_peak_8851b	Yes	No	No	No	No	unique
A409D_peak_63822a	Yes	No	No	No	No	unique
A110R_peak_60880	Yes	No	No	No	No	unique
A228R_1_lib_peak_24018b	Yes	No	No	No	No	unique
A240D_peak_38655a	Yes	No	No	No	No	unique
A237RR_peak_101264a	Yes	No	No	No	No	unique
A213L_peak_16659c	Yes	No	No	No	No	unique
A273R_peak_108154a	Yes	No	No	No	No	unique
A110R_peak_28916	Yes	No	No	No	No	unique
A118R_peak_107133b	Yes	No	No	No	No	unique
A409D_peak_87898a	Yes	No	No	No	No	unique
A419R_peak_115320a	Yes	No	No	No	No	unique
A260R_peak_41874i	Yes	No	No	No	No	unique
A157R_peak_42021d	Yes	No	No	No	No	unique
A110R_peak_23965c	Yes	No	No	No	No	unique
A110D_peak_64069c	Yes	No	No	No	No	unique
A192D_peak_16007b	Yes	No	No	No	No	unique
A409D_peak_69587a	Yes	No	No	No	No	unique
A110R_peak_3421d	Yes	No	No	No	No	unique
A110R_peak_96858a	Yes	No	No	No	No	unique
A350R_peak_76967	Yes	No	No	No	No	unique
A240D_peak_81318a	Yes	No	No	No	No	unique
A240D_peak_82637d	Yes	No	No	No	No	unique
A192R_peak_142775b	Yes	No	No	No	No	unique
A260R_peak_35813c	Yes	No	No	No	No	unique
A110R_peak_88790b	Yes	No	No	No	No	unique
A273R_peak_23359	Yes	No	No	No	No	unique
A289RR_peak_33913n	Yes	No	No	No	No	unique
A260R_peak_79613b	Yes	No	No	No	No	unique
A110R_peak_70605c	Yes	No	No	No	No	unique
A475D_peak_89637d	Yes	No	No	No	No	unique
A110R_peak_88727	Yes	No	No	No	No	unique
A280D_peak_88805e	Yes	No	No	No	No	unique
A389R1_1_lib_peak_53130f	Yes	No	No	No	No	unique
A451D_peak_18592b	Yes	No	No	No	No	unique
A110R_peak_1207d	Yes	No	No	No	No	unique
A273R_peak_19974a	Yes	No	No	No	No	unique
A273R_peak_57693d	Yes	No	No	No	No	unique
A389R1_1_lib_peak_26338b	Yes	No	No	No	No	unique
A414D_peak_129713	Yes	No	No	No	No	unique
A419D_peak_70035c	Yes	No	No	No	No	unique
A477R_peak_57398a	Yes	No	No	No	No	unique
A390D_peak_60400a	Yes	No	No	No	No	unique
A240D_peak_78679b	Yes	No	No	No	No	unique
A269R_peak_64876	Yes	No	No	No	No	unique
A273R_peak_60706e	Yes	No	No	No	No	unique
A409D_peak_22321c	Yes	No	No	No	No	unique
A455R1_1_lib_peak_18823	Yes	No	No	No	No	unique
A262R_peak_18792a	Yes	No	No	No	No	unique
A240R_peak_78074c	Yes	No	No	No	No	unique
A240R_peak_116044	Yes	No	No	No	No	unique
A450R_peak_74095b	Yes	No	No	No	No	unique
A273R_peak_86228e	Yes	No	No	No	No	unique
A173R_peak_54861f	Yes	No	No	No	No	unique
A273R_peak_29184a	Yes	No	No	No	No	unique
A129D_1_lib_peak_78759	Yes	No	No	No	No	unique
A110R_peak_1096a	Yes	No	No	No	No	unique
A110R_peak_28955a	Yes	No	No	No	No	unique
A226R_peak_41415	Yes	No	No	No	No	unique
A280R_peak_53910d	Yes	No	No	No	No	unique
A129D_1_lib_peak_28053	Yes	No	No	No	No	unique
A364R1_1_lib_peak_44499a	Yes	No	No	No	No	unique
A226R_peak_16077	Yes	No	No	No	No	unique
A292R_peak_75598a	Yes	No	No	No	No	unique
A240D_peak_73877a	Yes	No	No	No	No	unique
A148R_peak_38749a	Yes	No	No	No	No	unique
A419R_peak_56027a	Yes	No	No	No	No	unique
A414D_peak_94310	Yes	No	No	No	No	unique
A273R_peak_126514a	Yes	No	No	No	No	unique
A374D_peak_82844c	Yes	No	No	No	No	unique
A450R_peak_87916	Yes	No	No	No	No	unique
A259RR_1_lib_peak_20884b	Yes	No	No	No	No	unique
A197R_peak_37174b	Yes	No	No	No	No	unique
A409D_peak_68282	Yes	No	No	No	No	unique
A116R_peak_25308	Yes	No	No	No	No	unique
A278D_peak_91292	Yes	No	No	No	No	unique
A292R_peak_57849b	Yes	No	No	No	No	unique
A473D_peak_12014	Yes	No	No	No	No	unique
A475D_peak_45519b	Yes	No	No	No	No	unique
A110R_peak_97077	Yes	No	No	No	No	unique
A233D_peak_94312b	Yes	No	No	No	No	unique
A240D_peak_55524c	Yes	No	No	No	No	unique
A273R_peak_105777b	Yes	No	No	No	No	unique
A280R_peak_63171a	Yes	No	No	No	No	unique
A374D_peak_15973	Yes	No	No	No	No	unique
A110R_peak_22862a	Yes	No	No	No	No	unique
A273R_peak_10540b	Yes	No	No	No	No	unique
A364R1_1_lib_peak_9040	Yes	No	No	No	No	unique
A197D_peak_41026	Yes	No	No	No	No	unique
A110R_peak_34147b	Yes	No	No	No	No	unique
A280R_peak_76140b	Yes	No	No	No	No	unique
A409D_peak_52927b	Yes	No	No	No	No	unique
A110R_peak_41053j	Yes	No	No	No	No	unique
A273R_peak_36106d	Yes	No	No	No	No	unique
A273R_peak_71969a	Yes	No	No	No	No	unique
A374D_peak_67570b	Yes	No	No	No	No	unique
A422D_peak_35037e	Yes	No	No	No	No	unique
A110R_peak_8211b	Yes	No	No	No	No	unique
A260R_peak_29626a	Yes	No	No	No	No	unique
A260R_peak_60043	Yes	No	No	No	No	unique
A226R_peak_69178b	Yes	No	No	No	No	unique
A385R_peak_62374a	Yes	No	No	No	No	unique
A423D_peak_62408	Yes	No	No	No	No	unique
A110R_peak_16603b	Yes	No	No	No	No	unique
A374D_peak_155b	Yes	No	No	No	No	unique
A477R_peak_29853	Yes	No	No	No	No	unique
A110R_peak_26367a	Yes	No	No	No	No	unique
A273R_peak_57333a	Yes	No	No	No	No	unique
A273R_peak_79636d	Yes	No	No	No	No	unique
A280R_peak_100217c	Yes	No	No	No	No	unique
A240R_peak_58795a	Yes	No	No	No	No	unique
A477R_peak_33940d	Yes	No	No	No	No	unique
A110R_peak_34308b	Yes	No	No	No	No	unique
A148R_peak_50057a	Yes	No	No	No	No	unique
A260R_peak_37793b	Yes	No	No	No	No	unique
A273R_peak_22145d	Yes	No	No	No	No	unique
A226R_peak_38070c	Yes	No	No	No	No	unique
A496R_peak_95386b	Yes	No	No	No	No	unique
A110R_peak_9672a	Yes	No	No	No	No	unique
A409D_peak_38820	Yes	No	No	No	No	unique
A259RR_1_lib_peak_13830a	Yes	No	No	No	No	unique
A374D_peak_762b	Yes	No	No	No	No	unique
A226R_peak_21996a	Yes	No	No	No	No	unique
A260R_peak_51513b	Yes	No	No	No	No	unique
A260R_peak_52943b	Yes	No	No	No	No	unique
A273R_peak_20184b	Yes	No	No	No	No	unique
A451D_peak_71809b	Yes	No	No	No	No	unique
A226R_peak_1213b	Yes	No	No	No	No	unique
A233D_peak_80256a	Yes	No	No	No	No	unique
A240D_peak_25197b	Yes	No	No	No	No	unique
A409D_peak_76682a	Yes	No	No	No	No	unique
A198R_peak_47050n	Yes	No	No	No	No	unique
A157R_peak_33550c	Yes	No	No	No	No	unique
A450R_peak_10108b	Yes	No	No	No	No	unique
A260R_peak_101055a	Yes	No	No	No	No	unique
A292R_peak_76329	Yes	No	No	No	No	unique
A364R1_1_lib_peak_39160a	Yes	No	No	No	No	unique
A390R_1_lib_peak_16237	Yes	No	No	No	No	unique
A419R_peak_47051b	Yes	No	No	No	No	unique
A273R_peak_47516	Yes	No	No	No	No	unique
A475D_peak_15449c	Yes	No	No	No	No	unique
A273R_peak_61275b	Yes	No	No	No	No	unique
A260R_peak_79601d	Yes	No	No	No	No	unique
A472D_peak_31906a	Yes	No	No	No	No	unique
A110R_peak_70087d	Yes	No	No	No	No	unique
A240R_peak_61991a	Yes	No	No	No	No	unique
A280R_peak_95642a	Yes	No	No	No	No	unique
A240D_peak_34652e	Yes	No	No	No	No	unique
A278R_1_peak_26126	Yes	No	No	No	No	unique
A389R1_1_lib_peak_32929b	Yes	No	No	No	No	unique
A422D_peak_4727x	Yes	No	No	No	No	unique
A110R_peak_94679a	Yes	No	No	No	No	unique
A280R_peak_60489b	Yes	No	No	No	No	unique
A419R_peak_83751c	Yes	No	No	No	No	unique
A273R_peak_73161	Yes	No	No	No	No	unique
A213L_peak_123466a	Yes	No	No	No	No	unique
A240R_peak_32161	Yes	No	No	No	No	unique
A280R_peak_76109	Yes	No	No	No	No	unique
A173R_peak_96862a	Yes	No	No	No	No	unique
A350R_peak_77790	Yes	No	No	No	No	unique
A409D_peak_33777	Yes	No	No	No	No	unique
A273R_peak_40024b	Yes	No	No	No	No	unique
A110R_peak_9656e	Yes	No	No	No	No	unique
A240D_peak_92926a	Yes	No	No	No	No	unique
A273R_peak_94630a	Yes	No	No	No	No	unique
A110R_peak_19307a	Yes	No	No	No	No	unique
A148R_peak_17845e	Yes	No	No	No	No	unique
A226R_peak_44836b	Yes	No	No	No	No	unique
A260R_peak_45068b	Yes	No	No	No	No	unique
A273R_peak_20002	Yes	No	No	No	No	unique
A389R1_1_lib_peak_666	Yes	No	No	No	No	unique
A121R_peak_51459a	Yes	No	No	No	No	unique
A450R_peak_102383b	Yes	No	No	No	No	unique
A473D_peak_41431	Yes	No	No	No	No	unique
A240D_peak_7333d	Yes	No	No	No	No	unique
A148R_peak_98158b	Yes	No	No	No	No	unique
A262R_peak_81612	Yes	No	No	No	No	unique
A273R_peak_77130d	Yes	No	No	No	No	unique
A450R_peak_4938a	Yes	No	No	No	No	unique
A240R_peak_40890b	Yes	No	No	No	No	unique
A260R_peak_100125c	Yes	No	No	No	No	unique
A273R_peak_36329b	Yes	No	No	No	No	unique
A374D_peak_39029c	Yes	No	No	No	No	unique
A260R_peak_37328c	Yes	No	No	No	No	unique
A273R_peak_92633a	Yes	No	No	No	No	unique
A273R_peak_83353d	Yes	No	No	No	No	unique
A273R_peak_87062c	Yes	No	No	No	No	unique
A173R_peak_99801	Yes	No	No	No	No	unique
A198R_peak_80738	Yes	No	No	No	No	unique
A273R_peak_53159a	Yes	No	No	No	No	unique
A475D_peak_33633b	Yes	No	No	No	No	unique
A110R_peak_69890	Yes	No	No	No	No	unique
A450R_peak_66059a	Yes	No	No	No	No	unique
A213L_peak_32954	Yes	No	No	No	No	unique
A226R_peak_26478a	Yes	No	No	No	No	unique
A226R_peak_70729b	Yes	No	No	No	No	unique
A273R_peak_20698b	Yes	No	No	No	No	unique
A273R_peak_17272	Yes	No	No	No	No	unique
A110R_peak_10669b	Yes	No	No	No	No	unique
A292R_peak_130491	Yes	No	No	No	No	unique
A260R_peak_82754	Yes	No	No	No	No	unique
A450R_peak_647b	Yes	No	No	No	No	unique
A273R_peak_94630b	Yes	No	No	No	No	unique
A240D_peak_20396b	Yes	No	No	No	No	unique
A110R_peak_2742	Yes	No	No	No	No	unique
A273R_peak_60706q	Yes	No	No	No	No	unique
A100R_peak_60284c	Yes	No	No	No	No	unique
A110R_peak_43600	Yes	No	No	No	No	unique
A240R_peak_122859b	Yes	No	No	No	No	unique
A148R_peak_41853a	Yes	No	No	No	No	unique
A110R_peak_23674	Yes	No	No	No	No	unique
A273R_peak_52519	Yes	No	No	No	No	unique
A100R_peak_15323c	Yes	No	No	No	No	unique
A273R_peak_4499	Yes	No	No	No	No	unique
A110R_peak_24697	Yes	No	No	No	No	unique
A110R_peak_85753l	Yes	No	No	No	No	unique
A226R_peak_86799b	Yes	No	No	No	No	unique
A260R_peak_56713	Yes	No	No	No	No	unique
A414D_peak_77934a	Yes	No	No	No	No	unique
A273R_peak_26238b	Yes	No	No	No	No	unique
A110R_peak_46623	Yes	No	No	No	No	unique
A273R_peak_5068a	Yes	No	No	No	No	unique
A273R_peak_87259a	Yes	No	No	No	No	unique
A374D_peak_426k	Yes	No	No	No	No	unique
A429D_peak_89520	Yes	No	No	No	No	unique
A389R1_1_lib_peak_34766	Yes	No	No	No	No	unique
A106D_peak_94559b	Yes	No	No	No	No	unique
A226R_peak_66125b	Yes	No	No	No	No	unique
A155RR_peak_88907a	Yes	No	No	No	No	unique
A260R_peak_43718c	Yes	No	No	No	No	unique
A409D_peak_3202c	Yes	No	No	No	No	unique
A374D_peak_89932a	Yes	No	No	No	No	unique
A273R_peak_8052a	Yes	No	No	No	No	unique
A260R_peak_107062q	Yes	No	No	No	No	unique
A273R_peak_12084	Yes	No	No	No	No	unique
A155RR_peak_69084b	Yes	No	No	No	No	unique
A173R_peak_80891a	Yes	No	No	No	No	unique
A273R_peak_49278b	Yes	No	No	No	No	unique
A226R_peak_3504	Yes	No	No	No	No	unique
A150R_peak_8856	Yes	No	No	No	No	unique
A226R_peak_1198b	Yes	No	No	No	No	unique
A273R_peak_24720b	Yes	No	No	No	No	unique
A233D_peak_68009b	Yes	No	No	No	No	unique
A198R_peak_10608c	Yes	No	No	No	No	unique
A226R_peak_69526d	Yes	No	No	No	No	unique
A419D_peak_69998b	Yes	No	No	No	No	unique
A116R_peak_37290d	Yes	No	No	No	No	unique
A292R_peak_130468b	Yes	No	No	No	No	unique
A472D_peak_74231a	Yes	No	No	No	No	unique
A409D_peak_99796b	Yes	No	No	No	No	unique
A273R_peak_64878b	Yes	No	No	No	No	unique
A197R_peak_48866a	Yes	No	No	No	No	unique
A226R_peak_45490c	Yes	No	No	No	No	unique
A269R_peak_4681	Yes	No	No	No	No	unique
A148R_peak_41917	Yes	No	No	No	No	unique
A374D_peak_86463a	Yes	No	No	No	No	unique
A423D_peak_86559b	Yes	No	No	No	No	unique
A116R_peak_56716l	Yes	No	No	No	No	unique
A148R_peak_32645f	Yes	No	No	No	No	unique
A273R_peak_33475b	Yes	No	No	No	No	unique
A278R_1_peak_33259b	Yes	No	No	No	No	unique
A226R_peak_66115a	Yes	No	No	No	No	unique
A118R_peak_44673b	Yes	No	No	No	No	unique
A273R_peak_66353a	Yes	No	No	No	No	unique
A450R_peak_2315	Yes	No	No	No	No	unique
A273R_peak_31998a	Yes	No	No	No	No	unique
A100R_peak_467b	Yes	No	No	No	No	unique
A197R_peak_16499d	Yes	No	No	No	No	unique
A150D_1_peak_75367	Yes	No	No	No	No	unique
A110R_peak_84434c	Yes	No	No	No	No	unique
A374D_peak_1017b	Yes	No	No	No	No	unique
A273R_peak_12081a	Yes	No	No	No	No	unique
A110R_peak_70568	Yes	No	No	No	No	unique
A419R_peak_41845b	Yes	No	No	No	No	unique
A240D_peak_1985d	Yes	No	No	No	No	unique
A173R_peak_74810	No	Yes	No	No	No	unique
A129R_peak_4522b	No	Yes	No	No	No	unique
A129R_peak_4521	No	Yes	No	No	No	unique
A157R_peak_89298	No	Yes	No	No	No	unique
A450R_peak_63637	No	Yes	No	No	No	unique
A174R_peak_42431b	No	Yes	No	No	No	unique
A198D_peak_81071b	No	Yes	No	No	No	unique
A157R_peak_83079	No	Yes	No	No	No	unique
A237RR_peak_95750	No	Yes	No	No	No	unique
A173R_peak_155193	No	Yes	No	No	No	unique
A450R_peak_91335a	No	Yes	No	No	No	unique
A129R_peak_77206a	No	Yes	No	No	No	unique
A401D_peak_53964	No	Yes	No	No	No	unique
A419R_peak_36302b	No	Yes	No	No	No	unique
A129R_peak_2487b	No	Yes	No	No	No	unique
A350R_peak_92100c	No	Yes	No	No	No	unique
A455R1_1_lib_peak_66573a	No	Yes	No	No	No	unique
A157R_peak_3741	No	Yes	No	No	No	unique
A198R_peak_77761b	No	Yes	No	No	No	unique
A455R1_1_lib_peak_35621b	No	Yes	No	No	No	unique
A100R_peak_57708a	No	Yes	No	No	No	unique
A259D_peak_115351d	No	Yes	No	No	No	unique
A455R1_1_lib_peak_59256	No	Yes	No	No	No	unique
A100R_peak_14765	No	Yes	No	No	No	unique
A455R1_1_lib_peak_76275	No	Yes	No	No	No	unique
A475D_peak_80686b	No	Yes	No	No	No	unique
A155RR_peak_69067e	No	Yes	No	No	No	unique
A455R1_1_lib_peak_42219	No	Yes	No	No	No	unique
A455R1_1_lib_peak_5053b	No	Yes	No	No	No	unique
A100R_peak_77090	No	Yes	No	No	No	unique
A284R_peak_67763f	No	Yes	No	No	No	unique
A148R_peak_102984b	No	Yes	No	No	No	unique
A150R_peak_109663	No	Yes	No	No	No	unique
A213L_peak_122873a	No	Yes	No	No	No	unique
A419R_peak_33140b	No	Yes	No	No	No	unique
A174R_peak_51163a	No	Yes	No	No	No	unique
A292R_peak_87717d	No	Yes	No	No	No	unique
A419R_peak_36302c	No	Yes	No	No	No	unique
A155RR_peak_69060b	No	Yes	No	No	No	unique
A450R_peak_26730b	No	Yes	No	No	No	unique
A213L_peak_99217b	No	Yes	No	No	No	unique
A455R1_1_lib_peak_35003	No	Yes	No	No	No	unique
A450R_peak_82076a	No	Yes	No	No	No	unique
A106D_peak_44111c	No	Yes	No	No	No	unique
A273R_peak_23367a	No	Yes	No	No	No	unique
A173R_peak_27833a	No	Yes	No	No	No	unique
A100R_peak_19004	No	Yes	No	No	No	unique
A409D_peak_11910a	No	Yes	No	No	No	unique
A409D_peak_84892d	No	Yes	No	No	No	unique
A273R_peak_73654a	No	Yes	No	No	No	unique
A173R_peak_64885	No	Yes	No	No	No	unique
A198R_peak_77756a	No	Yes	No	No	No	unique
A173R_peak_148229b	No	Yes	No	No	No	unique
A100R_peak_31050a	No	Yes	No	No	No	unique
A475D_peak_63777	No	Yes	No	No	No	unique
A419R_peak_16551a	No	Yes	No	No	No	unique
A173R_peak_5596	No	Yes	No	No	No	unique
A118R_peak_73782b	No	Yes	No	No	No	unique
A116R_peak_24614d	No	Yes	No	No	No	unique
A148R_peak_17922g	No	Yes	No	No	No	unique
A173R_peak_179875a	No	Yes	No	No	No	unique
A173R_peak_145936a	No	Yes	No	No	No	unique
A174R_peak_97910f	No	Yes	No	No	No	unique
A413R_peak_53363a	No	Yes	No	No	No	unique
A413R_peak_73534	No	Yes	No	No	No	unique
A116R_peak_64308b	No	Yes	No	No	No	unique
A473R_peak_100025b	No	Yes	No	No	No	unique
A240D_peak_102296a	No	Yes	No	No	No	unique
A237RR_peak_338d	No	Yes	No	No	No	unique
A455R1_1_lib_peak_10569	No	Yes	No	No	No	unique
A455R1_1_lib_peak_35011	No	Yes	No	No	No	unique
A409D_peak_64876b	No	Yes	No	No	No	unique
A364R1_1_lib_peak_11567b	No	Yes	No	No	No	unique
A455R1_1_lib_peak_74839	No	Yes	No	No	No	unique
A116R_peak_27962b	No	Yes	No	No	No	unique
A116R_peak_75174a	No	Yes	No	No	No	unique
A259RR_1_lib_peak_34158	No	Yes	No	No	No	unique
A419R_peak_123354b	No	Yes	No	No	No	unique
A173R_peak_4250	No	Yes	No	No	No	unique
A237RR_peak_106608	No	Yes	No	No	No	unique
A417D_peak_69569b	No	Yes	No	No	No	unique
A100R_peak_97383b	No	Yes	No	No	No	unique
A116R_peak_81008k	No	Yes	No	No	No	unique
A280R_peak_92867b	No	Yes	No	No	No	unique
A100R_peak_448a	No	Yes	No	No	No	unique
A148R_peak_118940b	No	Yes	No	No	No	unique
A409D_peak_35305b	No	Yes	No	No	No	unique
A455R1_1_lib_peak_44339	No	Yes	No	No	No	unique
A477R_peak_78245e	No	Yes	No	No	No	unique
A100R_peak_79743a	No	Yes	No	No	No	unique
A419R_peak_68916b	No	Yes	No	No	No	unique
A455R1_1_lib_peak_12262b	No	Yes	No	No	No	unique
A472D_peak_26994b	No	Yes	No	No	No	unique
A173R_peak_145934a	No	Yes	No	No	No	unique
A116R_peak_49234b	No	Yes	No	No	No	unique
A233R_peak_93365a	No	Yes	No	No	No	unique
A150D_1_peak_91853b	No	Yes	No	No	No	unique
A116R_peak_79312d	No	Yes	No	No	No	unique
A262R_peak_57076	No	Yes	No	No	No	unique
A289RR_peak_9278a	No	Yes	No	No	No	unique
A157R_peak_50469	No	Yes	No	No	No	unique
A237RR_peak_28655f	No	Yes	No	No	No	unique
A213L_peak_81341d	No	Yes	No	No	No	unique
A475D_peak_62956	No	Yes	No	No	No	unique
A197D_peak_28169h	No	Yes	No	No	No	unique
A100R_peak_18993b	No	Yes	No	No	No	unique
A100R_peak_105192a	No	Yes	No	No	No	unique
A116R_peak_20133b	No	Yes	No	No	No	unique
A455R1_1_lib_peak_41894	No	Yes	No	No	No	unique
A150D_1_peak_91282b	No	Yes	No	No	No	unique
A269R_peak_54272b	No	Yes	No	No	No	unique
A409D_peak_87553a	No	Yes	No	No	No	unique
A284R_peak_89074	No	Yes	No	No	No	unique
A477R_peak_52359b	No	Yes	No	No	No	unique
A148R_peak_90858	No	Yes	No	No	No	unique
A390R_1_lib_peak_48679	No	Yes	No	No	No	unique
A100R_peak_55591c	No	Yes	No	No	No	unique
A100R_peak_73688	No	Yes	No	No	No	unique
A173R_peak_157130b	No	Yes	No	No	No	unique
A173R_peak_175465	No	Yes	No	No	No	unique
A237RR_peak_36588	No	Yes	No	No	No	unique
A409D_peak_103866b	No	Yes	No	No	No	unique
A419R_peak_114374	No	Yes	No	No	No	unique
A472D_peak_25009	No	Yes	No	No	No	unique
A116R_peak_3730a	No	Yes	No	No	No	unique
A259D_peak_62897b	No	Yes	No	No	No	unique
A455R1_1_lib_peak_71554	No	Yes	No	No	No	unique
A100R_peak_69252a	No	Yes	No	No	No	unique
A233R_peak_32442c	No	Yes	No	No	No	unique
A237RR_peak_28532b	No	Yes	No	No	No	unique
A413R_peak_10703a	No	Yes	No	No	No	unique
A213L_peak_30584b	No	Yes	No	No	No	unique
A116R_peak_64515b	No	Yes	No	No	No	unique
A100R_peak_10997b	No	Yes	No	No	No	unique
A116R_peak_63751b	No	Yes	No	No	No	unique
A116R_peak_71374c	No	Yes	No	No	No	unique
A390R_1_lib_peak_50744	No	Yes	No	No	No	unique
A100R_peak_30412b	No	Yes	No	No	No	unique
A148R_peak_64800	No	Yes	No	No	No	unique
A417D_peak_91102b	No	Yes	No	No	No	unique
A455R1_1_lib_peak_24564	No	Yes	No	No	No	unique
A455R1_1_lib_peak_46624	No	Yes	No	No	No	unique
A148R_peak_104078b	No	Yes	No	No	No	unique
A173R_peak_57074b	No	Yes	No	No	No	unique
A116R_peak_77923b	No	Yes	No	No	No	unique
A116R_peak_64476	No	Yes	No	No	No	unique
A106D_peak_27658	No	Yes	No	No	No	unique
A233R_peak_25676a	No	Yes	No	No	No	unique
A455R1_1_lib_peak_70770b	No	Yes	No	No	No	unique
A357D_peak_111401c	No	Yes	No	No	No	unique
A455R1_1_lib_peak_20860	No	Yes	No	No	No	unique
A116R_peak_16766c	No	Yes	No	No	No	unique
A155RR_peak_122377a	No	Yes	No	No	No	unique
A450R_peak_94695	No	Yes	No	No	No	unique
A475D_peak_75675a	No	Yes	No	No	No	unique
A106D_peak_27421e	No	Yes	No	No	No	unique
A240R_peak_97475c	No	Yes	No	No	No	unique
A419R_peak_125769a	No	Yes	No	No	No	unique
A157R_peak_7743a	No	Yes	No	No	No	unique
A173R_peak_101483a	No	Yes	No	No	No	unique
A173R_peak_79219a	No	Yes	No	No	No	unique
A419R_peak_15197	No	Yes	No	No	No	unique
A455R1_1_lib_peak_44340a	No	Yes	No	No	No	unique
A455R1_1_lib_peak_42355c	No	Yes	No	No	No	unique
A455R1_1_lib_peak_22757a	No	Yes	No	No	No	unique
A157R_peak_11975	No	Yes	No	No	No	unique
A173R_peak_55345	No	Yes	No	No	No	unique
A173R_peak_88136	No	Yes	No	No	No	unique
A455R1_1_lib_peak_44590b	No	Yes	No	No	No	unique
A174R_peak_79692b	No	Yes	No	No	No	unique
A237RR_peak_122719c	No	Yes	No	No	No	unique
A419R_peak_100995	No	Yes	No	No	No	unique
A455R1_1_lib_peak_38468	No	Yes	No	No	No	unique
A173R_peak_131760	No	Yes	No	No	No	unique
A419R_peak_103987a	No	Yes	No	No	No	unique
A419R_peak_64245	No	Yes	No	No	No	unique
A475D_peak_81950b	No	Yes	No	No	No	unique
A455R1_1_lib_peak_48397c	No	Yes	No	No	No	unique
A100R_peak_95776	No	Yes	No	No	No	unique
A213L_peak_81339a	No	Yes	No	No	No	unique
A419R_peak_13318d	No	Yes	No	No	No	unique
A173R_peak_121167b	No	Yes	No	No	No	unique
A173R_peak_62337a	No	Yes	No	No	No	unique
A413R_peak_77300	No	Yes	No	No	No	unique
A116R_peak_11385a	No	Yes	No	No	No	unique
A455R1_1_lib_peak_41244	No	Yes	No	No	No	unique
A390R_1_lib_peak_39920	No	Yes	No	No	No	unique
A455R1_1_lib_peak_64657	No	Yes	No	No	No	unique
A116R_peak_4816c	No	Yes	No	No	No	unique
A129D_1_lib_peak_78859	No	Yes	No	No	No	unique
A450R_peak_82216	No	Yes	No	No	No	unique
A273R_peak_2330a	No	Yes	No	No	No	unique
A116R_peak_46687a	No	Yes	No	No	No	unique
A455R1_1_lib_peak_42384	No	Yes	No	No	No	unique
A100R_peak_56947a	No	Yes	No	No	No	unique
A198D_peak_43949b	No	Yes	No	No	No	unique
A450R_peak_5314b	No	Yes	No	No	No	unique
A278R_1_peak_96373a	No	Yes	No	No	No	unique
A475D_peak_69840c	No	Yes	No	No	No	unique
A116R_peak_43293f	No	Yes	No	No	No	unique
A292R_peak_104352b	No	Yes	No	No	No	unique
A409D_peak_75174b	No	Yes	No	No	No	unique
A455R1_1_lib_peak_39227a	No	Yes	No	No	No	unique
A148R_peak_394a	No	Yes	No	No	No	unique
A237RR_peak_76705a	No	Yes	No	No	No	unique
A273R_peak_67540b	No	Yes	No	No	No	unique
A100R_peak_58005d	No	Yes	No	No	No	unique
A228R_1_lib_peak_47732bj	No	Yes	No	No	No	unique
A198D_peak_59242b	No	Yes	No	No	No	unique
A174R_peak_75440b	No	Yes	No	No	No	unique
A292R_peak_26321b	No	Yes	No	No	No	unique
A455R1_1_lib_peak_63640	No	Yes	No	No	No	unique
A475D_peak_85255c	No	Yes	No	No	No	unique
A173R_peak_108489	No	Yes	No	No	No	unique
A100R_peak_60267	No	Yes	No	No	No	unique
A121R_peak_22377b	No	Yes	No	No	No	unique
A413R_peak_77024b	No	Yes	No	No	No	unique
A455R1_1_lib_peak_15972	No	Yes	No	No	No	unique
A473R_peak_58570c	No	Yes	No	No	No	unique
A157R_peak_6750c	No	Yes	No	No	No	unique
A269R_peak_28782	No	Yes	No	No	No	unique
A173R_peak_2597b	No	Yes	No	No	No	unique
A157R_peak_6752a	No	Yes	No	No	No	unique
A292R_peak_53188a	No	Yes	No	No	No	unique
A110D_peak_90738c	No	Yes	No	No	No	unique
A413R_peak_24710a	No	Yes	No	No	No	unique
A413R_peak_81381b	No	Yes	No	No	No	unique
A455R1_1_lib_peak_72661	No	Yes	No	No	No	unique
A455R1_1_lib_peak_14626b	No	Yes	No	No	No	unique
A475D_peak_332d	No	Yes	No	No	No	unique
A157R_peak_54907	No	Yes	No	No	No	unique
A292R_peak_99593b	No	Yes	No	No	No	unique
A450R_peak_90860a	No	Yes	No	No	No	unique
A419R_peak_94460b	No	Yes	No	No	No	unique
A455R1_1_lib_peak_21427c	No	Yes	No	No	No	unique
A173R_peak_98161	No	Yes	No	No	No	unique
A192D_peak_47285a	No	Yes	No	No	No	unique
A148R_peak_27225	No	Yes	No	No	No	unique
A157R_peak_72413b	No	Yes	No	No	No	unique
A173R_peak_100702b	No	Yes	No	No	No	unique
A155RR_peak_55455b	No	Yes	No	No	No	unique
A157R_peak_6750a	No	Yes	No	No	No	unique
A269R_peak_47084c	No	Yes	No	No	No	unique
A409D_peak_9104b	No	Yes	No	No	No	unique
A121R_peak_62133	No	Yes	No	No	No	unique
A174R_peak_77989c	No	Yes	No	No	No	unique
A401D_peak_33005	No	Yes	No	No	No	unique
A455R1_1_lib_peak_67839b	No	Yes	No	No	No	unique
A259D_peak_42201g	No	Yes	No	No	No	unique
A157R_peak_29687a	No	Yes	No	No	No	unique
A226R_peak_29199b	No	Yes	No	No	No	unique
A157R_peak_69466	No	Yes	No	No	No	unique
A455R1_1_lib_peak_71593a	No	Yes	No	No	No	unique
A174R_peak_97910h	No	Yes	No	No	No	unique
A173R_peak_24403	No	Yes	No	No	No	unique
A155RR_peak_91759a	No	Yes	No	No	No	unique
A413R_peak_28302a	No	Yes	No	No	No	unique
A116R_peak_8680b	No	Yes	No	No	No	unique
A364R1_1_lib_peak_46997	No	Yes	No	No	No	unique
A390R_1_lib_peak_58394	No	Yes	No	No	No	unique
A472D_peak_93949	No	Yes	No	No	No	unique
A237RR_peak_76192d	No	Yes	No	No	No	unique
A450R_peak_35675a	No	Yes	No	No	No	unique
A455R1_1_lib_peak_54885	No	Yes	No	No	No	unique
A116R_peak_73231b	No	Yes	No	No	No	unique
A173R_peak_160645b	No	Yes	No	No	No	unique
A262R_peak_92358b	No	Yes	No	No	No	unique
A413R_peak_7678a	No	Yes	No	No	No	unique
A157R_peak_83074	No	Yes	No	No	No	unique
A269R_peak_15736b	No	Yes	No	No	No	unique
A273R_peak_128104a	No	Yes	No	No	No	unique
A390R_1_lib_peak_55538	No	Yes	No	No	No	unique
A292R_peak_99600b	No	Yes	No	No	No	unique
A409D_peak_60076	No	Yes	No	No	No	unique
A197R_peak_128283b	No	Yes	No	No	No	unique
A197R_peak_62687a	No	Yes	No	No	No	unique
A389R1_1_lib_peak_69187	No	Yes	No	No	No	unique
A292R_peak_29984a	No	Yes	No	No	No	unique
A226D_peak_93634a	No	Yes	No	No	No	unique
A226R_peak_104445b	No	Yes	No	No	No	unique
A116R_peak_9930	No	Yes	No	No	No	unique
A273R_peak_132009b	No	Yes	No	No	No	unique
A116R_peak_48291c	No	Yes	No	No	No	unique
A100R_peak_73029c	No	Yes	No	No	No	unique
A155RR_peak_3946b	No	Yes	No	No	No	unique
A455R1_1_lib_peak_40818b	No	Yes	No	No	No	unique
A100R_peak_81112a	No	Yes	No	No	No	unique
A284R_peak_8731a	No	Yes	No	No	No	unique
A198D_peak_12059a	No	Yes	No	No	No	unique
A455R1_1_lib_peak_60458	No	Yes	No	No	No	unique
A259D_peak_93100c	No	Yes	No	No	No	unique
A237RR_peak_338b	No	Yes	No	No	No	unique
A269R_peak_41592b	No	Yes	No	No	No	unique
A350R_peak_24725a	No	Yes	No	No	No	unique
A419R_peak_118941a	No	Yes	No	No	No	unique
A197R_peak_98381b	No	Yes	No	No	No	unique
A455R1_1_lib_peak_72889	No	Yes	No	No	No	unique
A116R_peak_63954b	No	Yes	No	No	No	unique
A278R_1_peak_3622a	No	Yes	No	No	No	unique
A260R_peak_48953	No	Yes	No	No	No	unique
A419R_peak_118814a	No	Yes	No	No	No	unique
A116R_peak_58442a	No	Yes	No	No	No	unique
A116R_peak_8373p	No	Yes	No	No	No	unique
A198D_peak_55701a	No	Yes	No	No	No	unique
A289RR_peak_30089c	No	Yes	No	No	No	unique
A100R_peak_95212b	No	Yes	No	No	No	unique
A237RR_peak_39524c	No	Yes	No	No	No	unique
A455R1_1_lib_peak_64544a	No	Yes	No	No	No	unique
A280R_peak_28185	No	Yes	No	No	No	unique
A116R_peak_36296b	No	Yes	No	No	No	unique
A155RR_peak_68525b	No	Yes	No	No	No	unique
A262R_peak_26329b	No	Yes	No	No	No	unique
A173R_peak_138298c	No	Yes	No	No	No	unique
A121R_peak_50841b	No	Yes	No	No	No	unique
A148R_peak_8725a	No	Yes	No	No	No	unique
A419R_peak_65386e	No	Yes	No	No	No	unique
A240R_peak_107754a	No	Yes	No	No	No	unique
A129D_1_lib_peak_41651	No	Yes	No	No	No	unique
A116R_peak_60448a	No	Yes	No	No	No	unique
A116R_peak_21161b	No	Yes	No	No	No	unique
A116R_peak_25096a	No	Yes	No	No	No	unique
A116R_peak_51468	No	Yes	No	No	No	unique
A148R_peak_22575c	No	Yes	No	No	No	unique
A173R_peak_160574b	No	Yes	No	No	No	unique
A155RR_peak_93233	No	Yes	No	No	No	unique
A233R_peak_96501c	No	Yes	No	No	No	unique
A350R_peak_90998	No	No	Yes	No	No	unique
A364R1_1_lib_peak_47937a	No	No	Yes	No	No	unique
A451D_peak_81606	No	No	Yes	No	No	unique
A226R_peak_27755b	No	No	Yes	No	No	unique
[truncated: 3,977 more rows]

## Sheet: SData 9G
Supplementary Data 9G. Combined relapse-low ACRs in 5 molecular subtypes.
[truncated: 1,424 more rows]
