# Supplementary material for: Chromatin accessibility landscape of relapsed pediatric B-lineage acute lymphoblastic leukemia
Source: Nat Commun. 2023 Oct 25;14:6792. doi: 10.1038/s41467-023-42565-z (PMC10600232; doi:10.1038/s41467-023-42565-z)
Supplement: Supplementary file 13 — Supplementary Data 10 [file 41467_2023_42565_MOESM13_ESM.xlsx]

## Sheet: SData 10
Supplementary Data 10. 116,307 ACR-gene correlations identified by ACR-to-gene analysis.
PeakID	Gene	Beta	FDR
A110R_peak_63888b	AC023481.1	0.302647	0.0150456
A110R_peak_63892b	AC023481.1	0.246224	0.00540477
A155RR_peak_79680d	LMCD1	0.399649	0.000565706
A155RR_peak_79682b	LMCD1	0.370602	0.000321649
A110R_peak_63898a	AC023481.1	0.265292	0.00154685
A110R_peak_63900a	AC023481.1	0.207418	0.00516561
A233R_peak_71088c	LMCD1	0.23159	0.0129005
A240D_peak_83975b	OXTR	0.338152	0.0152327
A240D_peak_83978a	OXTR	0.366284	0.0207693
A197R_peak_81718a	SRGAP3	0.264128	0.0162174
A197R_peak_81727c	SRGAP3	0.397678	0.00544883
A273R_peak_87562	SRGAP3	0.200151	0.0189637
A278R_1_peak_62245	SETD5	0.272171	0.0229369
A213L_peak_74882	SRGAP3	0.286875	0.00622076
A273R_peak_87564b	SRGAP3	0.242985	0.00670536
A278R_1_peak_62245	SRGAP3	0.483067	0.000222727
A292R_peak_88367c	SRGAP3	0.278314	0.000774713
A419D_peak_75065	SRGAP3	0.321863	0.00320762
A455R1_1_lib_peak_52159	SRGAP3	0.320266	5.52539e-07
A475D_peak_59252a	SRGAP3	0.275341	0.00541398
A192R_peak_90786f	OXTR	-0.378797	0.00615946
A213L_peak_74884b	SRGAP3	0.231849	0.00123521
A414D_peak_78868b	SRGAP3	0.352847	8.65025e-05
A429D_peak_64756c	SRGAP3	0.346527	0.000411211
A455R1_1_lib_peak_52166	SRGAP3	0.280978	0.013505
A455R1_1_lib_peak_52167	SRGAP3	0.316754	0.00051814
A273R_peak_87570a	CAMK1	-0.32254	0.0136913
A116R_peak_55205	SRGAP3	0.295159	0.0110095
A116R_peak_55207	SRGAP3	0.283136	0.00462056
A280D_peak_96449	ARPC4	0.271628	0.0191907
A213L_peak_74909	SETD5	-0.239684	0.0492471
A228R_1_lib_peak_59077a	BRPF1	0.2092	0.0258645
A228R_1_lib_peak_59077a	CAMK1	0.704488	0.000507967
A409D_peak_72050a	CAMK1	0.443189	1.7518e-07
A413R_peak_54566	CAMK1	-0.341149	0.0215207
A496R_peak_68491a	IL17RC	0.373635	0.0121847
A409D_peak_72050a	IL17RE	0.219154	0.00724275
A496R_peak_68491a	IL17RE	0.350188	0.049657
A409D_peak_72050a	IRAK2	0.282645	0.00462593
A413R_peak_54566	IRAK2	-0.355906	0.0042046
A228R_1_lib_peak_59077a	OGG1	0.344988	0.0107841
A389R1_1_lib_peak_54491	PRRT3	0.21238	0.0077826
A228R_1_lib_peak_59077a	RPUSD3	0.228001	0.048395
A280D_peak_96470	SETD5	-0.249687	0.032728
A228R_1_lib_peak_59077a	SRGAP3	-0.295473	0.0498582
A228R_1_lib_peak_59077a	TADA3	0.304749	0.0296955
A451D_peak_74184c	TADA3	0.207056	0.00617504
A106D_peak_79188d	ARPC4	0.272913	0.0448048
A129R_peak_65772a	CAMK1	0.876356	0.000625067
A262R_peak_67412a	CAMK1	0.847619	0.000229714
A280D_peak_96475	CAMK1	0.502098	0.0384466
A364R1_1_lib_peak_36534b	CAMK1	0.402289	9.17234e-05
A129R_peak_65772a	IL17RC	0.428856	0.0364658
A262R_peak_67412a	IL17RC	0.535388	0.000722199
A233R_peak_71142b	IL17RE	0.406402	0.00157099
A262R_peak_67412a	IRAK2	0.537226	0.0399281
A129R_peak_65772a	OGG1	0.420657	0.0149865
A262R_peak_67412a	OGG1	0.456679	0.00165645
A364R1_1_lib_peak_36534b	OGG1	0.209977	0.0015695
A262R_peak_67412a	SETD5-AS1	0.243798	0.0118194
A129R_peak_65772a	SRGAP3	-0.390147	0.0341818
A106D_peak_79188d	TADA3	0.353373	0.0371035
A450R_peak_68975b	CAMK1	0.399612	0.00257452
A472D_peak_62150e	CAMK1	0.40756	0.0422358
A450R_peak_68975b	IL17RE	0.224173	0.0463257
A409D_peak_72074d	IL17RC	0.248719	0.033148
A233D_peak_69414b	IL17RE	0.377198	0.000167669
A409D_peak_72074d	IL17RE	0.455828	4.98467e-07
A409D_peak_72076d	IL17RC	0.506638	0.00028912
A409D_peak_72076e	IL17RC	0.514927	2.37852e-07
A409D_peak_72076d	IL17RE	0.528048	0.000879971
A409D_peak_72076e	IL17RE	0.357424	0.0172895
A280R_peak_82644a	IRAK2	-0.224321	0.0489106
A409D_peak_72076e	PRRT3	0.224261	0.0257248
A100R_peak_67615a	IRAK2	-0.410884	0.00139385
A413R_peak_54587	ARPC4	0.305581	0.0206363
A413R_peak_54587	CAMK1	-0.670314	0.0197517
A148R_peak_75990b	IL17RE	0.293541	0.00675698
A450R_peak_68992	TADA3	0.211911	0.0291412
A106D_peak_79228c	CAMK1	0.729299	0.00438588
A106D_peak_79229c	CAMK1	0.680866	0.00386367
A106D_peak_79229e	CAMK1	0.537602	0.000946923
A106D_peak_79229o	CAMK1	0.621567	0.00390003
A228R_1_lib_peak_59113a	CAMK1	0.411527	7.0349e-05
A262R_peak_67438a	CAMK1	0.473831	0.0108509
A364R1_1_lib_peak_36564a	CAMK1	0.682882	0.000151567
A389R1_1_lib_peak_54524	CAMK1	0.589133	0.00141773
A425D_peak_53134	CAMK1	0.341409	0.010082
A450R_peak_69003a	CAMK1	0.530785	0.00343539
A450R_peak_69003a	IL17RE	0.303353	0.0461717
A106D_peak_79229c	IRAK2	0.537542	0.0211461
A106D_peak_79229e	IRAK2	0.455359	0.00328782
A106D_peak_79229o	IRAK2	0.47096	0.0307851
A228R_1_lib_peak_59113a	IRAK2	0.345773	0.000518723
A233R_peak_71166b	IRAK2	0.473993	0.00917833
A262R_peak_67438a	IRAK2	0.36725	0.0471546
A364R1_1_lib_peak_36564a	IRAK2	0.702377	2.59255e-06
A389R1_1_lib_peak_54524	IRAK2	0.501372	0.00419411
A450R_peak_69003a	IRAK2	0.536911	0.000478477
A106D_peak_79228c	OGG1	0.370431	0.0254061
A106D_peak_79229e	OGG1	0.239888	0.0355182
A106D_peak_79229o	OGG1	0.307244	0.0300962
A364R1_1_lib_peak_36564a	OGG1	0.303551	0.0178433
A106D_peak_79226b	PRRT3	0.288856	0.00276781
A116R_peak_55254e	PRRT3	0.259983	0.0369454
A385R_peak_57578	CAMK1	0.272523	0.00409105
A409D_peak_72102	CAMK1	0.497488	0.00300375
A472D_peak_62178	CAMK1	0.348236	0.00220884
A409D_peak_72102	IL17RC	0.309873	0.00751924
A472D_peak_62178	IL17RC	0.215026	0.0065899
A409D_peak_72102	IL17RE	0.342477	0.00677773
A409D_peak_72102	IRAK2	0.461285	0.00217993
A472D_peak_62178	IRAK2	0.350845	0.000277668
A292R_peak_88441b	OGG1	0.210099	0.0379284
A463R_peak_67165b	GHRL	0.267678	0.0443765
A155RR_peak_79794a	GHRLOS	0.329811	0.0228321
A155RR_peak_79794a	LINC00852	0.247072	0.0486178
A390R_1_lib_peak_42685	BRK1	0.266067	0.043832
A228R_1_lib_peak_59142a	IL17RE	0.38409	0.00266754
A233D_peak_69448c	IL17RE	0.287995	0.0236816
A409D_peak_72129c	IL17RE	0.362108	0.00908425
A273R_peak_87672i	IRAK2	-0.352338	0.000868642
A273R_peak_87672j	IRAK2	-0.420872	0.0298694
A192D_peak_68222	JAGN1	0.249165	0.0446213
A110R_peak_63995e	BRK1	0.242536	0.0237243
A198R_peak_90488a	BRK1	0.216065	0.0449187
A198R_peak_90496c	BRK1	0.251005	0.0397488
A237RR_peak_69519	BRK1	0.30553	0.0123586
A419R_peak_84522i	BRK1	0.276139	0.0302402
A409D_peak_72135	EMC3	0.240309	0.0201987
A198R_peak_90489a	IL17RC	0.251088	0.0127157
A198R_peak_90488a	IL17RE	0.367314	0.0175762
A198R_peak_90489a	IL17RE	0.286272	0.00801935
A198R_peak_90500j	IL17RE	0.410851	0.00463818
A409D_peak_72136	IL17RE	0.311963	0.015953
A409D_peak_72140b	IL17RE	0.388057	0.00390111
A409D_peak_72147	IL17RE	0.39542	0.00427988
A192D_peak_68233	IRAK2	-0.497328	0.0145852
A364R1_1_lib_peak_36582a	IRAK2	0.337273	0.0383827
A198R_peak_90500h	PRRT3	0.234335	0.0165316
A198R_peak_90500j	PRRT3	0.226763	0.0306839
A237RR_peak_69519	VHL	0.22842	0.00887113
A240R_peak_89163	BRK1	0.269551	0.0257266
A240R_peak_89163	IRAK2	-0.477115	0.0462904
A240D_peak_84147a	IRAK2	-0.220708	0.00320792
A240D_peak_84147c	IRAK2	-0.523157	0.00287026
A240D_peak_84160c	IRAK2	-0.321423	0.0451951
A155RR_peak_79865	HRH1	0.277882	0.021084
A374D_peak_60465a	IQSEC1	0.40723	0.0371838
A121R_peak_72368h	IQSEC1	0.358777	0.043658
A419R_peak_84625	IQSEC1	0.554749	0.00916709
A198R_peak_90689	NUP210	0.601861	0.0309273
A110D_peak_68967e	IQSEC1	0.4773	0.0388744
A110D_peak_68967e	NUP210	0.561412	0.00974326
A118R_peak_69362a	NUP210	0.425531	0.0353645
A273R_peak_87921c	NUP210	0.385595	0.0173282
A413R_peak_54724	NUP210	0.458453	0.0119373
A413R_peak_54725b	NUP210	0.331509	0.0166585
A121R_peak_72391bc	IQSEC1	0.433615	0.0257323
A413R_peak_54728g	IQSEC1	0.59067	0.00841437
A121R_peak_72391u	NUP210	0.395173	0.0325828
A226D_peak_79815a	NUP210	0.402926	0.0211431
A259RR_1_lib_peak_40858c	NUP210	0.320179	0.0268746
A278D_peak_68138c	NUP210	0.551558	0.00431869
A280D_peak_96869	NUP210	0.468594	0.0420507
A389R1_1_lib_peak_54686	NUP210	0.436285	0.0080277
A389R1_1_lib_peak_54691	NUP210	0.485569	0.0102261
A413R_peak_54728g	NUP210	0.584279	0.0120227
A129D_1_lib_peak_54757b	IQSEC1	0.408831	0.0373247
A106D_peak_79480e	NUP210	0.745289	6.92471e-05
A106D_peak_79480g	NUP210	0.615615	0.00431142
A121R_peak_72400o	NUP210	0.517292	0.00277652
A129D_1_lib_peak_54757b	NUP210	0.528362	0.00239234
A192D_peak_68422	NUP210	0.726706	0.00108055
A198R_peak_90727j	NUP210	0.521129	0.0169421
A226R_peak_76973b	NUP210	0.229659	0.0398453
A278D_peak_68149a	NUP210	0.40171	0.0323186
A278D_peak_68153a	NUP210	0.24374	0.00722859
A280D_peak_96875m	NUP210	0.475527	0.0214683
A280D_peak_96878	NUP210	0.46023	0.0445033
A280D_peak_96882a	NUP210	0.494255	0.00260268
A280D_peak_96884a	NUP210	0.476124	0.0437768
A350R_peak_66809e	NUP210	0.47265	0.00339061
A374D_peak_60525f	NUP210	0.46814	0.0205615
A374D_peak_60527a	NUP210	0.237703	0.045845
A374D_peak_60530a	NUP210	0.487691	0.0210135
A413R_peak_54743b	NUP210	0.388388	0.000587776
A413R_peak_54748b	NUP210	0.459079	0.0359724
A413R_peak_54749b	NUP210	0.322397	0.0472053
A413R_peak_54749c	NUP210	0.466235	0.00158871
A110D_peak_69013e	IQSEC1	0.25793	0.0291821
A280D_peak_96892c	IQSEC1	0.449725	0.0276801
A100R_peak_67811b	NUP210	0.45221	0.0472569
A110D_peak_69013e	NUP210	0.269609	0.0233324
A280D_peak_96892c	NUP210	0.437554	0.0406126
A226R_peak_77008b	IQSEC1	0.386324	0.0422437
A233D_peak_69652b	NUP210	0.312906	0.0180702
A233D_peak_69652c	NUP210	0.465146	0.00467167
A110R_peak_64215	NUP210	0.487604	0.0296095
A228R_1_lib_peak_59287b	NUP210	0.462048	0.0419223
A233D_peak_69667g	NUP210	0.33317	0.00814296
A409D_peak_72400c	IQSEC1	-0.24727	0.0439402
A409D_peak_72400e	IQSEC1	-0.432793	0.0399465
A121R_peak_72447e	NUP210	0.422026	0.00616862
A121R_peak_72447g	NUP210	0.554161	0.00977416
A121R_peak_72448	NUP210	0.485488	0.0126575
A148R_peak_76292c	NUP210	0.724152	0.000111779
A260R_peak_73589	NUP210	0.499615	0.0375261
A260R_peak_73590b	NUP210	0.524733	0.0107806
A260R_peak_73590d	NUP210	0.6219	0.0132175
A260R_peak_73591d	NUP210	0.920179	7.26083e-06
A364R1_1_lib_peak_36682	NUP210	0.624548	0.00768054
A472D_peak_62421c	NUP210	0.420304	0.000425046
A100R_peak_67863	NUP210	0.476377	0.0109423
A240R_peak_89515a	NUP210	0.626181	0.00897427
A157R_peak_64703b	FBLN2	0.342207	0.000920155
A157R_peak_64704a	FBLN2	0.348198	0.0102383
A197R_peak_82103d	FBLN2	0.340501	0.00714046
A226D_peak_79929g	FBLN2	0.247582	0.00673992
A240D_peak_84467b	FBLN2	0.290588	0.0130659
A273R_peak_88038d	FBLN2	0.214346	0.00443658
A280D_peak_97018b	FBLN2	0.42426	0.00811869
A413R_peak_54799b	FBLN2	0.202525	0.00394364
A413R_peak_54799c	FBLN2	0.221942	0.00894315
A226D_peak_79928a	NUP210	0.386187	0.0202424
A259RR_1_lib_peak_40930	NUP210	0.209485	0.0189438
A197R_peak_82104b	FBLN2	0.457294	0.000472649
A240R_peak_89537b	FBLN2	0.271207	0.0322
A197R_peak_82112b	FBLN2	0.282236	0.0225955
A269R_peak_70360b	FBLN2	0.241547	0.0301808
A269R_peak_70360b	NUP210	0.424108	0.00267435
A197R_peak_82119b	FBLN2	0.338802	0.000782364
A197R_peak_82122a	FBLN2	0.335754	0.000908147
A197R_peak_82122e	FBLN2	0.270448	0.00725767
A197R_peak_82124	FBLN2	0.234854	0.0358176
A100R_peak_67901	LSM3	0.207488	0.0137188
A419D_peak_75361b	SLC6A6	0.33201	0.0334157
A198R_peak_90884d	CHCHD4	0.280199	0.0479576
A148R_peak_76356a	TMEM43	0.268059	0.0104296
A240D_peak_84550a	CHCHD4	0.211373	0.0450076
A273R_peak_88130	NR2C2	-0.234381	0.040434
A273R_peak_88136a	LSM3	0.221096	0.0234436
A237RR_peak_69709b	SH3BP5	-1.03372	0.00433438
A237RR_peak_69709c	SH3BP5	-0.489054	0.0010077
A409D_peak_72492b	COLQ	0.295441	0.0269232
A197R_peak_82224	SH3BP5	0.960022	0.0474474
A425D_peak_53360b	SH3BP5	1.42248	1.58903e-06
A425D_peak_53364d	SH3BP5	1.39838	0.000175565
A228R_1_lib_peak_59372	BTD	0.220829	0.011329
A425D_peak_53380e	BTD	0.20394	0.00150593
A454R_peak_82654j	BTD	0.214575	0.010526
A454R_peak_82665i	BTD	0.213369	0.0407215
A473D_peak_49436c	BTD	0.276579	0.00872966
A496R_peak_68804d	BTD	0.242225	0.0127282
A118R_peak_69528b	SH3BP5	1.32386	4.87634e-06
A118R_peak_69532a	SH3BP5	1.1	2.32438e-05
A197D_peak_64558d	SH3BP5	1.09481	0.000838286
A228R_1_lib_peak_59365e	SH3BP5	1.20212	0.000382171
A228R_1_lib_peak_59367a	SH3BP5	0.987889	0.00353677
A228R_1_lib_peak_59369a	SH3BP5	0.832032	2.63085e-08
A228R_1_lib_peak_59372	SH3BP5	1.50758	6.99876e-06
A289RR_peak_52483d	SH3BP5	1.20863	1.89043e-06
A289RR_peak_52483f	SH3BP5	1.08027	1.72257e-06
A289RR_peak_52483h	SH3BP5	0.938956	6.17442e-06
A289RR_peak_52487f	SH3BP5	1.04475	2.64956e-05
A289RR_peak_52487o	SH3BP5	1.13521	0.000141258
A357D_peak_74285c	SH3BP5	1.13785	0.00140344
A357D_peak_74285e	SH3BP5	0.73675	0.00977751
A357D_peak_74288b	SH3BP5	0.857399	4.40398e-06
A364R1_1_lib_peak_36718	SH3BP5	1.63154	1.27871e-05
A385R_peak_57846b	SH3BP5	1.01769	1.32532e-05
A385R_peak_57850c	SH3BP5	0.842135	0.0096544
A385R_peak_57851d	SH3BP5	0.804093	0.00211974
A385R_peak_57857	SH3BP5	1.37249	6.4145e-05
A385R_peak_57862b	SH3BP5	0.827857	0.000802216
A422D_peak_69063b	SH3BP5	1.32151	1.51281e-05
A425D_peak_53369b	SH3BP5	1.27839	0.000144026
A425D_peak_53369k	SH3BP5	0.811436	0.000182147
A425D_peak_53370a	SH3BP5	1.4822	0.0141451
A425D_peak_53380c	SH3BP5	0.710794	7.09973e-05
A425D_peak_53380e	SH3BP5	1.36059	2.44307e-08
A454R_peak_82654j	SH3BP5	1.3141	0.000169198
A454R_peak_82665a	SH3BP5	0.752852	4.76096e-05
A454R_peak_82665b	SH3BP5	1.10033	7.54539e-07
A454R_peak_82665f	SH3BP5	0.766163	0.00245261
A454R_peak_82665i	SH3BP5	1.29901	0.0033582
A463R_peak_67467a	SH3BP5	1.11752	0.000732676
A463R_peak_67469h	SH3BP5	1.09621	0.00240229
A463R_peak_67472b	SH3BP5	0.986893	1.04381e-06
A463R_peak_67472i	SH3BP5	0.659244	0.00151347
A472D_peak_62506d	SH3BP5	1.01997	0.0040498
A473D_peak_49436c	SH3BP5	1.73541	5.6043e-05
A496R_peak_68804d	SH3BP5	1.59972	3.13492e-05
A110R_peak_64332	SH3BP5	0.534018	0.0100129
A118R_peak_69546h	SH3BP5	1.50697	1.96398e-05
A228R_1_lib_peak_59383d	SH3BP5	0.848393	0.000163125
A228R_1_lib_peak_59385	SH3BP5	0.825954	4.25468e-06
A228R_1_lib_peak_59388	SH3BP5	0.920644	0.00234128
A228R_1_lib_peak_59390b	SH3BP5	0.909474	0.00398005
A228R_1_lib_peak_59390c	SH3BP5	1.46449	6.85602e-06
A233R_peak_71532a	SH3BP5	1.23276	2.24401e-05
A289RR_peak_52494	SH3BP5	1.03091	0.000180883
A357D_peak_74306b	SH3BP5	0.800666	2.58156e-05
A357D_peak_74310b	SH3BP5	0.573221	0.0450061
A357D_peak_74310d	SH3BP5	0.921456	0.0207999
A385R_peak_57869	SH3BP5	1.24411	0.000147008
A385R_peak_57871b	SH3BP5	1.05781	4.81211e-05
A385R_peak_57873	SH3BP5	1.46905	9.47566e-06
A385R_peak_57874	SH3BP5	1.12758	0.00842667
A401D_peak_63954b	SH3BP5	0.699367	0.0181344
A425D_peak_53388c	SH3BP5	0.891414	1.54809e-06
A425D_peak_53395b	SH3BP5	0.777773	2.12158e-07
A450R_peak_69335	SH3BP5	0.81639	0.00298588
A463R_peak_67479d	SH3BP5	1.20749	2.30792e-06
A463R_peak_67485i	SH3BP5	1.30918	8.00012e-08
A463R_peak_67489b	SH3BP5	0.785661	0.014516
A413R_peak_54883c	SH3BP5	0.677344	0.00601233
A292R_peak_88880b	ANKRD28	0.272445	0.000681038
A475D_peak_59613b	ANKRD28	0.348897	0.00502876
A155RR_peak_80232b	COLQ	0.320037	0.0127484
A198D_peak_71519b	COLQ	0.345745	0.0480741
A198D_peak_71521d	COLQ	0.322127	0.000479569
A364R1_1_lib_peak_36730	COLQ	0.24832	0.00651919
A409D_peak_72532b	COLQ	0.23966	0.00183956
A496R_peak_68838b	COLQ	0.296794	0.0464537
A496R_peak_68835e	SH3BP5	0.646833	0.0430049
A116R_peak_55530h	COLQ	0.253944	0.0114949
A116R_peak_55532e	COLQ	0.304287	0.016703
A409D_peak_72543a	COLQ	0.387728	0.000555725
A409D_peak_72546e	COLQ	0.360701	0.0246134
A455R1_1_lib_peak_52439b	COLQ	0.218268	0.0269869
A455R1_1_lib_peak_52439c	COLQ	0.257603	0.000699388
A116R_peak_55532a	SH3BP5	0.902763	0.0244222
A228R_1_lib_peak_59407b	SH3BP5	0.77152	0.0162819
A357D_peak_74324	SH3BP5	0.84248	0.00198953
A198D_peak_71543a	ANKRD28	0.35086	0.0111336
A228R_1_lib_peak_59418e	ANKRD28	0.322505	0.00432347
A262R_peak_67758b	ANKRD28	0.305973	0.047628
A289RR_peak_52520a	ANKRD28	0.244026	0.0151733
A262R_peak_67758b	BTD	0.200673	0.000326986
A174R_peak_62522e	SH3BP5	1.06023	0.00101782
A228R_1_lib_peak_59418e	SH3BP5	0.840168	0.000149128
A262R_peak_67758b	SH3BP5	0.801177	0.00916369
A289RR_peak_52520a	SH3BP5	0.545092	0.0126814
A129R_peak_66105	ANKRD28	0.421325	0.000788909
A155RR_peak_80259	SH3BP5	0.922203	0.0110287
A278R_1_peak_62653b	SH3BP5	0.736465	0.0336207
A118R_peak_69579a	ANKRD28	0.35765	0.00190619
A228R_1_lib_peak_59424	ANKRD28	0.214599	0.00489203
A228R_1_lib_peak_59426	ANKRD28	0.303331	0.0410734
A228R_1_lib_peak_59426	SH3BP5	0.695087	0.0292399
A118R_peak_69585b	ANKRD28	0.391225	0.00307134
A192D_peak_68634b	ANKRD28	0.287184	0.0263877
A213L_peak_75348	ANKRD28	0.498238	0.00301936
A213L_peak_75353d	ANKRD28	0.447879	0.000383589
A213L_peak_75353e	ANKRD28	0.422452	0.0132683
A213L_peak_75353h	ANKRD28	0.457525	0.000624343
A213L_peak_75353j	ANKRD28	0.4528	0.000251053
A213L_peak_75353k	ANKRD28	0.443214	0.00284361
A213L_peak_75355e	ANKRD28	0.492319	0.000745819
A213L_peak_75356a	ANKRD28	0.451453	0.0024786
A213L_peak_75360a	ANKRD28	0.522985	0.000349242
A213L_peak_75360c	ANKRD28	0.427443	0.000819513
A213L_peak_75361c	ANKRD28	0.400768	0.0042024
A213L_peak_75361h	ANKRD28	0.584412	0.00377485
A213L_peak_75361j	ANKRD28	0.804396	2.71863e-07
A228R_1_lib_peak_59427b	ANKRD28	0.315319	0.0218599
A260R_peak_73734	ANKRD28	0.63697	0.000566432
A278D_peak_68339a	ANKRD28	0.446893	0.00918072
A292R_peak_88911	ANKRD28	0.410411	9.49123e-06
A292R_peak_88919	ANKRD28	0.31077	0.00154653
A401D_peak_63991	ANKRD28	0.441602	0.003177
A213L_peak_75361h	BTD	0.258338	0.00536033
A213L_peak_75361j	BTD	0.231776	0.0168757
A118R_peak_69585b	SH3BP5	0.710744	0.0287249
A213L_peak_75348	SH3BP5	0.89417	0.0315902
A213L_peak_75353d	SH3BP5	0.802678	0.0110531
A213L_peak_75353j	SH3BP5	0.716417	0.0316681
A213L_peak_75360a	SH3BP5	0.821242	0.0376342
A213L_peak_75361c	SH3BP5	0.797724	0.0145681
A213L_peak_75361h	SH3BP5	1.01039	0.0472646
A213L_peak_75361j	SH3BP5	1.0542	0.0307263
A228R_1_lib_peak_59427b	SH3BP5	0.686451	0.0238138
A292R_peak_88911	SH3BP5	0.601728	0.0235509
A292R_peak_88919	SH3BP5	0.532254	0.0334851
A260R_peak_73754a	ANKRD28	0.399053	0.0125881
A192D_peak_68644	ANKRD28	-0.560772	0.0258324
A472D_peak_62585b	ANKRD28	0.440375	0.0113899
A197D_peak_64640b	DPH3	-0.200922	0.0249007
A110D_peak_69210a	ANKRD28	-0.313829	0.00404652
A374D_peak_60714a	ANKRD28	-0.236468	0.0211931
A413R_peak_54906	ANKRD28	-0.442298	0.0226292
A269R_peak_70509	RFTN1	-0.52375	0.0140048
A450R_peak_69387a	RFTN1	-0.345095	0.0101402
A110D_peak_69219b	ANKRD28	-0.264236	0.0468883
A198D_peak_71575a	RFTN1	0.402542	0.046259
A198R_peak_91055	RFTN1	0.405917	0.00335575
A233R_peak_71588b	RFTN1	0.570946	0.0377387
A409D_peak_72594e	RFTN1	0.643367	0.000289668
A409D_peak_72602b	ANKRD28	0.323719	0.0361655
A425D_peak_53463b	ANKRD28	0.312932	0.00526863
A409D_peak_72602b	RFTN1	0.314863	0.043741
A116R_peak_55558	RFTN1	0.406475	0.00996171
A116R_peak_55559g	RFTN1	0.34482	0.0342878
A116R_peak_55559h	RFTN1	0.378116	0.00100396
A148R_peak_76506c	RFTN1	0.476286	0.00856141
A148R_peak_76506l	RFTN1	0.434426	0.0112218
A198D_peak_71586a	RFTN1	0.328819	0.0394912
A233D_peak_69866d	RFTN1	0.647955	0.00182001
A409D_peak_72605a	RFTN1	0.307667	0.038642
A409D_peak_72611a	RFTN1	0.469705	0.0338918
A429D_peak_65113b	RFTN1	0.405991	0.0110047
A455R1_1_lib_peak_52471i	RFTN1	0.296264	0.00492473
A409D_peak_72615a	RFTN1	0.544782	0.00842034
A110R_peak_64390	RFTN1	0.471409	0.0223934
A116R_peak_55569a	RFTN1	0.373753	0.0442947
A118R_peak_69625c	RFTN1	0.338674	0.0118193
A213L_peak_75419b	RFTN1	0.570504	0.0011444
A409D_peak_72623	RFTN1	0.590544	0.0162673
A455R1_1_lib_peak_52484	RFTN1	0.644623	0.000915886
A472D_peak_62614a	RFTN1	0.33491	0.00480011
A106D_peak_79746n	RFTN1	0.378425	0.012132
A106D_peak_79747b	RFTN1	0.43767	0.00273301
A157R_peak_64863	RFTN1	0.558383	0.00220726
A197R_peak_82375	RFTN1	0.423632	0.0213418
A233D_peak_69886	RFTN1	0.457294	0.0209116
A259D_peak_74829l	RFTN1	0.449486	0.0105132
A262R_peak_67815a	RFTN1	0.472047	0.000158364
A284R_peak_78475a	RFTN1	0.616844	1.45293e-05
A425D_peak_53496g	RFTN1	0.399705	0.00117131
A425D_peak_53499d	RFTN1	0.33511	0.00218239
A496R_peak_68907e	RFTN1	0.392521	0.00121785
A100R_peak_68071c	PLCL2	0.236424	0.0112489
A240D_peak_84709b	PLCL2	0.215233	0.0257026
A100R_peak_68084c	PLCL2	0.322559	0.00765293
A240R_peak_89791a	PLCL2	0.268829	0.0219843
A409D_peak_72655a	RFTN1	-0.380164	0.0418223
A150R_peak_93528c	PLCL2	0.253755	0.0174485
A269R_peak_70593	AC132807.1	0.549087	0.00542708
A121R_peak_72697	AC132807.1	0.63746	0.0191897
A192R_peak_91493e	AC132807.1	0.799857	0.0244491
A401D_peak_64091	AC132807.1	0.710098	0.00273771
A450R_peak_69459	AC132807.1	0.633901	0.0366071
A106D_peak_79813h	AC132807.1	0.51912	0.000109666
A106D_peak_79816c	AC132807.1	0.512802	0.00536654
A106D_peak_79816e	AC132807.1	0.530452	0.00507462
A192D_peak_68725	AC132807.1	0.69896	0.00721977
A192D_peak_68727a	AC132807.1	0.614744	0.00102158
A192D_peak_68732b	AC132807.1	0.39659	0.00624367
A192R_peak_91503b	AC132807.1	0.851026	3.02407e-06
A278R_1_peak_62758a	AC132807.1	0.759494	1.80644e-05
A292R_peak_89039a	AC132807.1	0.671097	0.0280067
A292R_peak_89044b	AC132807.1	0.851875	0.0014561
A475D_peak_59721	AC132807.1	0.845112	0.0361945
A106D_peak_79826b	AC132807.1	0.834127	5.25055e-06
A106D_peak_79827d	AC132807.1	0.636223	0.0165095
A106D_peak_79827f	AC132807.1	0.732822	0.00137955
A106D_peak_79829b	AC132807.1	0.649011	0.00528076
A106D_peak_79833a	AC132807.1	0.893532	0.0194111
A192D_peak_68740b	AC132807.1	0.770796	1.72074e-05
A192D_peak_68743a	AC132807.1	0.555687	0.00751932
A269R_peak_70604b	AC132807.1	0.466334	3.42445e-05
A292R_peak_89054b	AC132807.1	0.741675	1.93799e-05
A389R1_1_lib_peak_54920	AC132807.1	0.638917	0.000548515
A192D_peak_68755	AC132807.1	0.652602	0.00630697
A192D_peak_68760a	AC132807.1	0.719202	0.000320636
A278R_1_peak_62777a	AC132807.1	0.525591	0.0111758
A233D_peak_69963a	AC132807.1	0.500865	0.0199643
A278R_1_peak_62785b	AC132807.1	0.360438	0.0343777
A292R_peak_89084a	AC132807.1	0.666925	0.00150442
A292R_peak_89086a	AC132807.1	0.694131	0.0205557
A278R_1_peak_62785b	RP11-158G18.1	0.23999	0.0498722
A292R_peak_89098a	AC132807.1	0.461612	0.0214498
A292R_peak_89107c	AC132807.1	0.651161	0.0270992
A192D_peak_68786b	AC132807.1	0.743063	0.00680962
A192R_peak_91634	AC132807.1	0.763605	0.00615087
A192R_peak_91640a	AC132807.1	0.499198	0.0065645
A262R_peak_67907a	AC132807.1	0.733545	0.0158635
A278D_peak_68484b	AC132807.1	0.540217	0.015272
A174R_peak_62699p	AC132807.1	0.746201	0.0448949
A192D_peak_68801a	AC132807.1	0.708875	0.00755873
A192R_peak_91658b	AC132807.1	0.690311	0.0264704
A269R_peak_70636b	AC132807.1	0.485475	0.0089111
A292R_peak_89134d	AC132807.1	0.914929	0.00637065
A292R_peak_89136d	AC132807.1	0.633464	0.0243665
A475D_peak_59739c	AC132807.1	0.572883	0.00103447
A475D_peak_59739c	RP11-158G18.1	0.364006	0.00508187
A475D_peak_59739c	SATB1	0.236535	0.0423357
A401D_peak_64116a	RP11-158G18.1	0.360419	0.0435328
A150D_1_peak_78350g	AC144521.1	0.482173	0.0417675
A174R_peak_62730b	RP11-158G18.1	0.440537	0.0336627
A269R_peak_70671a	RP11-158G18.1	0.477666	0.0119397
A273R_peak_88416a	ZNF385D-AS1	0.925043	0.00628574
A226D_peak_80304b	RP11-180N14.1	0.259594	0.000266752
A226D_peak_80305b	RP11-180N14.1	0.243121	0.00595036
A226R_peak_77384b	RP11-180N14.1	0.20878	0.000357072
A259D_peak_75061b	RP11-180N14.1	0.272169	0.000164947
A259D_peak_75062a	RP11-180N14.1	0.278842	0.00946721
A259D_peak_75063c	RP11-180N14.1	0.20609	0.00036852
A259D_peak_75064p	RP11-180N14.1	0.257346	8.25784e-05
A259D_peak_75064r	RP11-180N14.1	0.260375	0.000214335
A259D_peak_75064t	RP11-180N14.1	0.210669	0.0113821
A226D_peak_80302g	ZNF385D-AS1	1.27536	1.35484e-07
A226D_peak_80302i	ZNF385D-AS1	1.26377	1.87661e-12
A226D_peak_80304b	ZNF385D-AS1	1.60449	6.1355e-08
A226D_peak_80305b	ZNF385D-AS1	1.71604	4.53273e-07
A226R_peak_77384b	ZNF385D-AS1	1.37668	1.86906e-09
A226R_peak_77385f	ZNF385D-AS1	0.994798	5.2199e-12
A259D_peak_75061b	ZNF385D-AS1	1.48893	7.49577e-06
A259D_peak_75062a	ZNF385D-AS1	1.42621	0.0062876
A259D_peak_75063c	ZNF385D-AS1	1.17677	5.155e-06
A259D_peak_75064e	ZNF385D-AS1	1.08072	3.26339e-10
A259D_peak_75064p	ZNF385D-AS1	1.55142	1.83578e-08
A259D_peak_75064r	ZNF385D-AS1	1.57335	1.34014e-07
A259D_peak_75064t	ZNF385D-AS1	1.43417	1.66605e-05
A110R_peak_64499b	RP11-180N14.1	0.248316	0.000323051
A259D_peak_75068b	RP11-180N14.1	0.264174	0.000569464
A110R_peak_64499b	ZNF385D-AS1	1.49704	3.68651e-07
A226D_peak_80308a	ZNF385D-AS1	1.50691	1.39995e-05
A259D_peak_75068b	ZNF385D-AS1	1.63618	3.34873e-07
A259D_peak_75070b	RP11-180N14.1	0.287222	8.72768e-05
A273R_peak_88424	RP11-180N14.1	0.211819	0.00355166
A259D_peak_75070b	ZNF385D-AS1	1.67899	1.29028e-07
A273R_peak_88424	ZNF385D-AS1	1.28005	4.5692e-05
A173R_peak_106553	RP11-180N14.1	0.273192	0.0121936
A419R_peak_85195a	RP11-180N14.1	0.226839	0.04802
A173R_peak_106553	ZNF385D-AS1	1.20702	0.0360972
A419R_peak_85195a	ZNF385D-AS1	1.24697	0.020113
A259D_peak_75080l	RP11-180N14.1	0.266482	0.045443
A259D_peak_75081a	RP11-180N14.1	0.215448	0.0103218
A259D_peak_75080c	ZNF385D-AS1	1.1331	0.000116706
A259D_peak_75080f	ZNF385D-AS1	1.00967	0.000474402
A259D_peak_75080o	ZNF385D-AS1	1.12233	7.64428e-07
A259D_peak_75080q	ZNF385D-AS1	0.788212	0.0267496
A259D_peak_75081a	ZNF385D-AS1	0.915658	0.0435334
A100R_peak_68224	RP11-180N14.1	0.271206	0.0006357
A100R_peak_68226a	RP11-180N14.1	0.20204	0.00107491
A100R_peak_68224	ZNF385D-AS1	1.30694	0.00110417
A100R_peak_68226a	ZNF385D-AS1	1.03304	0.000562824
A174R_peak_2150a	CDKN2C	0.530416	0.00101951
A174R_peak_2151e	CDKN2C	0.590582	0.0113272
A174R_peak_2151g	CDKN2C	0.56065	0.0207893
A278D_peak_3419	CDKN2C	0.383046	0.00489517
A278D_peak_3421h	CDKN2C	0.427081	0.0031474
A278R_1_peak_3261a	CDKN2C	0.458838	0.0369635
A289RR_peak_2297b	CDKN2C	0.537734	0.0173061
A278D_peak_3427b	CDKN2C	0.352845	0.0246005
A419R_peak_85222	ZNF385D	-0.396636	0.015873
A192R_peak_91777	UBE2E2	0.353848	0.043314
A390R_1_lib_peak_43039	NR1D2	-0.25828	0.0205843
A463R_peak_67761	NR1D2	-0.277687	0.0291875
A475D_peak_59870	NKIRAS1	0.248572	0.00790761
A198R_peak_91389	NR1D2	-0.217864	0.0384257
A475D_peak_59871a	NKIRAS1	0.324474	0.0178092
A475D_peak_59873a	NKIRAS1	0.240348	0.0463487
A425D_peak_53709c	NKIRAS1	0.337328	0.025309
A425D_peak_53709c	THRB-IT1	0.203314	0.0241551
A419R_peak_85282	NKIRAS1	-0.416484	0.029339
A129R_peak_66357	THRB	0.280666	0.0168403
A150R_peak_5839b	RNF11	0.205922	0.0170987
A422D_peak_69333	THRB	0.262967	0.001672
A475D_peak_59902a	THRB	0.325386	0.000611516
A475D_peak_59902e	THRB	0.331376	0.0147625
A213L_peak_75794	LRRC3B	0.410714	0.0456209
A174R_peak_63006c	AC114877.3	0.629592	0.000971267
A429D_peak_65356e	AC114877.3	0.458128	0.0254033
A429D_peak_65356g	AC114877.3	0.373703	0.0131691
A174R_peak_63006c	LRRC3B	0.578326	0.00327061
A414D_peak_79567g	LRRC3B	0.485697	0.0405896
A429D_peak_65356e	LRRC3B	0.417084	0.0477173
A429D_peak_65356g	LRRC3B	0.343552	0.0259749
A292R_peak_89406b	AC114877.3	-0.414064	0.0316113
A292R_peak_89406b	LRRC3B	-0.414805	0.0271924
A292R_peak_89403a	SLC4A7	0.231787	0.0197028
A292R_peak_89407	SLC4A7	0.266842	0.0347907
A292R_peak_89409c	SLC4A7	0.302755	0.0259487
A455R1_1_lib_peak_2602b	RP11-191G24.1	0.467052	0.0139614
A150D_1_peak_4577	KTI12	0.269288	0.0398275
A289RR_peak_2315a	TXNDC12	-0.335129	0.0144934
A148R_peak_76957b	RBMS3	0.29786	0.000666365
A213L_peak_75880c	RBMS3	0.390033	0.0380691
A233D_peak_70223d	RBMS3	0.434237	0.000100491
A284R_peak_78867f	RBMS3	0.440636	0.00334596
A284R_peak_78867g	RBMS3	0.508391	2.09889e-05
A409D_peak_72934	RBMS3	0.419293	0.00199382
A477R_peak_59987c	RBMS3	0.405163	0.000667393
A409D_peak_72938b	RBMS3	0.30401	0.0491332
A278D_peak_68812b	RBMS3	0.344916	0.0354146
A278D_peak_68813b	RBMS3	0.230351	0.0195001
A155RR_peak_80822b	RBMS3	0.310565	0.0338491
A198D_peak_71984c	RBMS3	0.361621	0.0478929
A414D_peak_79641	RBMS3	0.390389	0.0181447
A419R_peak_85441	RBMS3	-0.549111	0.0226957
A100R_peak_3843a	KTI12	0.266902	0.0449898
A374D_peak_60998	RP11-1024P17.1	0.401307	0.00160085
A174R_peak_63122b	TGFBR2	0.399238	0.0212314
A374D_peak_60998	TGFBR2	0.398477	0.00763989
A100R_peak_68446a	RP11-1024P17.1	0.357165	0.0248569
A110R_peak_64714a	RP11-1024P17.1	0.331932	0.0270361
A174R_peak_63122m	RP11-1024P17.1	0.37784	0.00172402
A174R_peak_63123c	RP11-1024P17.1	0.366638	0.0105185
A174R_peak_63131a	RP11-1024P17.1	0.321521	0.0324085
A226D_peak_80544c	RP11-1024P17.1	0.306588	0.0250936
A226D_peak_80545d	RP11-1024P17.1	0.336259	0.0483043
A259D_peak_75428c	RP11-1024P17.1	0.284619	0.0464051
A260R_peak_74087i	RP11-1024P17.1	0.488535	0.0121945
A260R_peak_74088a	RP11-1024P17.1	0.378984	0.00544659
A260R_peak_74090b	RP11-1024P17.1	0.288429	0.0125545
A260R_peak_74093b	RP11-1024P17.1	0.296941	0.0267152
A260R_peak_74094b	RP11-1024P17.1	0.444624	0.00417235
A278D_peak_68860a	RP11-1024P17.1	0.350882	0.0149747
A374D_peak_61003	RP11-1024P17.1	0.364445	0.00580804
A100R_peak_68446a	TGFBR2	0.391001	0.0261147
A110R_peak_64714a	TGFBR2	0.342694	0.0453052
A174R_peak_63122m	TGFBR2	0.386534	0.00541463
A174R_peak_63123c	TGFBR2	0.342449	0.0477878
A226D_peak_80544c	TGFBR2	0.325817	0.0339947
A226D_peak_80545b	TGFBR2	0.248312	0.00359597
A259D_peak_75428c	TGFBR2	0.375868	0.00807791
A260R_peak_74087i	TGFBR2	0.554253	0.00854815
A260R_peak_74088a	TGFBR2	0.336293	0.0477329
A260R_peak_74090b	TGFBR2	0.303266	0.0202296
A260R_peak_74094b	TGFBR2	0.44725	0.0131989
A278D_peak_68860a	TGFBR2	0.342929	0.0432644
A374D_peak_61003	TGFBR2	0.399168	0.0062247
A409D_peak_72989a	GADL1	0.267022	0.0367165
A409D_peak_72989c	GADL1	0.269266	0.00148649
A192R_peak_92119	RP11-1024P17.1	0.473457	0.00331448
A213L_peak_75963a	RP11-1024P17.1	0.584926	0.0118673
A260R_peak_74107e	RP11-1024P17.1	0.400751	0.00328624
A278D_peak_68886	RP11-1024P17.1	0.396391	0.00106215
A350R_peak_67289	RP11-1024P17.1	0.224253	0.0396321
A192R_peak_92119	TGFBR2	0.477435	0.0107854
A213L_peak_75963a	TGFBR2	0.70823	0.00335351
A260R_peak_74107e	TGFBR2	0.441997	0.00319191
A278D_peak_68886	TGFBR2	0.337368	0.0304048
A350R_peak_67289	TGFBR2	0.244279	0.042875
A100R_peak_68461b	RP11-1024P17.1	0.32872	0.0149369
A110R_peak_64736b	RP11-1024P17.1	0.273432	0.027804
A174R_peak_63162	RP11-1024P17.1	0.324031	0.0399741
A278D_peak_68888b	RP11-1024P17.1	0.217583	0.0266524
A100R_peak_68461b	TGFBR2	0.370985	0.0113496
A110R_peak_64736b	TGFBR2	0.282321	0.0463069
A278D_peak_68888b	TGFBR2	0.247062	0.020002
A148R_peak_77065a	GADL1	0.339543	0.00202627
A409D_peak_73000a	GADL1	0.352642	0.00924618
A226D_peak_80574b	TGFBR2	0.502701	0.0474403
A150D_1_peak_4599b	RP11-155O18.6	0.217529	0.0459513
A148R_peak_77069b	GADL1	0.326694	0.00659038
A129R_peak_66507c	STT3B	0.362119	0.00115106
A450R_peak_69709	TGFBR2	-0.320281	0.0340135
A289RR_peak_52794a	GADL1	0.249431	0.0279934
A455R1_1_lib_peak_52767	GADL1	0.340945	0.00991037
A289RR_peak_52794a	STT3B	0.270707	0.0241872
A455R1_1_lib_peak_52767	STT3B	0.455738	0.00018382
A463R_peak_67958c	STT3B	0.384241	0.011838
A357D_peak_74754b	GADL1	0.259616	0.0336513
A228R_1_lib_peak_59717c	STT3B	0.228541	0.0225135
A357D_peak_74754b	STT3B	0.310318	0.0112143
A450R_peak_69733	GADL1	0.34207	0.0267622
A450R_peak_69733	STT3B	0.387306	0.0151887
A148R_peak_77115	STT3B	0.264898	0.0156983
A100R_peak_68518c	STT3B	0.413871	0.00179964
A100R_peak_68519b	STT3B	0.428319	0.017753
A213L_peak_76024a	STT3B	0.38842	0.0443359
A260R_peak_74165a	STT3B	0.387511	0.0294935
A260R_peak_74173d	STT3B	0.402642	0.00638024
A475D_peak_60100c	STT3B	0.37037	0.000234569
A100R_peak_68542	STT3B	0.414439	0.00408522
A100R_peak_68564	STT3B	0.428749	0.00565576
A100R_peak_68565a	STT3B	0.397673	0.017617
A100R_peak_68569b	STT3B	0.318347	0.0221634
A100R_peak_68569e	STT3B	0.322769	0.0310585
A100R_peak_68569f	STT3B	0.321557	0.0278786
A148R_peak_77150	GPD1L	0.255814	0.0339025
A228R_1_lib_peak_59735b	OSBPL10	0.218731	0.0114069
A100R_peak_68570j	STT3B	0.381006	0.0122939
A100R_peak_68570n	STT3B	0.312925	0.0275894
A148R_peak_77150	STT3B	0.366124	0.00739131
A260R_peak_74198	STT3B	0.367292	0.00993817
A233D_peak_70350d	OSBPL10	0.295703	0.00975081
A401D_peak_64442	STT3B	0.233657	0.0409794
A100R_peak_68593a	CMTM8	0.780284	0.00654406
A155RR_peak_80961d	CMTM8	0.447889	0.0463395
A259D_peak_75555c	CMTM8	0.712907	0.0163487
A260R_peak_74212d	CMTM8	0.690478	0.0222512
A389R1_1_lib_peak_55131	CMTM8	0.507237	0.0229919
A155RR_peak_80961c	GPD1L	0.309676	0.0181534
A155RR_peak_80961f	GPD1L	0.411666	0.00425273
A198D_peak_72114c	GPD1L	0.29464	0.0212246
A259D_peak_75555c	GPD1L	0.210898	0.0297593
A269R_peak_71005c	OSBPL10	-0.286971	0.0442532
A389R1_1_lib_peak_55135	CMTM8	1.04496	0.015983
A148R_peak_77165c	RP11-384L8.1	0.242682	0.0381009
A150D_1_peak_4611a	RAB3B	0.260694	0.0266082
A198D_peak_3808a	RAB3B	0.279459	0.00229282
A198D_peak_3808d	RAB3B	0.414363	0.000454311
A198D_peak_3809c	RAB3B	0.267294	6.8217e-05
A198D_peak_3809e	RAB3B	0.265096	0.015026
A198D_peak_3810b	RAB3B	0.341866	0.00023535
A198D_peak_3810c	RAB3B	0.305085	8.23215e-07
A198D_peak_3810e	RAB3B	0.314757	8.63806e-05
A198D_peak_3810g	RAB3B	0.337064	3.36472e-05
A280D_peak_5791	RAB3B	0.435956	0.00290699
A233D_peak_70360a	CMTM8	0.598883	0.0269904
A198R_peak_91742b	OSBPL10	0.302096	0.0442444
A284R_peak_79042a	OSBPL10	0.261122	0.00961658
A389R1_1_lib_peak_55137c	OSBPL10	0.282371	0.00488274
A451D_peak_75012a	OSBPL10	0.235971	0.0213552
A389R1_1_lib_peak_55137c	RP11-384L8.1	0.236924	0.00810066
A475D_peak_60135b	STT3B	0.291986	0.0465084
A233R_peak_72157b	CMTM7	-0.497808	0.00248677
A148R_peak_77181b	CMTM8	1.15669	0.0143401
A233R_peak_72156f	OSBPL10	0.554611	0.0174478
A233R_peak_72157b	OSBPL10	0.327661	0.00880305
A284R_peak_79045a	OSBPL10	0.340721	0.028754
A425D_peak_53885c	OSBPL10	0.565907	0.00399854
A148R_peak_77181a	RP11-384L8.1	0.347679	0.0066409
A357D_peak_74807	RP11-384L8.1	0.308945	0.00957942
A357D_peak_74807	STT3B	0.316741	0.0119704
A364R1_1_lib_peak_36931b	CMTM7	0.701276	0.0443257
A155RR_peak_80986a	GPD1L	0.280282	0.0304472
A364R1_1_lib_peak_36931b	GPD1L	0.42074	0.014841
A155RR_peak_80986a	RP11-384L8.1	0.427932	0.00107623
A280R_peak_83779a	GPD1L	0.263384	0.0452799
A451D_peak_75025c	GPD1L	0.480778	0.000187537
A148R_peak_77187a	OSBPL10	0.361072	0.000303709
A148R_peak_77187a	RP11-384L8.1	0.290509	0.0015849
A269R_peak_71020	CMTM6	0.308014	0.0239199
A259D_peak_75588c	CMTM7	0.653895	0.0267699
A259RR_1_lib_peak_41201	CMTM7	0.313473	0.0407605
A259D_peak_75588c	CMTM8	1.21082	0.0100372
A259RR_1_lib_peak_41201	CMTM8	0.755554	0.000254721
A148R_peak_77191	GPD1L	0.378779	0.00560963
A233R_peak_72177b	CMTM7	-0.314264	0.0156809
A475D_peak_60167b	CMTM8	-0.637552	0.04794
A475D_peak_60167a	OSBPL10	0.400254	0.0439019
A148R_peak_77204	RP11-384L8.1	0.269966	0.00496751
A401D_peak_64474	RP11-384L8.1	0.394348	0.0373624
A473D_peak_49769a	RP11-384L8.1	0.499201	0.0001163
A100R_peak_68644b	CMTM8	0.543508	0.00430292
A100R_peak_68644d	CMTM8	0.731502	0.0233237
A110R_peak_64803b	CMTM8	0.896278	0.00185392
A226D_peak_80667a	CMTM8	0.840011	0.00342068
A148R_peak_77211b	RP11-384L8.1	0.44249	0.00305866
A262R_peak_68313a	RP11-384L8.1	0.392308	0.000568508
A284R_peak_79086f	RP11-384L8.1	0.355757	0.0242837
A414D_peak_79747a	RP11-384L8.1	0.496233	1.69877e-05
A496R_peak_69373d	RP11-384L8.1	0.414582	0.00210749
A100R_peak_68645	CMTM6	0.296456	0.0351051
A100R_peak_68652c	CMTM7	0.595208	5.77489e-06
A148R_peak_77225	CMTM7	0.494895	0.044705
A260R_peak_74266b	CMTM7	0.937988	0.000600389
A100R_peak_68652c	CMTM8	0.655308	0.0249388
A148R_peak_77225	CMTM8	1.14681	0.000806581
A260R_peak_74266b	CMTM8	1.58122	0.000577137
A100R_peak_68645	GPD1L	0.316473	0.0250917
A121R_peak_73173a	GPD1L	0.243102	0.00837488
A148R_peak_77225	GPD1L	0.308082	0.00993719
A260R_peak_74266b	GPD1L	0.356354	0.044539
A148R_peak_77221b	OSBPL10	0.390789	0.014866
A357D_peak_74836d	OSBPL10	0.423888	0.0312207
A100R_peak_68645	RP11-384L8.1	0.396407	0.0140353
A148R_peak_77219a	RP11-384L8.1	0.229047	0.00268191
A148R_peak_77221b	RP11-384L8.1	0.334055	0.0181104
A148R_peak_77225	RP11-384L8.1	0.305356	0.049907
A357D_peak_74836d	RP11-384L8.1	0.373952	0.0280164
A389R1_1_lib_peak_55173b	RP11-384L8.1	0.257941	0.00140325
A409D_peak_73093d	RP11-384L8.1	0.226647	0.0431683
A110D_peak_69725a	CMTM7	0.481683	0.0029703
A116R_peak_55945d	CMTM7	0.597346	0.00181149
A116R_peak_55945k	CMTM7	1.05872	2.03336e-05
A116R_peak_55949c	CMTM7	0.554675	0.00305422
A148R_peak_77233c	CMTM7	0.444414	0.0299044
A173R_peak_106967	CMTM7	0.554371	0.00687156
A226R_peak_77672b	CMTM7	0.363738	0.00244813
A226R_peak_77683m	CMTM7	0.655127	2.85124e-05
A259D_peak_75616i	CMTM7	0.518775	0.00312055
A259D_peak_75616n	CMTM7	0.528335	0.00106309
A259D_peak_75622i	CMTM7	0.926298	6.70854e-05
A259RR_1_lib_peak_41218a	CMTM7	0.587387	0.000183335
A260R_peak_74271b	CMTM7	0.45789	0.000985564
A278D_peak_69000c	CMTM7	0.475604	0.0117618
A389R1_1_lib_peak_55198a	CMTM7	0.644279	0.00242193
A389R1_1_lib_peak_55198b	CMTM7	0.789954	0.00067238
A389R1_1_lib_peak_55199	CMTM7	0.680933	0.00488504
A413R_peak_55271b	CMTM7	0.514766	0.00484559
A419R_peak_85543b	CMTM7	0.509068	0.00182244
A423D_peak_65717c	CMTM7	0.402992	0.0111063
A451D_peak_75065f	CMTM7	0.692046	1.39426e-05
A455R1_1_lib_peak_52844a	CMTM7	0.471849	4.91108e-05
A455R1_1_lib_peak_52852c	CMTM7	0.658482	3.86118e-05
A455R1_1_lib_peak_52852d	CMTM7	1.07832	1.00149e-05
A455R1_1_lib_peak_52853g	CMTM7	0.568753	0.0103948
A455R1_1_lib_peak_52854	CMTM7	0.497308	0.0218049
A455R1_1_lib_peak_52857d	CMTM7	0.880031	0.00648951
A475D_peak_60194	CMTM7	0.567263	0.0255043
A110D_peak_69725a	CMTM8	0.833186	0.00187788
A116R_peak_55945d	CMTM8	0.790442	0.0335195
A116R_peak_55945k	CMTM8	1.12427	0.0447216
A148R_peak_77231a	CMTM8	1.02955	6.68047e-05
A148R_peak_77233c	CMTM8	0.921098	0.00245768
A173R_peak_106967	CMTM8	0.803836	0.0325986
A226R_peak_77672b	CMTM8	0.677252	0.000331713
A226R_peak_77683m	CMTM8	0.967794	0.000811021
A259D_peak_75616i	CMTM8	0.998557	0.000213215
A259D_peak_75616n	CMTM8	1.02529	2.9561e-05
A259RR_1_lib_peak_41218a	CMTM8	0.952794	0.00044231
A260R_peak_74271b	CMTM8	0.942223	3.09578e-06
A278D_peak_69000c	CMTM8	0.812275	0.00989852
A419R_peak_85543b	CMTM8	1.04698	1.11371e-05
A423D_peak_65717c	CMTM8	0.616344	0.0288694
A451D_peak_75065f	CMTM8	0.950009	0.00213074
A455R1_1_lib_peak_52844a	CMTM8	0.819516	1.78859e-05
A455R1_1_lib_peak_52848a	CMTM8	0.845115	0.0165338
A455R1_1_lib_peak_52852c	CMTM8	0.777779	0.0216763
A455R1_1_lib_peak_52852d	CMTM8	1.18604	0.0287105
A455R1_1_lib_peak_52853g	CMTM8	0.941073	0.0126025
A475D_peak_60194	CMTM8	0.935941	0.0303425
A364R1_1_lib_peak_36944a	RP11-384L8.1	0.614796	0.000852431
A385R_peak_58227b	RP11-384L8.1	0.375687	0.042725
A455R1_1_lib_peak_52853g	RP11-384L8.1	0.325721	0.0261068
A100R_peak_3853a	KTI12	0.319663	0.0113481
A269R_peak_3627	KTI12	0.216899	0.0342751
A100R_peak_3853a	TXNDC12	0.263945	0.0487501
A292R_peak_4534a	TXNDC12	0.270868	0.0365197
A116R_peak_55966f	CMTM6	0.275583	0.0236485
A455R1_1_lib_peak_52887	CMTM6	0.422656	0.0191084
A110D_peak_69751b	CMTM7	0.543704	0.0318095
A192R_peak_92256	CMTM7	0.498076	0.0462262
A213L_peak_76157c	CMTM7	0.518768	0.00792695
A259D_peak_75632a	CMTM7	0.715526	0.0139135
A273R_peak_88753b	CMTM7	0.455789	0.000118034
A284R_peak_79123b	CMTM7	0.626942	0.00221205
A390R_1_lib_peak_43147c	CMTM7	0.805297	0.000278816
A401D_peak_64508b	CMTM7	0.705193	0.0099374
A413R_peak_55282b	CMTM7	0.697659	0.00524306
A414D_peak_79782a	CMTM7	0.749891	0.000412936
A423D_peak_65732b	CMTM7	0.486748	0.000360479
A423D_peak_65734	CMTM7	0.817661	0.00039402
A451D_peak_75072a	CMTM7	0.60028	0.000220184
A451D_peak_75083d	CMTM7	0.426952	0.000104964
A451D_peak_75083f	CMTM7	0.510257	0.000391235
A455R1_1_lib_peak_52859	CMTM7	0.640573	0.00541771
A455R1_1_lib_peak_52864	CMTM7	0.597314	0.000822333
A455R1_1_lib_peak_52879a	CMTM7	0.522069	0.000375757
A455R1_1_lib_peak_52881b	CMTM7	0.482485	8.5359e-05
A455R1_1_lib_peak_52884	CMTM7	0.727906	0.00675748
A496R_peak_69409g	CMTM7	0.54922	0.04547
A110D_peak_69751b	CMTM8	1.002	0.0132888
A213L_peak_76157c	CMTM8	0.88109	0.00702741
A273R_peak_88753b	CMTM8	0.689178	0.00131801
A284R_peak_79118b	CMTM8	0.844268	0.0138402
A284R_peak_79123b	CMTM8	1.02149	0.00369666
A284R_peak_79123h	CMTM8	0.494268	0.0413139
A414D_peak_79782a	CMTM8	0.955801	0.0244454
A423D_peak_65734	CMTM8	1.07799	0.0173518
A451D_peak_75083d	CMTM8	0.574471	0.00752022
A451D_peak_75083f	CMTM8	0.686842	0.0138913
A455R1_1_lib_peak_52859	CMTM8	0.870593	0.04693
A455R1_1_lib_peak_52864	CMTM8	0.739791	0.040698
A455R1_1_lib_peak_52881b	CMTM8	0.605203	0.0155822
A455R1_1_lib_peak_52887	GPD1L	0.410852	0.0313776
A116R_peak_55951	RP11-384L8.1	0.285659	0.0179782
A284R_peak_79118b	RP11-384L8.1	0.277239	0.0430335
A390R_1_lib_peak_43148b	RP11-384L8.1	0.34224	0.023671
A475D_peak_60199a	RP11-384L8.1	0.36924	0.00714524
A116R_peak_55971b	CMTM7	0.648924	2.37832e-07
A259D_peak_75648	CMTM7	0.811692	0.000373936
A284R_peak_79130a	CMTM7	0.628827	0.00593971
A413R_peak_55291b	CMTM7	0.67744	3.93207e-07
A414D_peak_79800a	CMTM7	0.789852	1.90101e-06
A451D_peak_75093h	CMTM7	0.593933	0.0379015
A455R1_1_lib_peak_52889	CMTM7	0.609738	0.00553762
A455R1_1_lib_peak_52891e	CMTM7	0.693416	0.00316077
A116R_peak_55971b	CMTM8	0.779558	0.00389293
A413R_peak_55291b	CMTM8	0.672226	0.0357908
A414D_peak_79800a	CMTM8	1.05935	0.00129246
A413R_peak_55297	RP11-384L8.1	-0.317538	0.0252292
A409D_peak_73143a	CRTAP	0.398752	0.0252072
A197R_peak_82985	TRIM71	0.228854	0.0245416
A197R_peak_82987c	TRIM71	0.23368	0.0359515
A278R_1_peak_63213	TRIM71	0.240858	0.0211767
A475D_peak_60226b	TRIM71	0.30753	0.00458134
A477R_peak_60166	TRIM71	0.30797	1.4259e-06
A496R_peak_69437a	TRIM71	0.27683	0.0495286
A100R_peak_3854f	KTI12	0.285848	0.022156
A278D_peak_3483a	KTI12	0.25233	0.0392546
A100R_peak_3854f	TXNDC12	0.364086	0.000361381
A278D_peak_3482f	TXNDC12	0.270016	0.00240314
A278D_peak_3482h	TXNDC12	0.205599	0.0316517
A278D_peak_3483a	TXNDC12	0.296164	0.00529984
A357D_peak_3107a	GPX7	0.516828	0.0170537
A357D_peak_3107a	ZFYVE9	1.00793	0.000526405
A292R_peak_89761b	AC018359.1	-0.359395	0.0287522
A260R_peak_74362a	AC018359.1	-0.563292	0.0264417
A260R_peak_74362a	AC123023.1	-0.561208	0.0195233
A269R_peak_71120	AC018359.1	-0.268889	0.0298074
A269R_peak_71120	AC123023.1	-0.261289	0.0278796
A273R_peak_4916	KTI12	0.206023	0.0336667
A273R_peak_4916	TXNDC12	0.237657	0.00516022
A100R_peak_3858e	ZFYVE9	0.687326	0.0058611
A228R_1_lib_peak_2753b	ZFYVE9	0.35562	0.00156405
A260R_peak_4244	ZFYVE9	0.682583	0.0190453
A148R_peak_77341b	AC018359.1	0.519351	0.0145289
A148R_peak_77340c	AC123023.1	0.374706	0.0151042
A148R_peak_77341b	AC123023.1	0.601396	0.00100321
A148R_peak_77345b	AC018359.1	0.481909	0.000519392
A148R_peak_77345b	AC123023.1	0.439781	0.00155897
A198D_peak_72263a	AC123023.1	0.338505	0.0281708
A451D_peak_75144a	AC123023.1	0.413731	0.0211619
A423D_peak_65803	AC018359.1	0.558173	0.00266996
A423D_peak_65806b	AC018359.1	0.515914	0.000746582
A284R_peak_79195c	AC123023.1	0.547597	0.0196223
A423D_peak_65803	AC123023.1	0.600984	0.000304334
A423D_peak_65806b	AC123023.1	0.505199	0.000540784
A116R_peak_56016c	CLASP2	-0.21905	0.0190914
A148R_peak_77363a	AC018359.1	0.396734	0.0251022
A451D_peak_75155a	AC018359.1	0.294587	0.0404037
A148R_peak_77363a	AC123023.1	0.421877	0.00897939
A451D_peak_75155a	AC123023.1	0.314425	0.0163504
A280R_peak_83936b	AC018359.1	0.480897	0.045533
A280R_peak_83936b	AC123023.1	0.498551	0.0252883
A173R_peak_107049	AC018359.1	0.239668	0.00807055
A173R_peak_107049	AC123023.1	0.208731	0.0241106
A150D_1_peak_4624a	FAM159A	0.33674	0.0495864
A174R_peak_63426d	ARPP21	1.14802	0.0135021
A150R_peak_5955b	GPX7	0.43938	0.0260012
A150R_peak_5955b	KTI12	0.286581	0.0456129
A150R_peak_5955b	TXNDC12	0.285884	0.0367551
A150R_peak_5955b	ZFYVE9	0.637035	0.0448257
A213L_peak_76271	ARPP21	-0.845215	0.02697
A100R_peak_68774c	ARPP21	0.717257	0.023884
A106D_peak_80463j	ARPP21	1.13293	0.000517035
A106D_peak_80466a	ARPP21	1.29989	0.00214008
A106D_peak_80466c	ARPP21	0.95167	0.000195473
A106D_peak_80467b	ARPP21	0.90668	0.00259693
A106D_peak_80467c	ARPP21	1.02872	0.000345921
A106D_peak_80468c	ARPP21	0.835258	0.0140412
A106D_peak_80469a	ARPP21	1.09049	9.68356e-07
A174R_peak_63443bc	ARPP21	0.938106	0.00535272
A174R_peak_63443bh	ARPP21	1.61552	0.000187337
A174R_peak_63443bk	ARPP21	1.18428	0.000772077
A174R_peak_63443c	ARPP21	1.15676	0.00725371
A174R_peak_63443d	ARPP21	0.967987	0.0166543
A174R_peak_63443g	ARPP21	0.757392	0.0451389
A174R_peak_63443j	ARPP21	1.14029	0.00040212
A174R_peak_63443m	ARPP21	1.03553	0.000526588
A174R_peak_63443n	ARPP21	1.01057	0.00317905
A174R_peak_63443p	ARPP21	1.04025	0.00389866
A192R_peak_92384a	ARPP21	1.42099	4.73549e-06
A192R_peak_92392b	ARPP21	1.01525	0.0108634
A192R_peak_92392c	ARPP21	1.27452	0.000707423
A226D_peak_80824	ARPP21	1.0941	0.000987252
A273R_peak_88849b	ARPP21	1.39152	0.00011711
A284R_peak_79233	ARPP21	0.957772	0.0153157
A413R_peak_55348	ARPP21	1.29578	4.1432e-06
A496R_peak_69505	ARPP21	1.14157	0.0150077
A106D_peak_80472b	ARPP21	1.38221	0.00325652
A106D_peak_80478a	ARPP21	0.983534	0.0187698
A174R_peak_63447d	ARPP21	1.03208	0.00014845
A174R_peak_63454c	ARPP21	0.974957	0.00771529
A174R_peak_63454e	ARPP21	0.59974	0.0400706
A174R_peak_63454h	ARPP21	0.782655	0.0246532
A192D_peak_69251	ARPP21	1.33345	0.00283905
A192R_peak_92395c	ARPP21	1.32921	0.00223818
A192R_peak_92402a	ARPP21	0.875289	0.0499093
A409D_peak_73224a	ARPP21	1.11809	0.0271349
A409D_peak_73229a	ARPP21	1.01238	0.00500321
A413R_peak_55353b	ARPP21	1.24462	0.00476883
A413R_peak_55355	ARPP21	0.895465	0.026405
A451D_peak_75206a	ARPP21	0.947882	0.00155305
A118R_peak_3424a	GPX7	0.51642	0.0328125
A292R_peak_89860b	TRANK1	-0.276178	0.00281535
A455R1_1_lib_peak_52998d	TRANK1	0.386341	0.0187621
A129R_peak_66740a	ITGA9	0.745624	0.00186332
A278R_1_peak_63350b	LRRFIP2	0.207934	0.0119081
A284R_peak_79294f	AC093415.2	0.27604	0.00444537
A409D_peak_73289f	AC093415.2	0.242774	0.000109296
A280R_peak_84037a	CTDSPL	0.436333	0.0403323
A284R_peak_79294f	CTDSPL	0.753028	0.00763351
A409D_peak_73289f	CTDSPL	0.716292	3.50069e-05
A260R_peak_74444a	ITGA9	1.27131	0.00412247
A260R_peak_74444f	ITGA9	1.07216	1.13246e-05
A260R_peak_74444h	ITGA9	0.923718	3.88817e-06
A260R_peak_74444j	ITGA9	1.04117	4.29128e-05
A280R_peak_84037a	ITGA9	0.945794	0.000186646
A284R_peak_79294f	ITGA9	1.41023	0.000106734
A409D_peak_73288d	ITGA9	1.33584	1.7768e-05
A409D_peak_73289f	ITGA9	0.948482	0.000791085
A192R_peak_92486e	AC093415.2	0.250649	0.0054455
A106D_peak_80551	CTDSPL	0.623788	0.0451361
A192R_peak_92486e	CTDSPL	0.697361	0.00712409
A409D_peak_73294b	CTDSPL	0.490325	0.0411863
A106D_peak_80551	ITGA9	1.2243	0.00206523
A129R_peak_66757b	ITGA9	0.630024	0.0151444
A148R_peak_77449j	ITGA9	0.842075	0.0443967
A148R_peak_77455a	ITGA9	0.877054	0.00279104
A148R_peak_77458b	ITGA9	0.653467	0.02736
A148R_peak_77462a	ITGA9	0.386679	0.0332782
A192R_peak_92486e	ITGA9	1.18072	0.000987603
A198D_peak_72379d	ITGA9	0.588644	0.0279108
A233R_peak_72383b	ITGA9	1.00121	0.00355397
A260R_peak_74446a	ITGA9	0.740708	0.0462841
A278R_1_peak_63371b	ITGA9	0.971713	0.000622795
A292R_peak_89925b	ITGA9	0.763238	0.00900594
A409D_peak_73294b	ITGA9	0.901818	0.0046859
A409D_peak_73301c	ITGA9	0.679903	0.0334305
A409D_peak_73302c	ITGA9	0.809451	0.00271603
A409D_peak_73302e	ITGA9	0.596333	0.0021293
A409D_peak_73302f	ITGA9	0.329657	0.0417621
A129R_peak_66765a	ITGA9	0.499493	0.0261147
A273R_peak_88938a	ITGA9	0.962703	0.00565862
A278D_peak_69213b	CTDSPL	-0.225256	0.0483118
A409D_peak_73310b	ITGA9	0.529113	0.0183263
A110D_peak_69943	CTDSPL	-0.264927	0.0101251
A148R_peak_77474b	ITGA9	0.682557	0.0034528
A260R_peak_74465	ITGA9	0.743577	0.0319376
A292R_peak_89940b	ITGA9	0.636854	0.0111464
A409D_peak_73320	ITGA9	0.670323	0.0068262
A409D_peak_73323b	CTDSPL	0.448199	0.0439653
A278D_peak_69230b	CTDSPL	-0.264475	0.0460006
A148R_peak_77483a	ITGA9	0.726116	0.0223725
A409D_peak_73331a	ITGA9	0.669203	0.0111609
A129D_1_lib_peak_55219a	AC093415.2	0.222585	0.0279249
A155RR_peak_81307g	AC093415.2	0.323961	0.000118839
A155RR_peak_81311b	AC093415.2	0.215322	0.000145169
A198D_peak_72406i	AC093415.2	0.241636	1.24986e-06
A198D_peak_72411c	AC093415.2	0.219876	4.81436e-07
A198D_peak_72411e	AC093415.2	0.218358	2.60958e-05
A198D_peak_72415a	AC093415.2	0.229401	0.00100441
A198D_peak_72415c	AC093415.2	0.216733	6.63846e-07
A198R_peak_92076	AC093415.2	0.237388	0.000387455
A409D_peak_73348a	AC093415.2	0.25333	2.00947e-05
A455R1_1_lib_peak_53031b	AC093415.2	0.209127	2.05362e-06
A129D_1_lib_peak_55219a	CTDSPL	0.726509	0.00608093
A148R_peak_77501	CTDSPL	0.414683	0.0288202
A155RR_peak_81307g	CTDSPL	1.14499	9.67817e-09
A155RR_peak_81311b	CTDSPL	0.63898	4.07862e-05
A198D_peak_72406i	CTDSPL	0.678279	2.03418e-06
A198D_peak_72411c	CTDSPL	0.621155	5.97068e-07
A198D_peak_72411e	CTDSPL	0.666731	1.67636e-06
A198D_peak_72412a	CTDSPL	0.497177	0.00788962
A198D_peak_72415a	CTDSPL	0.702999	0.000179185
A198D_peak_72415c	CTDSPL	0.60834	1.10704e-06
A198R_peak_92076	CTDSPL	0.675004	0.000371634
A409D_peak_73337	CTDSPL	0.534641	0.0173257
A409D_peak_73340a	CTDSPL	0.565908	0.000224679
A409D_peak_73345	CTDSPL	0.507253	0.030636
A409D_peak_73348a	CTDSPL	0.685222	8.75591e-05
A455R1_1_lib_peak_53031b	CTDSPL	0.614459	4.22065e-07
A148R_peak_77501	ITGA9	0.781041	0.00158477
A198D_peak_72415a	ITGA9	0.783981	0.0206463
A374D_peak_61299d	ITGA9	0.755088	0.0351964
A409D_peak_73348a	ITGA9	0.716894	0.0289684
A455R1_1_lib_peak_53031b	ITGA9	0.553373	0.0306979
A129D_1_lib_peak_55219a	OXSR1	0.204597	0.0189183
A148R_peak_3908a	GPX7	0.295659	0.0292933
A148R_peak_77506b	AC093415.2	0.212908	9.28219e-05
A233R_peak_72416a	AC093415.2	0.236696	1.1176e-05
A233R_peak_72417c	AC093415.2	0.215159	0.00049399
A233R_peak_72420	AC093415.2	0.234708	0.00213652
A455R1_1_lib_peak_53038b	AC093415.2	0.211097	9.28869e-05
A121R_peak_73411	CTDSPL	0.551864	0.0497837
A129R_peak_66791c	CTDSPL	0.484192	3.64731e-06
A148R_peak_77506b	CTDSPL	0.610013	7.09769e-05
A148R_peak_77514a	CTDSPL	0.530568	2.31282e-07
A150R_peak_94320b	CTDSPL	0.565157	0.00265634
A155RR_peak_81317c	CTDSPL	0.521966	0.00131989
A155RR_peak_81319a	CTDSPL	0.505894	0.00173101
A233R_peak_72416a	CTDSPL	0.606537	0.00023276
A233R_peak_72417c	CTDSPL	0.63741	0.000177515
A233R_peak_72420	CTDSPL	0.691569	0.00108292
A233R_peak_72422c	CTDSPL	0.591976	0.000250865
A364R1_1_lib_peak_37033a	CTDSPL	0.535206	0.0208289
A409D_peak_73357	CTDSPL	0.338066	0.00411001
A455R1_1_lib_peak_53038b	CTDSPL	0.573971	0.000282706
A129R_peak_66791c	ITGA9	0.573488	0.0019451
A148R_peak_77506b	ITGA9	0.596696	0.0464929
A409D_peak_73357	ITGA9	0.505148	0.00420547
A280D_peak_97869	ACAA1	0.277774	0.00844296
A413R_peak_55419	ACVR2B	-0.333394	0.0456151
A409D_peak_73367	CTDSPL	0.550608	0.0344336
A419R_peak_85772c	OXSR1	0.218527	0.0117951
A475D_peak_60369a	ACAA1	0.282997	0.00162623
A413R_peak_55442	ACVR2B	-0.380727	0.0203125
A110D_peak_69984b	CTDSPL	-0.46783	0.004638
A150D_1_peak_78998a	CTDSPL	-0.263743	0.0257394
A240D_peak_85487c	CTDSPL	-0.64749	0.0060033
A451D_peak_75304a	OXSR1	0.276344	0.0160087
A106D_peak_80611	ACAA1	0.213177	0.0145267
A106D_peak_80611	MYD88	0.240799	0.00948318
A419R_peak_85819a	AC093415.2	0.280706	0.00254737
A455R1_1_lib_peak_53066a	AC093415.2	0.216329	0.000611874
A419R_peak_85819a	ACVR2B	0.443103	0.028959
A240R_peak_90585	CTDSPL	0.869431	0.00344757
A419R_peak_85819a	CTDSPL	0.784337	0.00327397
A455R1_1_lib_peak_53066a	CTDSPL	0.594024	0.0011866
A240R_peak_90585	XYLB	0.252273	0.0142
A100R_peak_3878e	ECHDC2	0.438647	0.0495389
A278D_peak_3514d	ECHDC2	0.281377	0.0297667
A100R_peak_3878b	FAM159A	0.503257	0.000483183
A100R_peak_3878e	FAM159A	0.788848	0.000162189
A100R_peak_3878f	FAM159A	0.685336	1.42614e-05
A280R_peak_4378a	FAM159A	0.6815	0.00112663
A463R_peak_3280c	FAM159A	0.762406	8.14803e-06
A100R_peak_3874e	GPX7	0.498953	8.60472e-05
A100R_peak_3878e	GPX7	0.456935	0.0399585
A100R_peak_3878f	GPX7	0.403404	0.0168734
A278D_peak_3514d	GPX7	0.357764	0.00172838
A450R_peak_2977	GPX7	0.338815	0.0343735
A150D_1_peak_4640	SCP2	0.236274	0.0198551
A278D_peak_3514d	SCP2	0.209589	0.0156641
A419R_peak_85836a	ACVR2B	0.479651	1.0459e-05
A425D_peak_54127d	ACVR2B	0.581431	0.000360828
A390R_1_lib_peak_43266	MYD88	0.260309	0.0213426
A292R_peak_90028a	CSRNP1	-0.31191	0.0349921
A150R_peak_5989b	ECHDC2	0.274596	0.0415424
A100R_peak_3882	FAM159A	0.295107	0.00596169
A260R_peak_4263	FAM159A	0.53676	0.0375242
A278D_peak_3517	FAM159A	0.491962	0.00248121
A278D_peak_3521	FAM159A	0.629417	0.0160474
A100R_peak_3884b	GPX7	0.373676	0.0051083
A150R_peak_5989b	GPX7	0.318233	0.011697
A233D_peak_3531	GPX7	0.394932	0.00844705
A260R_peak_4263	GPX7	0.461114	0.0320836
A110D_peak_3744a	SCP2	0.267365	0.0225735
A260R_peak_4268b	ZYG11A	0.215071	0.0416886
A413R_peak_55459c	GORASP1	0.221943	0.010832
A226D_peak_81008h	GORASP1	0.217299	0.00793738
A425D_peak_54146c	WDR48	-0.219323	0.0220486
A228R_1_lib_peak_59964h	XIRP1	0.537829	0.00469959
A228R_1_lib_peak_59964n	XIRP1	0.449984	0.00704778
A228R_1_lib_peak_59964p	XIRP1	0.503814	0.00123254
A228R_1_lib_peak_59964t	XIRP1	0.366137	0.0388251
A228R_1_lib_peak_59965b	XIRP1	0.265911	0.0452723
A260R_peak_74610n	CSRNP1	-0.469745	0.00706735
A284R_peak_79473b	CSRNP1	-0.371561	0.0412182
A260R_peak_74610n	RPSA	0.233701	0.0380661
A121R_peak_73539d	MYRIP	1.01082	4.24478e-05
A150D_1_peak_79091	MYRIP	0.724906	0.00487431
A289RR_peak_53086g	MYRIP	0.682032	0.00156079
A390R_1_lib_peak_43305	MYRIP	1.11385	0.0010068
A409D_peak_73469	MYRIP	0.515722	0.0247634
A472D_peak_63262b	MYRIP	0.823514	1.17529e-05
A472D_peak_63262c	MYRIP	0.718786	7.09957e-06
A118R_peak_70448	MYRIP	0.633639	0.0335793
A148R_peak_77638b	MYRIP	0.744463	0.00764809
A419R_peak_85954	MYRIP	0.669673	0.01917
A106D_peak_80719a	MYRIP	1.27276	0.000238379
A174R_peak_63657c	MYRIP	0.888248	0.000478272
A364R1_1_lib_peak_37100b	MYRIP	0.458184	0.0260369
A450R_peak_70019a	MYRIP	0.60881	0.00548583
A148R_peak_77647a	MYRIP	0.528582	0.0191719
A409D_peak_73485a	MYRIP	0.557383	0.0148553
A129R_peak_66899a	MYRIP	0.598611	5.3741e-06
A129R_peak_66902b	MYRIP	0.564637	0.0028998
A129R_peak_66902c	MYRIP	0.604799	0.0260194
A463R_peak_68369	MYRIP	0.77514	0.0147062
A413R_peak_55510	MYRIP	-0.921279	0.0232587
A475D_peak_60473b	MYRIP	0.924116	0.000466176
A260R_peak_4276b	CPT2	0.257446	0.00752879
A260R_peak_4280b	CPT2	0.272467	0.00142856
A150R_peak_6004	ECHDC2	0.504904	0.00297127
A260R_peak_4276b	ECHDC2	0.323866	0.02356
A260R_peak_4279b	ECHDC2	0.561582	1.79199e-05
A260R_peak_4280b	ECHDC2	0.412523	0.000258809
A374D_peak_3653	ECHDC2	0.340949	4.02039e-07
A374D_peak_3654b	ECHDC2	0.300107	0.000644832
A150R_peak_6004	SCP2	0.323548	0.00934634
A260R_peak_4276b	SCP2	0.293465	0.000516529
A260R_peak_4279b	SCP2	0.32237	0.00200892
A260R_peak_4280b	SCP2	0.304221	5.45051e-05
A374D_peak_3653	SCP2	0.203749	0.00011029
A374D_peak_3654b	SCP2	0.228467	6.95745e-05
A260R_peak_4279b	ZYG11A	0.211536	0.00588232
A226D_peak_81159	CTNNB1	0.217333	0.000338043
A280D_peak_98096	CTNNB1	0.214296	0.0130658
A226D_peak_81206a	SS18L2	0.239562	0.0359034
A260R_peak_74749c	RP4-613B23.1	0.204057	0.0274856
A106D_peak_80830c	SS18L2	0.207382	0.0137144
A110D_peak_70206a	SS18L2	0.246165	0.0317707
A240D_peak_85731	SS18L2	0.287646	0.0403533
A260R_peak_74760a	SS18L2	0.343673	0.000604156
A389R1_1_lib_peak_3216	ECHDC2	0.497491	0.0362258
A118R_peak_70546e	VIPR1	0.431622	0.00318251
A100R_peak_69164	RP4-613B23.1	0.223408	0.0160564
A226R_peak_78095	RP4-613B23.1	0.238825	0.02649
A226R_peak_78095	SS18L2	0.29033	0.00666615
A364R1_1_lib_peak_37135	SS18L2	-0.203736	0.01259
A100R_peak_69164	ZBTB47	0.370733	0.0258962
A110R_peak_65206a	ZBTB47	0.320491	0.0108066
A226D_peak_81254a	ZBTB47	0.288223	0.00149714
A226R_peak_78095	ZBTB47	0.424431	0.0223337
A273R_peak_89252	ZBTB47	0.438618	0.0118438
A226R_peak_78109c	SS18L2	0.32285	0.0217709
A240R_peak_90880c	SS18L2	0.30536	0.00768047
A226D_peak_81266c	HIGD1A	0.270297	0.000423524
A226R_peak_78112	HIGD1A	0.200941	0.0340785
A100R_peak_69179c	SS18L2	0.248639	0.00199925
A226D_peak_81266c	SS18L2	0.279468	0.000503811
A226R_peak_78112	SS18L2	0.225523	0.017334
A100R_peak_69177b	ZBTB47	0.316298	0.00135907
A100R_peak_69179c	ZBTB47	0.440534	0.000373643
A226D_peak_81266c	ZBTB47	0.416646	0.0026896
A240D_peak_85759c	ZBTB47	0.670121	0.000464083
A273R_peak_89271	ZBTB47	0.410861	0.0100999
A413R_peak_55593a	ZBTB47	0.482238	0.0127892
A226D_peak_81269e	HIGD1A	0.263054	0.0121252
A226D_peak_81273	HIGD1A	0.263291	0.0342584
A226R_peak_78119e	HIGD1A	0.222793	0.00657331
A273R_peak_89279	HIGD1A	0.276797	0.0153317
A280D_peak_98195	HIGD1A	0.240816	0.0382692
A280D_peak_98198	HIGD1A	0.28951	0.00818737
A413R_peak_55602a	HIGD1A	0.239201	0.00461959
A226D_peak_81273	RP4-613B23.1	0.250688	0.0407525
A226D_peak_81269e	SS18L2	0.292692	0.00530575
A226D_peak_81271d	SS18L2	0.232837	0.00983679
A226D_peak_81273	SS18L2	0.329926	0.00457066
A226R_peak_78119e	SS18L2	0.216915	0.0147353
A226R_peak_78123	SS18L2	0.217325	0.00323093
A240R_peak_90896	SS18L2	0.35011	0.0189252
A273R_peak_89279	SS18L2	0.301526	0.00927079
A280D_peak_98198	SS18L2	0.289381	0.0133182
A413R_peak_55602a	SS18L2	0.251686	0.00401112
A118R_peak_70564a	ZBTB47	0.278015	0.0317454
A226D_peak_81269e	ZBTB47	0.435089	0.0160574
A226R_peak_78119b	ZBTB47	0.274623	0.00231263
A226R_peak_78119e	ZBTB47	0.320771	0.0360652
A226R_peak_78123	ZBTB47	0.297249	0.0258103
A226D_peak_81277b	ZBTB47	0.498137	0.0155994
A100R_peak_69215	ZNF662	0.425856	3.79945e-12
A100R_peak_3904a	GPX7	0.204377	0.0416054
A455R1_1_lib_peak_53223e	HIGD1A	-0.225964	0.0143083
A473D_peak_50035c	HIGD1A	-0.239456	0.0363858
A473D_peak_50034	RP11-188P20.3	0.253637	0.0206368
A473D_peak_50034	SNRK-AS1	0.284241	0.0219582
A289RR_peak_53146c	SS18L2	-0.202314	0.0249145
A455R1_1_lib_peak_53223e	SS18L2	-0.254378	0.00556078
A472D_peak_63370b	SS18L2	-0.227481	0.0436938
A116R_peak_56328b	HIGD1A	-0.217719	0.0058611
A473R_peak_71695e	HIGD1A	-0.216377	0.0108487
A357D_peak_75284b	HIGD1A	-0.230729	0.0145741
A116R_peak_56344a	RP11-188P20.3	0.239353	0.00442772
A409D_peak_73684	POMGNT2	0.336002	0.0495286
A278D_peak_69518a	ZKSCAN7	0.377083	0.00241717
A273R_peak_89360a	ZKSCAN7	0.229076	0.0104738
A240R_peak_90999a	KIF15	0.601427	0.0100502
A374D_peak_61579a	RP11-348P10.2	0.20504	0.0252136
A148R_peak_77896d	ZKSCAN7	0.285672	0.0434113
A150R_peak_94747a	ZKSCAN7	0.317055	0.0342994
A240R_peak_90999a	ZKSCAN7	0.454548	0.0141203
A374D_peak_61579a	ZKSCAN7	0.297126	0.000306824
A374D_peak_61579a	ZNF35	0.307548	0.0085198
A148R_peak_77896d	ZNF660	0.330068	0.00642
A389R1_1_lib_peak_55545a	ZNF852	0.303128	0.0314319
A472D_peak_63412a	KIF15	-0.343274	0.020527
A233R_peak_72721a	ZNF35	0.464321	0.0232072
A269R_peak_71542b	ZNF35	0.316916	0.0451059
A233R_peak_72721a	ZNF660	0.411655	0.003842
A260R_peak_74862b	ZNF660	0.29897	0.0229426
A269R_peak_71542b	ZNF660	0.345579	0.000359479
A100R_peak_69278	RP11-348P10.2	0.302602	3.28242e-10
A148R_peak_77899c	RP11-348P10.2	0.351256	2.55775e-07
A148R_peak_77899c	ZKSCAN7	0.261605	0.00647075
A100R_peak_69278	ZNF35	0.422824	1.56675e-11
A148R_peak_77899c	ZNF35	0.493874	2.96485e-08
A100R_peak_69278	ZNF660	0.212841	0.00165415
A148R_peak_77899c	ZNF660	0.281582	0.000919034
A273R_peak_89373a	ZNF35	0.265239	0.000669485
A213L_peak_76706a	ZNF502	0.349091	1.62166e-11
A455R1_1_lib_peak_53266	KIF15	0.220202	0.0392281
A226R_peak_4434b	RP5-1024G6.8	0.599728	0.0144744
A278R_1_peak_63701b	ZDHHC3	0.327805	0.00133615
A451D_peak_75586d	ZDHHC3	0.216416	0.000254001
A451D_peak_75589d	ZDHHC3	0.312676	0.0128343
A455R1_1_lib_peak_53273c	ZDHHC3	0.225126	0.000887135
A475D_peak_60643	ZDHHC3	0.204134	0.0465973
A273R_peak_89384	ZKSCAN7	0.328955	0.0428466
A226R_peak_78226	ZDHHC3	-0.243166	0.0135728
A273R_peak_89394a	ZDHHC3	-0.398923	0.010113
A475D_peak_60651b	ZDHHC3	-0.253092	0.011056
A273R_peak_89390b	ZKSCAN7	0.276578	0.00925964
A226R_peak_78226	ZNF660	0.264741	0.00945422
A273R_peak_89390b	ZNF660	0.222516	0.0465553
A228R_1_lib_peak_60144b	LIMD1	0.378196	0.038448
A429D_peak_65879b	LIMD1	0.584133	0.017576
A390R_1_lib_peak_43423	KIF15	-0.360373	0.036567
A390R_1_lib_peak_43423	LIMD1	0.598144	0.00218389
A409D_peak_73736	LIMD1	0.594062	0.00238962
A429D_peak_65881a	LIMD1	0.500117	0.000385841
A197R_peak_83621	LIMD1	0.425559	0.010217
A429D_peak_65887b	LIMD1	0.325028	0.0427334
A148R_peak_77930	LIMD1	0.343537	0.0172675
A374D_peak_3664a	CPT2	0.251135	0.00844891
A374D_peak_3664a	ECHDC2	0.335516	0.0141564
A148R_peak_3948b	LRP8	0.448292	0.0308707
A455R1_1_lib_peak_2650a	LRP8	0.39014	0.0148799
A451D_peak_3944b	RP11-117D22.2	0.537597	0.00915107
A455R1_1_lib_peak_2650a	RP11-117D22.2	0.795351	3.96051e-05
A455R1_1_lib_peak_2650a	RP4-784A16.3	0.408821	0.00744352
A455R1_1_lib_peak_2648f	RP4-784A16.5	0.394266	0.0107001
A455R1_1_lib_peak_2650a	RP4-784A16.5	0.31038	0.00602553
A148R_peak_3948b	RP5-1024G6.8	0.422002	0.0303376
A455R1_1_lib_peak_2650a	RP5-1024G6.8	0.345486	0.0264145
A374D_peak_3664a	SCP2	0.226451	0.0194194
A260R_peak_4302b	ZYG11A	0.216913	0.00713072
A475D_peak_60673a	LZTFL1	0.368647	0.00958543
A198R_peak_92560	LIMD1	0.418205	0.00142771
A280R_peak_84551b	LIMD1	0.520968	0.00836453
A401D_peak_64946b	LIMD1	0.287044	0.00431017
A409D_peak_73761a	LIMD1	0.498956	0.000489357
A148R_peak_77954f	LIMD1	0.700575	7.38464e-08
A148R_peak_77956c	LIMD1	0.634844	5.80434e-07
A148R_peak_77957	LIMD1	0.681861	0.0302088
A155RR_peak_81741c	LIMD1	0.636376	4.30462e-05
A197D_peak_65548b	LIMD1	0.449777	3.20688e-08
A198D_peak_72830g	LIMD1	0.636615	6.19157e-06
A198D_peak_72839a	LIMD1	0.642847	0.00019053
A198D_peak_72841e	LIMD1	0.738929	2.8086e-06
A198D_peak_72841i	LIMD1	0.676171	3.91211e-05
A198R_peak_92568a	LIMD1	0.441777	0.000733486
A198R_peak_92576b	LIMD1	0.646815	6.2975e-05
A233R_peak_72779f	LIMD1	0.527859	0.00158786
A233R_peak_72781a	LIMD1	0.750834	2.28817e-06
A364R1_1_lib_peak_37189	LIMD1	1.01938	9.67327e-05
A409D_peak_73763	LIMD1	0.655867	0.0092565
A409D_peak_73764a	LIMD1	0.412502	2.19541e-06
A409D_peak_73764b	LIMD1	0.569337	0.00122204
A409D_peak_73765a	LIMD1	0.333653	1.07244e-07
A409D_peak_73765b	LIMD1	0.475013	8.22572e-08
A409D_peak_73772a	LIMD1	0.406141	0.00222241
A409D_peak_73774	LIMD1	0.47435	6.52181e-09
A409D_peak_73778a	LIMD1	0.535768	1.79246e-05
A409D_peak_73778c	LIMD1	0.366172	0.0115037
A425D_peak_54362c	LIMD1	0.630253	0.00459225
A450R_peak_70197b	LIMD1	0.588197	0.00408112
A475D_peak_60686g	LIMD1	0.528108	0.00600123
A496R_peak_69903d	LIMD1	0.394574	0.0134844
A496R_peak_69903i	LIMD1	0.54509	0.00290269
A496R_peak_69905	LIMD1	0.539015	0.000404156
A100R_peak_69322b	LIMD1	0.301071	0.032239
A106D_peak_80987a	LIMD1	0.557734	0.0295764
A118R_peak_70680k	LIMD1	0.744154	0.0158325
A129R_peak_67113	LIMD1	0.747156	8.34141e-05
A148R_peak_77963b	LIMD1	0.653124	6.90181e-05
A148R_peak_77966	LIMD1	0.741412	0.000813819
A148R_peak_77973b	LIMD1	0.752101	0.000433465
A148R_peak_77973d	LIMD1	0.715193	5.06514e-06
A148R_peak_77976c	LIMD1	0.612869	0.000307585
A148R_peak_77976e	LIMD1	0.545629	0.0164429
A198R_peak_92582b	LIMD1	0.669341	0.00553047
A233D_peak_70945a	LIMD1	0.656147	0.000478793
A284R_peak_79801b	LIMD1	0.706371	1.37891e-06
A409D_peak_73782a	LIMD1	0.72229	0.00011387
A409D_peak_73782b	LIMD1	0.551483	2.83787e-05
A409D_peak_73798c	LIMD1	0.541912	1.29028e-07
A409D_peak_73800	LIMD1	0.631885	0.000643106
A455R1_1_lib_peak_53299	LIMD1	0.480718	0.019868
A475D_peak_60692	LIMD1	0.573793	0.000157631
A475D_peak_60692	SLC6A20	0.229598	0.0312891
A155RR_peak_81764	LIMD1	0.710734	0.000705526
A233D_peak_70950b	LIMD1	0.665914	0.00038145
A233R_peak_72816h	LIMD1	0.663839	1.54782e-06
A357D_peak_75371	LIMD1	0.745601	0.000642545
A409D_peak_73803	LIMD1	0.613375	2.8767e-07
A409D_peak_73812b	LIMD1	0.549808	0.0206305
A409D_peak_73813b	LIMD1	0.481903	3.09035e-06
A409D_peak_73819b	LIMD1	0.503588	0.00158905
A409D_peak_73821b	LIMD1	0.486037	0.000522254
A409D_peak_73822a	LIMD1	0.671562	0.0128586
A409D_peak_73822c	LIMD1	0.550021	0.00206157
A409D_peak_73823b	LIMD1	0.487965	0.0150631
A409D_peak_73826c	LIMD1	0.642843	7.4006e-09
A425D_peak_54379	LIMD1	0.413368	0.000452498
A475D_peak_60702b	LIMD1	0.440682	0.00882803
A475D_peak_60708b	LIMD1	0.405172	0.000861201
A475D_peak_60711a	LIMD1	0.554929	1.44178e-06
A475D_peak_60711c	LIMD1	0.545932	3.98056e-05
A129R_peak_67130e	SLC6A20	0.22653	0.0361221
A409D_peak_73803	SLC6A20	0.253812	0.0027991
A475D_peak_60711a	SLC6A20	0.234354	0.00346987
A475D_peak_60711c	SLC6A20	0.20486	0.0355846
A409D_peak_73812b	TMEM158	0.240347	0.00169587
A409D_peak_73822a	TMEM158	0.236189	0.0173475
A110D_peak_70401	LIMD1	-0.337585	0.026486
A233R_peak_72823a	LIMD1	0.735613	0.000215652
A233R_peak_72823e	LIMD1	0.708196	2.0688e-06
A233R_peak_72823i	LIMD1	0.828722	0.000180501
A259D_peak_76351b	LIMD1	-0.35435	0.0146885
A409D_peak_73829a	LIMD1	0.66568	0.0130997
A409D_peak_73832b	LIMD1	0.354095	0.00881953
A409D_peak_73839a	LIMD1	0.626853	8.31393e-07
A455R1_1_lib_peak_53317b	LIMD1	0.266473	0.0428127
A116R_peak_56415d	SLC6A20	0.254226	0.0428289
A116R_peak_56416a	SLC6A20	0.226472	0.0272471
A198D_peak_72886d	LIMD1	0.236469	0.0493629
A228R_1_lib_peak_60203a	LIMD1	0.246539	0.0203679
A198D_peak_72886b	SLC6A20	0.245124	0.001591
A278D_peak_69600b	CCR9	0.262613	0.000230299
A278D_peak_69602b	CCR9	0.215873	0.000370429
A477R_peak_60591	SLC6A20	0.205763	0.0488498
A280D_peak_5910a	LRP8	0.485563	0.0283917
A292R_peak_4609b	LRP8	0.326688	0.0373379
A390D_peak_3037d	LRP8	0.423533	0.00296465
A390R_1_lib_peak_2196	LRP8	0.493436	0.00118216
A419R_peak_3699a	LRP8	0.572551	0.011297
A419R_peak_3701	LRP8	0.582391	0.0105008
A419R_peak_3702d	LRP8	0.316357	0.00965873
A423D_peak_2845	LRP8	0.555912	0.00423283
A451D_peak_3962b	LRP8	0.490979	0.00652541
A451D_peak_3963c	LRP8	0.326889	0.0223638
A451D_peak_3968f	LRP8	0.505988	0.00577949
A116R_peak_3090	RP11-117D22.2	0.616781	0.000993176
A155RR_peak_4359	RP11-117D22.2	0.751697	0.00831895
A157R_peak_3210d	RP11-117D22.2	0.756861	0.00405578
A280D_peak_5910a	RP11-117D22.2	1.04222	6.31852e-05
A390D_peak_3037d	RP11-117D22.2	0.808494	5.29218e-06
A390R_1_lib_peak_2196	RP11-117D22.2	0.953939	2.8767e-07
A419R_peak_3699a	RP11-117D22.2	0.973256	0.00164436
A419R_peak_3701	RP11-117D22.2	0.906207	0.00589875
A419R_peak_3702d	RP11-117D22.2	0.72891	3.54984e-08
A423D_peak_2845	RP11-117D22.2	0.974745	0.000164568
A451D_peak_3962b	RP11-117D22.2	0.925424	5.21248e-05
A451D_peak_3963a	RP11-117D22.2	0.896657	0.000832605
A451D_peak_3963c	RP11-117D22.2	0.660869	0.000159121
A451D_peak_3963e	RP11-117D22.2	0.863173	0.00414296
A451D_peak_3963i	RP11-117D22.2	0.753711	0.000115672
A451D_peak_3965	RP11-117D22.2	0.737471	0.032483
A451D_peak_3966	RP11-117D22.2	0.669289	0.0127692
A451D_peak_3967b	RP11-117D22.2	0.510604	0.00217918
A451D_peak_3967f	RP11-117D22.2	0.712083	0.000134128
A451D_peak_3968f	RP11-117D22.2	0.907148	0.000163857
A451D_peak_3969a	RP11-117D22.2	0.895342	6.60231e-06
A451D_peak_3969b	RP11-117D22.2	0.5933	0.00803122
A157R_peak_3210d	RP4-784A16.2	0.220942	0.00815186
A280D_peak_5910a	RP4-784A16.2	0.233359	0.0176458
A390D_peak_3037d	RP4-784A16.2	0.206755	0.000906667
A390R_1_lib_peak_2196	RP4-784A16.2	0.235778	0.000468622
A419R_peak_3699a	RP4-784A16.2	0.243665	0.023423
A419R_peak_3701	RP4-784A16.2	0.245459	0.0241696
A423D_peak_2845	RP4-784A16.2	0.285971	0.000496057
A451D_peak_3962b	RP4-784A16.2	0.216503	0.0101628
A451D_peak_3963a	RP4-784A16.2	0.219164	0.0210145
A451D_peak_3963e	RP4-784A16.2	0.239381	0.0149691
A451D_peak_3965	RP4-784A16.2	0.237604	0.0212741
A451D_peak_3968f	RP4-784A16.2	0.267262	0.000450235
A451D_peak_3969a	RP4-784A16.2	0.220857	0.00197236
A157R_peak_3210d	RP4-784A16.3	0.439425	0.0204355
A280D_peak_5910a	RP4-784A16.3	0.565012	0.00444702
A390D_peak_3037d	RP4-784A16.3	0.418009	0.00299341
A390R_1_lib_peak_2196	RP4-784A16.3	0.485094	0.00128771
A419R_peak_3699a	RP4-784A16.3	0.648961	0.00153423
A419R_peak_3701	RP4-784A16.3	0.570798	0.0114592
A419R_peak_3702d	RP4-784A16.3	0.351595	0.00171513
A423D_peak_2845	RP4-784A16.3	0.524112	0.00797013
A451D_peak_3962b	RP4-784A16.3	0.549262	0.000840508
A451D_peak_3963a	RP4-784A16.3	0.483631	0.0171797
A451D_peak_3963c	RP4-784A16.3	0.339932	0.0132223
A451D_peak_3963e	RP4-784A16.3	0.460987	0.0422232
A451D_peak_3963i	RP4-784A16.3	0.340131	0.0396346
A451D_peak_3965	RP4-784A16.3	0.509596	0.0229247
A451D_peak_3968f	RP4-784A16.3	0.578803	0.000432703
A451D_peak_3969a	RP4-784A16.3	0.423401	0.010864
A423D_peak_2845	RP4-784A16.4	0.216063	0.000477799
A116R_peak_3090	RP4-784A16.5	0.243363	0.0229797
A390D_peak_3037d	RP4-784A16.5	0.263542	0.023614
A390R_1_lib_peak_2196	RP4-784A16.5	0.340114	0.00375174
A419R_peak_3699a	RP4-784A16.5	0.378937	0.0327149
A419R_peak_3702d	RP4-784A16.5	0.265513	0.0014192
A451D_peak_3962b	RP4-784A16.5	0.327621	0.0204471
A451D_peak_3963c	RP4-784A16.5	0.244505	0.0196253
A451D_peak_3963i	RP4-784A16.5	0.253737	0.0401513
A451D_peak_3967b	RP4-784A16.5	0.209573	0.0237814
A451D_peak_3968f	RP4-784A16.5	0.359075	0.00956136
A280D_peak_5910a	RP5-1024G6.8	0.428268	0.0467885
A292R_peak_4609b	RP5-1024G6.8	0.353748	0.00925651
A390D_peak_3037d	RP5-1024G6.8	0.38943	0.00410695
A390R_1_lib_peak_2196	RP5-1024G6.8	0.44561	0.00238421
A419R_peak_3699a	RP5-1024G6.8	0.531072	0.0130351
A419R_peak_3701	RP5-1024G6.8	0.517709	0.0190376
A419R_peak_3702d	RP5-1024G6.8	0.277954	0.0198909
A423D_peak_2845	RP5-1024G6.8	0.514434	0.00524301
A451D_peak_3962b	RP5-1024G6.8	0.456647	0.00744331
A451D_peak_3963a	RP5-1024G6.8	0.410073	0.0462619
A451D_peak_3963c	RP5-1024G6.8	0.312183	0.0190839
A451D_peak_3968f	RP5-1024G6.8	0.487988	0.00398055
A413R_peak_55709	CCR2	0.353628	0.0349263
A240D_peak_85975b	CCR5	0.277338	0.0257601
A240D_peak_85975b	CXCR6	0.225116	0.0458802
A409D_peak_73860a	LIMD1	0.350614	0.0249143
A155RR_peak_81806e	CCR1	0.50955	0.0156818
A192R_peak_92998	CCR1	0.561002	0.00789487
A197D_peak_65602a	CCR1	0.275022	0.00370678
A116R_peak_56439a	CCR1	0.511071	0.000696113
A116R_peak_56439c	CCR1	0.54578	0.00183504
A173R_peak_107509a	CCR1	0.480118	0.00685142
A116R_peak_56439a	CCR2	0.286175	0.043434
A155RR_peak_81828d	CCR1	0.316467	0.0370458
A155RR_peak_81824d	CCRL2	0.308253	0.048475
A155RR_peak_81825a	LZTFL1	-0.296058	0.0276337
A475D_peak_60762	CCRL2	0.261011	0.0225
A100R_peak_69373d	LRRC2	0.231219	0.0368939
A155RR_peak_81855b	CCR2	0.303944	0.0283076
A155RR_peak_81853b	CCRL2	0.286404	0.0294571
A155RR_peak_81855b	CCRL2	0.264977	0.00808503
A278R_1_peak_63804b	CCRL2	0.254354	0.00414142
A284R_peak_79904c	CCRL2	0.216775	0.0248344
A155RR_peak_81855b	RP11-24F11.2	0.22982	0.00126075
A284R_peak_79904c	RP11-24F11.2	0.215053	0.000707153
A451D_peak_3970a	LRP8	0.390317	0.0359422
A451D_peak_3971	LRP8	0.428655	0.0409207
A451D_peak_3973c	LRP8	0.50409	0.00820548
A451D_peak_3971	NDC1	0.222732	0.040959
A451D_peak_3970a	RP11-117D22.2	0.84227	0.000120713
A451D_peak_3971	RP11-117D22.2	0.830956	0.00181851
A451D_peak_3972b	RP11-117D22.2	0.626009	0.00901618
A451D_peak_3973c	RP11-117D22.2	0.890869	0.000440643
A451D_peak_3970a	RP4-784A16.2	0.222632	0.00282926
A451D_peak_3971	RP4-784A16.2	0.212036	0.0206595
A451D_peak_3973c	RP4-784A16.2	0.249662	0.00256773
A451D_peak_3970a	RP4-784A16.3	0.397862	0.0275425
A451D_peak_3971	RP4-784A16.3	0.509265	0.00622607
A451D_peak_3973c	RP4-784A16.3	0.512886	0.00552618
A451D_peak_3970a	RP4-784A16.5	0.314019	0.0163762
A451D_peak_3970a	RP5-1024G6.8	0.364887	0.0373669
A451D_peak_3971	RP5-1024G6.8	0.394214	0.0478344
A451D_peak_3972b	RP5-1024G6.8	0.333171	0.0458751
A451D_peak_3973c	RP5-1024G6.8	0.476484	0.00758505
A198R_peak_92705c	RP11-24F11.2	0.225157	0.0352813
A260R_peak_74972b	LRRC2	0.225637	0.0116081
A278R_1_peak_63813b	LRRC2	0.216279	0.0236282
A110R_peak_65382a	ALS2CL	-0.219381	0.0279216
A110R_peak_65382a	NBEAL2	-0.415845	0.0118307
A150D_1_peak_79503b	TMIE	-0.240879	0.0191119
A292R_peak_90555a	LRRC2	0.231762	0.00492335
A192D_peak_69749	CCR5	0.281094	0.032728
A260R_peak_75022d	CCDC12	0.223547	0.00196785
A121R_peak_73934k	NBEAL2	0.393176	0.0113773
A496R_peak_70024d	NBEAL2	0.407756	0.0101744
A192D_peak_69788	PTPN23	-0.36908	0.0227801
A260R_peak_75036c	NBEAL2	0.588694	0.0295212
A198R_peak_92818f	NBEAL2	0.409505	0.015679
A155RR_peak_81967b	NBEAL2	0.263014	0.038867
A422D_peak_70054d	PTPN23	-0.287041	0.0383398
A148R_peak_78168b	ELP6	0.25404	0.0219954
A226D_peak_81588a	ELP6	0.257094	0.00230815
A374D_peak_61757a	ELP6	0.257932	0.0236719
A280D_peak_98623c	ELP6	0.312468	0.00397443
A280D_peak_98631	ELP6	0.312129	0.00772442
A374D_peak_61763f	ELP6	0.223797	0.0244304
A226D_peak_81602a	ELP6	0.220644	0.00189152
A226R_peak_78404	ELP6	0.220269	0.00710114
A280D_peak_98636	ELP6	0.262726	0.0157408
A273R_peak_89615b	ELP6	0.34517	8.28977e-05
A273R_peak_89615b	SMARCC1	0.216983	0.00608147
A389R1_1_lib_peak_55723	ELP6	0.372207	0.00141061
A413R_peak_55832d	ELP6	0.243084	0.0344199
A455R1_1_lib_peak_53420a	ELP6	0.229589	0.0491065
A106D_peak_81215f	ELP6	0.311017	0.00690312
A148R_peak_78187	ELP6	0.300223	6.15295e-05
A226D_peak_81614b	ELP6	0.20299	0.0102391
A260R_peak_75129e	ELP6	0.225925	0.0231197
A280D_peak_98663	ELP6	0.28016	0.0330332
A451D_peak_75833	ELP6	0.38396	0.00157312
A273R_peak_5014f	CPT2	0.29164	0.0122795
A292R_peak_4634	CPT2	0.288565	0.0441137
A292R_peak_4634	HSPB11	0.227021	0.0140373
A292R_peak_4634	LRRC42	0.218325	0.0352869
A273R_peak_5014f	MAGOH	0.225403	0.00465871
A292R_peak_4634	MAGOH	0.230952	0.0167607
A292R_peak_4634	NDC1	0.261608	0.0312443
A273R_peak_5014f	YIPF1	0.257161	0.00253171
A106D_peak_81229d	PLXNB1	-0.507189	0.0430198
A226D_peak_81638	PLXNB1	0.278371	0.00220772
A233R_peak_73014	CDC25A	0.572119	0.0061578
A419R_peak_86378	CDC25A	0.482841	0.00478549
A280D_peak_98681	PFKFB4	-0.506222	0.0149375
A419R_peak_86378	UQCRC1	0.273144	0.0263327
A374D_peak_61803a	CDC25A	0.296286	0.033734
A269R_peak_71818	UQCRC1	0.216789	0.0302216
A374D_peak_61803a	UQCRC1	0.211197	0.0160158
A155RR_peak_82052	CCDC51	0.241886	0.00472237
A192D_peak_69883	CCDC51	0.25763	0.0161423
A192D_peak_69883	CDC25A	0.367487	0.0357388
A192D_peak_69886	CDC25A	0.425122	0.0407518
A260R_peak_75155	CDC25A	0.45796	0.0172227
A237RR_peak_70494a	IP6K2	0.279914	0.00325337
A110R_peak_65485d	PLXNB1	0.628731	0.00240942
A228R_1_lib_peak_60328	PLXNB1	0.670165	0.000755554
A237RR_peak_70494a	PLXNB1	1.22651	5.71588e-09
A280D_peak_98709	PLXNB1	0.799538	0.00918874
A389R1_1_lib_peak_55748	PLXNB1	0.506636	0.0117465
A192D_peak_69883	TMA7	0.285954	0.00353825
A280D_peak_98709	TMA7	0.270435	0.0327353
A192D_peak_69883	TREX1	0.249038	0.0224263
A280D_peak_98709	TREX1	0.286301	0.0226346
A110R_peak_65485d	UQCRC1	0.224442	0.0112394
A192D_peak_69883	UQCRC1	0.32444	0.000747299
A228R_1_lib_peak_60328	UQCRC1	0.217376	0.0161278
A280D_peak_98709	UQCRC1	0.294099	0.0219435
A237RR_peak_70494a	ZNF589	-0.285154	0.00198318
A197D_peak_65764a	COL7A1	0.23965	0.0276266
A260R_peak_75170a	PLXNB1	0.501331	0.0259749
A228R_1_lib_peak_60337d	SHISA5	0.364319	0.0417489
A118R_peak_70890c	ZNF589	-0.232023	0.00682931
A228R_1_lib_peak_60337d	ZNF589	-0.283341	0.0251296
A192R_peak_93301g	CCDC51	0.249018	0.0114724
A390R_1_lib_peak_43557	CCDC51	0.247147	0.043701
A390R_1_lib_peak_43557	CDC25A	0.454186	0.00886609
A240D_peak_86217c	NDUFAF3	0.272747	0.000922284
A390R_1_lib_peak_43557	NDUFAF3	0.270945	0.039911
A419R_peak_86419	NDUFAF3	0.267413	0.0428557
A155RR_peak_82081b	PFKFB4	0.351874	0.00452107
A155RR_peak_82081d	PFKFB4	0.437409	1.71135e-05
A390R_1_lib_peak_43557	TMA7	0.239597	0.0488119
A390R_1_lib_peak_43557	TREX1	0.257553	0.0314374
A419R_peak_86419	TREX1	0.244335	0.046084
A192R_peak_93301g	UQCRC1	0.23878	0.0224839
A240D_peak_86217c	UQCRC1	0.223258	0.00879118
A269R_peak_71843h	UQCRC1	0.248394	0.0302162
A280D_peak_98729	UQCRC1	0.298136	0.024744
A390R_1_lib_peak_43557	UQCRC1	0.321161	0.00324257
A419R_peak_86419	UQCRC1	0.247915	0.0491411
A192D_peak_69921	CCDC51	0.229472	0.0209699
A419R_peak_86431	CCDC51	0.266656	0.0252163
A280D_peak_98768b	CDC25A	0.395465	0.0215403
A419R_peak_86431	CDC25A	0.469395	0.00651314
A192D_peak_69921	IMPDH2	0.295681	0.0284136
A419R_peak_86427	PFKFB4	-0.483767	0.0173398
A192D_peak_69921	TMA7	0.206651	0.0443495
A192D_peak_69921	UQCRC1	0.215314	0.043583
A280D_peak_98768b	UQCRC1	0.269679	0.0149369
A374D_peak_61835	UQCRC1	0.262677	0.0274091
A419R_peak_86431	UQCRC1	0.288469	0.0145933
A192D_peak_69929	CDC25A	0.443488	0.013547
A280D_peak_98789	CDC25A	0.386616	0.0382636
A100R_peak_69588a	NDUFAF3	0.27525	0.0410108
A226D_peak_81689a	NDUFAF3	0.253411	0.00461073
A413R_peak_55880	NDUFAF3	0.323369	0.0071459
A226D_peak_81689a	PLXNB1	0.515759	0.025943
A226D_peak_81689a	SLC25A20	0.283038	0.0240679
A226D_peak_81689a	TMA7	0.211255	0.0136656
A100R_peak_69588a	UQCRC1	0.25384	0.0489
A226D_peak_81689a	UQCRC1	0.256045	0.00156929
A273R_peak_89697	UQCRC1	0.224051	0.0407178
A280D_peak_98789	UQCRC1	0.268204	0.0243123
A280D_peak_98821	ARIH2	0.203689	0.0174951
A100R_peak_69596a	CCDC51	0.341466	0.0133279
A226D_peak_81698	CCDC51	0.227268	0.0408513
A100R_peak_69596a	CCDC71	0.41855	0.0101758
A226D_peak_81698	DALRD3	0.338736	0.0141237
A100R_peak_69596a	IMPDH2	0.467765	0.00969534
A409D_peak_74062	NCKIPSD	0.208287	0.0394513
A226D_peak_81698	NDUFAF3	0.315592	0.00240406
A100R_peak_69596a	QARS	0.397214	0.00206074
A226D_peak_81698	QARS	0.237243	0.0328564
A280D_peak_98820	QARS	0.311013	0.00689646
A100R_peak_69596a	SLC25A20	0.443457	0.0270922
A226D_peak_81698	SLC25A20	0.356648	0.0140601
A100R_peak_69596a	UQCRC1	0.367084	0.00741326
A280D_peak_98809	UQCRC1	0.255224	0.0410333
A100R_peak_69603b	IMPDH2	0.269541	0.0323027
A100R_peak_69605	NDUFAF3	0.204414	0.0489638
A100R_peak_69603b	QARS	0.234219	0.00853208
A100R_peak_69605	QARS	0.220271	0.0145121
A100R_peak_69605	UQCRC1	0.218644	0.0169826
A425D_peak_54579	DALRD3	-0.214303	0.00458262
A192R_peak_93345	CCDC71	0.314799	0.014855
A192R_peak_93345	NDUFAF3	0.287067	0.0136743
A273R_peak_89714c	PRKAR2A	0.249234	0.0131679
A192R_peak_93345	QARS	0.291028	0.00519672
A292R_peak_90797	SHISA5	-0.220618	0.0469812
A192R_peak_93345	UQCRC1	0.292179	0.00545741
A155RR_peak_82118	SLC25A20	0.380662	0.012112
A155RR_peak_82118	UQCRC1	0.291572	0.0071153
A192D_peak_3649	RP11-117D22.2	0.637006	0.00729602
A390R_1_lib_peak_2210a	RP11-117D22.2	0.471705	0.00999872
A419D_peak_3348a	RP11-117D22.2	0.673324	0.0215991
A390R_1_lib_peak_2210a	RP4-784A16.5	0.202695	0.0398604
A100R_peak_69622a	DALRD3	0.290995	0.00676855
A100R_peak_69622a	NDUFAF3	0.2436	0.00481326
A100R_peak_69622a	SLC25A20	0.266918	0.0293563
A100R_peak_69622a	UQCRC1	0.207939	0.0165615
A374D_peak_61864e	P4HTM	0.427141	1.29739e-05
A477R_peak_60828a	P4HTM	0.300449	0.0241016
A374D_peak_61864e	RP13-131K19.2	0.24092	0.00110009
A374D_peak_61864e	RP13-131K19.7	0.277413	0.00451485
A106D_peak_81311d	CCDC71	0.341569	0.0109013
A106D_peak_81311d	DAG1	0.22423	0.00762345
A280D_peak_98842b	DAG1	0.22591	0.0149817
A106D_peak_81311d	DALRD3	0.441741	0.00105396
A233R_peak_73077	DALRD3	0.381901	0.0121162
A280D_peak_98842b	DALRD3	0.345519	0.0462295
A280D_peak_98847	DALRD3	0.403165	0.0317219
A106D_peak_81311d	IP6K2	0.26034	0.00524391
A106D_peak_81311d	NDUFAF3	0.353978	0.0015084
A280D_peak_98842b	NDUFAF3	0.280159	0.0486505
A280D_peak_98842b	RP13-131K19.2	0.200424	0.0275369
A106D_peak_81311d	SLC25A20	0.384907	0.0158958
A106D_peak_81311d	UQCRC1	0.335532	0.00142116
A106D_peak_81311h	UQCRC1	0.29564	0.0388783
A280D_peak_98842b	UQCRC1	0.305272	0.0138172
A389R1_1_lib_peak_55800	CCDC71	0.302455	0.0260633
A260R_peak_75227	DALRD3	0.394468	0.0200983
A280D_peak_98854	NICN1	0.247578	0.0398481
A192R_peak_93375	QARS	0.273164	0.0381037
A389R1_1_lib_peak_55800	UQCRC1	0.27032	0.0170774
A129D_1_lib_peak_55590	CCDC71	0.2519	0.0442476
A100R_peak_69638b	DALRD3	0.309177	0.0296542
A148R_peak_78280b	LAMB2	0.450757	2.68168e-07
A419R_peak_86484	LAMB2	0.762676	3.46921e-05
A425D_peak_54596c	LAMB2	0.431287	0.00184082
A100R_peak_69638b	NDUFAF3	0.279736	0.0106117
A100R_peak_69638b	QARS	0.245348	0.0214874
A129D_1_lib_peak_55590	QARS	0.214646	0.0428667
A100R_peak_69638b	RP13-131K19.7	0.212729	0.0271405
A419R_peak_86493	NICN1	0.36363	0.0392618
A278R_1_peak_63994b	P4HTM	0.247892	0.0391311
A278R_1_peak_63994b	RP13-131K19.2	0.202157	0.00467486
A110D_peak_70672a	DALRD3	0.268589	0.0029998
A110D_peak_70672a	SLC25A20	0.233582	0.0285021
A110D_peak_70674a	APEH	0.262449	0.0239812
A150R_peak_95143c	APEH	0.234633	0.00960986
A110D_peak_70673e	DALRD3	0.263058	0.0436553
A110D_peak_70674a	DALRD3	0.336803	0.00111428
A150R_peak_95143c	DALRD3	0.259938	0.00315655
A422R_peak_71120	DALRD3	0.28984	0.0351918
A110D_peak_70674a	NDUFAF3	0.211708	0.0322063
A390R_1_lib_peak_43594	DALRD3	-0.243925	0.040695
A228R_1_lib_peak_60397e	GPX1	0.490513	0.000624343
A237RR_peak_70539e	GPX1	0.25392	0.0299014
A390R_1_lib_peak_43594	GPX1	0.289423	0.0308738
A425D_peak_54604b	GPX1	0.316458	0.0308119
A454R_peak_83828k	GPX1	0.368185	0.00998718
A463R_peak_68843a	GPX1	0.31019	0.0333721
A496R_peak_70183b	GPX1	0.361196	0.0483465
A417D_peak_61173	RHOA	0.266623	0.0367123
A455R1_1_lib_peak_53507b	UBA7	0.403899	0.0168978
A106D_peak_81356	RHOA	0.316969	0.048208
A106D_peak_81366c	RHOA	0.229009	0.0214298
A148R_peak_78320j	RHOA	0.273302	0.0469972
A148R_peak_78321b	RHOA	0.319657	0.000838621
A148R_peak_78322c	RHOA	0.323979	0.00347986
A148R_peak_78323f	RHOA	0.357352	0.00167801
A228R_1_lib_peak_60403a	RHOA	0.251395	0.0442252
A228R_1_lib_peak_60403c	RHOA	0.271955	0.00852719
A260R_peak_75264d	RHOA	0.286526	0.0235275
A280D_peak_98912	RHOA	0.338707	0.00155187
A280D_peak_98916	RHOA	0.30119	0.0145033
A284R_peak_80207a	RHOA	0.251781	0.0189458
A284R_peak_80209a	RHOA	0.286575	0.00174696
A284R_peak_80213a	RHOA	0.289573	0.0175722
A292R_peak_90859d	RHOA	0.321063	0.00930751
A374D_peak_61914	RHOA	0.360198	0.0157062
A374D_peak_61921e	RHOA	0.228449	0.00453783
A389R1_1_lib_peak_55829	RHOA	0.253109	0.0330324
A417D_peak_61179	RHOA	0.26375	0.0464259
A423D_peak_66389a	RHOA	0.289684	0.00154975
A451D_peak_75956b	RHOA	0.346568	0.00351556
A451D_peak_75957b	RHOA	0.233348	0.0138832
A280D_peak_98916	TRAIP	0.265125	0.0418139
A116R_peak_3112d	RP11-117D22.2	0.434287	0.0492172
A213L_peak_2433a	RP11-117D22.2	0.57222	0.0293022
A450R_peak_70485	APEH	-0.217625	0.0337415
A455R1_1_lib_peak_53519b	C3orf62	-0.221213	0.0215574
A455R1_1_lib_peak_53519b	FAM212A	0.64176	0.01028
A374D_peak_61922d	GPX1	-0.211116	0.0441498
A269R_peak_71925a	MST1R	-0.237505	0.0435459
A390R_1_lib_peak_43601a	MST1R	0.249195	0.0221712
A429D_peak_66101b	MST1R	0.362233	0.0160564
A374D_peak_61928	RHOA	0.42388	0.00286174
A496R_peak_70214a	TRAIP	0.260487	0.0213275
A390R_1_lib_peak_43601a	UBA7	0.272624	0.0141471
A477R_peak_60876c	UBA7	0.351942	0.0382621
A100R_peak_69684a	APEH	0.232863	0.0134331
A100R_peak_69684a	DALRD3	0.207677	0.0454656
A121R_peak_74122a	MST1R	-0.237263	0.0108677
A106D_peak_81383	QARS	0.290575	0.0270483
A106D_peak_81383	TRAIP	0.332591	0.0201778
A390R_1_lib_peak_43606a	UBA7	0.305877	0.0403489
A198R_peak_93054	APEH	0.316179	0.0459773
A198R_peak_93054	DAG1	0.245745	0.0018689
A269R_peak_71937a	DAG1	0.207516	0.0237233
A198R_peak_93065d	TRAIP	0.224094	0.0436958
A419R_peak_86551	RHOA-IT1	-0.712359	0.0460954
A278R_1_peak_64036a	UBA7	0.315053	0.035814
A419R_peak_86556	APEH	0.239299	0.0159349
A157R_peak_66058a	DAG1	0.229191	0.0198601
A413R_peak_55952c	DAG1	0.217619	0.00673382
A116R_peak_56683h	MST1R	0.308734	0.0275541
A173R_peak_107719b	MST1R	0.403817	0.0046848
A173R_peak_107721i	MST1R	0.295045	0.0388936
A233R_peak_73168e	MST1R	0.231769	0.0289697
A233R_peak_73168e	SEMA3F	0.543241	0.0180189
A284R_peak_80268b	SEMA3F	0.582797	0.00115901
A116R_peak_56683h	UBA7	0.305167	0.0436229
A173R_peak_107719b	UBA7	0.450734	0.00167465
A173R_peak_107721i	UBA7	0.337396	0.0176832
A455R1_1_lib_peak_53550a	UBA7	0.331586	0.00516642
A423D_peak_66427a	GNAI2	0.263086	0.00917946
A423D_peak_66427a	MST1R	0.232074	0.0449901
A423D_peak_66430b	MST1R	0.31603	0.0173392
A155RR_peak_82223a	SEMA3F	-0.49895	0.0295896
A292R_peak_90914	TRAIP	0.277858	0.0231795
A100R_peak_69708a	UBA7	0.334708	0.011408
A155RR_peak_82227a	UBA7	0.269668	0.0247837
A423D_peak_66430b	UBA7	0.379507	0.00299789
A455R1_1_lib_peak_53555a	UBA7	0.229051	0.00585436
A100R_peak_69716	APEH	0.310523	0.0200368
A192D_peak_70050b	APEH	0.27675	0.0241935
A226D_peak_81832	APEH	0.299066	0.0045861
A292R_peak_90928c	APEH	0.266955	0.0387731
A292R_peak_90930	APEH	0.298347	0.0233187
A389R1_1_lib_peak_55875	APEH	0.286901	0.0127106
A100R_peak_69716	CYB561D2	0.218134	0.0245659
A192D_peak_70050b	CYB561D2	0.211091	0.0131674
A192R_peak_93504	CYB561D2	0.309358	0.00677601
A419R_peak_86597a	GNAI2	0.229732	0.0496105
A100R_peak_69716	IFRD2	0.299875	0.00189392
A192R_peak_93500f	IFRD2	0.27235	0.0264411
A292R_peak_90928c	IFRD2	0.211302	0.0446379
A389R1_1_lib_peak_55875	IFRD2	0.277728	0.000790655
A237RR_peak_70580	MST1R	0.339637	0.0253699
A389R1_1_lib_peak_55876	MST1R	0.272798	0.0153529
A419R_peak_86597a	MST1R	0.304545	0.00416191
A455R1_1_lib_peak_53561	MST1R	0.219437	0.0184507
A280D_peak_99036	RBM6	0.238976	0.0371497
A100R_peak_69716	SEMA3F	-0.623212	0.0289227
A192D_peak_70050b	SEMA3F	-0.584172	0.021969
A269R_peak_71973	SEMA3F	-0.385871	0.00719874
A269R_peak_71975b	SEMA3F	-0.531813	0.0401348
A269R_peak_71975c	SEMA3F	-0.355748	0.00487651
A389R1_1_lib_peak_55875	SEMA3F	-0.619026	0.00870924
A237RR_peak_70580	TRAIP	0.319514	0.0216877
A280D_peak_99031f	TRAIP	0.278499	0.0134008
A292R_peak_90928c	TRAIP	0.266733	0.0098886
A389R1_1_lib_peak_55876	TRAIP	0.246068	0.0197608
A226D_peak_81832	TUSC2	0.238147	0.0069359
A419R_peak_86597a	TUSC2	0.210771	0.0477239
A280D_peak_99031f	UBA7	0.278315	0.041632
A419R_peak_86597a	UBA7	0.316708	0.00454839
A455R1_1_lib_peak_53561	UBA7	0.230362	0.0178508
A273R_peak_5029	YIPF1	0.226361	0.0185448
A192R_peak_93521b	CYB561D2	0.240126	0.0480186
A116R_peak_56698d	MST1R	0.283071	0.000945708
A116R_peak_56698d	SEMA3F	0.496753	0.0243795
A389R1_1_lib_peak_55888	CYB561D2	0.251614	0.0251916
A100R_peak_69731e	ZMYND10-AS1	0.301421	0.0485107
A280D_peak_99057	APEH	0.335163	0.0470978
A280D_peak_99073b	APEH	0.295309	0.0445883
A425D_peak_54683	APEH	-0.263246	0.00152537
A116R_peak_56711j	CACNA2D2	0.240036	0.0419314
A116R_peak_56714e	CACNA2D2	0.329423	0.0103667
A389R1_1_lib_peak_55898	RBM5	-0.24054	0.0116142
A116R_peak_56711j	SEMA3F	0.578348	0.00107543
A116R_peak_56714e	SEMA3F	0.647903	0.00284925
A228R_1_lib_peak_60478e	SEMA3F	0.770504	1.14432e-06
A280D_peak_99056	SEMA3F	-0.732606	0.0499266
A280D_peak_99057	SEMA3F	-0.815377	0.0117902
A425D_peak_54683	SEMA3F	0.4494	0.0219435
A455R1_1_lib_peak_53580c	SEMA3F	1.06601	5.09562e-07
A455R1_1_lib_peak_53580d	SEMA3F	0.803711	1.24265e-07
A472D_peak_63806d	SEMA3F	0.587872	5.03863e-07
A280D_peak_99053k	TUSC2	0.230793	0.0497369
A116R_peak_56716n	CACNA2D2	0.241858	0.0429758
A116R_peak_56716r	CACNA2D2	0.203881	0.0211845
A116R_peak_56716i	SEMA3F	0.539067	2.61307e-06
A116R_peak_56716l	SEMA3F	0.373107	0.00158033
A116R_peak_56716n	SEMA3F	0.58945	0.00091887
A116R_peak_56716q	SEMA3F	0.309286	0.0151082
A116R_peak_56716r	SEMA3F	0.36814	0.0194961
A197R_peak_84088n	SEMA3F	0.651378	0.0126799
A409D_peak_74202a	SEMA3F	0.654031	2.65169e-06
A496R_peak_70275d	SEMA3F	0.568514	3.49389e-05
A197D_peak_65936b	GNAI2	0.314734	0.00285582
A451D_peak_76068b	GNAI2	0.257899	0.0113393
A197D_peak_65936b	MST1R	0.254731	0.045809
A260R_peak_75388g	MST1R	0.352013	0.0208984
A357D_peak_75726f	MST1R	0.304868	0.0338056
A385R_peak_58939e	MST1R	0.306286	0.0416088
A451D_peak_76068b	MST1R	0.231722	0.0448277
A260R_peak_75388g	RBM5	0.214154	0.0471029
A262R_peak_69188a	SEMA3F	0.811194	0.00444131
A357D_peak_75727a	SEMA3F	0.610895	0.00797089
A110R_peak_65663b	TUSC2	0.211591	0.0130908
A129D_1_lib_peak_55680	UBA7	0.366367	0.0302529
A197D_peak_65936b	UBA7	0.316938	0.00881433
A260R_peak_75388g	UBA7	0.355054	0.0291597
A357D_peak_75726f	UBA7	0.316896	0.0356617
A385R_peak_58939e	UBA7	0.33973	0.0256777
A389R1_1_lib_peak_55925b	UBA7	0.412574	0.0139146
A451D_peak_76068b	UBA7	0.243774	0.0430458
A422R_peak_71227c	RASSF1	0.271532	0.0412907
A292R_peak_91003	SEMA3F	-0.447558	0.0339973
A269R_peak_72033	TRAIP	0.259552	0.0488741
A273R_peak_89908a	TUSC2	0.221472	0.0188197
A280D_peak_99146b	UBA7	0.268317	0.0416382
A419R_peak_86676b	UBA7	0.371023	0.0151775
A284R_peak_80365	CACNA2D2	-0.46623	0.00995478
A451D_peak_76095d	CACNA2D2	0.209411	0.0433503
A269R_peak_72049h	CYB561D2	0.317791	0.0206828
A472D_peak_63843c	CYB561D2	0.242771	0.00746742
A472D_peak_63843c	IFRD2	0.224953	0.0479373
A198R_peak_93187b	MST1R	0.374231	0.0361486
A419R_peak_86683e	MST1R	0.350378	0.00898521
A269R_peak_72049h	RASSF1	0.407772	0.00369713
A280D_peak_99166b	RBM5	0.241706	0.030153
A280D_peak_99187	CYB561D2	0.23527	0.0326995
A240R_peak_91642b	TUSC2	0.276195	0.0144184
A280D_peak_99187	TUSC2	0.26162	0.0407155
A280D_peak_99211	CYB561D2	0.318509	0.00746763
A280D_peak_99211	GNAI2	0.3446	0.0337366
A240D_peak_86495a	TUSC2	0.202394	0.0272983
A240D_peak_86499a	TUSC2	0.202483	0.0378967
A280D_peak_99211	TUSC2	0.355457	0.0100486
A116R_peak_56764	CACNA2D2	0.309754	0.003193
A237RR_peak_70650b	CACNA2D2	0.33947	0.000641168
A240R_peak_91663d	CACNA2D2	0.314107	0.000256579
A419R_peak_86729a	CACNA2D2	0.352066	0.00858907
A429D_peak_66220b	CACNA2D2	0.401377	0.000441377
A429D_peak_66220e	CACNA2D2	0.272211	2.1975e-05
A496R_peak_70324c	CACNA2D2	0.363437	9.43757e-06
A496R_peak_70329b	CACNA2D2	0.319832	0.0349498
A496R_peak_70334a	CACNA2D2	0.594827	1.6053e-07
A496R_peak_70334a	CYB561D2	-0.209488	0.0395101
A100R_peak_69790b	SEMA3F	-0.582505	0.021433
A496R_peak_70324c	SEMA3F	0.523784	0.0022245
A100R_peak_69789a	TUSC2	0.221956	0.042866
A100R_peak_69790b	TUSC2	0.264777	0.00368432
A269R_peak_72071	TUSC2	0.303489	0.0434067
A269R_peak_72084a	SEMA3F	-0.618612	0.00783993
A100R_peak_69795	TUSC2	0.258417	0.00403284
A110D_peak_70857a	TUSC2	0.270839	0.0446103
A116R_peak_56772	TUSC2	0.228751	0.00461659
A226R_peak_78705d	TUSC2	0.24778	0.00340052
A228R_1_lib_peak_60553	TUSC2	0.250649	0.0415966
A292R_peak_91048	TUSC2	0.293401	0.0073558
A496R_peak_70344j	TUSC2	0.292208	0.0320318
A118R_peak_71123c	CISH	0.849051	0.000109202
A129D_1_lib_peak_55738	CISH	0.517059	0.0340517
A155RR_peak_82342b	CISH	0.847638	0.00207128
A155RR_peak_82344d	CISH	0.601761	2.90388e-05
A155RR_peak_82347g	CISH	0.710842	0.00359698
A198R_peak_93223d	CISH	0.617421	8.25438e-07
A198R_peak_93225	CISH	0.482983	0.0171061
A198R_peak_93229b	CISH	0.742138	0.0109915
A198R_peak_93229h	CISH	0.530158	0.00104164
A280D_peak_99286a	CISH	0.569522	0.0260455
A280D_peak_99286g	CISH	0.623739	0.00884831
A280D_peak_99288h	CISH	0.634472	0.00121283
A280D_peak_99288j	CISH	0.632929	0.00257034
A284R_peak_80396c	CISH	0.549839	0.000585372
A357D_peak_75772e	CISH	0.499496	0.00113979
A389R1_1_lib_peak_55969b	CISH	0.412351	0.0398423
A389R1_1_lib_peak_55972	CISH	0.670241	0.00579879
A414D_peak_80623d	CISH	0.768821	0.000239756
A419R_peak_86755	CISH	0.627385	0.00482286
A425D_peak_54736	CISH	0.874537	0.000155193
A450R_peak_70603	CISH	0.67525	4.45119e-05
A280D_peak_99288a	CYB561D2	0.26195	0.00564343
A280D_peak_99288a	GNAI2	0.283861	0.027881
A280D_peak_99288j	HEMK1	0.210068	0.0441632
A198R_peak_93229b	IFRD2	0.314108	0.0242601
A155RR_peak_82344d	MAPKAPK3	0.394444	0.00104045
A198R_peak_93223d	MAPKAPK3	0.315695	0.011022
A198R_peak_93229b	MAPKAPK3	0.577133	0.00775527
A284R_peak_80396c	MAPKAPK3	0.360174	0.00656571
A357D_peak_75772e	MAPKAPK3	0.297319	0.0266052
A425D_peak_54736	MAPKAPK3	0.462558	0.0341327
A450R_peak_70603	MAPKAPK3	0.357345	0.0230927
A155RR_peak_82347g	RP11-804H8.6	0.263526	0.03105
A198R_peak_93225	SEMA3F	-0.505429	0.0489389
A280D_peak_99288a	SEMA3F	-0.618856	0.0461758
A280D_peak_99288a	TUSC2	0.3041	0.0045443
A173R_peak_107838a	CISH	0.638986	0.0370016
A173R_peak_107838b	CISH	0.384813	0.0239058
A278R_1_peak_64175e	CISH	0.772888	0.000505751
A192D_peak_70194	MAPKAPK3	0.360991	0.0184767
A198R_peak_93233a	MAPKAPK3	0.442411	0.0247593
A278R_1_peak_64179b	MAPKAPK3	0.389539	0.000635915
A192D_peak_70194	RP11-804H8.6	0.209479	0.022631
A419R_peak_3741c	HSPB11	0.21504	0.049757
A419R_peak_3741c	LRRC42	0.291971	0.0038159
A419R_peak_3741c	MRPL37	0.289083	0.00464199
A150R_peak_6084a	NDC1	0.275137	0.0174314
A155RR_peak_4389	NDC1	0.237384	0.0183265
A419R_peak_3741c	NDC1	0.277598	0.0400229
A419R_peak_3741c	YIPF1	0.35214	0.000402827
A451D_peak_3989a	YIPF1	0.227613	0.00732235
A150D_1_peak_79847	RRP9	0.224735	0.0406739
A409D_peak_74310	ABHD14B	0.302592	0.0497337
A226R_peak_78756a	PCBP4	0.209439	0.0334326
A280D_peak_99352	POC1A	0.319845	0.0392292
A226D_peak_82029b	ABHD14B	0.250349	0.0379438
A389R1_1_lib_peak_56002b	PARP3	0.474324	0.00157768
A280D_peak_99371a	TLR9	0.342106	0.0105349
A148R_peak_78509f	PCBP4	-0.340094	0.00721183
[truncated: 114,309 more rows]
