# Supplementary material for: Chromatin accessibility landscape of relapsed pediatric B-lineage acute lymphoblastic leukemia
Source: Nat Commun. 2023 Oct 25;14:6792. doi: 10.1038/s41467-023-42565-z (PMC10600232; doi:10.1038/s41467-023-42565-z)
Supplement: Supplementary file 14 — Supplementary Data 11 [file 41467_2023_42565_MOESM14_ESM.xlsx]

## Sheet: SData 11
Supplementary Data 11. Target genes of differential ACRs dysregulated in relapse for each subtype predicted by ACR-to-gene analysis.
PeakID	Gene	Peak to Gene Distance (bp)	TCF3:PBX1	ETV6::RUNX1	Hyperdiploidy	KMT2A	BCR::ABL1\BCR::ABL1-like
A110R_peak_63898a	AC023481.1	162628	Yes	No	No	No	No
A110R_peak_63900a	AC023481.1	188918	Yes	No	No	No	No
A233D_peak_69652b	NUP210	186222	No	No	No	No	Yes
A269R_peak_70604b	AC132807.1	25594	No	Yes	No	No	No
A233R_peak_72177b	CMTM7	192612	No	No	No	No	Yes
A451D_peak_75155a	AC018359.1	102988	No	Yes	No	No	No
A451D_peak_75155a	AC123023.1	59078	No	Yes	No	No	No
A110D_peak_69943	CTDSPL	231194	No	No	No	No	Yes
A148R_peak_77474b	ITGA9	173454	No	No	No	No	Yes
A148R_peak_3908a	GPX7	34266	No	No	No	No	Yes
A278D_peak_3514d	ECHDC2	322963	No	No	No	No	Yes
A100R_peak_3874e	GPX7	1257	No	No	No	No	Yes
A278D_peak_3514d	GPX7	1877	No	No	No	No	Yes
A278D_peak_3514d	SCP2	322980	No	No	No	No	Yes
A451D_peak_3966	RP11-117D22.2	6498	No	No	No	No	Yes
A451D_peak_3967b	RP11-117D22.2	7300	No	No	No	No	Yes
A451D_peak_3967b	RP4-784A16.5	47312	No	No	No	No	Yes
A409D_peak_73860a	LIMD1	498396	No	No	No	No	Yes
A451D_peak_3972b	RP11-117D22.2	21446	No	No	No	No	Yes
A451D_peak_3972b	RP5-1024G6.8	145151	No	No	No	No	Yes
A116R_peak_56716l	SEMA3F	12513	Yes	No	No	No	No
A121R_peak_74374b	POC1A	219897	No	No	No	No	Yes
A121R_peak_74374b	TWF2	135327	No	No	No	No	Yes
A116R_peak_56919c	ITIH3	1462	No	No	No	No	Yes
A259RR_1_lib_peak_41946	ITIH3	10841	No	No	No	No	Yes
A106D_peak_81893	ARHGEF3	384124	No	No	No	No	Yes
A472D_peak_64137b	ABHD6	277620	No	No	No	No	Yes
A472D_peak_64137b	FLNB	48514	No	No	No	No	Yes
A284R_peak_80785c	FLNB	25714	No	Yes	No	No	No
A364R1_1_lib_peak_37595b	FLNB	35547	No	No	No	No	Yes
A364R1_1_lib_peak_37598a	FLNB	24557	No	Yes	No	No	No
A259D_peak_77136j	FAM3D	125	Yes	No	No	No	No
A423D_peak_66854b	C3orf67	200922	No	No	No	No	Yes
A423D_peak_66854b	FAM3D	182313	No	No	No	No	Yes
A374D_peak_62451	PTPRG	76093	Yes	No	No	No	No
A106D_peak_82377d	FRMD4B	161756	No	No	No	No	Yes
A213L_peak_78291a	GBE1	326638	No	No	No	No	Yes
A213L_peak_78417b	CRYBG3	88824	No	No	No	No	Yes
A413R_peak_56980	CRYBG3	88228	No	No	No	No	Yes
A213L_peak_78417b	MINA	61593	No	No	No	No	Yes
A413R_peak_56980	MINA	62189	No	No	No	No	Yes
A213L_peak_78420a	CRYBG3	132447	No	No	No	No	Yes
A213L_peak_78420a	MINA	17970	No	No	No	No	Yes
A259D_peak_78610d	CD96	250422	No	No	No	No	Yes
A192R_peak_95407a	PHLDB2	129853	No	No	No	No	Yes
A155RR_peak_84076b	RP11-90K6.1	483	No	No	No	No	Yes
A409D_peak_76682a	AMOTL2	48354	Yes	No	No	No	No
A174R_peak_66804b	FAIM	30032	No	Yes	No	No	No
A429D_peak_69206	RP11-319G6.1	251430	No	Yes	No	No	No
A389R1_1_lib_peak_57744	P2RY14	35956	No	No	No	No	Yes
A389R1_1_lib_peak_57745	P2RY14	35417	No	No	No	No	Yes
A192D_peak_72795b	MBNL1	37854	Yes	No	No	No	No
A269R_peak_74943a	MBNL1	25511	Yes	No	No	No	No
A278D_peak_72843f	MBNL1	38449	Yes	No	No	No	No
A192D_peak_72795b	MBNL1-AS1	63581	Yes	No	No	No	No
A278D_peak_72843f	MBNL1-AS1	64176	Yes	No	No	No	No
A192D_peak_72795b	RP11-246A10.1	54250	Yes	No	No	No	No
A278D_peak_72843f	RP11-246A10.1	53655	Yes	No	No	No	No
A174R_peak_67317g	MBNL1	10536	Yes	No	No	No	No
A192D_peak_72835b	MBNL1	35250	Yes	No	No	No	No
A192D_peak_72835b	SUCNR1	405436	Yes	No	No	No	No
A106D_peak_85416b	MBNL1	41710	Yes	No	No	No	No
A150D_1_peak_515b	ACOT7	28982	No	No	No	No	Yes
A228R_1_lib_peak_62979a	MME	41490	Yes	No	No	No	No
A155RR_peak_86403b	RP11-550I24.2	71603	No	No	No	No	Yes
A213L_peak_81047a	SCHIP1	31	Yes	No	No	No	No
A259D_peak_81065c	GOLIM4	1799	No	No	No	No	Yes
A237RR_peak_76705a	MECOM	84236	No	Yes	No	No	No
A213L_peak_81339a	RP11-3K16.2	48357	No	Yes	No	No	No
A237RR_peak_76705a	RP11-3K16.2	44569	No	Yes	No	No	No
A213L_peak_81341d	MECOM	80710	No	Yes	No	No	No
A213L_peak_81341d	RP11-3K16.2	41043	No	Yes	No	No	No
A174R_peak_67884b	GPR160	30530	No	No	No	No	Yes
A174R_peak_67884b	RP11-379K17.12	80411	No	No	No	No	Yes
A259D_peak_81282c	PLD1	39432	No	No	No	No	Yes
A155RR_peak_86948b	TBL1XR1	92588	No	No	No	No	Yes
A100R_peak_73029c	ZMAT3	25485	No	Yes	No	No	No
A475D_peak_64244b	B3GNT5	53956	No	Yes	No	No	No
A475D_peak_64244b	LAMP3	143361	No	Yes	No	No	No
A100R_peak_73175a	ABCC5	436401	No	No	No	No	Yes
A155RR_peak_87307a	VWA5B2	315846	No	No	No	No	Yes
A364R1_1_lib_peak_38880a	EPHB3	25140	No	No	No	No	Yes
A110R_peak_68894b	RPL39L	206658	No	No	No	No	Yes
A155RR_peak_87845b	IL1RAP	18920	No	No	No	No	Yes
A110D_peak_74836c	GP5	42418	No	No	No	No	Yes
A110D_peak_74836d	GP5	41442	No	No	No	No	Yes
A110D_peak_74836c	LRRC15	12895	No	No	No	No	Yes
A110D_peak_74836d	LRRC15	11919	No	No	No	No	Yes
A273R_peak_94147b	GP5	222151	No	No	No	No	Yes
A273R_peak_94294	PPP1R2	210469	Yes	No	No	No	No
A273R_peak_94294	RP11-141C7.4	113817	Yes	No	No	No	No
A260R_peak_79341c	NCBP2	20630	No	No	No	No	Yes
A409D_peak_78628c	NCBP2	3671	No	Yes	No	No	No
A260R_peak_79341c	PIGZ	5833	No	No	No	No	Yes
A100R_peak_73941b	LMLN-AS1	22862	No	No	No	No	Yes
A374D_peak_65308	PDE6B	22583	Yes	No	No	No	No
A110R_peak_69441	ATP5I	27852	No	No	No	No	Yes
A455R1_1_lib_peak_56916b	PDE6B	55751	No	No	No	No	Yes
A455R1_1_lib_peak_56916b	RP11-1191J2.5	19390	No	No	No	No	Yes
A259RR_1_lib_peak_44012	ATP5I	364762	Yes	No	No	No	No
A259RR_1_lib_peak_44012	FGFRL1	29165	Yes	No	No	No	No
A237RR_peak_78258	AC092535.3	37737	No	No	No	No	Yes
A237RR_peak_78258	RNF212	73	No	No	No	No	Yes
A237RR_peak_78258	RP11-20I20.2	4	No	No	No	No	Yes
A237RR_peak_78258	RP11-20I20.4	54143	No	No	No	No	Yes
A260R_peak_79601b	FGFRL1	355636	Yes	No	No	No	No
A110R_peak_69890	CRMP1	173492	Yes	No	No	No	No
A228R_1_lib_peak_64611	JAKMIP1	336887	No	Yes	No	No	No
A240R_peak_97475c	JAKMIP1	30729	No	Yes	No	No	No
A450R_peak_74590a	AC093323.3	14774	No	No	No	No	Yes
A284R_peak_85386	SLC2A9	6406	No	No	No	No	Yes
A259D_peak_83786e	CD38	20884	No	No	No	No	Yes
A110R_peak_70605c	CCDC149	123341	Yes	No	No	No	No
A259RR_1_lib_peak_44752b	CCDC149	112105	Yes	No	No	No	No
A292R_peak_98015a	SEL1L3	2576	No	No	No	No	Yes
A475D_peak_65712b	SEL1L3	16747	No	No	No	No	Yes
A477R_peak_65618a	SEL1L3	14960	No	No	No	No	Yes
A385R_peak_62827a	RBPJ	124307	No	No	No	No	Yes
A496R_peak_76278a	TLR1	327722	No	No	No	Yes	No
A496R_peak_76278a	TLR6	327722	No	No	No	Yes	No
A213L_peak_84247a	TLR6	209641	No	Yes	No	No	No
A213L_peak_84248b	TLR6	202208	No	Yes	No	No	No
A213L_peak_84248b	TMEM156	378312	No	Yes	No	No	No
A155RR_peak_90307c	RBM47	7903	No	No	No	No	Yes
A100R_peak_75491e	APBB2	376413	No	No	No	No	Yes
A100R_peak_75492a	APBB2	374255	No	No	No	No	Yes
A100R_peak_75492a	NSUN7	92562	No	No	No	No	Yes
A157R_peak_3741	ST6GALNAC3	231880	No	Yes	No	No	No
A475D_peak_66428e	CXCL2	59939	No	No	No	No	Yes
A475D_peak_66434c	CXCL2	30	No	No	No	No	Yes
A419R_peak_96188b	AREG	60810	Yes	No	No	No	No
A419R_peak_96188b	AREGB	108968	Yes	No	No	No	No
A106D_peak_89742e	BMP3	1829	No	No	No	Yes	No
A357D_peak_83252c	BMP3	185022	No	No	No	No	Yes
A475D_peak_66595b	BMP3	183968	No	No	No	No	Yes
A357D_peak_83252c	PRKG2	923	No	No	No	No	Yes
A475D_peak_66595b	PRKG2	131	No	No	No	No	Yes
A292R_peak_99593b	PTPN13	313748	No	Yes	No	No	No
A292R_peak_99600b	PTPN13	206935	No	Yes	No	No	No
A192D_peak_76641b	PTPN13	378961	No	No	No	No	Yes
A174R_peak_2985f	NEXN	39339	No	No	No	No	Yes
A174R_peak_72467b	SLC9B2	10809	No	No	No	No	Yes
A237RR_peak_82226e	RP11-328K4.1	159929	No	No	Yes	No	Yes
A350R_peak_75079b	LEF1	117240	No	No	No	No	Yes
A350R_peak_75079b	LEF1-AS1	115809	No	No	No	No	Yes
A155RR_peak_91759a	CCDC109B	453468	No	Yes	No	No	No
A454R_peak_95061b	SPRY1	35249	No	No	No	No	Yes
A292R_peak_100833b	LINC00616	94712	No	No	No	No	Yes
A292R_peak_100833b	SLC7A11	206352	No	No	No	No	Yes
A284R_peak_88250b	LINC00616	35856	No	No	No	No	Yes
A284R_peak_88250b	SLC7A11	147496	No	No	No	No	Yes
A259D_peak_87355b	SLC7A11	51638	No	No	No	No	Yes
A429D_peak_75484c	ZNF827	121293	No	No	Yes	No	Yes
A278D_peak_78192b	KIAA0922	111599	No	Yes	No	No	No
A284R_peak_88939a	RNF175	32024	No	No	No	No	Yes
A284R_peak_88939a	TLR2	26711	No	No	No	No	Yes
A284R_peak_5153a	PRKACB	193592	No	No	No	No	Yes
A284R_peak_89074	FSTL5	183762	No	Yes	No	No	No
A269R_peak_4373a	MCOLN2	83558	No	No	No	Yes	No
A121R_peak_84449a	PALLD	292834	No	No	No	No	Yes
A174R_peak_74404d	RP13-577H12.2	50879	No	No	No	No	Yes
A269R_peak_80650	RP11-739P1.2	241280	No	No	No	Yes	No
A409D_peak_82797d	RP11-739P1.2	405662	No	No	No	No	Yes
A463R_peak_79027a	SLC25A4	282927	No	No	No	No	Yes
A280R_peak_95642a	RP11-696F12.1	123341	Yes	No	No	No	No
A155RR_peak_93886b	CTD-2083E4.7	120092	No	No	No	No	Yes
A155RR_peak_93886b	CTD-2231H16.1	16465	No	No	No	No	Yes
A155RR_peak_93886b	LRRC14B	115825	No	No	No	No	Yes
A155RR_peak_93886b	PLEKHG4B	64572	No	No	No	No	Yes
A116R_peak_63062a	CTD-2083E4.7	26216	No	No	Yes	No	No
A116R_peak_63062a	CTD-2231H16.1	77411	No	No	Yes	No	No
A116R_peak_63062a	LRRC14B	21949	No	No	Yes	No	No
A116R_peak_63062a	PLEKHG4B	29304	No	No	Yes	No	No
A451D_peak_85502b	CTD-2231H16.1	193345	Yes	No	No	No	No
A451D_peak_85502b	LRRC14B	93985	Yes	No	No	No	No
A451D_peak_85502b	PLEKHG4B	145238	Yes	No	No	No	No
A259RR_1_lib_peak_46323	NKD2	39152	No	Yes	No	No	No
A192R_peak_105278h	RP11-43F13.3	9983	No	No	No	No	Yes
A364R1_1_lib_peak_41625	LPCAT1	22536	No	No	No	No	Yes
A273R_peak_100098c	RP11-259O2.1	37706	Yes	No	No	No	No
A110R_peak_73867a	C5orf38	497245	Yes	No	No	No	No
A273R_peak_100133b	C5orf38	498877	Yes	No	No	No	No
A110R_peak_73867a	IRX2	497969	Yes	No	No	No	No
A273R_peak_100133b	IRX2	499601	Yes	No	No	No	No
A110R_peak_73865c	RP11-129I19.2	486219	Yes	No	No	No	No
A110R_peak_73867a	RP11-129I19.2	482873	Yes	No	No	No	No
A273R_peak_100133b	RP11-129I19.2	484505	Yes	No	No	No	No
A280R_peak_96137a	RP11-129I19.2	487087	Yes	No	No	No	No
A280R_peak_96143a	C5orf38	426713	Yes	No	No	No	No
A280R_peak_96143a	IRX2	427437	Yes	No	No	No	No
A110R_peak_73890a	IRX2	9101	No	No	No	No	Yes
A155RR_peak_94155	RP11-468D11.1	17630	Yes	No	No	No	No
A364R1_1_lib_peak_41669b	RP11-468D11.1	6373	No	No	No	Yes	No
A385R_peak_65755	RP11-468D11.1	1326	No	Yes	No	No	No
A463R_peak_79545c	RP11-468D11.1	5499	No	No	No	Yes	No
A233D_peak_80256a	C5orf38	442113	Yes	No	No	No	No
A233D_peak_80256a	IRX2	441389	Yes	No	No	No	No
A455R1_1_lib_peak_60431a	ADAMTS16	121732	Yes	No	No	No	No
A455R1_1_lib_peak_60431a	CTD-2297D10.2	121456	Yes	No	No	No	No
A455R1_1_lib_peak_60458	ADAMTS16	207943	No	Yes	No	No	No
A455R1_1_lib_peak_60458	CTD-2297D10.2	208219	No	Yes	No	No	No
A213L_peak_89641b	ANKH	125573	No	No	No	No	Yes
A401D_peak_3651a	GBP5	114	Yes	No	No	No	No
A262R_peak_77636a	MYO10	126066	Yes	No	No	No	No
A419R_peak_101416a	MYO10	162440	No	No	Yes	No	No
A150D_1_peak_88202a	BASP1	409663	Yes	No	No	No	No
A409D_peak_723	CA6	20341	No	No	Yes	No	No
A409D_peak_723	SLC2A5	162952	No	No	Yes	No	No
A174R_peak_75440b	CTD-3007L5.1	1819	No	Yes	No	No	No
A174R_peak_75440b	LINC01021	34062	No	Yes	No	No	No
A174R_peak_75447d	CTD-3007L5.1	27690	No	No	Yes	No	No
A116R_peak_63751b	LINC01021	112	No	Yes	No	No	No
A240D_peak_1104c	SPSB1	284241	No	No	No	No	Yes
A129R_peak_77206a	NPR3	154126	No	Yes	No	No	No
A148R_peak_89120a	RAI14	165728	No	No	No	No	Yes
A150R_peak_105347e	IL7R	326135	No	No	No	No	Yes
A150R_peak_105347e	SKP2	26841	No	No	No	No	Yes
A423D_peak_77757a	NADK2	412961	No	No	No	No	Yes
A423D_peak_77757a	RANBP3L	353126	No	No	No	No	Yes
A423D_peak_77757a	SLC1A3	48885	No	No	No	No	Yes
A116R_peak_63943b	DAB2	274426	No	No	No	No	Yes
A116R_peak_63943b	FYB	86654	No	No	No	No	Yes
A129R_peak_77369b	FYB	87210	No	No	No	No	Yes
A278R_1_peak_73464a	PTGER4	455384	No	No	Yes	No	No
A150D_1_peak_88714b	PTGER4	26640	No	No	No	No	Yes
A150D_1_peak_88852b	PARP8	76132	No	No	No	No	Yes
A192R_peak_106484f	EMB	214900	No	No	No	No	Yes
A192R_peak_106484f	PARP8	7751	No	No	No	No	Yes
A364R1_1_lib_peak_42200a	PARP8	187335	No	No	No	No	Yes
A174R_peak_76020f	ITGA2	1166	No	No	No	No	Yes
A260R_peak_85231a	MAP3K1	250565	No	No	No	No	Yes
A374D_peak_69859c	MAP3K1	249899	No	No	No	No	Yes
A269R_peak_82437b	MAP3K1	85786	No	No	No	No	Yes
A374D_peak_69883	MAP3K1	2119	No	No	No	No	Yes
A174R_peak_76504b	SREK1IP1	1340	No	No	No	No	Yes
A364R1_1_lib_peak_2148b	ARHGAP29	179672	Yes	No	No	No	No
A106D_peak_94559b	NLN	26514	Yes	No	No	No	No
A150D_1_peak_89577b	CD180	9147	Yes	No	No	No	No
A150D_1_peak_89577b	CTD-2306M10.1	7065	Yes	No	No	No	No
A198R_peak_1133c	SPSB1	162389	No	No	No	No	Yes
A284R_peak_91596a	ENC1	10871	No	No	No	No	Yes
A174R_peak_76782c	FAM169A	15522	No	No	Yes	No	No
A106D_peak_94844k	IQGAP2	3366	No	No	No	No	Yes
A213L_peak_91501b	IQGAP2	179327	No	No	No	No	Yes
A192D_peak_80571b	SSBP2	158207	No	No	No	No	Yes
A148R_peak_90858	MCTP1	291931	No	Yes	No	No	No
A213L_peak_92110b	MCTP1	248236	No	No	No	No	Yes
A106D_peak_95397c	CTD-2154I11.2	5318	No	No	No	No	Yes
A106D_peak_95397c	RHOBTB3	13455	No	No	No	No	Yes
A292R_peak_105498b	RHOBTB3	47056	No	No	No	No	Yes
A106D_peak_95397c	SPATA9	28266	No	No	No	No	Yes
A150R_peak_108036	ELL2	297483	No	No	Yes	No	No
A173R_peak_133509	RGMB	175078	No	Yes	Yes	No	No
A173R_peak_133511	RGMB	165673	No	No	No	Yes	No
A419R_peak_103987a	RGMB	4260	No	Yes	No	No	No
A213L_peak_3933b	DPYD	72705	No	No	No	No	Yes
A213L_peak_3933b	DPYD-IT1	428203	No	No	No	No	Yes
A106D_peak_95588a	PAM	65884	No	No	No	No	Yes
A278D_peak_81482b	PAM	40330	No	No	No	No	Yes
A278R_1_peak_74927b	C5orf30	390377	No	No	No	No	Yes
A278R_1_peak_74927b	PAM	114341	No	No	No	No	Yes
A292R_peak_105771a	C5orf30	134724	No	No	No	No	Yes
A174R_peak_77889c	CCDC112	25160	No	No	No	No	Yes
A150D_1_peak_91282b	CDO1	81351	No	Yes	No	No	No
A278D_peak_82230	C5orf56	274485	No	No	No	No	Yes
A259RR_1_lib_peak_47729b	CTB-113I20.2	97911	No	No	No	No	Yes
A259RR_1_lib_peak_47729b	VDAC1	97897	No	No	No	No	Yes
A260R_peak_87610b	VDAC1	121476	No	No	No	No	Yes
A280R_peak_99966	TIFAB	335887	No	No	No	No	Yes
A280R_peak_100033w	TIFAB	1764	No	No	No	No	Yes
A280R_peak_100033y	TIFAB	746	No	No	No	No	Yes
A280R_peak_100033z	TIFAB	41	No	No	No	No	Yes
A374D_peak_71434b	TIFAB	2955	No	No	No	No	Yes
A475D_peak_71212	RP11-381K20.2	11894	No	No	No	No	Yes
A269R_peak_84747	CTB-35F21.1	49526	No	No	No	No	Yes
A269R_peak_84747	CXXC5	86872	No	No	No	No	Yes
A269R_peak_84747	MZB1	387986	No	No	No	No	Yes
A106D_peak_96927c	PCDHGA12	73611	No	No	No	No	Yes
A106D_peak_96927c	PCDHGC3	28216	No	No	No	No	Yes
A409D_peak_86491a	PCDHGC3	27710	No	No	No	No	Yes
A106D_peak_96927c	PCDHGC4	19055	No	No	No	No	Yes
A409D_peak_86491a	PCDHGC4	18549	No	No	No	No	Yes
A292R_peak_107932c	PDGFRB	14844	Yes	No	No	No	Yes
A213L_peak_94515bq	CD74	13168	Yes	No	No	No	No
A364R1_1_lib_peak_43893a	CD74	21461	Yes	No	No	No	No
A278D_peak_83258	ANXA6	20839	No	No	No	Yes	No
A278D_peak_83258	CCDC69	45424	No	No	No	Yes	No
A374D_peak_72158	CCDC69	27341	No	No	No	Yes	No
A278D_peak_83258	GM2A	33429	No	No	No	Yes	No
A374D_peak_72158	GM2A	15346	No	No	No	Yes	No
A116R_peak_66841d	CTC-436K13.2	1062	No	No	Yes	No	No
A116R_peak_66841d	RP11-542A14.1	147812	No	No	Yes	No	No
A198R_peak_110021	CCNJL	97737	No	No	No	No	Yes
A116R_peak_67236	ERGIC1	497202	No	No	No	No	Yes
A280R_peak_102017c	RPL26L1	9967	Yes	No	No	No	No
A259RR_1_lib_peak_48733b	STC2	381509	Yes	No	No	No	No
A273R_peak_105309a	STC2	382129	Yes	No	No	No	No
A280R_peak_102017c	STC2	380741	Yes	No	No	No	No
A259RR_1_lib_peak_48741a	STC2	18005	Yes	No	No	No	No
A259RR_1_lib_peak_48742b	STC2	13538	Yes	No	No	No	No
A148R_peak_93948d	CTB-164N12.1	138361	Yes	No	No	No	No
A409D_peak_87897a	CTB-164N12.1	139041	Yes	No	No	No	No
A409D_peak_87898a	CTB-164N12.1	136740	Yes	No	No	No	No
A148R_peak_93948d	CTB-32H22.1	88896	Yes	No	No	No	No
A409D_peak_87897a	CTB-32H22.1	89576	Yes	No	No	No	No
A409D_peak_87898a	CTB-32H22.1	87275	Yes	No	No	No	No
A148R_peak_93948d	STC2	4364	Yes	No	No	No	No
A262R_peak_81372f	STC2	3656	Yes	No	No	No	No
A280R_peak_102049b	STC2	9430	Yes	No	No	No	No
A389R1_1_lib_peak_65206	STC2	11823	Yes	No	No	No	No
A409D_peak_87897a	STC2	5044	Yes	No	No	No	No
A409D_peak_87898a	STC2	2743	Yes	No	No	No	No
A409D_peak_87927b	STC2	261262	Yes	No	No	No	No
A409D_peak_87927c	STC2	261768	Yes	No	No	No	No
A409D_peak_87932	STC2	331251	Yes	No	No	No	No
A273R_peak_105579c	DBN1	135759	Yes	No	No	No	No
A110R_peak_78361b	NHP2	126547	Yes	No	No	No	No
A155RR_peak_100350b	CTB-26E19.1	80536	No	No	No	No	Yes
A213L_peak_95852a	COL23A1	13744	No	No	No	No	Yes
A475D_peak_72807	RNF130	21826	No	No	No	No	Yes
A148R_peak_94507	IRF4	37349	No	No	No	No	Yes
A226R_peak_92286c	IRF4	123137	No	No	No	No	Yes
A455R1_1_lib_peak_64544a	RP3-380B8.4	41897	No	Yes	No	No	No
A100R_peak_83766a	F13A1	70189	No	No	No	No	Yes
A350R_peak_85839b	RP11-69L16.4	50095	No	No	No	No	Yes
A475D_peak_73346l	GCNT2	43993	No	No	No	No	Yes
A477R_peak_73334b	GCNT2	39736	No	No	No	No	Yes
A100R_peak_83908c	ELOVL2	483266	No	No	No	Yes	Yes
A278R_1_peak_78908a	ATXN1	8977	No	No	No	Yes	No
A150D_1_peak_96320	CAP2	38494	No	Yes	No	No	No
A150D_1_peak_96320	RBM24	73376	No	Yes	No	No	No
A157R_peak_81429c	RNF144B	8319	Yes	No	No	No	No
A413R_peak_69522a	RNF144B	8993	No	No	No	No	Yes
A226R_peak_93572c	ID4	19260	Yes	No	No	No	No
A226R_peak_93572c	RP1-167F1.2	17566	Yes	No	No	No	No
A226R_peak_93572c	RP3-471C18.2	103533	Yes	No	No	No	No
A269R_peak_87851	PRL	5440	No	No	No	No	Yes
A157R_peak_81705t	HIST1H2AG	16106	No	No	No	No	Yes
A118R_peak_86037b	HIST1H2AL	38721	No	No	No	No	Yes
A118R_peak_86037b	HIST1H2BM	11491	No	No	No	No	Yes
A116R_peak_68908a	OR2B6	86833	No	No	No	No	Yes
A260R_peak_92199b	HIST1H2AL	24147	No	No	No	No	Yes
A260R_peak_92199b	HIST1H2BM	74359	No	No	No	No	Yes
A260R_peak_92199b	HIST1H3J	3703	No	No	No	No	Yes
A150D_1_peak_6682a	RP11-356N1.2	466579	No	No	No	Yes	No
A477R_peak_74366l	HLA-DQA1	32774	No	No	No	Yes	No
A477R_peak_74366m	HLA-DQA2	79647	No	No	No	Yes	No
A477R_peak_74366l	HLA-DQB1	7430	No	No	No	Yes	No
A477R_peak_74366m	HLA-DQB1	6688	No	No	No	Yes	No
A477R_peak_74366l	HLA-DRB1	71105	No	No	No	Yes	No
A148R_peak_96731a	ITPR3	106144	No	No	No	No	Yes
A284R_peak_98607a	CCDC167	399270	No	No	No	No	Yes
A477R_peak_74772a	CDKN1A	439038	No	No	No	No	Yes
A233D_peak_87702e	MDGA1	18479	No	No	No	No	Yes
A292R_peak_112619a	CCDC167	231961	No	No	No	No	Yes
A226R_peak_95135b	TMEM217	430267	No	No	No	No	Yes
A148R_peak_97341a	RP11-121P10.1	93368	No	No	No	No	Yes
A233R_peak_89258a	TREML1	852	No	No	Yes	No	No
A284R_peak_98869b	CCND3	427925	No	No	No	No	Yes
A280R_peak_105587d	MDFI	13384	Yes	No	No	No	No
A284R_peak_98869b	MDFI	14450	No	No	No	No	Yes
A284R_peak_98869b	RP11-533O20.2	407621	No	No	No	No	Yes
A226R_peak_95671	CAPN11	256487	No	No	No	No	Yes
A198R_peak_115051a	MRPL14	232054	No	No	No	No	Yes
A389R1_1_lib_peak_67854a	MRPL14	243450	No	No	No	No	Yes
A389R1_1_lib_peak_67855	MRPL14	242599	No	No	No	No	Yes
A389R1_1_lib_peak_67855	MRPS18A	197067	No	No	No	No	Yes
A473D_peak_66705c	SUPT3H	314452	No	No	No	No	Yes
A475D_peak_4424a	C1orf162	29790	No	No	No	No	Yes
A213L_peak_99260a	RP11-301G19.1	8012	No	No	Yes	No	No
A213L_peak_99352c	OGFRL1	36331	Yes	No	No	No	No
A475D_peak_75675a	LINC00472	33	No	Yes	No	No	No
A150R_peak_1361a	DRAXIN	445331	Yes	No	No	No	No
A150R_peak_1361a	MAD2L2	445252	Yes	No	No	No	No
A269R_peak_90024f	MYO6	143378	No	No	Yes	No	No
A100R_peak_86959d	GPR63	183790	No	No	No	No	Yes
A100R_peak_86959d	UFL1-AS1	132018	No	No	No	No	Yes
A148R_peak_98716c	UFL1-AS1	172978	No	No	No	No	Yes
A262R_peak_86084b	BVES	464697	No	No	No	No	Yes
A192D_peak_87781a	QRSL1	353970	No	Yes	No	No	No
A150D_1_peak_100386b	CD164	99458	No	No	No	No	Yes
A150D_1_peak_100386b	MICAL1	182867	No	No	No	No	Yes
A150D_1_peak_100386b	SMPD2	157662	No	No	No	No	Yes
A174R_peak_86079b	MICAL1	430824	No	No	No	No	Yes
A110D_peak_88317a	WASF1	115857	No	Yes	No	No	No
A278D_peak_88595	WASF1	91869	No	No	No	No	Yes
A278D_peak_88606b	WASF1	26212	Yes	No	No	No	No
A155RR_peak_6423a	RP4-655J12.4	315575	No	No	No	No	Yes
A121R_peak_95678d	GTF3C6	243230	No	No	No	No	Yes
A174R_peak_86294	REV3L-IT1	317461	Yes	No	No	No	No
A451D_peak_94730	FRK	34103	No	Yes	No	No	No
A284R_peak_100846b	DSE	154592	No	No	No	No	Yes
A213L_peak_100854b	FAM26F	50771	No	No	No	No	Yes
A262R_peak_86655b	MAN1A1	237082	No	No	No	No	Yes
A423D_peak_86559b	PTPRK	26443	Yes	No	No	No	No
A423D_peak_86559b	RP1-86D1.2	61514	Yes	No	No	No	No
A423D_peak_86559b	RP1-86D1.3	44981	Yes	No	No	No	No
A389R1_1_lib_peak_69012	EPB41L2	188969	No	No	No	No	Yes
A278D_peak_89197a	VNN2	366530	No	No	No	No	Yes
A174R_peak_87084b	VNN1	99066	No	No	No	No	Yes
A451D_peak_95235b	RP3-388E23.2	49383	No	No	No	No	Yes
A364R1_1_lib_peak_47611a	MAP3K5	68693	No	Yes	No	No	No
A116R_peak_71374c	OLIG3	66075	No	Yes	No	No	No
A174R_peak_87477bj	RP11-356I2.4	13110	No	No	No	No	Yes
A174R_peak_87477bj	TNFAIP3	14129	No	No	No	No	Yes
A413R_peak_72549a	OLIG3	456752	No	No	No	No	Yes
A173R_peak_148229b	UTRN	320802	No	Yes	No	No	No
A110R_peak_1096a	DRAXIN	336963	Yes	No	No	No	No
A455R1_1_lib_peak_68150	AKAP12	390520	No	No	No	No	Yes
A148R_peak_100572b	AKAP12	5909	No	No	No	No	Yes
A174R_peak_88360f	IPCEF1	96884	No	No	Yes	No	No
A364R1_1_lib_peak_47937a	TIAM2	488806	No	No	Yes	No	No
A473R_peak_95645h	SOD2	85337	No	No	Yes	No	No
A413R_peak_73278d	AGPAT4	103566	No	No	No	No	Yes
A423D_peak_87844k	RNASET2	491517	No	No	No	No	Yes
A423D_peak_87844k	RPS6KA2-IT1	291	No	No	No	No	Yes
A284R_peak_102884a	RPS6KA2	148579	No	Yes	No	No	No
A233R_peak_92680c	PDGFA	282282	No	No	No	No	Yes
A233R_peak_92680c	SUN1	13313	No	No	No	No	Yes
A269R_peak_92998a	AC147651.4	325720	No	Yes	No	No	No
A155RR_peak_108365a	C7orf50	219754	No	No	No	No	Yes
A409D_peak_95251e	EIF3B	248360	No	No	No	No	Yes
A409D_peak_95251e	FTSJ2	136479	No	No	No	No	Yes
A409D_peak_95251e	SNX8	248592	No	No	No	No	Yes
A110D_peak_90657a	NUDT1	86881	No	No	No	No	Yes
A273R_peak_113183a	IQCE	294708	Yes	No	No	No	No
A273R_peak_113183a	MAD1L1	31046	Yes	No	No	No	No
A475D_peak_78301c	CHST12	9210	No	No	No	No	Yes
A148R_peak_101977d	NUDT1	375461	No	No	No	No	Yes
A463R_peak_92659n	NUDT1	396175	No	No	No	No	Yes
A463R_peak_92659n	SNX8	284079	No	No	No	No	Yes
A192R_peak_120898f	FTSJ2	465160	No	No	No	No	Yes
A278D_peak_91262c	BRAT1	399174	No	No	No	No	Yes
A237RR_peak_101783d	AIMP2	158928	No	No	No	No	Yes
A237RR_peak_101783d	CYTH3	104471	No	No	No	No	Yes
A237RR_peak_101783d	EIF2AK1	108943	No	No	No	No	Yes
A121R_peak_98762	AIMP2	341217	No	No	No	No	Yes
A240D_peak_110206c	AIMP2	341756	No	No	No	No	Yes
A240D_peak_110206c	EIF2AK1	291771	No	No	No	No	Yes
A240D_peak_110206c	FAM220A	2020	No	No	No	No	Yes
A121R_peak_98762	RAC1	24061	No	No	No	No	Yes
A240D_peak_110206c	RAC1	23522	No	No	No	No	Yes
A106D_peak_1117a	DHRS3	240924	No	No	No	No	Yes
A226D_peak_105587a	HDAC9	355736	No	No	No	Yes	No
A390R_1_lib_peak_56031	RAPGEF5	81368	No	No	No	Yes	No
A121R_peak_99236b	FAM126A	275883	No	No	No	No	Yes
A121R_peak_99236b	IGF2BP3	180454	No	No	No	No	Yes
A174R_peak_90530	DFNA5	173728	No	No	Yes	No	No
A174R_peak_90530	MPP6	22629	No	No	Yes	No	No
A155RR_peak_109557g	OSBPL3	58072	No	No	No	No	Yes
A173R_peak_151892b	SNX10	68057	No	No	No	No	Yes
A278D_peak_92149a	AC004540.4	292078	No	No	No	No	Yes
A278D_peak_92149a	HOXA2	434031	No	No	No	No	Yes
A278D_peak_92149a	HOXA3	483801	No	No	No	No	Yes
A278D_peak_92149a	HOXA4	462019	No	No	No	No	Yes
A278D_peak_92149a	HOXA5	474888	No	No	No	No	Yes
A278D_peak_92149a	HOXA6	481823	No	No	No	No	Yes
A278D_peak_92149a	HOXA7	489156	No	No	No	No	Yes
A278D_peak_92149a	SNX10	376858	No	No	No	No	Yes
A260R_peak_97661c	CHN2	24978	No	No	No	No	Yes
A425D_peak_73624b	CHN2	20410	No	No	No	No	Yes
A260R_peak_97661c	CPVL	48199	No	No	No	No	Yes
A425D_peak_73624b	CPVL	52767	No	No	No	No	Yes
A292R_peak_119704	CHN2	80607	Yes	No	No	No	Yes
A292R_peak_119704	CPVL	7430	Yes	No	No	No	Yes
A269R_peak_94311	AC007036.4	83859	No	No	No	Yes	No
A364R1_1_lib_peak_49329b	ELMO1	138499	Yes	No	No	No	No
A472D_peak_81460	HECW1	1447	No	No	No	No	Yes
A472D_peak_81460	HECW1-IT1	6744	No	No	No	No	Yes
A260R_peak_98157e	POLM	496643	No	No	No	No	Yes
A260R_peak_98157e	STK17A	3139	No	No	No	No	Yes
A259RR_1_lib_peak_53125b	POLM	205818	No	No	No	No	Yes
A280D_peak_124949	H2AFV	306670	No	No	No	No	Yes
A280D_peak_124949	MYO1G	437685	No	No	No	No	Yes
A280D_peak_124949	NUDCD3	50533	No	No	No	No	Yes
A280D_peak_124949	POLD2	417055	No	No	No	No	Yes
A280D_peak_124949	YKT6	340445	No	No	No	No	Yes
A174R_peak_91529d	AC004870.3	108247	No	No	No	No	Yes
A148R_peak_104078b	RP11-340I6.8	18433	No	Yes	No	No	No
A110R_peak_85753l	ABHD11	29660	Yes	No	No	No	No
A110R_peak_85753l	LIMK1	373726	Yes	No	No	No	No
A110R_peak_85753l	VPS37D	41382	Yes	No	No	No	No
A269R_peak_95624	ABHD11	170635	No	No	No	No	Yes
A284R_peak_106128a	LAT2	5107	No	No	No	No	Yes
A284R_peak_106128a	RFC2	49685	No	No	No	No	Yes
A260R_peak_99103k	CLIP2	3770	No	No	No	No	Yes
A390R_1_lib_peak_57078	CLIP2	4477	No	No	No	No	Yes
A273R_peak_116153b	MDH2	87414	Yes	No	No	No	No
A110R_peak_85953	MDH2	75656	Yes	No	No	No	No
A157R_peak_89298	PCLO	268183	No	Yes	No	No	No
A173R_peak_155193	PCLO	269834	No	Yes	No	No	No
A116R_peak_75080d	CDK14	154788	No	No	No	No	Yes
A116R_peak_75174a	COL1A2	394620	No	Yes	No	No	No
A233D_peak_94570b	STAG3	219474	No	No	No	No	Yes
A260R_peak_100125c	CUX1	165230	Yes	No	No	No	No
A260R_peak_100127b	CUX1	169858	No	No	No	No	Yes
A269R_peak_96730b	SRPK2	324597	No	No	No	No	Yes
A278D_peak_94745b	CDHR3	184762	No	No	No	No	Yes
A259D_peak_109697a	CTA-360L10.1	291677	Yes	No	No	No	No
A475D_peak_81345b	PRKAR2B	16982	Yes	No	No	No	No
A121R_peak_102294a	PRKAR2B	179007	No	No	No	No	Yes
A226D_peak_108990a	PRKAR2B	207352	No	No	No	No	Yes
A292R_peak_123268a	TES	59889	No	No	No	No	Yes
A475D_peak_81474	TFEC	450336	No	No	No	Yes	No
A110R_peak_87344a	FAM3C	83163	No	No	No	No	Yes
A110R_peak_87344b	FAM3C	82610	No	No	No	No	Yes
A110R_peak_87344c	FAM3C	82083	No	No	No	Yes	Yes
A226R_peak_103061e	FAM3C	81465	No	No	No	No	Yes
A110R_peak_87344a	WNT16	12166	No	No	No	No	Yes
A110R_peak_87344b	WNT16	11613	No	No	No	No	Yes
A110R_peak_87344c	WNT16	11086	No	No	No	Yes	Yes
A226R_peak_103061e	WNT16	10468	No	No	No	No	Yes
A110R_peak_87788e	AKR1B1	405945	No	No	No	No	Yes
A110R_peak_87788e	CALD1	120978	No	No	No	No	Yes
A121R_peak_103063a	CALD1	156283	No	No	No	No	Yes
A409D_peak_98890a	WDR91	306113	No	No	No	No	Yes
A475D_peak_81950b	TRIM24	28346	No	Yes	No	No	No
A350R_peak_96611d	TRIM24	259779	No	No	Yes	No	No
A259D_peak_111775e	INSIG1	426478	Yes	No	No	No	No
A455R1_1_lib_peak_72661	AC078942.1	40223	No	Yes	No	No	No
A148R_peak_107487f	LINC00689	30541	No	No	No	No	Yes
A409D_peak_99796b	LINC00689	16108	Yes	No	No	No	No
A148R_peak_107487f	VIPR2	107895	No	No	No	No	Yes
A409D_peak_99796b	VIPR2	122328	Yes	No	No	No	No
A110R_peak_88873e	LINC00689	62922	No	No	No	No	Yes
A110R_peak_88876g	LINC00689	88691	No	No	No	No	Yes
A259RR_1_lib_peak_55130j	LINC00689	91647	Yes	No	No	No	No
A260R_peak_102026k	LINC00689	89658	No	No	No	No	Yes
A284R_peak_109266k	LINC00689	90729	Yes	No	No	No	Yes
A374D_peak_82727d	LINC00689	62344	Yes	No	No	No	Yes
A374D_peak_82732	LINC00689	96310	No	No	No	No	Yes
A389R1_1_lib_peak_73987c	LINC00689	87226	No	No	No	No	Yes
A110R_peak_88873e	VIPR2	75514	No	No	No	No	Yes
A110R_peak_88876g	VIPR2	49745	No	No	No	No	Yes
A121R_peak_104173a	VIPR2	69443	No	No	No	No	Yes
A259RR_1_lib_peak_55130j	VIPR2	46789	Yes	No	No	No	No
A260R_peak_102026k	VIPR2	48778	No	No	No	No	Yes
A284R_peak_109266k	VIPR2	47707	Yes	No	No	No	Yes
A374D_peak_82727d	VIPR2	76092	Yes	No	No	No	Yes
A374D_peak_82732	VIPR2	42126	No	No	No	No	Yes
A389R1_1_lib_peak_73987c	VIPR2	51210	No	No	No	No	Yes
A284R_peak_109275b	LINC00689	108859	No	No	No	No	Yes
A284R_peak_109275b	VIPR2	29577	No	No	No	No	Yes
A463R_peak_106024	AKAP17A	486600	No	Yes	No	No	No
A463R_peak_106024	IL3RA	231623	No	Yes	No	No	No
A389R1_1_lib_peak_80632	AKAP17A	382481	No	Yes	No	No	No
A385R_peak_87877b	IL3RA	128142	No	Yes	No	No	No
A389R1_1_lib_peak_80632	IL3RA	127504	No	Yes	No	No	No
A450R_peak_106759a	CRLF2	117926	No	No	No	No	Yes
A450R_peak_106756	IL3RA	10835	No	No	No	No	Yes
A118R_peak_106051d	IL3RA	1019	No	No	No	No	Yes
A450R_peak_106759b	IL3RA	5218	No	No	No	No	Yes
A260R_peak_111548a	NLGN4X	104283	No	No	No	No	Yes
A198D_peak_110456b	NLGN4X	61534	No	No	No	No	Yes
A233R_peak_107814	RP6-1O2.1	79637	No	No	No	No	Yes
A192R_peak_140500c	PRPS2	75460	Yes	No	No	No	Yes
A197R_peak_126881	PRPS2	74208	No	No	No	No	Yes
A422R_peak_111221d	PRPS2	77386	Yes	No	No	No	Yes
A192R_peak_140500c	TLR7	268	Yes	No	No	No	Yes
A197R_peak_126881	TLR7	1520	No	No	No	No	Yes
A213L_peak_119409	TLR7	22747	No	No	No	No	Yes
A422R_peak_111221d	TLR7	1658	Yes	No	No	No	Yes
A422R_peak_111221d	TMSB4X	106367	Yes	No	No	No	Yes
A475D_peak_91022	GPM6B	252997	No	No	No	No	Yes
A213L_peak_119720b	SCML1	250648	No	Yes	No	No	No
A213L_peak_119720b	SCML2	366611	No	Yes	No	No	No
A174R_peak_106805	RPS6KA3	361007	No	No	No	No	Yes
A174R_peak_106820d	EIF1AX	12961	No	No	Yes	No	No
A174R_peak_107028b	PDK3	312786	No	Yes	No	No	No
A213L_peak_120164c	CXorf21	40835	No	No	No	No	Yes
A259D_peak_124979s	CXorf21	18240	No	No	No	No	Yes
A174R_peak_107129c	CYBB	1868	No	No	No	No	Yes
A472D_peak_93949	RP6-99M1.2	269533	No	Yes	No	No	No
A472D_peak_93949	RP6-99M1.3	274508	No	Yes	No	No	No
A278R_1_peak_100029	RP6-99M1.2	498276	No	No	No	Yes	No
A197R_peak_128283b	RP13-188A5.1	435531	No	Yes	No	No	No
A292R_peak_7144b	PDE4DIP	154453	No	No	No	No	Yes
A213L_peak_121171a	MTMR8	41920	No	No	No	No	Yes
A116R_peak_86352a	MSN	105955	No	No	No	No	Yes
A451D_peak_5952d	RP11-495P10.7	7685	No	No	No	No	Yes
A451D_peak_5952d	RP11-495P10.8	9097	No	No	No	No	Yes
A233D_peak_108323b	NGFRAP1	587	No	No	No	No	Yes
A475D_peak_92493b	NGFRAP1	954	No	No	No	No	Yes
A233D_peak_108323b	WBP5	20482	No	No	No	No	Yes
A121R_peak_5854b	ANP32E	97967	No	No	No	No	Yes
A106D_peak_6382b	PLEKHO1	1946	No	No	No	No	Yes
A121R_peak_5860e	PLEKHO1	15476	No	No	No	No	Yes
A213L_peak_122302	NXT2	47815	No	No	No	No	Yes
A455R1_1_lib_peak_4180b	ECM1	9274	No	No	Yes	No	No
A419R_peak_6676a	RP11-68I18.10	10224	No	No	No	No	Yes
A385R_peak_4258a	SEMA6C	4262	No	No	No	No	Yes
A419R_peak_6676a	SEMA6C	4794	No	No	No	No	Yes
A118R_peak_108684c	RP3-404F18.5	333296	No	Yes	No	No	No
A118R_peak_108684c	SOWAHD	2400	No	Yes	No	No	No
A233R_peak_110245c	SOWAHD	3451	No	Yes	No	No	No
A350R_peak_111170b	SOWAHD	2950	No	Yes	No	No	No
A174R_peak_109198b	SOWAHD	17874	No	No	No	No	Yes
A155RR_peak_6906b	LYSMD1	357786	No	No	No	No	Yes
A155RR_peak_6906b	SEMA6C	377106	No	No	No	No	Yes
A174R_peak_109793b	ARHGEF6	66775	No	Yes	No	No	No
A192R_peak_143835	ARHGEF6	2473	Yes	No	No	No	No
A280R_peak_7217b	INTS3	248501	No	No	No	No	Yes
A280R_peak_7217b	NPR1	297931	No	No	No	No	Yes
A364R1_1_lib_peak_2840b	IL6R	15349	No	Yes	No	No	No
A472D_peak_5213a	IL6R	19534	No	No	No	No	Yes
A116R_peak_87379a	GABRE	201094	No	No	Yes	No	No
A385R_peak_4483b	IL6R	26737	No	No	No	Yes	No
A116R_peak_4816c	KCNN3	369687	No	Yes	No	No	No
A116R_peak_4816c	SHE	1520	No	Yes	No	No	No
A273R_peak_133225b	SLC6A8	91531	No	Yes	No	No	No
A385R_peak_90540	IRAK1	253651	No	Yes	No	No	No
A385R_peak_90540	TMEM187	205998	No	Yes	No	No	No
A273R_peak_133357b	IRAK1	270281	No	No	No	No	Yes
A148R_peak_6642	IL6R	346550	No	Yes	No	No	No
A413R_peak_78843a	FBXO25	2452	No	No	No	No	Yes
A413R_peak_78843a	RP11-91J19.4	70479	No	No	No	No	Yes
A289RR_peak_75236a	CTD-2281E23.2	367516	No	No	No	No	Yes
A390R_1_lib_peak_58824	CTD-2281E23.2	365667	No	No	No	No	Yes
A455R1_1_lib_peak_72738c	CTD-2281E23.2	366885	No	No	No	No	Yes
A289RR_peak_75236a	ERICH1-AS1	285	No	No	No	No	Yes
A289RR_peak_75236c	ERICH1-AS1	1006	No	No	No	No	Yes
A390R_1_lib_peak_58824	ERICH1-AS1	1564	No	No	No	No	Yes
A455R1_1_lib_peak_72738c	ERICH1-AS1	346	No	No	No	No	Yes
A174R_peak_95674f	KBTBD11	25894	No	No	No	No	Yes
A100R_peak_94999m	ARHGEF10	182445	No	No	No	No	Yes
A100R_peak_94999m	KBTBD11	32543	No	No	No	No	Yes
A226D_peak_111233a	ANGPT2	65200	No	No	No	No	Yes
A100R_peak_95212b	SOX7	311101	No	Yes	No	No	No
A116R_peak_77734a	SOX7	239744	No	No	No	No	Yes
A174R_peak_96015d	SOX7	239030	No	No	No	No	Yes
A226D_peak_111549b	BLK	77137	No	No	No	No	Yes
A226D_peak_111549b	FAM167A	57851	No	No	No	No	Yes
A226R_peak_6874a	SYT11	381416	No	No	No	No	Yes
A116R_peak_77923b	CTD-2023J5.1	424892	No	Yes	No	No	No
A116R_peak_77923b	TUSC3	112504	No	Yes	No	No	No
A121R_peak_104829a	MTUS1	50223	No	No	No	No	Yes
A273R_peak_8052a	ARHGEF11	347873	Yes	No	No	No	No
A273R_peak_8052a	HDGF	69428	Yes	No	No	No	No
A106D_peak_113689	CSGALNACT1	106247	No	No	No	Yes	No
A260R_peak_6944d	ARHGEF11	229348	Yes	No	No	No	No
A292R_peak_125802c	ATP6V1B2	268272	No	No	No	No	Yes
A273R_peak_8074b	ARHGEF11	211403	No	No	No	No	Yes
A273R_peak_8074b	HDGF	67042	No	No	No	No	Yes
A374D_peak_5902a	ARHGEF11	72398	No	No	No	No	Yes
A475D_peak_83364	DPYSL2	380129	No	No	No	Yes	No
A292R_peak_8136a	RP11-85G21.3	156645	No	No	No	Yes	No
A374D_peak_83655	EPHX2	146933	Yes	No	No	No	No
A413R_peak_79724	PBK	124891	No	No	No	No	Yes
A259D_peak_113652b	EXTL3	76971	No	No	No	No	Yes
A463R_peak_98572c	EIF4EBP1	243411	No	No	No	No	Yes
A213L_peak_109668b	FGFR1	37186	No	No	Yes	No	No
A213L_peak_109668b	RP11-350N15.3	29965	No	No	Yes	No	No
A213L_peak_109668b	RP11-350N15.6	22906	No	No	Yes	No	No
A390D_peak_91914b	FGFR1	209958	No	Yes	No	No	No
A192D_peak_6228	AIM2	69269	No	No	Yes	No	No
A273R_peak_8415a	CD48	10909	No	No	No	No	Yes
A284R_peak_7686	CD48	2546	No	No	No	No	Yes
A284R_peak_7686	CD84	134881	No	No	No	No	Yes
A273R_peak_8415a	SLAMF1	75465	No	No	No	No	Yes
A284R_peak_7686	SLAMF1	67102	No	No	No	No	Yes
A284R_peak_7686	SLAMF6	191135	No	No	No	No	Yes
A226R_peak_7311b	CD48	64397	No	No	No	No	Yes
A121R_peak_6641b	SLAMF1	120388	No	No	No	No	Yes
A226R_peak_7311b	SLAMF1	128953	No	No	No	No	Yes
A121R_peak_6650c	LY9	1351	No	No	No	No	Yes
A262R_peak_5439a	LY9	6924	No	No	No	No	Yes
A106D_peak_115526b	TOX	3582	No	No	No	No	Yes
A100R_peak_96871b	NKAIN3	59900	Yes	No	No	No	No
A473R_peak_104274a	NKAIN3	349846	No	No	Yes	No	No
A192R_peak_8536b	FCGR2A	685	No	No	No	No	Yes
A192R_peak_8536b	TSTD1	467125	No	No	No	No	Yes
A273R_peak_8528b	FCRLA	63897	No	No	No	No	Yes
A226D_peak_113613c	RP11-956J14.1	61671	Yes	No	No	No	No
A226D_peak_113613c	SBSPON	23462	Yes	No	No	No	No
A259D_peak_115351d	SBSPON	22913	Yes	Yes	No	No	No
A129D_1_lib_peak_81288	CRISPLD1	443484	No	No	No	No	Yes
A213L_peak_5871a	RP11-359K18.4	46719	No	No	No	No	Yes
A213L_peak_5871a	UAP1	78289	No	No	No	No	Yes
A174R_peak_99079h	PAG1	24452	No	No	Yes	No	No
A174R_peak_99079bw	PAG1	5924	Yes	No	No	No	No
A259D_peak_115808g	E2F5	15076	Yes	No	No	No	No
A213L_peak_111536b	KB-1448A5.1	446639	No	No	No	No	Yes
A273R_peak_122352b	LAPTM4B	8964	Yes	No	No	No	No
A213L_peak_111731b	SPAG1	61106	No	Yes	No	No	No
A292R_peak_128645b	SPAG1	271038	No	No	No	No	Yes
A228R_1_lib_peak_91466	KB-431C1.4	464570	No	No	No	No	Yes
A228R_1_lib_peak_91466	KB-431C1.5	481568	No	No	No	No	Yes
A173R_peak_167561b	KB-431C1.4	290629	No	No	No	No	Yes
A364R1_1_lib_peak_3359	UCK2	25452	No	No	Yes	No	No
A269R_peak_101935a	SNTB1	427235	No	No	No	Yes	No
A150R_peak_133643a	RP11-383J24.6	449855	No	No	No	Yes	No
A157R_peak_6004b	CD247	87526	No	No	No	No	Yes
A419R_peak_7618c	CD247	79570	No	No	No	No	Yes
A496R_peak_103479c	FAM84B	57459	No	No	No	No	Yes
A174R_peak_100759h	PVT1	1967	No	No	No	No	Yes
A455R1_1_lib_peak_75379d	PVT1	17737	No	No	No	No	Yes
A192R_peak_8833d	RP3-455J7.4	131699	No	No	No	No	Yes
A174R_peak_100888k	CCDC26	38894	No	No	No	No	Yes
A192R_peak_131974c	CCDC26	41384	No	No	Yes	No	No
A496R_peak_103604a	CCDC26	2108	No	No	Yes	No	No
A174R_peak_100888k	RP11-419K12.1	42334	No	No	No	No	Yes
A174R_peak_100888m	RP11-419K12.1	41655	No	No	No	No	Yes
A192R_peak_131974c	RP11-419K12.1	44824	No	No	Yes	No	No
A174R_peak_100973n	ASAP1	21260	No	No	Yes	No	No
A289RR_peak_82770c	ST3GAL1	322775	No	No	No	No	Yes
A425D_peak_80512c	NDRG1	184123	No	Yes	No	No	No
A425D_peak_80512c	RP11-629O1.2	87038	No	Yes	No	No	No
A425D_peak_80512c	ST3GAL1	85795	No	Yes	No	No	No
A240R_peak_127855a	AGO2	420677	No	No	No	No	Yes
A374D_peak_86303f	CYC1	146068	No	No	No	No	Yes
A280D_peak_135913	JAK2	125954	No	No	No	No	Yes
A292R_peak_131441a	PTPLAD2	28943	No	No	No	No	Yes
A385R_peak_84573b	TUSC1	991	No	No	No	No	Yes
A240R_peak_129374b	UNC13B	125732	No	No	No	No	Yes
A273R_peak_125393b	CD72	80443	No	Yes	No	No	No
A273R_peak_125393b	SIT1	76313	No	Yes	No	No	No
A260R_peak_107062q	PAX5	32382	Yes	No	No	No	No
A148R_peak_7686b	SLC9C2	1166	No	No	No	No	Yes
A121R_peak_7168a	KIAA0040	315605	No	No	No	No	Yes
A451D_peak_7265a	KIAA0040	487265	No	Yes	No	No	Yes
A259D_peak_119798b	ALDH1A1	131887	Yes	No	No	No	No
A259D_peak_119798g	ALDH1A1	129040	Yes	No	No	No	No
A174R_peak_103166b	NMRK1	52507	No	Yes	No	No	No
A174R_peak_103166b	OSTF1	52181	No	Yes	No	No	No
A192R_peak_135102b	OSTF1	50951	No	No	No	No	Yes
A278D_peak_102440a	RP11-394O9.1	108240	No	Yes	No	No	No
A278D_peak_102440a	RP11-403N16.3	33338	No	Yes	No	No	No
A280R_peak_123611	RASEF	288613	No	No	No	No	Yes
A121R_peak_7268c	RASAL2	37523	No	No	No	No	Yes
A192D_peak_101587a	FBP1	15545	No	No	Yes	No	No
A110R_peak_95153c	FBP1	453345	No	No	No	No	Yes
A259RR_1_lib_peak_58567b	FBP1	451886	No	No	No	No	Yes
A472D_peak_89945c	PTCH1	5	No	No	No	No	Yes
A110R_peak_95463b	ZNF462	20309	Yes	No	No	No	No
A284R_peak_117114	ZNF462	58601	Yes	No	No	No	No
A292R_peak_134276c	PTPN3	81210	No	Yes	No	No	No
A278D_peak_103687b	PTGR1	451235	Yes	No	No	No	No
A409D_peak_106740b	PTGR1	238866	No	No	No	Yes	No
A213L_peak_117164b	SLC31A1	334076	No	No	No	No	Yes
A385R_peak_85926	SLC31A1	14347	No	No	No	No	Yes
A413R_peak_85224a	POLE3	5745	No	No	No	No	Yes
A259RR_1_lib_peak_58976b	BSPRY	252973	No	No	No	No	Yes
A259RR_1_lib_peak_58976b	KIF12	496713	No	No	No	No	Yes
A390R_1_lib_peak_63046a	AMBP	421045	No	Yes	No	No	No
A390R_1_lib_peak_63046a	KIF12	400290	No	Yes	No	No	No
A475D_peak_89178b	PBX3	233441	No	No	No	No	Yes
A278D_peak_104361b	PBX3	3319	No	No	No	No	Yes
A273R_peak_128539c	ST6GALNAC4	5644	Yes	No	No	No	No
A260R_peak_109828a	C9orf16	37514	Yes	No	No	No	No
A260R_peak_109828a	SWI5	152633	Yes	No	No	No	No
A419R_peak_134259a	DOLPP1	480457	Yes	No	No	No	No
A475D_peak_89637d	AIF1L	2670	Yes	No	No	No	No
A110R_peak_96760b	TTF1	160391	Yes	No	No	No	No
A401D_peak_97610	C9orf9	8092	No	Yes	No	No	No
A401D_peak_97610	CEL	175859	No	Yes	No	No	No
A148R_peak_116621f	CEL	28524	No	No	No	No	Yes
A148R_peak_116624	CEL	23834	No	No	No	No	Yes
A197D_peak_96478c	CEL	30424	No	No	No	No	Yes
A284R_peak_118804c	CEL	29915	No	No	No	No	Yes
A350R_peak_107747	CEL	29399	No	No	No	No	Yes
A148R_peak_116621f	GTF3C5	2765	No	No	No	No	Yes
A148R_peak_116624	GTF3C5	7455	No	No	No	No	Yes
A197D_peak_96478c	GTF3C5	865	No	No	No	No	Yes
A284R_peak_118804c	GTF3C5	1374	No	No	No	No	Yes
A350R_peak_107747	GTF3C5	1890	No	No	No	No	Yes
A413R_peak_86316a	LINC00094	239060	No	No	No	No	Yes
A292R_peak_136261f	SLC2A6	308865	No	No	No	No	Yes
A413R_peak_86316a	SLC2A6	307242	No	No	No	No	Yes
A292R_peak_136261f	VAV2	204602	No	No	No	No	Yes
A413R_peak_86316a	VAV2	206225	No	No	No	No	Yes
A148R_peak_116737a	SLC2A6	406998	Yes	No	No	No	No
A269R_peak_107602b	COL5A1	320407	Yes	No	No	No	No
A259RR_1_lib_peak_60274e	EGFL7	421500	No	No	No	No	Yes
A259RR_1_lib_peak_60274e	RP11-251M1.1	423065	No	No	No	No	Yes
A374D_peak_90185d	WI2-1959D15.1	12736	Yes	No	No	No	No
A389R1_1_lib_peak_80202	LCN10	358251	No	Yes	No	No	No
A389R1_1_lib_peak_80202	LCN6	363348	No	Yes	No	No	No
A389R1_1_lib_peak_80202	RP11-251M1.1	275316	No	Yes	No	No	No
A450R_peak_105869	AGPAT2	236004	Yes	No	No	No	No
A475D_peak_90177f	C9orf142	7261	No	No	No	No	Yes
A374D_peak_90376h	RNF208	104623	Yes	No	No	No	No
A173R_peak_177855p	FUT7	142150	No	No	No	No	Yes
A173R_peak_177855p	LCN10	431804	No	No	No	No	Yes
A173R_peak_177855p	LCN6	426707	No	No	No	No	Yes
A173R_peak_177855p	LRRC26	5109	No	No	No	No	Yes
A173R_peak_177855p	RP11-229P13.20	138120	No	No	No	No	Yes
A100R_peak_10034a	DIP2C	142513	No	Yes	No	No	No
A423D_peak_8331b	DIP2C	149022	No	Yes	No	No	No
A423D_peak_8391a	ADARB2	327004	No	No	No	No	Yes
A423D_peak_8391a	ADARB2-AS1	116166	No	No	No	No	Yes
A423D_peak_8391a	RP11-398B16.2	48834	No	No	No	No	Yes
A116R_peak_7913d	ADARB2-AS1	42548	No	Yes	No	No	No
A197R_peak_11549a	ADARB2	379400	No	No	No	Yes	No
A409D_peak_11141	ASB13	209930	Yes	No	No	No	No
A364R1_1_lib_peak_5897b	PFKFB3	130651	Yes	No	No	No	No
A401D_peak_8709	RP11-799O21.2	114994	No	Yes	No	No	No
A401D_peak_8709	SFMBT2	376022	No	Yes	No	No	No
A451D_peak_11023b	NMT2	4799	No	No	No	No	Yes
A116R_peak_8657a	PTPLA	7586	No	No	No	No	Yes
A116R_peak_8680b	CACNB2	46221	No	Yes	No	No	No
A110R_peak_10669b	BAMBI	129051	Yes	No	No	No	No
A110R_peak_10669b	MPP7	471907	Yes	No	No	No	No
A226R_peak_12812b	BAMBI	220815	Yes	No	No	No	No
A226R_peak_12813	BAMBI	228999	Yes	No	No	No	No
A401D_peak_9864a	NRP1	197082	No	No	No	Yes	No
A213L_peak_11921e	PARD3	276593	No	No	No	No	Yes
A213L_peak_11921g	PARD3	275502	No	No	No	No	Yes
A228R_1_lib_peak_8363b	PARD3	118556	No	Yes	No	No	No
A110R_peak_11072	ZNF239	133338	Yes	No	No	No	No
A173R_peak_17624	CDK1	461124	No	No	No	No	Yes
A273R_peak_279d	PRKCZ	108087	Yes	No	No	No	No
A116R_peak_9930	TSPAN15	10144	No	Yes	No	No	No
A451D_peak_12651b	LRRC20	86943	No	Yes	No	No	No
A451D_peak_12651b	PALD1	9252	No	Yes	No	No	No
A451D_peak_12651b	PPA1	235658	No	Yes	No	No	No
A401D_peak_11541a	LRRC20	240878	No	No	No	No	Yes
A409D_peak_13367c	PALD1	281331	No	No	No	No	Yes
A155RR_peak_15014b	DDIT4	141514	No	No	No	No	Yes
A100R_peak_12480e	ASCC1	478448	No	Yes	No	No	No
A100R_peak_12480e	DDIT4	421662	No	Yes	No	No	No
A100R_peak_12480e	MCU	3451	No	Yes	No	No	No
A278D_peak_12626c	C10orf11	94167	Yes	No	No	No	No
A278D_peak_12626c	ZNF503	105167	Yes	No	No	No	No
A213L_peak_14055a	RPS24	129313	Yes	No	No	No	No
A422D_peak_12137	NRG3	43993	No	No	No	No	Yes
A477R_peak_10970b	ENTPD1	44069	No	No	No	No	Yes
A477R_peak_10970d	ENTPD1	44980	No	No	No	No	Yes
A477R_peak_10970e	ENTPD1	45503	No	No	No	No	Yes
A477R_peak_10970b	PDLIM1	464824	No	No	No	No	Yes
A197R_peak_16499d	MARVELD1	130466	Yes	No	No	No	No
A148R_peak_15939f	KAZALD1	178872	Yes	No	No	No	No
A401D_peak_14818a	DUSP5	108522	No	No	No	No	Yes
A110R_peak_213a	PRKCZ	77226	Yes	No	No	No	No
A262R_peak_14349c	TCF7L2	272477	No	No	No	No	Yes
A409D_peak_15694c	KIAA1598	121184	No	No	Yes	No	No
A496R_peak_13075	CHST15	27574	No	No	No	No	Yes
A450R_peak_16577a	FAM53B	220903	No	No	No	No	Yes
A173R_peak_23080	DOCK1	181824	No	No	No	No	Yes
A401D_peak_16471b	DOCK1	458506	No	No	No	No	Yes
A155RR_peak_17652b	MGMT	365572	No	No	No	No	Yes
A364R1_1_lib_peak_8948b	MGMT	408999	No	Yes	No	No	No
A409D_peak_16371a	MGMT	387469	No	No	No	No	Yes
A155RR_peak_17720b	MGMT	206091	No	No	No	No	Yes
A155RR_peak_17723b	MGMT	211000	No	No	No	No	Yes
A155RR_peak_17723b	RP11-109A6.2	23373	No	No	No	No	Yes
A155RR_peak_17723b	RP11-109A6.3	90660	No	No	No	No	Yes
A385R_peak_13087d	MGMT	235400	No	No	No	No	Yes
A385R_peak_13088e	MGMT	238403	No	No	No	No	Yes
A385R_peak_13088h	MGMT	239494	No	No	No	No	Yes
A385R_peak_13087d	RP11-109A6.2	1027	No	No	No	No	Yes
A385R_peak_13088h	RP11-109A6.2	5121	No	No	No	No	Yes
A385R_peak_13087d	RP11-109A6.3	66260	No	No	No	No	Yes
A385R_peak_13088e	RP11-109A6.3	63257	No	No	No	No	Yes
A385R_peak_13088h	RP11-109A6.3	62166	No	No	No	No	Yes
A423D_peak_15887b	MGMT	287811	No	Yes	No	No	No
A423D_peak_15887g	MGMT	290147	No	Yes	No	No	No
A423D_peak_15887g	RP11-109A6.2	55774	No	Yes	No	No	No
A423D_peak_15887b	RP11-109A6.3	13849	No	Yes	No	No	No
A423D_peak_15887g	RP11-109A6.3	11513	No	Yes	No	No	No
A423D_peak_15933	TCERG1L	490658	Yes	No	No	No	No
A273R_peak_20116b	TCERG1L	416463	Yes	No	No	No	No
A110R_peak_14163b	TCERG1L	324958	Yes	No	No	No	No
A273R_peak_20131a	TCERG1L	277225	Yes	No	No	No	No
A110R_peak_14177f	TCERG1L	184044	Yes	No	No	No	No
A110R_peak_14178d	TCERG1L	179283	Yes	No	No	No	No
A273R_peak_20151d	TCERG1L	155578	Yes	No	No	No	No
A473D_peak_12014	TCERG1L	104116	Yes	No	No	No	No
A273R_peak_20181b	TCERG1L	34312	Yes	No	No	No	No
A273R_peak_20184b	TCERG1L	64594	Yes	No	No	No	No
A273R_peak_20190a	TCERG1L	108551	Yes	No	No	No	No
A385R_peak_13295	TCERG1L	109091	Yes	No	No	No	No
A110R_peak_14227	TCERG1L	190981	Yes	No	No	No	No
A260R_peak_15712d	BNIP3	207242	Yes	No	No	No	No
A260R_peak_15712d	TCERG1L	478209	Yes	No	No	No	No
A273R_peak_20432a	INPP5A	236765	Yes	No	No	No	No
A429D_peak_14667c	ADAM8	325013	No	No	No	No	Yes
A192D_peak_14997	KNDC1	23743	Yes	No	No	No	No
A451D_peak_15964b	KNDC1	13712	No	Yes	No	No	No
A155RR_peak_17952b	ADAM8	332723	No	No	No	No	Yes
A374D_peak_13119c	IFITM1	11495	No	No	No	No	Yes
A273R_peak_20698b	RP13-870H17.3	349646	Yes	No	No	No	No
A273R_peak_21001c	TNNI2	174517	Yes	No	No	No	No
A273R_peak_21113b	C11orf21	271053	Yes	No	No	No	No
A273R_peak_21113b	TSPAN32	272105	Yes	No	No	No	No
A116R_peak_13361b	CYB5R2	3373	No	No	No	No	Yes
A116R_peak_13361b	OR5P2	123440	No	No	No	No	Yes
A116R_peak_13361b	OR5P3	152439	No	No	No	No	Yes
A116R_peak_13361b	RP11-494M8.4	232422	No	No	No	No	Yes
A269R_peak_16444b	LINC00958	137201	No	No	No	Yes	No
A451D_peak_17001b	SPON1	227652	No	No	No	No	Yes
A278D_peak_7617a	PTPRC	32595	Yes	No	No	No	No
A278D_peak_7617a	RP11-553K8.2	72398	Yes	No	No	No	No
A240D_peak_20396b	ANO5	44	Yes	No	No	No	No
A273R_peak_22145d	ANO5	509	Yes	No	No	No	No
A475D_peak_13870c	CD59	235740	No	No	No	No	Yes
A213L_peak_19191a	ABTB2	194289	No	No	No	No	Yes
A292R_peak_21674a	FJX1	71480	No	No	No	No	Yes
A174R_peak_6727b	CSRP1	42803	No	No	No	No	Yes
A174R_peak_6727b	TMEM9	295079	No	No	No	No	Yes
A213L_peak_19569b	HSD17B12	125603	No	No	No	No	Yes
A150R_peak_27205a	C11orf96	4541	Yes	No	No	No	No
A148R_peak_8725a	NAV1	57024	No	Yes	No	No	No
A259RR_1_lib_peak_9480	CD82	343698	Yes	No	No	No	No
A284R_peak_9271	PTPN7	370516	No	No	No	No	Yes
A292R_peak_10201b	PTPN7	369472	No	No	No	No	Yes
A273R_peak_10540b	KLHL12	58964	Yes	No	No	No	No
A273R_peak_10540b	MYBPH	188213	Yes	No	No	No	No
A273R_peak_10540b	RABIF	98465	Yes	No	No	No	No
A273R_peak_10540b	TMEM183A	19786	Yes	No	No	No	No
A278D_peak_17107	DTX4	53270	Yes	No	No	No	No
A278D_peak_17107	MPEG1	11749	Yes	No	No	No	No
A278D_peak_17107	RP11-1036E20.9	59333	Yes	No	No	No	No
A118R_peak_16324c	MS4A4E	58895	No	No	No	No	Yes
A269R_peak_17734a	MS4A4E	58216	No	No	No	No	Yes
A269R_peak_17734c	MS4A4E	57514	No	No	No	No	Yes
A269R_peak_17736b	MS4A4E	49036	No	No	No	No	Yes
A118R_peak_16324c	MS4A6A	473	No	No	No	No	Yes
A269R_peak_17734a	MS4A6A	206	No	No	No	No	Yes
A269R_peak_17734c	MS4A6A	908	No	No	No	No	Yes
A269R_peak_17736b	MS4A6A	9386	No	No	No	No	Yes
A118R_peak_16324c	MS4A7	194289	No	No	No	No	Yes
A157R_peak_16502b	FADS3	15714	Yes	Yes	No	No	No
A148R_peak_20017d	ESRRA	209767	No	No	No	No	Yes
A110R_peak_16603b	PPP1R14B	143302	Yes	No	No	No	No
A110R_peak_16603b	RCOR2	186795	Yes	No	No	No	No
A110R_peak_16603b	TRPT1	122615	Yes	No	No	No	No
A118R_peak_16761a	CDCA5	452145	No	No	No	No	Yes
A389R1_1_lib_peak_13869	CDCA5	163714	No	No	No	No	Yes
A389R1_1_lib_peak_14072a	EFEMP2	461882	No	No	No	No	Yes
A389R1_1_lib_peak_14072a	FIBP	446935	No	No	No	No	Yes
A273R_peak_24183a	SPTBN2	394412	No	No	No	No	Yes
A389R1_1_lib_peak_14072a	SPTBN2	393752	No	No	No	No	Yes
A374D_peak_15615b	DPP3	20478	No	No	No	No	Yes
A450R_peak_21211a	DPP3	21067	No	No	No	No	Yes
A374D_peak_15615b	SLC29A2	87321	No	No	No	No	Yes
A100R_peak_17792	ACY3	437412	No	Yes	No	No	No
A100R_peak_17792	CARNS1	201721	No	Yes	No	No	No
A118R_peak_17117a	PPP1CA	43210	No	No	No	No	Yes
A240D_peak_22616a	C11orf24	5500	No	No	No	No	Yes
A100R_peak_17914	C11orf24	98745	No	No	No	No	Yes
A269R_peak_18719a	C11orf24	126362	No	Yes	No	No	No
A129R_peak_17355	CCND1	235550	No	No	No	No	Yes
A455R1_1_lib_peak_13847a	ANO1	96976	Yes	No	No	No	No
A292R_peak_23749	CTTN	197450	No	No	No	Yes	No
A455R1_1_lib_peak_13979b	FCHSD2	7787	No	No	No	No	Yes
A455R1_1_lib_peak_13979b	RP11-809N8.4	255249	No	No	No	No	Yes
A155RR_peak_1708a	UBXN10	84663	No	No	No	No	Yes
A148R_peak_21292d	MYO7A	8965	No	No	No	No	Yes
A273R_peak_25263b	RP11-672A2.5	471133	No	No	No	No	Yes
A409D_peak_20198a	MYO7A	18637	No	No	No	No	Yes
A292R_peak_24389a	PAK1	18924	No	No	No	No	Yes
A496R_peak_17233	RP11-452H21.4	219813	No	No	No	No	Yes
A273R_peak_319b	PRKCZ	33310	Yes	No	No	No	No
A451D_peak_282a	PRKCZ	56576	No	No	No	No	Yes
A213L_peak_21815a	TENM4	53500	No	Yes	No	No	No
A100R_peak_18759b	C11orf82	89592	No	No	No	No	Yes
A155RR_peak_22381c	CCDC81	48045	No	No	No	No	Yes
A155RR_peak_22381c	RP11-317J19.1	8809	No	No	No	No	Yes
A155RR_peak_9658b	SLC41A1	9015	No	No	No	Yes	No
A390R_1_lib_peak_11680	CTSC	107562	No	No	No	No	Yes
A213L_peak_22216a	CTSC	21818	No	No	No	No	Yes
A260R_peak_20138d	CTSC	1193	No	No	No	No	Yes
A213L_peak_22216a	RAB38	184138	No	No	No	No	Yes
A260R_peak_20138d	RAB38	161127	No	No	No	No	Yes
A213L_peak_22343b	TAF1D	50918	No	No	No	No	Yes
A228R_1_lib_peak_14508c	FUT4	20606	No	No	No	No	Yes
A292R_peak_24774a	FUT4	17827	No	No	No	No	Yes
A228R_1_lib_peak_14508c	PIWIL4	20617	No	No	No	No	Yes
A100R_peak_19018a	FUT4	58652	No	No	No	No	Yes
A409D_peak_20569a	FUT4	95157	No	No	No	No	Yes
A409D_peak_9104b	RP11-328D5.1	14076	No	Yes	No	No	No
A413R_peak_15697	TTC12	166	Yes	No	No	No	No
A192R_peak_26328b	FXYD6	335724	No	No	No	No	Yes
A409D_peak_21243a	FXYD6	337030	No	No	No	No	Yes
A389R1_1_lib_peak_15566	H2AFX	256392	No	No	No	No	Yes
A455R1_1_lib_peak_15325c	AP000783.1	126119	No	No	No	No	Yes
A455R1_1_lib_peak_15325c	GRAMD1B	221405	No	No	No	No	Yes
A475D_peak_17063b	OR4D5	336103	No	No	No	Yes	No
A475D_peak_17063b	OR8D4	369244	No	No	No	Yes	No
A475D_peak_17063b	VWA5A	160284	No	No	No	Yes	No
A233R_peak_20240b	ROBO3	404605	No	No	No	No	Yes
A192R_peak_26975c	CHEK1	108748	No	No	No	No	Yes
A213L_peak_24215a	HYLS1	181670	No	No	No	No	Yes
A450R_peak_24991	CDON	115584	No	No	No	No	Yes
A262R_peak_21283b	CDON	80132	No	No	No	No	Yes
A385R_peak_18480	ARHGAP32	35040	No	No	No	No	Yes
A409D_peak_21889a	ARHGAP32	5476	No	No	No	No	Yes
A280R_peak_2039d	KIF17	31887	No	No	No	No	Yes
A228R_1_lib_peak_15952a	CACNA2D4	71418	No	No	No	No	Yes
A259RR_1_lib_peak_11872m	CACNA2D4	76273	No	No	No	No	Yes
A450R_peak_26141	CACNA2D4	67717	No	No	No	No	Yes
A233R_peak_20808h	RP5-1096D14.3	1687	No	No	No	No	Yes
A409D_peak_22321c	TSPAN9	75046	Yes	No	No	No	No
A155RR_peak_24568b	KCNA5	28625	No	No	No	No	Yes
A455R1_1_lib_peak_16332	CLEC4E	2705	Yes	No	No	No	Yes
A174R_peak_19633v	CD69	819	Yes	No	No	No	No
A292R_peak_27632	CLECL1	203588	No	No	No	No	Yes
A192D_peak_21812b	ETV6	105505	No	No	No	No	Yes
A413R_peak_18179	HIST4H4	203484	Yes	No	No	No	No
A280R_peak_26112	RP11-405A12.2	94352	No	No	No	No	Yes
A413R_peak_6472b	TATDN3	2980	No	No	No	No	Yes
A110R_peak_8132d	VASH2	2171	Yes	No	No	No	No
A110R_peak_8134c	VASH2	9364	No	No	No	No	Yes
A116R_peak_6711b	VASH2	8547	No	No	No	No	Yes
A273R_peak_11718a	VASH2	7950	No	No	No	No	Yes
A374D_peak_18890b	BCAT1	314521	No	No	No	No	Yes
A374D_peak_18890b	LRMP	242978	No	No	No	No	Yes
A292R_peak_28296a	RASSF8	14850	No	No	No	No	Yes
A106D_peak_25825a	RASSF8	190970	No	No	No	No	Yes
A213L_peak_26041b	STK38L	187542	No	No	No	No	Yes
A278D_peak_21791b	STK38L	357511	Yes	No	No	No	No
A148R_peak_25391b	ABCD2	31447	No	No	No	No	Yes
A110D_peak_23117b	VDR	74511	No	No	No	No	Yes
A475D_peak_19153b	ADCY6	465580	No	No	No	No	Yes
A475D_peak_19153b	ARF3	297066	No	No	No	No	Yes
A292R_peak_29122b	FMNL3	46635	No	No	No	No	Yes
A450R_peak_28361b	WIBG	258629	No	No	No	No	Yes
A148R_peak_26392	STAC3	204202	No	No	No	No	Yes
A273R_peak_30140b	TSFM	68799	No	Yes	No	No	No
A100R_peak_22809a	PPM1H	52312	No	No	Yes	No	No
A240D_peak_28451a	PPM1H	52850	No	No	Yes	No	No
A118R_peak_22397	MYF6	4333	Yes	No	No	No	No
A292R_peak_30859	DUSP6	416050	No	No	No	Yes	No
A269R_peak_24822b	ELK3	173735	No	No	No	No	Yes
A451D_peak_26168a	ELK3	300837	No	No	No	No	Yes
A280R_peak_10568b	C1orf115	7386	No	No	No	No	Yes
A496R_peak_7595a	C1orf115	64984	No	No	No	No	Yes
A496R_peak_7595a	2022-03-01	31930	No	No	No	No	Yes
A121R_peak_27346a	C12orf42	95893	No	No	No	No	Yes
A121R_peak_27346a	NT5DC3	441119	No	No	No	No	Yes
A121R_peak_27351b	C12orf42	40225	No	No	No	No	Yes
A155RR_peak_28589b	C12orf42	60809	No	No	No	No	Yes
A155RR_peak_28592d	C12orf42	39498	No	No	No	No	Yes
A213L_peak_29251c	EID3	10373	Yes	No	No	No	No
A213L_peak_29251c	TXNRD1	77587	Yes	No	No	No	No
A455R1_1_lib_peak_18411a	TXNRD1	78188	Yes	No	No	No	No
A192D_peak_24400a	TXNRD1	350475	No	Yes	No	No	No
A118R_peak_23085d	C12orf75	102328	No	No	No	No	Yes
A409D_peak_25992	BTBD11	46451	No	No	No	No	Yes
A269R_peak_25271b	CORO1C	18881	No	No	No	No	Yes
A148R_peak_28226b	SH2B3	412666	No	No	No	No	Yes
A260R_peak_25605e	CUX2	65780	No	No	No	No	Yes
A451D_peak_26731b	CUX2	40733	No	Yes	No	No	No
A451D_peak_26740b	CUX2	64641	No	No	No	No	Yes
A472D_peak_20961	CUX2	58398	No	No	No	No	Yes
A110R_peak_22862a	SLC8B1	375734	Yes	No	No	No	No
A259RR_1_lib_peak_13999	SLC8B1	478801	Yes	No	No	No	No
A364R1_1_lib_peak_13738b	RP11-497G19.1	108608	No	No	No	No	Yes
A389R1_1_lib_peak_19441	FBXW8	25467	No	Yes	No	No	No
A389R1_1_lib_peak_19441	HRK	4048	No	Yes	No	No	No
A475D_peak_21283a	C12orf49	319647	No	Yes	No	No	No
A374D_peak_21483	KSR2	150415	No	No	No	No	Yes
A374D_peak_21483	RP11-465L8.1	70886	No	No	No	No	Yes
A357D_peak_1338a	HSPG2	33220	No	No	No	No	Yes
A450R_peak_1306	HSPG2	30945	No	No	No	No	Yes
A198R_peak_33169b	MLEC	309589	No	Yes	No	No	No
A273R_peak_32562d	MLXIP	165834	No	No	No	No	Yes
A226R_peak_27330c	CDK2AP1	416919	Yes	No	No	No	No
A226R_peak_27330c	HIP1R	20962	Yes	No	No	No	No
A226R_peak_27360c	CDK2AP1	243810	Yes	No	No	No	No
A413R_peak_21045	HIP1R	206849	No	Yes	No	No	No
A413R_peak_21045	PITPNM2	108713	No	Yes	No	No	No
A414D_peak_32486b	PITPNM2	106139	No	Yes	No	No	No
A414D_peak_32486b	RILPL1	489842	No	Yes	No	No	No
A240R_peak_32868	CDK2AP1	174505	Yes	No	No	No	No
A240R_peak_32868	PITPNM2	52186	Yes	No	No	No	No
A374D_peak_21856c	PITPNM2	74055	Yes	No	No	No	No
A240R_peak_32868	RILPL1	435889	Yes	No	No	No	No
A284R_peak_29436	PITPNM2	92438	No	Yes	No	No	No
A475D_peak_21701	PITPNM2	293162	No	No	No	No	Yes
A237RR_peak_28532b	LINC00944	39359	No	Yes	No	No	No
A262R_peak_26329b	LINC00944	13572	No	Yes	No	No	No
A273R_peak_33046b	SLC15A4	5935	No	No	Yes	No	No
A451D_peak_28019e	RIMBP2	10988	Yes	No	No	No	No
A450R_peak_31424b	RAN	261909	No	No	No	No	Yes
A273R_peak_33359f	RP13-977J11.2	9623	No	No	No	No	Yes
A110R_peak_23965c	GOLGA3	474481	Yes	No	No	No	No
A389R1_1_lib_peak_20265a	EP400NL	460288	No	No	No	No	Yes
A423D_peak_26092a	EP400NL	440550	No	No	No	No	Yes
A110D_peak_26511k	GOLGA3	395539	No	No	No	No	Yes
A423D_peak_26092a	GOLGA3	396066	No	No	No	No	Yes
A454R_peak_35809c	GOLGA3	394401	No	No	No	No	Yes
A273R_peak_33475b	GOLGA3	282199	Yes	No	No	No	No
A273R_peak_33890a	SHISA2	168054	No	No	No	No	Yes
A106D_peak_31543a	LINC00544	10941	No	Yes	No	No	No
A106D_peak_31543a	UBL3	74280	No	Yes	No	No	No
A233R_peak_26691	FRY	168027	No	No	No	No	Yes
A292R_peak_34835	STARD13	294196	No	No	No	No	Yes
A110R_peak_24697	NBEA	190491	Yes	No	No	No	No
A213L_peak_31858b	SPG20	72168	Yes	No	No	No	No
A451D_peak_29316c	LCP1	122248	No	No	No	No	Yes
A273R_peak_35094a	WDFY2	293819	Yes	No	No	No	No
A450R_peak_9760a	GALNT2	413457	No	No	No	No	Yes
A148R_peak_10615	GALNT2	160269	No	No	No	No	Yes
A150D_1_peak_12733b	GALNT2	64372	No	No	No	No	Yes
A121R_peak_9527b	GALNT2	44227	No	No	No	No	Yes
A226R_peak_10791a	GALNT2	30649	No	No	No	No	Yes
A121R_peak_9567a	GALNT2	163045	No	Yes	No	No	No
A121R_peak_9570b	GALNT2	173903	No	No	No	No	Yes
A280R_peak_11215	GALNT2	166430	No	No	No	No	Yes
A455R1_1_lib_peak_20860	LINC00355	213858	No	Yes	No	No	No
A259D_peak_31593f	TBC1D4	280418	No	No	No	No	Yes
A280D_peak_36748	RBM26	25596	No	No	No	No	Yes
A425D_peak_22848e	GPC6	1459	No	No	No	No	Yes
A450R_peak_10016	PCNXL2	4695	No	No	No	No	Yes
A451D_peak_30269	FARP1	397398	Yes	No	No	No	No
A192D_peak_28070	GPR18	121178	No	Yes	No	No	No
A110R_peak_26013b	PCCA	252268	No	No	No	No	Yes
A475D_peak_24010	BIVM	19269	No	No	No	No	Yes
A148R_peak_10905h	RP4-799P18.4	45313	No	No	No	No	Yes
A148R_peak_10905h	SLC35F3	311460	No	No	No	No	Yes
A198R_peak_12440a	SLC35F3	338931	No	No	No	No	Yes
A110D_peak_10178	SLC35F3	397593	No	No	No	No	Yes
A455R1_1_lib_peak_21427c	LINC00676	1945	No	Yes	No	No	No
A260R_peak_29591i	ADPRHL1	30983	Yes	No	No	No	No
A259RR_1_lib_peak_16034b	ADPRHL1	15265	Yes	No	No	No	No
A110R_peak_26501a	ADPRHL1	363066	Yes	No	No	No	No
A192R_peak_38156a	RNASE6	18468	No	No	No	No	Yes
A284R_peak_33221	RNASE6	36168	No	No	No	No	Yes
A284R_peak_33221	RP11-219E7.1	33331	No	No	No	No	Yes
A192D_peak_28860	ABHD4	53275	No	No	No	No	Yes
A240R_peak_37037b	ABHD4	36299	No	No	No	No	Yes
A350R_peak_29021b	IRF9	134806	No	No	No	No	Yes
A350R_peak_29021b	LTB4R	285200	No	No	No	No	Yes
A350R_peak_29021b	LTB4R2	279484	No	No	No	No	Yes
A350R_peak_29021b	RP11-468E2.4	124971	No	No	No	No	Yes
A213L_peak_34841b	NOVA1	203649	No	No	Yes	No	No
A213L_peak_34841b	RP11-483C6.1	200412	No	No	Yes	No	No
A150D_1_peak_35922b	PRKD1	334300	No	No	No	No	Yes
A110R_peak_26915a	COCH	117422	No	No	No	No	Yes
A116R_peak_23315	MDGA2	321690	No	No	Yes	No	No
A259D_peak_33772n	MDGA2	2753	No	No	No	No	Yes
A174R_peak_28551b	RP11-248J18.2	295998	Yes	No	No	No	No
A100R_peak_29422a	DACT1	131772	No	No	No	No	Yes
A413R_peak_24348	DACT1	473928	No	No	No	No	Yes
A150D_1_peak_37151b	SGPP1	17236	No	No	No	No	Yes
A150D_1_peak_37151b	SYNE2	142162	No	No	No	No	Yes
A116R_peak_1446i	FUCA1	800	No	No	No	No	Yes
A150D_1_peak_37283b	FUT8	91604	No	Yes	No	No	No
A226D_peak_34382b	KIAA0247	70962	No	No	No	No	Yes
A455R1_1_lib_peak_22757a	RP11-718G2.5	51640	No	Yes	No	No	No
A451D_peak_32486	DPF3	147533	No	Yes	No	No	No
A455R1_1_lib_peak_22828b	DPF3	104802	No	No	Yes	No	No
A463R_peak_28451d	FOS	20341	No	No	No	No	Yes
A463R_peak_28451d	JDP2	128601	No	No	No	No	Yes
A192R_peak_40698b	STON2	458724	No	No	No	No	Yes
A174R_peak_30277d	GALC	9766	No	No	No	No	Yes
A174R_peak_30277d	GPR65	1693	No	No	No	No	Yes
A192R_peak_40811c	GALC	253194	Yes	No	No	No	No
A197D_peak_28169h	LINC00642	832	No	Yes	No	No	No
A289RR_peak_24299b	TTC7B	157434	No	Yes	No	No	No
A350R_peak_32446	TTC7B	138677	No	Yes	No	No	No
A148R_peak_35407a	GPR68	7234	No	No	No	Yes	No
A273R_peak_13635a	DESI2	107515	No	No	Yes	No	No
A292R_peak_40875	CLMN	11874	No	No	No	No	Yes
A260R_peak_32359d	SNHG10	2375	No	No	No	No	Yes
A409D_peak_33350b	RP11-404P21.5	33856	Yes	No	No	No	No
A116R_peak_25039b	AK7	100734	No	No	No	No	Yes
A100R_peak_31050a	BCL11B	370672	No	Yes	No	No	No
A350R_peak_10679d	KIF26B	210406	No	No	Yes	No	No
A260R_peak_32758f	PPP2R5C	50354	No	No	Yes	No	No
A374D_peak_27130b	TNFAIP2	405855	No	No	No	No	Yes
A273R_peak_40270a	AMN	17095	Yes	No	No	No	No
A409D_peak_33777	CDC42BPB	33324	Yes	No	No	No	No
A155RR_peak_37368c	TNFAIP2	2596	No	No	No	No	Yes
A259RR_1_lib_peak_17927a	CRIP1	492944	Yes	No	No	No	No
A259RR_1_lib_peak_17927c	CRIP1	491964	Yes	No	No	No	No
A273R_peak_40666b	BTBD6	111123	Yes	No	No	No	No
A374D_peak_27489b	CRIP1	99847	No	Yes	No	No	No
A273R_peak_40806b	BTBD6	443912	No	No	No	Yes	No
A278D_peak_31924a	BTBD6	450494	No	No	No	Yes	No
A273R_peak_40806b	TMEM121	165799	No	No	No	Yes	No
A278D_peak_31924a	TMEM121	172381	No	No	No	Yes	No
A106D_peak_37681b	CRIP1	319876	No	No	No	Yes	No
A273R_peak_13769b	RP11-439E19.3	212774	Yes	No	No	No	No
A273R_peak_13769b	SCCPDH	160808	Yes	No	No	No	No
A110R_peak_9441b	RP11-439E19.10	33255	Yes	No	No	No	No
A110R_peak_9450a	RP11-439E19.10	4626	Yes	No	No	No	No
A273R_peak_13801a	RP11-439E19.10	24279	Yes	No	No	No	No
A110R_peak_9441b	RP11-439E19.3	36967	Yes	No	No	No	No
A110R_peak_9450a	RP11-439E19.3	914	Yes	No	No	No	No
A110R_peak_9450d	RP11-439E19.3	2005	Yes	No	No	No	No
A273R_peak_13801a	RP11-439E19.3	27991	Yes	No	No	No	No
A110R_peak_9441b	RP11-439E19.7	48999	Yes	No	No	No	No
A110R_peak_9450a	RP11-439E19.7	86880	Yes	No	No	No	No
A273R_peak_13801a	RP11-439E19.7	57975	Yes	No	No	No	No
A110R_peak_9441b	SCCPDH	14999	Yes	No	No	No	No
A110R_peak_9450a	SCCPDH	52880	Yes	No	No	No	No
A110R_peak_9450d	SCCPDH	53971	Yes	No	No	No	No
A273R_peak_13801a	SCCPDH	23975	Yes	No	No	No	No
A425D_peak_7336a	NLRP3	19225	No	No	No	No	Yes
A475D_peak_8446	NLRP3	21706	No	No	No	No	Yes
A260R_peak_33534h	CYFIP1	24184	No	No	Yes	No	No
A273R_peak_41089a	CYFIP1	100647	Yes	No	No	No	No
A292R_peak_42044	CYFIP1	62631	Yes	No	No	No	No
A273R_peak_41089a	NIPA1	107353	Yes	No	No	No	No
A273R_peak_41089a	TUBGCP5	159257	Yes	No	No	No	No
A475D_peak_27370a	GOLGA8S	182483	No	No	No	Yes	No
A475D_peak_27370a	MKRN3	28076	No	No	No	Yes	No
A455R1_1_lib_peak_24440b	OCA2	420122	Yes	No	No	No	No
A197R_peak_62687a	FAM110C	25235	No	Yes	No	No	No
A192D_peak_32599b	GREM1	45896	No	No	No	No	Yes
A269R_peak_33380a	GREM1	14444	No	No	No	No	Yes
A106D_peak_38262a	GREM1	143198	No	No	No	No	Yes
A106D_peak_38294b	AVEN	144662	No	No	No	No	Yes
A374D_peak_46396d	FAM110C	400121	No	No	No	No	Yes
A116R_peak_26246	GOLGA8A	3195	No	No	Yes	No	Yes
A116R_peak_26246	GOLGA8B	3195	No	No	Yes	No	Yes
A116R_peak_42517b	AC093326.2	56273	No	No	No	No	Yes
A116R_peak_42517b	AC116614.1	456428	No	No	No	No	Yes
A455R1_1_lib_peak_40029c	AC116614.1	479797	No	No	No	No	Yes
A455R1_1_lib_peak_40029c	TMEM18	211276	No	No	No	No	Yes
A278D_peak_32641a	RASGRP1	55253	No	No	No	No	Yes
A106D_peak_38463f	EIF2AK4	344740	No	No	No	No	Yes
A198R_peak_43024b	GPR176	428103	No	No	No	No	Yes
A409D_peak_34802	GPR176	419881	Yes	No	No	No	No
A150D_1_peak_40790a	RAD51	151556	No	No	No	No	Yes
A233R_peak_54628b	AC116614.1	165922	No	No	No	No	Yes
A292R_peak_42792b	LTK	89298	No	No	No	No	Yes
A228R_1_lib_peak_26206a	EHD4	482166	No	Yes	No	No	No
A228R_1_lib_peak_26206a	ITPKA	2981	No	Yes	No	No	No
A228R_1_lib_peak_26206a	MAPKBP1	284022	No	Yes	No	No	No
A148R_peak_37417a	SEMA6D	364209	No	No	No	No	Yes
A110R_peak_30773	MYEF2	115887	Yes	No	No	No	No
A273R_peak_67262b	AC011995.1	175733	Yes	No	No	No	No
A273R_peak_67262b	AC011995.3	208573	Yes	No	No	No	No
A273R_peak_67262b	AC019118.2	463368	Yes	No	No	No	No
A273R_peak_67262b	AC019118.3	483121	Yes	No	No	No	No
A292R_peak_43744b	ADAM10	10720	No	No	No	No	Yes
A292R_peak_43744b	LIPC	350129	No	No	No	No	Yes
A118R_peak_53039b	AC011995.1	307187	No	No	No	Yes	No
A259RR_1_lib_peak_31217a	AC011995.1	304062	No	No	No	Yes	No
A259RR_1_lib_peak_31217d	AC011995.1	305580	No	No	No	Yes	No
A259RR_1_lib_peak_31217d	AC011995.3	272740	No	No	No	Yes	No
A118R_peak_53039b	AC019118.2	19552	No	No	No	Yes	No
A259RR_1_lib_peak_31217a	AC019118.2	16427	No	No	No	Yes	No
A259RR_1_lib_peak_31217d	AC019118.2	17945	No	No	No	Yes	No
A259RR_1_lib_peak_31218c	AC019118.2	20078	No	No	No	Yes	No
A118R_peak_53039b	AC019118.3	201	No	No	No	Yes	No
A259RR_1_lib_peak_31217a	AC019118.3	3326	No	No	No	Yes	No
A259RR_1_lib_peak_31217d	AC019118.3	1808	No	No	No	Yes	No
A259RR_1_lib_peak_31218c	AC019118.3	325	No	No	No	Yes	No
A259RR_1_lib_peak_31217d	ADI1	375764	No	No	No	Yes	No
A118R_peak_53039b	TSSC1	232303	No	No	No	Yes	No
A259RR_1_lib_peak_31217a	TSSC1	235428	No	No	No	Yes	No
A259RR_1_lib_peak_31217d	TSSC1	233910	No	No	No	Yes	No
A259RR_1_lib_peak_31218c	TSSC1	231777	No	No	No	Yes	No
A259RR_1_lib_peak_31219	AC011995.1	313250	No	No	No	Yes	No
A259RR_1_lib_peak_31219	AC011995.3	280410	No	No	No	Yes	No
A259RR_1_lib_peak_31219	AC019118.2	25615	No	No	No	Yes	No
A259RR_1_lib_peak_31219	AC019118.3	5862	No	No	No	Yes	No
A259RR_1_lib_peak_31219	TSSC1	226240	No	No	No	Yes	No
A110R_peak_48856d	AC019118.2	222770	Yes	No	No	No	No
A259RR_1_lib_peak_31247b	AC019118.2	222062	Yes	No	No	No	No
A110R_peak_48856d	AC019118.3	203017	Yes	No	No	No	No
A259RR_1_lib_peak_31247b	AC019118.3	202309	Yes	No	No	No	No
A110R_peak_48856d	TSSC1	29085	Yes	No	No	No	No
A259RR_1_lib_peak_31247b	TSSC1	29793	Yes	No	No	No	No
A110R_peak_48865a	AC019118.2	288526	Yes	No	No	No	No
A110R_peak_48865a	AC019118.3	268773	Yes	No	No	No	No
A110R_peak_48865a	TSSC1	36671	Yes	No	No	No	No
A292R_peak_44056b	AC100830.4	238276	No	Yes	No	No	No
A292R_peak_44056b	PPIB	293560	No	Yes	No	No	No
A389R1_1_lib_peak_42168	AC019118.2	354763	No	No	No	No	Yes
A389R1_1_lib_peak_42168	AC019118.3	335010	No	No	No	No	Yes
A389R1_1_lib_peak_42168	ADI1	38946	No	No	No	No	Yes
A389R1_1_lib_peak_42168	TSSC1	102908	No	No	No	No	Yes
A259RR_1_lib_peak_31281	TSSC1	333339	No	No	No	No	Yes
A269R_peak_53498a	ADI1	265473	No	No	No	No	Yes
A269R_peak_53498a	TSSC1	407327	No	No	No	No	Yes
A357D_peak_39247d	CALML4	122387	No	Yes	No	No	No
A357D_peak_39247d	CLN6	71255	No	Yes	No	No	No
A475D_peak_29492b	ABHD17C	210605	No	No	No	Yes	No
A475D_peak_29492b	RP11-28H5.2	196582	No	No	No	Yes	No
A269R_peak_35525a	ABHD17C	276203	No	Yes	No	No	No
A269R_peak_35525a	RP11-28H5.2	262180	No	Yes	No	No	No
A390R_1_lib_peak_21188c	HOMER2	32270	Yes	No	No	No	No
A273R_peak_44603a	KIF7	26634	Yes	No	No	No	No
A260R_peak_36619a	IDH2	40149	No	Yes	No	No	Yes
A273R_peak_44670a	IDH2	42818	No	No	No	No	Yes
A475D_peak_29865b	FES	38532	No	Yes	No	No	No
A213L_peak_41506b	SYNM	9670	No	No	No	No	Yes
A260R_peak_36991f	SYNM	9151	No	No	No	No	Yes
A121R_peak_38809b	SYNM	23390	No	No	No	No	Yes
A121R_peak_38809b	TTC23	129618	No	No	No	No	Yes
A273R_peak_67540b	RNF144A	110914	No	Yes	No	No	No
A273R_peak_67544b	RNF144A	118835	Yes	No	No	No	No
A273R_peak_67544b	RNF144A-AS1	117518	Yes	No	No	No	No
A390R_1_lib_peak_21763c	NARFL	147476	Yes	No	No	No	No
A237RR_peak_38069b	NARFL	222505	Yes	No	No	No	No
A269R_peak_36731c	RP11-715J22.6	11665	No	No	Yes	No	No
A273R_peak_45889b	RP11-715J22.6	6894	Yes	No	No	No	No
A472D_peak_32065d	RP11-473M20.9	64871	No	Yes	No	No	No
A110R_peak_33464b	VASN	89182	No	No	No	No	Yes
A280D_peak_48356	CARHSP1	229597	Yes	No	No	No	No
A226R_peak_39000	METTL22	4599	Yes	No	No	No	No
A280D_peak_48356	METTL22	17729	Yes	No	No	No	No
A385R_peak_30672	RMI2	442640	No	No	No	No	Yes
A197D_peak_33360b	SNN	407601	Yes	No	No	No	No
A429D_peak_34337	ABCC1	171671	No	No	No	Yes	No
A292R_peak_47951a	XYLT1	468284	No	No	No	No	Yes
A198R_peak_48326b	XYLT1	209044	No	No	No	No	Yes
A262R_peak_36790d	XYLT1	187268	No	No	No	No	Yes
A357D_peak_41820a	XYLT1	95394	No	No	No	No	Yes
A106D_peak_42980d	XYLT1	1960	No	No	No	No	Yes
A260R_peak_38723b	XYLT1	3724	No	No	No	No	Yes
A121R_peak_40137b	ITPRIPL2	236261	No	Yes	No	No	No
A148R_peak_58445d	YWHAQ	81322	No	No	No	No	Yes
A273R_peak_47422b	SBK1	19765	Yes	No	No	No	No
A192R_peak_49508f	ALDOA	364971	No	No	No	No	Yes
A192R_peak_49508f	QPRT	24840	No	No	No	No	Yes
A269R_peak_38013	QPRT	26494	No	No	No	No	Yes
A278D_peak_37294	QPRT	76408	No	No	No	No	Yes
A110R_peak_34574c	2022-09-01	394499	Yes	No	No	No	No
A110R_peak_34574c	ZNF771	405805	Yes	No	No	No	No
A233R_peak_37136	CORO1A	157870	No	No	No	No	Yes
A148R_peak_42046c	PRSS36	148	No	No	No	No	Yes
A278R_1_peak_34962a	ORAI3	401168	No	No	No	Yes	No
A451D_peak_57863	ODC1	131451	No	No	No	No	Yes
A419D_peak_57733d	AC106875.1	865	No	No	No	No	Yes
A419D_peak_57733d	GREB1	148209	No	No	No	No	Yes
A237RR_peak_39524c	NETO2	252	No	Yes	No	No	No
A259D_peak_42201g	NETO2	262	No	Yes	No	No	No
A280R_peak_44952d	ADCY7	57968	Yes	No	No	No	No
A451D_peak_40674	CRNDE	2690	No	Yes	No	No	No
A273R_peak_48398b	CPNE2	462015	No	No	No	No	Yes
A273R_peak_48398b	MT1X	51902	No	No	No	No	Yes
A100R_peak_37894b	MT1X	65794	Yes	No	No	No	No
A413R_peak_30554b	CPNE2	180301	No	No	No	No	Yes
A390R_1_lib_peak_23284	SLC12A3	5315	No	No	No	No	Yes
A477R_peak_32058a	SLC12A3	4785	No	No	No	No	Yes
A121R_peak_41426b	CCDC102A	238447	No	Yes	No	No	No
A451D_peak_40923b	MMP15	9279	No	No	No	No	Yes
A100R_peak_38052a	GINS3	118330	No	Yes	No	No	No
A477R_peak_32341b	CMTM2	143286	No	No	No	No	Yes
A240R_peak_49735	PLA2G15	161472	Yes	No	No	No	No
A451D_peak_2259b	RP1-317E23.7	172350	No	No	No	No	Yes
A269R_peak_39343b	SNTB2	334154	No	No	No	No	Yes
A121R_peak_41956	TMED6	458532	No	No	No	No	Yes
A419R_peak_47051b	MTSS1L	7742	Yes	No	No	No	No
A284R_peak_44497	ZFHX3	32905	No	No	No	No	Yes
A173R_peak_64885	CDYL2	91412	No	Yes	No	No	No
A269R_peak_39868a	COTL1	260687	No	No	No	Yes	No
A273R_peak_50049b	C16orf74	463824	Yes	No	No	No	No
A100R_peak_39044b	GINS2	218329	No	No	No	No	Yes
A409D_peak_40988c	COX4I1	273412	No	No	No	No	Yes
A409D_peak_40988c	GINS2	164852	No	No	No	No	Yes
A273R_peak_50159c	C16orf74	107876	No	No	No	No	Yes
A273R_peak_50172b	RP11-542M13.3	255514	No	Yes	No	No	No
A148R_peak_44045c	IRF8	53572	No	Yes	No	No	No
A292R_peak_51322b	IRF8	24406	No	Yes	No	No	No
A292R_peak_51322b	RP11-542M13.3	61826	No	Yes	No	No	No
A269R_peak_40165b	GINS2	265505	No	No	No	No	Yes
A148R_peak_44085b	IRF8	63161	No	No	No	No	Yes
A198R_peak_51738a	IRF8	31923	No	No	No	No	Yes
A269R_peak_40165b	IRF8	56775	No	No	No	No	Yes
A148R_peak_44085b	RP11-542M13.3	25741	No	No	No	No	Yes
A198R_peak_51738a	RP11-542M13.3	5497	No	No	No	No	Yes
A269R_peak_40165b	RP11-542M13.3	19355	No	No	No	No	Yes
A273R_peak_50305a	FOXL1	63044	Yes	No	No	No	No
A273R_peak_50305a	RP11-58A18.1	6889	Yes	No	No	No	No
A273R_peak_50649a	PIEZO1	57117	Yes	No	No	No	No
A148R_peak_44389g	PIEZO1	5368	No	No	No	No	Yes
A289RR_peak_29954h	PIEZO1	5959	No	No	No	No	Yes
A455R1_1_lib_peak_29848h	CBFA2T3	52781	Yes	No	No	No	No
A475D_peak_33633b	CBFA2T3	88238	Yes	No	No	No	No
A475D_peak_33633b	RP11-830F9.6	50823	Yes	No	No	No	No
A475D_peak_33633b	RP11-830F9.7	50685	Yes	No	No	No	No
A390R_1_lib_peak_24494b	AC137932.5	190432	Yes	No	No	No	No
A429D_peak_37057b	AC137932.5	191871	Yes	No	No	No	No
A429D_peak_37057b	PIEZO1	320426	Yes	No	No	No	No
A155RR_peak_2377b	AUNIP	342816	No	No	No	No	Yes
A155RR_peak_2377b	RP1-317E23.7	370094	No	No	No	No	Yes
A260R_peak_42058b	DPEP1	28203	Yes	No	No	No	No
A289RR_peak_30089c	DPEP1	770	No	Yes	No	No	No
A374D_peak_34562a	FAM101B	147109	Yes	No	No	No	Yes
A129R_peak_38579	RP11-1260E13.4	25655	Yes	No	No	No	No
A273R_peak_51065b	FAM101B	415485	Yes	No	No	No	No
A110R_peak_37006c	NXN	178468	Yes	No	No	No	No
A110R_peak_37006e	NXN	177752	Yes	No	No	No	No
A273R_peak_51060b	NXN	179014	Yes	No	No	No	No
A273R_peak_51065b	NXN	171795	Yes	No	No	No	No
A477R_peak_33940d	NXN	181472	Yes	No	No	No	No
A110R_peak_37006c	RP11-676J12.8	10777	Yes	No	No	No	No
A110R_peak_37006e	RP11-676J12.8	11493	Yes	No	No	No	No
A273R_peak_51060b	RP11-676J12.8	10231	Yes	No	No	No	No
A273R_peak_51065b	RP11-676J12.8	17450	Yes	No	No	No	No
A477R_peak_33940d	RP11-676J12.8	7773	Yes	No	No	No	No
A477R_peak_33965c	NXN	90648	No	No	No	No	Yes
A273R_peak_51119b	NXN	96933	Yes	No	No	No	No
A273R_peak_51119b	RP11-676J12.8	286178	Yes	No	No	No	No
A477R_peak_33999c	ABR	131834	No	Yes	No	No	No
A110R_peak_37051a	NXN	141588	Yes	No	No	No	No
A110R_peak_37051a	RP11-676J12.8	330833	Yes	No	No	No	No
A110R_peak_37051a	YWHAE	279074	Yes	No	No	No	No
A364R1_1_lib_peak_21318c	SCARF1	69956	No	No	No	No	Yes
A364R1_1_lib_peak_21318c	SLC43A2	53095	No	No	No	No	Yes
A148R_peak_44867b	SRR	239069	No	No	No	No	Yes
A475D_peak_34157	RAP1GAP2	167113	No	No	No	No	Yes
A269R_peak_40965b	P2RX5	16727	No	No	No	No	Yes
A269R_peak_41049a	SPNS3	4950	No	No	No	No	Yes
A357D_peak_45111b	SPNS3	2140	No	No	No	No	Yes
A422R_peak_41135a	SPNS3	2767	No	No	No	No	Yes
A273R_peak_51525b	ARRB2	172152	Yes	No	No	No	No
A284R_peak_46414b	FBXO39	19125	No	No	No	No	Yes
A284R_peak_46414b	SLC16A13	278977	No	No	No	No	Yes
A284R_peak_46414b	XAF1	1651	No	No	No	No	Yes
A422D_peak_41891	TNK1	259177	No	No	No	No	Yes
A273R_peak_51721	TXNDC17	466592	Yes	No	No	No	No
A233R_peak_40700a	TNK1	499862	No	No	No	No	Yes
A451D_peak_43674g	USP43	2374	No	No	No	No	Yes
A278R_1_peak_37766	GAS7	62534	No	Yes	No	No	No
A463R_peak_38571b	GAS7	29831	No	No	No	No	Yes
A374D_peak_35493a	ZNF286A	265474	No	No	No	No	Yes
A284R_peak_46982b	TNFRSF13B	26213	No	Yes	No	No	No
A284R_peak_46982b	ZNF287	376699	No	Yes	No	No	No
A284R_peak_46982b	ZNF624	292049	No	Yes	No	No	No
A374D_peak_35535d	TNFRSF13B	63	No	No	No	No	Yes
A374D_peak_35535d	ZNF287	402849	No	No	No	No	Yes
A409D_peak_42853a	MED9	435741	No	No	No	No	Yes
A409D_peak_42853a	RASD1	455150	No	No	No	No	Yes
A273R_peak_52323a	TNFRSF13B	24633	Yes	No	No	No	No
A273R_peak_52323a	ZNF287	427545	Yes	No	No	No	No
A273R_peak_52330d	ZNF287	456728	No	No	No	No	Yes
A121R_peak_44298c	MED9	97571	No	No	No	No	Yes
A121R_peak_44298e	MED9	96983	No	No	No	No	Yes
A121R_peak_44298a	PEMT	212983	No	No	No	No	Yes
A121R_peak_44298e	PEMT	211705	No	No	No	No	Yes
A198R_peak_54064a	PEMT	209096	No	No	No	No	Yes
A121R_peak_44298c	RASD1	116980	No	No	No	No	Yes
A121R_peak_44298e	RASD1	116392	No	No	No	No	Yes
A463R_peak_38794g	RASD1	110536	No	No	No	No	Yes
A289RR_peak_31021d	MED9	32159	No	No	No	No	Yes
A289RR_peak_31021d	RASD1	51568	No	No	No	No	Yes
A198R_peak_54100f	MED9	32097	No	No	No	No	Yes
A157R_peak_38452c	MFAP4	265	No	No	No	No	Yes
A273R_peak_52836b	C17orf51	176840	Yes	No	No	No	No
A226R_peak_44836b	C17orf51	42346	Yes	No	No	No	No
A260R_peak_43718c	C17orf51	41320	Yes	No	No	No	No
A226R_peak_44836b	KCNJ12	155867	Yes	No	No	No	No
A273R_peak_52877b	C17orf51	463755	Yes	No	No	No	No
A233R_peak_41778d	NOS2	239935	No	No	Yes	No	No
A110D_peak_41284a	NOS2	184055	No	No	No	No	Yes
A278R_1_peak_38410	MYO18A	194468	No	No	No	No	Yes
A289RR_peak_31491f	MYO18A	382148	No	No	No	No	Yes
A289RR_peak_31491f	SSH2	367716	No	No	No	No	Yes
A385R_peak_35348a	ADAP2	54064	No	No	No	No	Yes
A475D_peak_35607c	EVI2B	491860	No	No	No	No	Yes
A233R_peak_42357b	CCL2	52407	No	No	No	No	Yes
A374D_peak_36438f	C17orf96	257674	No	No	No	No	Yes
A374D_peak_36438f	PSMB3	335476	No	No	No	No	Yes
A233R_peak_42874b	IGFBP4	408308	No	No	No	No	Yes
A273R_peak_53859e	RP5-1028K7.2	425043	Yes	No	No	No	No
A233D_peak_42068	IGFBP4	42735	Yes	No	No	No	No
A233R_peak_42984h	CDC6	255938	No	No	No	No	Yes
A233R_peak_42984h	IGFBP4	100121	No	No	No	No	Yes
A233R_peak_42984h	TOP2A	125621	No	No	No	No	Yes
A118R_peak_41539h	CDC6	257039	No	No	No	No	Yes
A121R_peak_45516d	IGFBP4	121182	No	No	No	No	Yes
A374D_peak_36709c	RP5-1028K7.2	85937	No	No	No	No	Yes
A451D_peak_45436j	HAP1	1927	No	No	No	No	Yes
A451D_peak_45436j	JUP	50360	No	No	No	No	Yes
A451D_peak_45436j	LEPREL4	76033	No	No	No	No	Yes
A374D_peak_36799a	ATP6V0A1	297469	No	No	No	No	Yes
A475D_peak_36400c	KIF18B	59152	No	Yes	No	No	No
A260R_peak_57136	C2orf43	235665	No	No	No	No	Yes
A121R_peak_46284a	EME1	293504	No	No	No	No	Yes
A357D_peak_47824	LRRC59	108447	No	No	No	No	Yes
A121R_peak_46440b	TMEM100	106658	No	No	No	No	Yes
A233R_peak_44377a	TMEM100	107169	No	No	No	No	Yes
A233D_peak_43498b	CUEDC1	210761	No	No	No	No	Yes
A157R_peak_40576b	MAP3K3	429062	No	No	No	Yes	No
A472D_peak_39358e	SMARCD2	421119	No	No	No	No	Yes
A262R_peak_42821a	SMARCD2	429616	No	No	No	No	Yes
A262R_peak_42874a	RGS9	76770	No	No	No	No	Yes
A350R_peak_44015b	AXIN2	127500	No	No	No	No	Yes
A473R_peak_45043e	AXIN2	29500	Yes	No	No	No	No
A233D_peak_44018c	AXIN2	32925	No	Yes	No	No	No
A155RR_peak_51459b	ABCA9	10044	Yes	No	No	No	No
A475D_peak_37545a	SDK2	166914	No	No	No	No	Yes
A273R_peak_56291a	CD300A	459983	Yes	No	No	No	No
A289RR_peak_33539f	GPRC5C	216984	No	Yes	No	No	No
A425D_peak_34521e	GPRC5C	215054	No	Yes	No	No	No
A192D_peak_44239a	SLC25A19	52655	No	Yes	No	No	Yes
A385R_peak_37857	SLC25A19	62943	No	Yes	No	No	No
A110R_peak_41053j	H3F3B	293630	Yes	No	No	No	No
A228R_1_lib_peak_35871v	ACOX1	294808	No	Yes	No	No	No
A280R_peak_53047a	RNF157	116817	No	No	No	No	Yes
A409D_peak_46765b	SPHK1	5848	No	No	Yes	No	No
A118R_peak_44271f	MFSD11	235440	No	No	No	No	Yes
A118R_peak_44271f	RHBDF2	1365	No	No	No	No	Yes
A118R_peak_44271f	SNHG16	57341	No	No	No	No	Yes
A409D_peak_46932d	LINC00338	125801	No	Yes	No	No	No
A409D_peak_46932d	2022-09-09	68052	No	Yes	No	No	No
A289RR_peak_33913n	LINC00338	345817	Yes	No	No	No	No
A289RR_peak_33913n	RP11-13K12.1	114407	Yes	No	No	No	No
A289RR_peak_33913n	RP11-75C10.7	36535	Yes	No	No	No	No
A121R_peak_47923f	2022-09-09	153595	No	No	No	No	Yes
A289RR_peak_33913n	2022-09-09	151964	Yes	No	No	No	No
A284R_peak_51339cn	2022-09-09	174898	No	No	No	No	Yes
A284R_peak_51341p	2022-09-09	198176	No	No	No	No	Yes
A118R_peak_44478g	RP11-13K12.1	25843	Yes	No	No	No	No
A425D_peak_34988b	C17orf99	182539	No	Yes	No	No	No
A228R_1_lib_peak_36222b	AFMID	12659	No	No	No	No	Yes
A278D_peak_44462f	CTD-2357A8.3	125	No	No	No	No	Yes
A364R1_1_lib_peak_24384	CYTH1	1539	No	No	No	No	Yes
A364R1_1_lib_peak_24384	USP36	60683	No	No	No	No	Yes
A240D_peak_54689b	TIMP2	21594	Yes	No	No	No	No
A454R_peak_57317e	DDC8	14798	No	Yes	No	No	No
A454R_peak_57317e	TIMP2	7372	No	Yes	No	No	No
A450R_peak_48183	TBC1D16	107275	No	No	No	No	Yes
A374D_peak_39309c	ACTG1	192547	Yes	No	No	No	No
A273R_peak_57600	ARL16	373493	Yes	No	No	No	No
A280R_peak_53910d	RP11-1055B8.4	16338	Yes	No	No	No	No
A280R_peak_53910d	RP11-1055B8.6	11119	Yes	No	No	No	No
A280R_peak_53910d	RP11-1055B8.7	6854	Yes	No	No	No	No
A192D_peak_45127a	ACTG1	43983	No	No	No	No	Yes
A240R_peak_58514b	ALYREF	226656	Yes	No	No	No	No
A273R_peak_57693d	PDE6G	6531	Yes	No	No	No	No
A197D_peak_42264x	ALYREF	345929	No	No	No	No	Yes
A477R_peak_38563b	LRRC45	170567	No	No	No	No	Yes
A197D_peak_42264x	STRA13	213408	No	No	No	No	Yes
A477R_peak_38563b	STRA13	169762	No	No	No	No	Yes
A148R_peak_50602	ALYREF	474296	No	No	No	No	Yes
A148R_peak_50602	PYCR1	423470	No	No	No	No	Yes
A148R_peak_50602	STRA13	341775	No	No	No	No	Yes
A148R_peak_50602	TBCD	386182	No	No	No	No	Yes
A278D_peak_44944c	STRA13	405912	No	No	No	No	Yes
A385R_peak_38928b	STRA13	405317	No	No	No	No	Yes
A385R_peak_38955b	RAB40B	164035	No	Yes	No	No	No
A385R_peak_38955b	TBCD	217371	No	Yes	No	No	No
A475D_peak_38672	RAB40B	149797	No	Yes	No	No	No
A385R_peak_38962c	TBCD	199178	Yes	No	No	No	No
A422D_peak_46677a	RP13-638C3.3	10329	No	Yes	No	No	No
A423D_peak_43122e	RP13-638C3.3	5793	No	No	No	No	Yes
A422D_peak_46677a	RP13-638C3.4	5438	No	Yes	No	No	No
A423D_peak_43122e	TBCD	157860	No	No	No	No	Yes
A451D_peak_48923c	RAB40B	19989	Yes	Yes	No	No	No
A475D_peak_38706d	RAB40B	22709	Yes	Yes	No	No	No
A157R_peak_42021d	RAB40B	6331	Yes	No	No	No	No
A192D_peak_45365c	RAB40B	10152	No	No	No	No	Yes
A475D_peak_38712c	RAB40B	9399	No	No	No	No	Yes
A157R_peak_42021d	RP11-497H17.1	225885	Yes	No	No	No	No
A273R_peak_57969b	RAB40B	81034	Yes	No	No	No	No
A273R_peak_57969b	TBCD	27698	Yes	No	No	No	No
A463R_peak_44186e	TBCD	25077	Yes	No	No	No	No
A496R_peak_45052b	TBCD	28334	Yes	No	No	No	No
A110R_peak_42000i	RAB40B	203080	Yes	No	No	No	No
A110R_peak_42000i	TBCD	149744	Yes	No	No	No	No
A110R_peak_42000o	TBCD	152437	Yes	No	No	No	No
A228R_1_lib_peak_37579	L3MBTL4	480487	No	No	No	No	Yes
A273R_peak_58349b	RP11-674N23.1	58559	No	No	No	No	Yes
A273R_peak_58358c	RP11-674N23.1	85414	Yes	No	No	No	No
A273R_peak_58349b	RP11-674N23.4	35476	No	No	No	No	Yes
A273R_peak_58358c	RP11-674N23.4	8621	Yes	No	No	No	No
A273R_peak_58349b	SOGA2	60519	No	No	No	No	Yes
A273R_peak_58358c	SOGA2	87374	Yes	No	No	No	No
A350R_peak_46328a	TUBB6	9945	No	Yes	No	No	No
A475D_peak_39320b	RP11-973H7.4	462439	No	No	No	No	Yes
A260R_peak_48953	RBBP8	468237	No	Yes	No	No	No
A121R_peak_49464a	TTC39C	480670	No	No	No	No	Yes
A150R_peak_64432b	NPC1	49126	No	No	No	No	Yes
A150R_peak_64432b	TTC39C	356749	No	No	No	No	Yes
A260R_peak_49006a	LAMA3	61441	Yes	No	No	No	No
A389R1_1_lib_peak_42900b	KCNK3	79919	Yes	No	No	No	No
A451D_peak_58580d	KCNK3	442625	No	No	No	No	Yes
A150R_peak_64817a	INO80C	94370	No	No	No	No	Yes
A150R_peak_64817a	RP11-322E11.5	125273	No	No	No	No	Yes
A192R_peak_70884e	FOSL2	431773	No	No	No	No	Yes
A192R_peak_70884e	MRPL33	188958	No	No	No	No	Yes
A192R_peak_70884e	RBKS	69577	No	No	No	No	Yes
A409D_peak_56415a	FOSL2	14331	No	No	No	No	Yes
A409D_peak_56415a	RP11-373D23.2	9964	No	No	No	No	Yes
A213L_peak_51468a	SETBP1	45476	No	Yes	No	No	No
A148R_peak_51937b	SETBP1	232896	No	No	No	No	Yes
A262R_peak_45958a	SETBP1	422713	No	No	No	No	Yes
A454R_peak_60707a	LOXHD1	56705	No	No	Yes	No	No
A454R_peak_60707a	RNF165	273519	No	No	Yes	No	No
A228R_1_lib_peak_46098a	FOSL2	218217	No	No	No	Yes	No
A228R_1_lib_peak_46098a	RP11-373D23.2	213850	No	No	No	Yes	No
A477R_peak_1944e	RP1-159A19.4	3077	No	No	No	No	Yes
A477R_peak_1944e	WASF2	32570	No	No	No	No	Yes
A118R_peak_47132h	RP11-397A16.2	272749	No	No	Yes	No	No
A118R_peak_47132h	TCF4	155815	No	No	Yes	No	No
A409D_peak_49529e	CTD-2008L17.1	105415	No	No	No	No	Yes
A409D_peak_49529e	RP11-456O19.4	139083	No	No	No	No	Yes
A148R_peak_52399b	CTD-2008L17.1	191205	No	No	No	No	Yes
A292R_peak_61094a	RNF152	6412	Yes	No	No	No	No
A100R_peak_46780d	BCL2	136828	No	No	No	No	Yes
A100R_peak_46780d	RP11-28F1.2	130782	No	No	No	No	Yes
A100R_peak_46780d	RP11-299P2.1	31980	No	No	No	No	Yes
A174R_peak_43787a	SERPINB8	407618	No	No	No	No	Yes
A389R1_1_lib_peak_1937a	WASF2	234879	No	No	No	No	Yes
A121R_peak_65194	EBF4	4525	No	No	No	No	Yes
A121R_peak_65219b	EBF4	291420	No	No	No	No	Yes
A240D_peak_74385a	ADAM33	68112	No	No	No	No	Yes
A240D_peak_74385a	C20orf194	206509	No	No	No	No	Yes
A292R_peak_78801b	C20orf194	251576	No	No	No	No	Yes
A292R_peak_78801b	CENPB	127489	No	No	No	No	Yes
A450R_peak_61902	C20orf27	55752	No	No	No	No	Yes
A280R_peak_73634a	FERMT1	2908	No	No	No	No	Yes
A292R_peak_79140a	PLCB1	128776	No	No	No	No	Yes
A292R_peak_79140a	PLCB1-IT1	12249	No	No	No	No	Yes
A292R_peak_79234a	LAMP5	116316	No	No	No	No	Yes
A292R_peak_79234a	RP5-1119D9.4	116956	No	No	No	No	Yes
A278D_peak_60804a	LAMP5	101769	No	No	No	No	Yes
A278D_peak_60804a	RP5-1119D9.4	101129	No	No	No	No	Yes
A419R_peak_65386e	AC009499.1	20537	No	Yes	No	No	No
A419R_peak_65386e	AC009499.2	339803	No	Yes	No	No	No
A409D_peak_64474	RIN2	99965	No	No	No	No	Yes
A213L_peak_67603e	RIN2	89293	No	No	No	No	Yes
A455R1_1_lib_peak_41244	AC009499.1	316936	No	Yes	No	No	No
A455R1_1_lib_peak_41244	AC009499.2	43404	No	Yes	No	No	No
A262R_peak_60017	RP11-359G22.2	470994	No	No	No	No	Yes
A226R_peak_67330b	RP11-359G22.2	9595	No	No	No	No	Yes
A419D_peak_68313c	FRG1B	45	No	No	No	No	Yes
A419D_peak_68313c	RP4-610C12.3	88915	No	No	No	No	Yes
A121R_peak_66285	TPX2	329823	No	No	No	No	Yes
A273R_peak_78984a	SNTA1	463795	Yes	No	No	No	No
A389R1_1_lib_peak_49340b	SNTA1	431529	No	No	No	No	Yes
A233D_peak_62424b	EPB41L1	12907	No	No	Yes	No	No
A226R_peak_68868	TOX2	22219	Yes	No	No	No	No
A423D_peak_59048d	ADA	35889	No	Yes	No	No	No
A423D_peak_59048d	PKIG	84559	No	Yes	No	No	No
A374D_peak_54989	PKIG	423599	No	No	No	No	Yes
A451D_peak_67667a	LINC00494	62344	No	No	No	Yes	Yes
A280D_peak_87243	LINC00494	117491	No	No	No	No	Yes
A454R_peak_76582a	LINC00494	357745	No	Yes	No	No	No
A454R_peak_76582a	PREX1	97982	No	Yes	No	No	No
A148R_peak_69948d	PREX1	48322	No	Yes	No	No	No
A278D_peak_62701a	SNAI1	352362	No	No	No	Yes	No
A269R_peak_64643	ATP9A	164813	No	No	No	Yes	No
A269R_peak_64643	SALL4	130927	No	No	No	Yes	No
A148R_peak_70349c	TSHZ2	215335	Yes	No	No	No	No
A280R_peak_76140b	TSHZ2	416174	Yes	No	No	No	No
A374D_peak_55542b	RP4-800J21.3	337716	Yes	No	No	No	No
A280R_peak_76430b	CTSZ	80433	Yes	No	No	No	No
A226R_peak_70393a	PHACTR3	381782	No	Yes	No	No	No
A226R_peak_70408	PHACTR3	245532	Yes	No	No	No	No
A273R_peak_80961b	PHACTR3	104097	Yes	No	No	No	No
A260R_peak_67920	SLMO2	438501	Yes	No	No	No	No
A226R_peak_70458e	PHACTR3	27095	No	No	No	No	Yes
A226R_peak_70458e	RP11-164D18.2	89413	No	No	No	No	Yes
A226R_peak_70546	PHACTR3	206665	No	No	No	No	Yes
A226R_peak_70546	RP11-164D18.2	268983	No	No	No	No	Yes
A409D_peak_66691	PHACTR3	254780	No	No	No	No	Yes
A455R1_1_lib_peak_48397c	CDH4	467768	No	Yes	No	No	No
A100R_peak_62746k	CDH4	4375	Yes	No	No	No	No
A423D_peak_59801a	CDH4	27224	Yes	No	No	No	No
A423D_peak_59801a	RP11-429E11.3	440098	Yes	No	No	No	No
A419R_peak_78448a	CDH4	138995	Yes	No	No	No	No
A475D_peak_54891c	CDH4	135908	Yes	No	No	No	No
A475D_peak_54891c	RP11-429E11.3	331414	Yes	No	No	No	No
A100R_peak_62776d	CDH4	335459	Yes	No	No	No	No
A173R_peak_100740a	CDH4	332192	Yes	No	No	No	No
A419D_peak_69998b	CDH4	347532	Yes	No	No	No	No
A173R_peak_100740a	RP11-429E11.3	135130	Yes	No	No	No	No
A419D_peak_70005b	CDH4	405772	Yes	No	No	No	No
A116R_peak_50639a	RP11-429E11.3	52998	Yes	No	No	No	No
A419D_peak_70005b	RP11-429E11.3	61550	Yes	No	No	No	No
A173R_peak_100749b	CDH4	447609	Yes	No	No	No	No
A173R_peak_100749b	RP11-429E11.3	19713	Yes	No	No	No	No
A157R_peak_59875c	RP11-429E11.3	97862	Yes	No	No	No	No
A226R_peak_70732b	RP11-429E11.3	86406	Yes	No	No	No	No
A419D_peak_70036a	RP11-429E11.3	91093	Yes	No	No	No	No
A237RR_peak_65192a	RP11-429E11.3	343828	Yes	No	No	No	No
A260R_peak_68152e	HAR1A	376952	No	No	No	No	Yes
A260R_peak_68152e	NTSR1	16342	No	No	No	No	Yes
A262R_peak_61845e	NTSR1	17766	No	No	No	No	Yes
A262R_peak_61845g	NTSR1	18540	No	No	No	No	Yes
A273R_peak_81351b	COL9A3	30279	No	Yes	No	No	No
A374D_peak_56130b	HAR1B	460719	Yes	No	No	No	No
A273R_peak_81554c	STMN3	91016	Yes	No	No	No	No
A173R_peak_101002b	NKAIN4	342518	Yes	No	No	No	No
A173R_peak_101002b	STMN3	38216	Yes	No	No	No	No
A237RR_peak_65385b	STMN3	38766	Yes	No	No	No	No
A280D_peak_88805e	STMN3	39614	Yes	No	No	No	No
A110D_peak_64069c	STMN3	447517	Yes	No	No	No	No
A413R_peak_43156b	EML4	85092	Yes	No	No	No	No
A269R_peak_55257a	AC093609.1	358998	No	No	No	No	Yes
A450R_peak_50529	PALM	11565	No	No	No	No	Yes
A450R_peak_50529	PRSS57	1928	No	No	No	No	Yes
A260R_peak_50781c	ARID3A	498931	Yes	No	No	No	No
A273R_peak_61172c	MOB3A	253396	Yes	No	No	No	No
A262R_peak_48071b	MOB3A	350800	No	No	No	No	Yes
A385R_peak_41629d	GNA15	482602	No	No	No	No	Yes
A260R_peak_51117b	AC006277.2	39	Yes	No	No	No	No
A260R_peak_51162i	AC006277.2	183705	No	No	No	No	Yes
A260R_peak_51162i	GIPC3	475041	No	No	No	No	Yes
A260R_peak_51162i	MFSD12	463778	No	No	No	No	Yes
A423D_peak_46245a	CREB3L3	192	No	Yes	No	No	No
A292R_peak_62676e	CHAF1A	1112	No	No	No	No	Yes
A450R_peak_51227	CTB-50L17.7	453813	No	No	No	No	Yes
A228R_1_lib_peak_41958c	UHRF1	18203	No	No	No	No	Yes
A289RR_peak_38102w	UHRF1	16041	No	No	No	No	Yes
A289RR_peak_38103k	UHRF1	23454	No	No	No	No	Yes
A385R_peak_41934h	UHRF1	26587	No	No	No	No	Yes
A423D_peak_46333t	UHRF1	29958	No	No	No	No	Yes
A425D_peak_38084i	UHRF1	15256	No	No	No	No	Yes
A450R_peak_51227	UHRF1	1978	No	No	No	No	Yes
A455R1_1_lib_peak_36690a	UHRF1	19949	No	No	No	No	Yes
A455R1_1_lib_peak_36690q	UHRF1	28779	No	No	No	No	Yes
A273R_peak_62042c	SLC25A23	441954	Yes	No	No	No	No
A477R_peak_41679b	CD70	65887	No	No	No	No	Yes
A477R_peak_41679b	TNFSF9	7217	No	No	No	No	Yes
A477R_peak_41679d	TNFSF9	7815	No	No	No	No	Yes
A450R_peak_51372b	TNFSF9	54787	No	No	No	No	Yes
A423D_peak_46519	INSR	66198	No	Yes	No	No	No
A451D_peak_52748b	INSR	80485	No	Yes	No	No	No
A451D_peak_52748b	VAV1	440835	No	Yes	No	No	No
A451D_peak_52773e	INSR	29702	No	No	No	No	Yes
A118R_peak_49147c	CCL25	394361	No	Yes	No	No	No
A419R_peak_59282b	C19orf59	235574	Yes	No	No	No	No
A419R_peak_59282b	NDUFA7	409175	Yes	No	No	No	No
A374D_peak_42750b	ADAMTS10	136625	No	Yes	No	No	No
A451D_peak_53118b	CTD-2369P2.2	22509	No	Yes	No	No	No
A451D_peak_53118b	PDE4A	171070	No	Yes	No	No	No
A451D_peak_53118b	S1PR2	14431	No	Yes	No	No	No
A477R_peak_42174a	EPOR	299430	No	No	No	No	Yes
A472D_peak_44245b	LDLR	288348	No	Yes	No	No	No
A450R_peak_52096b	EMR2	468771	No	No	No	No	Yes
A475D_peak_42975c	EMR2	468231	No	No	No	No	Yes
A417D_peak_43833r	CD97	6893	Yes	No	No	No	No
A429D_peak_46504d	CD97	7412	Yes	No	No	No	No
A110R_peak_45852d	NOTCH3	47192	Yes	No	No	No	No
A173R_peak_78699a	FCHO1	252892	Yes	No	No	No	No
A173R_peak_78699a	KCNN1	456467	Yes	No	No	No	No
A116R_peak_40303g	JAK3	458562	Yes	No	No	No	No
A273R_peak_63653p	JAK3	460943	Yes	No	No	No	No
A390R_1_lib_peak_31302	PGPEP1	32787	Yes	No	No	No	No
A417D_peak_44442b	CTD-2561J22.5	11030	No	No	No	No	Yes
A417D_peak_44442b	ZNF43	377187	No	No	No	No	Yes
A173R_peak_79219a	TSHZ3	145679	No	Yes	No	No	No
A450R_peak_53031a	CEBPA	28473	No	No	No	No	Yes
A425D_peak_39498a	CTD-2540B15.7	3445	Yes	No	No	No	No
A475D_peak_43937	AC002398.5	462728	No	No	No	No	Yes
A475D_peak_43937	PRODH2	478142	No	No	No	No	Yes
A475D_peak_43937	U62631.5	4313	No	No	No	No	Yes
A260R_peak_53945i	CTD-2630F21.1	1565	Yes	No	No	No	No
A477R_peak_43603k	CTD-2630F21.1	2439	Yes	No	No	No	No
A477R_peak_43603k	ZNF382	112729	Yes	No	No	No	No
A273R_peak_64625b	PPP1R14A	182254	Yes	No	No	No	No
A110D_peak_50804b	BLVRB	194166	No	Yes	No	No	No
A450R_peak_53847c	PVRL2	81640	No	No	No	No	Yes
A450R_peak_53929a	DMWD	338373	No	No	No	No	Yes
A455R1_1_lib_peak_39227a	EHD2	15087	No	Yes	No	No	No
A419D_peak_56301b	TRPM4	36845	No	No	No	No	Yes
A451D_peak_56424c	TRPM4	41753	No	No	No	No	Yes
A273R_peak_66144a	ATF5	7689	Yes	No	No	No	No
A273R_peak_66145a	ATF5	5329	Yes	No	No	No	No
A390R_1_lib_peak_32514b	ATF5	4183	Yes	No	No	No	No
A425D_peak_40670a	LRRC4B	223102	No	No	No	No	Yes
A292R_peak_66708	SPIB	71623	No	No	No	No	Yes
A455R1_1_lib_peak_39527	CTD-2545M3.8	54811	Yes	No	No	No	Yes
A455R1_1_lib_peak_39527	LRRC4B	25596	Yes	No	No	No	Yes
A374D_peak_45807b	SHANK1	97647	No	No	No	No	Yes
A148R_peak_57332g	CLEC11A	756	No	No	No	No	Yes
A148R_peak_57332g	SHANK1	3123	No	No	No	No	Yes
A269R_peak_52699a	CD33	24777	No	No	No	Yes	No
A269R_peak_52738b	CD33	321919	No	No	No	Yes	No
A150R_peak_73045b	AC006272.1	59654	No	No	No	No	Yes
A269R_peak_52775f	AC006272.1	37834	No	No	No	Yes	No
A269R_peak_52776	AC006272.1	35950	No	No	No	Yes	No
A269R_peak_52780a	AC006272.1	20948	No	No	No	Yes	No
A273R_peak_66353a	AC006272.1	33049	Yes	No	No	No	No
A173R_peak_80871c	AC008753.6	59643	No	No	No	No	Yes
A173R_peak_80871c	CACNG6	182824	No	No	No	No	Yes
A173R_peak_80871c	MYADM	56759	No	No	No	No	Yes
A472D_peak_47088a	MYADM	529	No	Yes	No	No	No
A423D_peak_49296b	PRKCG	27046	No	No	No	No	Yes
A472D_peak_47088a	PRKCG	13496	No	Yes	No	No	No
A155RR_peak_60503b	NLRP2	8773	No	No	No	No	Yes
A226R_peak_73055	CECR2	69448	No	No	No	No	Yes
A226R_peak_73055	XKR3	468800	No	No	No	No	Yes
A148R_peak_72646c	CECR6	350011	No	No	No	No	Yes
A284R_peak_74541c	CECR6	355069	No	No	No	No	Yes
A192R_peak_86976b	BID	6786	No	No	No	No	Yes
A289RR_peak_49797b	USP18	57680	No	No	No	No	Yes
A429D_peak_62199	XXbac-B444P24.8	330410	Yes	No	No	No	No
A260R_peak_70314i	RTN4R	69966	No	No	No	No	Yes
A389R1_1_lib_peak_52140	USP41	5120	No	No	No	No	Yes
A389R1_1_lib_peak_52140	ZNF74	1763	No	No	No	No	Yes
A425D_peak_51056	VPREB1	471628	No	No	No	No	Yes
A278D_peak_65430a	VPREB1	26359	No	No	No	Yes	No
A100R_peak_65003b	GNAZ	447422	No	No	No	No	Yes
A100R_peak_65003b	VPREB1	366031	No	No	No	No	Yes
A278D_peak_65554a	GNAZ	199138	No	No	No	No	Yes
A226R_peak_73818b	VPREB3	302809	No	Yes	No	No	No
A401D_peak_61659	CABIN1	93043	No	No	No	No	Yes
A455R1_1_lib_peak_50542a	MYO18B	116318	Yes	No	No	No	No
A409D_peak_69540b	CRYBB1	383647	No	No	No	No	Yes
A409D_peak_69540b	SEZ6L	64965	No	No	No	No	Yes
A409D_peak_69587a	HPS4	15717	Yes	No	No	No	No
A409D_peak_69587a	SRRD	15677	Yes	No	No	No	No
A364R1_1_lib_peak_35431a	MN1	83146	No	Yes	No	No	No
A429D_peak_62769b	MN1	90905	No	Yes	No	No	No
A496R_peak_66587	MN1	86041	No	Yes	No	No	No
A100R_peak_65570b	TTC28	305660	No	No	No	Yes	No
A463R_peak_65223a	MTFP1	9648	No	No	No	No	Yes
A463R_peak_65223a	OSM	168337	No	No	No	No	Yes
A463R_peak_65223a	RP4-539M6.22	365	No	No	No	No	Yes
A463R_peak_65223a	SEC14L2	38320	No	No	No	No	Yes
A148R_peak_74308b	APOL2	473816	No	Yes	No	No	No
A284R_peak_76255	CSF2RB	280348	No	No	No	No	Yes
A374D_peak_58907c	CYTH4	72995	No	No	No	No	Yes
A273R_peak_85634b	EIF3L	203305	Yes	No	No	No	No
A150R_peak_90968a	GCAT	65191	No	Yes	No	No	No
A233D_peak_68009b	CTA-228A9.3	21338	Yes	No	No	No	No
A240D_peak_82281f	CTA-228A9.3	21868	Yes	No	No	No	No
A240R_peak_87175m	CTA-228A9.3	18132	Yes	No	No	No	No
A284R_peak_76426g	CTA-228A9.3	18807	Yes	No	No	No	No
A100R_peak_66302a	EIF3L	393726	No	No	No	No	Yes
A100R_peak_66302a	TOMM22	439352	No	No	No	No	Yes
A121R_peak_70874a	DMC1	951	No	No	No	No	Yes
A273R_peak_86005b	SYNGR1	353509	Yes	No	No	No	No
A240D_peak_82637d	SGSM3	38146	Yes	No	No	No	No
A197R_peak_80779c	PACSIN2	68541	No	Yes	No	No	No
A425D_peak_52445b	PACSIN2	77344	No	Yes	No	No	No
A450R_peak_68266b	ARFGAP3	135924	No	Yes	No	No	No
A228R_1_lib_peak_58429b	PACSIN2	23836	No	Yes	No	No	No
A129R_peak_65082b	LDOC1L	297208	Yes	No	No	No	No
A389R1_1_lib_peak_53991a	LDOC1L	477286	No	No	No	No	Yes
A192D_peak_67494a	KIAA0930	51512	No	No	No	No	Yes
A192D_peak_67494a	UPK3A	7299	No	No	No	No	Yes
A100R_peak_67088c	CELSR1	79474	No	No	No	No	Yes
A100R_peak_67088c	GRAMD4	118316	No	No	No	No	Yes
A233D_peak_68868a	CELSR1	26782	No	Yes	No	No	No
A260R_peak_72826b	GRAMD4	212743	No	No	No	No	Yes
A414D_peak_78252a	MAPK11	435195	Yes	No	No	No	No
A357D_peak_73559b	PIM3	119341	No	No	No	Yes	No
A260R_peak_73028d	SHANK3	452024	Yes	No	No	No	No
A100R_peak_54049d	EFEMP1	464	No	No	Yes	No	No
A174R_peak_58739b	NRIP1	381592	No	No	Yes	No	No
A213L_peak_69942e	NRIP1	59560	No	No	No	Yes	No
A174R_peak_58799c	AF127936.7	152895	No	No	Yes	No	No
A174R_peak_58799c	NRIP1	30130	No	No	Yes	No	No
A174R_peak_58845h	AJ006998.2	108706	No	No	Yes	No	No
A174R_peak_58845h	AJ009632.3	14887	No	No	Yes	No	No
A174R_peak_58845h	NRIP1	446009	No	No	Yes	No	No
A423D_peak_61046d	APP	256488	No	No	No	No	Yes
A240D_peak_78679b	HUNK	147251	Yes	No	No	No	No
A414D_peak_74986b	LINC00649	16342	No	Yes	No	No	No
A385R_peak_53882b	SLC5A3	19070	No	Yes	No	No	No
A278R_1_peak_59244	AF064858.8	46834	No	No	No	Yes	No
A425D_peak_50303	AF064858.11	83180	No	Yes	No	No	No
A425D_peak_50303	ETS2	289204	No	Yes	No	No	No
A273R_peak_82821a	ERVH48-1	76026	Yes	No	No	No	No
A260R_peak_69521c	ERVH48-1	388172	Yes	No	No	No	No
A364R1_1_lib_peak_34703a	PDXK	349951	No	Yes	No	No	No
A422D_peak_65780d	AP001046.5	449338	No	No	No	No	Yes
A422D_peak_65780d	C21orf33	321920	No	No	No	No	Yes
A422D_peak_65780d	PDXK	92592	No	No	No	No	Yes
A472D_peak_58776e	PDXK	93342	No	No	No	No	Yes
A284R_peak_74228j	TRPM2	152200	No	No	No	No	Yes
A385R_peak_54752d	TRPM2	129418	Yes	No	No	No	Yes
A260R_peak_69714a	PTTG1IP	451462	Yes	No	No	No	No
A260R_peak_69714b	TRPM2	73387	No	Yes	No	No	No
A385R_peak_54827	KRTAP12-3	28340	No	No	No	No	Yes
A385R_peak_54827	PTTG1IP	187563	No	No	No	No	Yes
A110R_peak_60780a	LINC00163	225248	Yes	No	No	No	No
A110D_peak_65455	PCBP3	11340	No	No	No	Yes	No
A129D_1_lib_peak_52329b	PCBP3	1382	No	No	No	No	Yes
A374D_peak_57406m	PCBP3	756	No	No	No	No	Yes
A450R_peak_66208c	PCBP3	103	No	No	No	No	Yes
A129D_1_lib_peak_52329b	SLC19A1	97901	No	No	No	No	Yes
A273R_peak_83353d	PCBP3	175643	Yes	No	No	No	No
A273R_peak_83362b	PCBP3	224441	Yes	No	No	No	No
A280D_peak_91147	SPATC1L	242358	No	No	No	No	Yes
A413R_peak_43713b	RP11-444A22.1	217991	No	No	No	No	Yes
A192R_peak_72580d	AC007381.2	47164	No	No	No	No	Yes
A192R_peak_72580d	AC007381.3	85523	No	No	No	No	Yes
A278R_1_peak_49913d	AC018462.2	150769	No	No	No	No	Yes
A413R_peak_43927a	CEP68	118419	No	No	No	No	Yes
A374D_peak_429a	MEGF6	426851	Yes	No	No	No	No
A451D_peak_2703a	NKAIN1	1858	No	Yes	No	No	No
A260R_peak_59276a	AAK1	58327	No	No	No	No	Yes
A260R_peak_59276a	RP11-427H3.3	149490	No	No	No	No	Yes
A100R_peak_54574a	ANXA4	100676	No	No	No	No	Yes
A455R1_1_lib_peak_42355c	AC022201.5	96349	No	Yes	No	No	No
A192D_peak_55300a	HK2	56166	No	No	No	No	Yes
A192R_peak_73663c	HK2	55521	No	No	No	No	Yes
A292R_peak_71741a	HK2	184221	No	No	No	No	Yes
A240R_peak_72244a	RP11-717A5.2	129536	No	No	No	No	Yes
A278D_peak_55201a	CAPG	229733	No	Yes	No	No	No
A389R1_1_lib_peak_44777	VAMP8	172372	No	No	No	No	Yes
A413R_peak_44666b	AC096579.13	224368	Yes	No	No	No	No
A413R_peak_44666b	AC096579.7	219790	Yes	No	No	No	No
A425D_peak_44129b	AC109826.1	22949	No	Yes	No	No	No
A425D_peak_44129b	MGAT4A	18005	No	Yes	No	No	No
A192D_peak_56026b	TBC1D8	213878	No	No	No	No	Yes
A280R_peak_67643b	TBC1D8	209454	No	No	No	No	Yes
A192D_peak_56032c	TBC1D8	142434	Yes	No	No	No	Yes
A192D_peak_56033c	TBC1D8	140089	No	No	No	No	Yes
A269R_peak_57379c	TBC1D8	139048	No	No	No	No	Yes
A269R_peak_57381a	TBC1D8	134994	No	No	No	No	Yes
A280R_peak_67651a	TBC1D8	125484	No	No	No	No	Yes
A409D_peak_59284a	TBC1D8	143062	No	No	No	No	Yes
A213L_peak_61164b	CREG2	110136	No	No	Yes	No	No
A213L_peak_61164b	RNF149	31242	No	No	Yes	No	No
A409D_peak_59337b	RFX8	2842	No	No	No	No	Yes
A269R_peak_414c	TP73	13318	No	No	No	No	Yes
A213L_peak_61694e	IL1B	2018	Yes	No	No	No	No
A213L_peak_61749a	PSD4	219598	No	No	No	No	Yes
A240R_peak_4112b	CSF3R	395727	Yes	No	No	No	No
A259RR_1_lib_peak_33705b	EPB41L5	334462	No	No	No	No	Yes
A110R_peak_2742	MRPS15	203171	Yes	No	No	No	No
A173R_peak_289b	MEGF6	172681	No	No	No	No	Yes
A213L_peak_62381d	ARHGEF4	204528	Yes	No	No	No	No
A269R_peak_59059a	ZEB2-AS1	417664	No	No	No	No	Yes
A100R_peak_56947a	ACVR2A	426	No	Yes	No	No	No
A259D_peak_62965a	FMNL2	88862	No	No	No	No	Yes
A374D_peak_3037a	BMP8B	13502	No	No	No	No	Yes
A374D_peak_3037a	PPIE	83177	No	No	No	No	Yes
A292R_peak_74498a	FMNL2	229630	No	No	No	No	Yes
A174R_peak_53005t	CYTIP	47302	Yes	No	No	No	No
A174R_peak_53005w	CYTIP	45926	Yes	No	No	No	No
A429D_peak_55187	CYTIP	46754	Yes	No	No	No	No
A425D_peak_45461b	CYTIP	35394	Yes	No	No	No	No
A110R_peak_2976	RIMS3	174264	Yes	No	No	No	No
A237RR_peak_59858	SCN3A	54533	No	No	No	Yes	No
A278D_peak_57602b	AC009495.2	20816	Yes	No	No	No	No
A278D_peak_57602b	GALNT3	20985	Yes	No	No	No	No
A148R_peak_64800	AC078883.4	116595	No	Yes	No	No	No
A148R_peak_64800	ITGA6	115346	No	Yes	No	No	No
A148R_peak_64864e	RAPGEF4	88176	No	No	No	No	Yes
A278D_peak_57861b	CDCA7	5217	Yes	No	No	No	No
A121R_peak_62536b	AGPS	222564	No	No	No	No	Yes
A121R_peak_62596	CCDC141	86925	No	No	No	No	Yes
A121R_peak_62596	TTN	132359	No	No	No	No	Yes
A121R_peak_62597	CCDC141	59211	No	No	No	No	Yes
A121R_peak_62599b	CCDC141	29598	No	No	No	No	Yes
A278D_peak_58045a	CCDC141	25259	No	No	No	No	Yes
A280R_peak_70489b	CCDC141	31720	No	No	No	No	Yes
A121R_peak_62597	TTN	160073	No	No	No	No	Yes
A121R_peak_62599b	TTN	189686	No	No	No	No	Yes
A278D_peak_58045a	TTN	194025	No	No	No	No	Yes
A280R_peak_70489b	TTN	187564	No	No	No	No	Yes
A155RR_peak_68515b	CCDC141	5482	No	No	No	No	Yes
A155RR_peak_68515b	TTN	213802	No	No	No	No	Yes
A100R_peak_448a	AJAP1	421283	No	Yes	No	No	No
A174R_peak_53921f	UBE2E3	385289	Yes	No	No	No	No
A197D_peak_54754d	ZNF804A	351	No	No	No	No	Yes
A413R_peak_47202d	ZNF804A	243	No	No	No	No	Yes
A455R1_1_lib_peak_44999	AC097500.2	298682	Yes	Yes	No	No	No
A157R_peak_55425	TFPI	303827	Yes	No	No	No	No
A475D_peak_332d	AJAP1	326290	No	Yes	No	No	No
A409D_peak_3678a	ARTN	166867	No	No	No	No	Yes
A409D_peak_3678a	EBNA1BP2	495518	No	No	No	No	Yes
A409D_peak_3678a	HYI	312465	No	No	No	No	Yes
A148R_peak_65408b	SLC39A10	125413	No	No	No	No	Yes
A148R_peak_65443b	AC064834.2	59282	No	No	No	No	Yes
A148R_peak_65531a	PGAP1	188698	No	No	No	No	Yes
A273R_peak_4499	C1orf228	381855	Yes	No	No	No	No
A100R_peak_467b	AJAP1	233168	Yes	No	No	No	No
A100R_peak_58005d	SPATS2L	311217	No	Yes	No	No	No
A155RR_peak_69060b	SPATS2L	287940	No	Yes	No	No	No
A155RR_peak_69067e	SPATS2L	224184	No	Yes	No	No	No
A198R_peak_77756a	SPATS2L	254927	No	Yes	No	No	No
A198R_peak_77761b	SPATS2L	223554	No	Yes	No	No	No
A284R_peak_67763f	SPATS2L	222270	No	Yes	No	No	No
A155RR_peak_69084b	SPATS2L	92506	Yes	No	No	No	No
A155RR_peak_69205c	CASP10	70357	No	Yes	No	No	No
A192R_peak_4301j	C1orf228	49578	No	No	No	No	Yes
A155RR_peak_3946b	KIF2C	6314	No	Yes	No	No	No
A374D_peak_3420b	PRDX1	469749	No	No	No	No	Yes
A409D_peak_62150b	AC007383.3	139284	No	No	No	No	Yes
A150R_peak_5449a	AKR1A1	26956	No	No	No	No	Yes
A150R_peak_5449a	PRDX1	540	No	No	No	No	Yes
A118R_peak_3203a	PRDX1	52866	No	No	No	No	Yes
A118R_peak_3203c	PRDX1	53415	No	No	No	No	Yes
A233D_peak_59734a	IGFBP2	13145	No	No	No	No	Yes
A233D_peak_59735a	IGFBP2	11632	No	No	No	No	Yes
A226D_peak_68650a	AC114765.1	403742	No	No	No	Yes	No
A226D_peak_68650a	CHPF	158126	No	No	No	Yes	No
A237RR_peak_338b	AJAP1	996	No	Yes	No	No	No
A237RR_peak_338d	AJAP1	360	No	Yes	No	No	No
A106D_peak_69467	DOCK10	44335	No	Yes	No	No	No
A413R_peak_48274b	IRS1	106737	No	No	No	No	Yes
A228R_1_lib_peak_50314c	AGFG1	20431	No	No	Yes	No	No
A121R_peak_64267b	SP140	22793	No	No	No	No	Yes
A278D_peak_59446c	SP140	23426	No	No	No	No	Yes
A284R_peak_68845	ITM2C	21304	No	Yes	No	No	No
A233R_peak_61811a	ITM2C	434939	No	No	No	No	Yes
A198D_peak_62647b	AGAP1	193474	Yes	No	No	No	No
A157R_peak_56957	AGAP1-IT1	187891	No	No	No	No	Yes
A240D_peak_73308a	AGAP1	51236	No	No	No	Yes	No
A240D_peak_73308a	AGAP1-IT1	39574	No	No	No	Yes	No
A409D_peak_63201a	AGAP1	160095	Yes	No	No	No	No
A409D_peak_63201a	AGAP1-IT1	148433	Yes	No	No	No	No
A273R_peak_4798	SPATA6	180661	Yes	No	No	No	No
A240R_peak_78074c	KLHL30	12199	Yes	No	No	No	No
A472D_peak_54089b	CXXC11	5911	No	No	Yes	No	No
