# Supplementary material for: Chromatin accessibility landscape of relapsed pediatric B-lineage acute lymphoblastic leukemia
Source: Nat Commun. 2023 Oct 25;14:6792. doi: 10.1038/s41467-023-42565-z (PMC10600232; doi:10.1038/s41467-023-42565-z)
Supplement: Supplementary file 15 — Supplementary Data 12 [file 41467_2023_42565_MOESM15_ESM.xlsx]

## Sheet: SData 12
Supplementary Data 12. Gene transcription associated to treatment response of eight clinical drugs used in ALL therapy. P values were calculated by two-sided Fisher exact test.
	Cyclophosphamide		Cytarabine		Dasatinib		Dexamethasone		Doxorubicin		Etoposide		Imatinib		Methotrexate
Gene	Cor	P value	Cor	P value	Cor	P value	Cor	P value	Cor	P value	Cor	P value	Cor	P value	Cor	P value
LAS1L	0.979114	0.000649796	-	-	-	-	-	-	-	-	-	-	-	-	-	-
CD99	0.842052	0.0354513	-	-	-	-	-	-	-	-	-	-	-	-	-	-
FKBP4	0.857792	0.0288965	-	-	-	-	-	-	-	-	-	-	-	-	-	-
CIAPIN1	0.819352	0.0460028	-	-	-	-	-	-	-	-	-	-	-	-	-	-
ABCB4	-0.935019	0.00619653	-	-	-	-	-	-	-	-	-	-	-	-	-	-
PLEKHG6	-0.83377	0.0391521	-	-	-0.626159	0.0392977	-	-	-	-	-	-	-0.767244	0.00584918	-	-
ETV7	0.834557	0.0387928	-	-	0.631121	0.03731	-	-	-	-	-	-	-	-	-	-
OSBPL5	0.881637	0.0201857	-	-	-	-	-	-	-	-	-	-	-	-	-	-
CPS1	-0.812839	0.0492656	-	-	-	-	-	-	-	-	-	-	-	-	-	-
HMGB3	0.855837	0.0296764	-	-	-	-	-	-	-	-	-	-	-	-	-	-
ARHGAP31	0.843943	0.0346302	-	-	-	-	-	-	-	-	-	-	-	-	-	-
LRRC7	-0.84615	0.033684	-	-	-	-	-	-	-	-	-	-	-	-	-	-
CNTLN	0.915263	0.0104662	-	-	-	-	-	-	-	-	-	-	-	-	-	-
HSPA5	0.881561	0.0202109	-	-	-	-	-	-	-	-	-	-	-	-	-	-
GPM6B	-0.860194	0.0279523	-	-	-	-	-	-	-	-	-	-	-	-	-	-
ARHGAP6	-0.824074	0.0437026	-	-	-	-	-	-	-	-	-	-	-	-	-	-
NOP16	0.950016	0.00368515	-	-	-	-	-	-	-	-	-	-	-	-	-	-
RAD51	-0.886386	0.0186291	-	-	-	-	-	-	-	-	-	-	-	-	-	-
TMCC3	-0.82009	0.0456399	-	-	-	-	-	-	-	-	-	-	-	-	-	-
GATB	0.922097	0.00886693	-	-	0.660063	0.027091	-	-	-	-	-	-	-	-	-	-
WNT8A	-0.870434	0.0240935	-	-	-	-	-	-	-	-	-	-	-	-	-	-
SPAG4	-0.82868	0.0415115	-	-	-	-	-	-	-	-	-	-	-	-	-	-
GUCY1B1	0.928087	0.00757132	-	-	-	-	-	-	-	-	-	-	-	-	-	-
SPHK2	0.889157	0.0177482	-	-	-	-	-	-	-	-	-	-	-	-	-	-
KARS1	0.829653	0.0410558	-	-	-	-	0.635267	0.0357038	-	-	-	-	-	-	-	-
YBX1	0.84763	0.0330562	-	-	-	-	0.660132	0.0270694	-	-	-	-	-	-	-	-
PKM	0.868206	0.0249098	-	-	-	-	-	-	-	-	-	-	-	-	-	-
IDH3G	0.857925	0.0288442	-	-	-	-	-	-	-	-	-	-	-	-	-	-
ABCC9	-0.818653	0.046348	-	-	-	-	-	-	-	-	-	-	-	-	-	-
EIF2B3	0.908555	0.0121611	-	-	-	-	-	-	-0.711582	0.0140557	-	-	-	-	-	-
TCOF1	0.862834	0.0269314	-	-	-	-	-	-	-	-	-	-	-	-	-	-
SLC12A3	-0.840677	0.0360534	-	-	-	-	-	-	-	-	-	-	-	-	-	-
PDCD2	0.864017	0.0264799	-	-	-	-	-	-	-	-	-	-	-	-	-	-
LNX1	-0.813078	0.0491444	-	-	-	-	-	-	-	-	-	-	-	-	-	-
ENO1	0.938413	0.0055726	-	-	-	-	-	-	-	-	-	-	-	-	-	-
ACTB	0.876498	0.0219372	-	-	-	-	-	-	-	-	-	-	-	-	-	-
FMO4	-0.902816	0.0137083	-	-	-	-	-	-	-	-	-	-	-	-	-	-
RGS11	-0.862685	0.0269887	-	-	-	-	-	-	-	-	-	-	-	-	-	-
SNRPA	0.851896	0.0312779	-	-	-	-	-	-	-	-	-	-	-	-	-	-
SYNJ2	0.835642	0.0383005	-	-	0.773373	0.00523732	-	-	-	-	-	-	0.694422	0.0177344	-	-
PKD2L2	-0.821996	0.0447079	-	-	-	-	-	-	-	-	-	-	-	-	-	-
HSP90AA1	0.871119	0.0238451	-	-	-	-	-	-	-	-	-	-	-	-	-	-
COL4A4	-0.829583	0.0410883	-	-	-	-	-	-	-	-	-	-	-	-	-	-
LRP2	-0.851482	0.0314485	-	-	-	-	-	-	-	-	-	-	-	-	-	-
P2RX5	0.93425	0.00634248	-	-	-	-	-	-	-0.668965	0.0243936	-	-	-	-	-	-
EIF3I	0.961536	0.00219072	-	-	-	-	-	-	-	-	-	-	-	-	-	-
ITPKC	0.85821	0.0287315	-	-	-	-	-	-	-	-	-	-	-	-	-	-
PPEF1	-0.842938	0.0350654	-	-	-	-	-	-	-	-	-	-	-	-	-	-
BAX	0.876942	0.021783	-	-	-	-	-	-	-	-	-	-	-	-	0.723792	0.0423703
TFAP2C	-0.877414	0.0216199	-	-	-	-	-	-	-	-	-	-	-	-	-	-
DOCK3	-0.837591	0.0374231	-	-	-	-	-	-	-	-	-	-	-	-	-	-
NSFL1C	0.827493	0.0420714	-	-	-	-	-	-	-	-	-	-	-	-	-	-
PEBP1	0.940821	0.0051496	-	-	-	-	-	-	-	-	-	-	-	-	-	-
SLC26A4	-0.818653	0.046348	-	-	-	-	-	-	-	-	-	-	-	-	-	-
PSME1	0.835002	0.0385903	-	-	-	-	-	-	-	-	-	-	-	-	-	-
TBL1Y	-0.828333	0.041675	-	-	-	-	-	-	-	-	-	-	-	-	-	-
ECHDC1	0.884985	0.0190819	-	-	-	-	-	-	-	-	-	-	-	-	-	-
MSH2	0.849898	0.032105	-	-	-	-	-	-	-	-	-	-	-	-	-	-
CRTAC1	-0.832944	0.0395306	-	-	-	-	-	-	-	-	-	-	-	-	-	-
CREM	0.860827	0.0277058	-	-	-	-	-	-	-	-	-	-	-	-	-	-
HSP90AB1	0.929051	0.00737205	-	-	-	-	-	-	-0.618848	0.0423587	-	-	-	-	-	-
GADD45B	0.844368	0.0344472	-	-	-	-	-	-	-	-	-	-	-	-	-	-
SMARCB1	0.816496	0.0474208	-	-	-	-	-	-	-	-	-	-	-	-	-	-
SNRPD3	0.844895	0.0342207	-	-	0.645577	0.0319197	-	-	-	-	-	-	-	-	-	-
CYTH4	0.81332	0.0490213	-	-	-	-	-	-	-	-	-	-	-	-	-	-
BIK	-0.881823	0.0201235	-	-	-	-	-	-	-	-	-	-	-	-	-	-
MCM5	0.883758	0.0194828	-	-	-	-	-	-	-	-	-	-	-	-	-	-
RASD2	0.875033	0.0224493	-	-	-	-	-	-	-	-	-	-	-	-	-	-
SYNGR1	0.893294	0.0164717	-	-	-	-	-	-	-	-	-	-	-	-	0.821722	0.0123391
APOL1	0.81372	0.0488184	-	-	-	-	-	-	-	-	-	-	-	-	0.854578	0.00687416
SAMM50	0.871765	0.0236119	-	-	-	-	-	-	-	-	-	-	-	-	-	-
ACO2	0.865928	0.0257579	-	-	-	-	-	-	-	-	-	-	-	-	-	-
PSMA3	0.826415	0.0425824	-	-	-	-	-	-	-	-	-	-	-	-	-	-
ITPK1	0.838638	0.0369559	-	-	-	-	-	-	-	-	-	-	-	-	-	-
PSMC1	0.839144	0.0367309	-	-	-	-	0.625161	0.0397063	-	-	-	-	-	-	-	-
CCNB1IP1	-0.941124	0.00509755	-	-	-	-	-	-	-	-	-	-	-	-	-	-
PSMA6	0.871338	0.0237659	-	-	-	-	-	-	-0.622197	0.0409369	-	-	-	-	-	-
PRPF6	0.947575	0.0040506	-	-	-	-	-	-	-	-	-	-	-	-	-	-
SLCO4A1	0.927484	0.0076971	-	-	-	-	-	-	-	-	-	-	-	-	-	-
RNF125	0.855064	0.0299875	-	-	-	-	-	-	-	-	-	-	-	-	-	-
EMD	0.834662	0.0387452	-	-	-	-	-	-	-	-	-	-	-	-	-	-
PGK1	0.907743	0.0123744	-	-	-	-	-	-	-	-	-	-	-	-	-	-
PIN4	0.814211	0.04857	-	-	-	-	-	-	-	-	-	-	-	-	-	-
PBDC1	0.823352	0.0440507	-	-	-	-	-	-	-	-	-	-	-	-	-	-
GLA	-0.908206	0.0122524	-	-	-	-	-	-	-	-	-	-	-	-	-	-
LYRM1	0.860314	0.0279053	-	-	-	-	-	-	-	-	-	-	-	-	-	-
NME4	0.932317	0.00671639	-	-	-	-	-	-	-	-	-	-	-	-	-	-
NUBP1	0.876785	0.0218375	-	-	-	-	-	-	-	-	-	-	-	-	-	-
MEFV	0.847305	0.0331934	-	-	-	-	-	-	-	-	-	-	-	-	-	-
CAPN15	0.918475	0.00969853	-	-	0.666492	0.0251231	-	-	-	-	-	-	0.734632	0.0100238	0.797364	0.0177681
EARS2	0.890446	0.0173455	-	-	-	-	-	-	-0.749071	0.00797285	-	-	-	-	-	-
RPAP1	0.967096	0.00160616	-	-	-	-	-	-	-	-	-	-	-	-	0.824354	0.0118253
POP1	0.897736	0.0151521	-	-	-	-	-	-	-0.75585	0.00712414	-	-	-	-	-	-
GDAP1	0.849392	0.032316	-	-	-	-	-	-	-	-	-	-	-	-	-	-
CCN4	-0.847278	0.033205	-	-	-	-	-	-	-	-	-	-	-	-	-	-
SNRNP70	0.814402	0.0484734	-	-	-	-	-	-	-	-	-	-	-	-	-	-
TLE5	0.869872	0.024298	-	-	-	-	-	-	-	-	-	-	-	-	-	-
GRWD1	0.969547	0.00137697	-	-	-	-	-	-	-	-	-	-	-	-	-	-
CCDC114	-0.839334	0.0366467	-	-	-	-	-	-	-	-	-	-	-	-	-	-
MIER2	0.864798	0.0261838	-	-	-	-	-	-	-	-	-	-	-	-	-	-
PRPF31	0.906071	0.0128196	-	-	-	-	-	-	-	-	-	-	-	-	-	-
ARMC6	0.891389	0.0170539	-	-	-	-	-	-	-	-	-	-	-	-	-	-
KXD1	0.895669	0.0157597	-	-	0.626215	0.0392749	-	-	-	-	-	-	-	-	0.752636	0.031167
PDAP1	0.876478	0.0219443	-	-	-	-	-	-	-	-	-	-	-	-	-	-
RARRES2	-0.940367	0.0052282	-	-	-	-	-	-	-	-	-	-	-	-	-	-
CHCHD3	0.815534	0.0479032	-	-	-	-	0.649359	0.0306048	-	-	-	-	-	-	-	-
POLD2	0.888509	0.0179523	-	-	-	-	-	-	-	-	-	-	-	-	-	-
EIF4H	0.969793	0.00135492	-	-	-	-	-	-	-	-	-	-	-	-	-	-
KCNT1	-0.816276	0.0475309	-	-	-	-	-	-	-	-	-	-	-	-	-	-
LHX3	-0.838232	0.0371368	-	-	-	-	-	-	-	-	-	-	-	-	-	-
CDH23	0.846091	0.0337091	-	-	-	-	-	-	-	-	-	-	-	-	-	-
TWNK	0.819239	0.0460585	-	-	-	-	-	-	-	-	-	-	-	-	-	-
KAZALD1	0.965086	0.00180722	-	-	-	-	-	-	-	-	-	-	-	-	-	-
PPIF	0.816201	0.0475683	-	-	-	-	-	-	-	-	-	-	-	-	-	-
PSMD3	0.922749	0.0087211	-	-	-	-	-	-	-	-	-	-	-	-	-	-
PFN1	0.853975	0.0304281	-	-	-	-	-	-	-	-	-	-	-	-	-	-
C1QBP	0.871007	0.0238854	-	-	-	-	-	-	-0.70092	0.016269	-	-	-	-	-	-
LGALS3BP	0.892952	0.0165757	-	-	-	-	-	-	-	-	-	-	-	-	-	-
-GLU	-0.862486	0.0270649	-	-	-	-	-	-	-	-	-	-	-	-	-	-
EFTUD2	0.850837	0.031715	-	-	-	-	0.663526	0.0260177	-	-	-	-	-	-	-	-
GRPEL1	0.98351	0.000405638	-	-	-	-	-	-	-	-	-	-	-	-	-	-
HSPA8	0.833996	0.0390488	-	-	-	-	-	-	-	-	-	-	-	-	-	-
PRPF19	0.983577	0.000402369	-	-	-	-	-	-	-	-	-	-	-	-	-	-
SLC1A2	-0.835052	0.0385678	-	-	-	-	-	-	-	-	-	-	-	-	-	-
SLC15A3	0.888088	0.0180855	-	-	-	-	-	-	-	-	-	-	-	-	-	-
COQ5	0.885716	0.0188449	-	-	-	-	-	-	-	-	-	-	-	-	-	-
AKAP3	0.873909	0.0228462	-	-	0.712665	0.0138436	-	-	-	-	-	-	-	-	-	-
ARHGDIB	0.843974	0.0346172	-	-	-	-	-	-	-	-	-	-	-	-	-	-
VDR	-0.884183	0.0193435	-	-	-	-	-	-	-	-	-	-	-	-	-	-
ACRBP	-0.887443	0.0182905	-	-	-	-	-	-	0.832287	0.00148007	-	-	-	-	-	-
AL021546.1	0.848585	0.0326541	-	-	-	-	-	-	-	-	-	-	-	-	-	-
RNF8	0.950866	0.00356198	-	-	-	-	-	-	-0.650318	0.0302779	-	-	-	-	-	-
GPR63	-0.825158	0.0431821	-	-	-	-	-	-	-	-	-	-	-	-	-	-
VNN1	-0.884021	0.0193966	-	-	-	-	-	-	-	-	-	-	-	-	-	-
PEX7	0.880359	0.0206146	-	-	-	-	-	-	-	-	-	-	-	-	-	-
SMOC2	-0.821713	0.0448457	-	-	-	-	-	-	-	-	-	-	-	-	-	-
BYSL	0.886848	0.0184806	-	-	-	-	-	-	-	-	-	-	-	-	-	-
SRF	0.870248	0.0241612	-	-	-	-	-	-	-	-	-	-	-	-	-	-
DUSP22	-0.880825	0.0204577	-	-	-	-	-	-	-	-	-	-	-	-	-	-
TTC1	0.856776	0.0293008	-	-	-	-	-	-	-	-	-	-	-	-	-	-
GABRG2	-0.863417	0.0267082	-	-	-	-	-	-	-	-	-	-	-	-	-	-
CDH6	-0.935043	0.00619204	-	-	-	-	-	-	-	-	-	-	-	-	-	-
SLC12A7	0.816927	0.0472059	-	-	-	-	-	-	-	-	-	-	-	-	-	-
EIF4G1	0.830037	0.0408762	-	-	-	-	-	-	-	-	-	-	-	-	-	-
NCL	0.858816	0.0284924	-	-	-	-	-	-	-0.630459	0.0375708	-	-	-	-	-	-
PSMD14	0.830414	0.0407006	-	-	-	-	-	-	-	-	-	-	-	-	-	-
OPRD1	-0.951681	0.00344573	-	-	-	-	-	-	-	-	-	-	-	-	-	-
WDR77	0.878045	0.0214026	-	-	-	-	-	-	-0.652109	0.0296734	-	-	-	-	-	-
ATP5PB	0.912855	0.0110604	-	-	-	-	-	-	-	-	-	-	-	-	-	-
D-JC6	-0.814283	0.0485334	-	-	-	-	-	-	-	-	-	-	-	-	-	-
KIAA2013	-0.938151	0.00561963	-	-	-	-	-	-	0.624458	0.0399957	-	-	-	-	-	-
TNNI3K	-0.894418	0.016133	-	-	-	-	-	-	-	-	-	-	-0.647595	0.0312131	-	-
ADPRS	0.898721	0.0148667	-	-	-	-	-	-	-	-	-	-	-	-	-	-
ADGRL2	-0.838174	0.0371627	-	-	-	-	-	-	-	-	-	-	-	-	-	-
NPC2	-0.911882	0.0113051	-	-	-	-	-	-	0.826404	0.00171299	-	-	-	-	-	-
AVPI1	-0.816609	0.0473642	-	-	-	-	-	-	-	-	-	-	-	-	-	-
SFRP5	-0.8571	0.0291717	-	-	-	-	-	-	-	-	-	-	-	-	-	-
KBTBD7	0.847906	0.0329399	-	-	-	-	-	-	-	-	-	-	-	-	-	-
MYOT	-0.839122	0.0367409	-	-	-	-	-	-	-	-	-	-	-	-	-	-
SERP1	0.890642	0.0172849	-	-	0.607153	0.0475921	-	-	-	-	-	-	-	-	-	-
PDLIM2	0.924931	0.00824146	-	-	-	-	-	-	-	-	-	-	-	-	-	-
ADCY7	0.855463	0.0298267	-	-	-	-	-	-	-	-	-	-	-	-	-	-
TAS2R8	-0.819389	0.0459845	-	-	-	-	-	-	-	-	-	-	-	-	-	-
SPINK4	-0.820998	0.0451947	-	-	-	-	-	-	-	-	-	-	-	-	-	-
PHF24	-0.84206	0.0354476	-	-	-	-	-	-	-	-	-	-	-	-	-	-
SPRYD7	-0.863888	0.0265287	-	-	-	-	-	-	-	-	-	-	-	-	-	-
G0S2	-0.866503	0.0255425	-	-	-	-	-	-	-	-	-	-	-	-	-	-
B9D2	0.826506	0.0425389	-	-	-	-	-	-	-	-	-	-	-	-	-	-
TOX2	-0.901763	0.0140019	-	-	-	-	-	-	-	-	-	-	-	-	-	-
GTSF1L	-0.94202	0.00494502	-	-	-	-	-	-	0.638806	0.0343712	-	-	-	-	-	-
KCNK15	0.843551	0.0347999	-	-	-	-	-	-	-	-	-	-	-	-	-	-
IQSEC2	0.837563	0.0374355	-	-	-	-	-	-	-	-	-	-	-	-	-	-
PAIP2B	-0.958689	0.00252467	-	-	-	-	-	-	0.756316	0.00706825	-	-	-	-	-	-
HIF3A	-0.815866	0.0477364	-	-	-	-	-	-	-	-	-	-	-	-	-	-
PEX6	0.847457	0.0331293	-	-	-	-	-	-	-	-	-	-	-	-	-	-
EMC3	0.862001	0.0272515	-	-	-	-	-	-	-	-	-	-	-	-	-	-
CLYBL	-0.929853	0.00720829	-	-	-	-	-	-	-	-	-	-	-	-	-	-
HROB	-0.899497	0.0146438	-	-	-	-	-	-	-	-	-	-	-	-	-	-
RNF113A	-0.897046	0.0153536	-	-	-	-	-	-	-	-	-	-	-	-	-	-
AL161781.1	-0.859142	0.0283641	-	-	-	-	-	-	-	-	-	-	-	-	-	-
CENPB	0.828648	0.0415265	-	-	-	-	-	-	-	-	-	-	-	-	0.723133	0.0426507
BMP2	0.877989	0.0214219	-	-	-	-	-	-	-0.66554	0.0254077	-	-	-	-	-	-
S1PR4	0.825661	0.0429417	-	-	-	-	-	-	-	-	-	-	-	-	-	-
PRMT1	0.932437	0.00669287	-	-	-	-	-	-	-	-	-	-	-	-	-	-
TRAP1	0.909305	0.0119654	-	-	-	-	-	-	-	-	-	-	-	-	-	-
CDC42EP1	-0.845053	0.034153	-	-	-	-	-	-	-	-	-	-	-0.62034	0.0417213	-	-
GAD1	0.878009	0.0214148	-	-	0.633342	0.0364435	-	-	-	-	-	-	-	-	-	-
CDO1	0.905389	0.0130034	-	-	-	-	-	-	-	-	-	-	-	-	-	-
TOMM40	0.879898	0.0207704	-	-	-	-	-	-	-	-	-	-	-	-	-	-
MLLT1	0.907354	0.0124772	-	-	-	-	-	-	-	-	-	-	-	-	0.741034	0.0354219
HELZ2	0.878427	0.0212717	-	-	-	-	-	-	-	-	-	-	-	-	0.724838	0.041927
ATXN10	0.893106	0.0165287	-	-	-	-	-	-	-	-	-	-	-	-	-	-
ADRM1	0.819625	0.0458686	-	-	-	-	-	-	-	-	-	-	-	-	-	-
UBE2M	0.943372	0.00471933	-	-	-	-	-	-	-	-	-	-	-	-	-	-
MED18	0.811832	0.0497796	-	-	-	-	-	-	-	-	-	-	-	-	0.71907	0.0444061
THEMIS2	0.918981	0.00958011	-	-	-	-	-	-	-	-	-	-	-	-	-	-
RGN	-0.840966	0.0359266	-	-	-0.653888	0.0290813	-	-	-	-	-	-	-0.794784	0.00346438	-	-
GGT7	-0.894902	0.015988	-	-	-	-	-	-	-	-	-	-	-	-	-	-
DIAPH1	0.900912	0.0142411	-	-	-	-	-	-	-	-	-	-	-	-	-	-
C1orf159	-0.887	0.018432	-	-	-	-	-	-	-	-	-	-	-	-	-	-
HSD17B7	-0.893161	0.0165121	-	-	-	-	-	-	-	-	-	-	-	-	-	-
RAN	0.844716	0.0342977	-	-	-	-	0.692418	0.0182049	-	-	-	-	-	-	-	-
CLUH	0.826316	0.0426295	-	-	-	-	-	-	-	-	-	-	-	-	0.730217	0.0396923
GRSF1	0.845548	0.0339408	-	-	-	-	-	-	-	-	-	-	-	-	-	-
EIF5A	0.836093	0.0380967	-	-	-	-	-	-	-	-	-	-	-	-	-	-
HAPLN2	-0.844586	0.0343532	-	-	-	-	-	-	-	-	-	-	-	-	-	-
PATJ	-0.817124	0.0471073	-	-	-	-	-	-	-	-	-	-	-	-	-	-
FBXO44	0.834497	0.0388201	-	-	-	-	-	-	-	-	-	-	-	-	0.727285	0.040901
SCO1	0.845834	0.0338188	-	-	-	-	-	-	-	-	-	-	-	-	-	-
HSPBP1	0.856248	0.0295118	-	-	-	-	-	-	-	-	-	-	-	-	-	-
CNDP2	0.94911	0.00381877	-	-	-	-	-	-	-	-	-	-	-	-	-	-
FAM83F	-0.844998	0.0341765	-	-	-	-	-	-	-	-	-	-	-	-	-	-
ECHDC3	0.84738	0.0331619	-	-	0.622117	0.0409702	-	-	-	-	-	-	-	-	-	-
PDGFRA	-0.823806	0.0438317	-	-	-	-	-	-	-	-	-	-	-	-	-	-
ADAMTS8	0.83048	0.0406697	-	-	-	-	-	-	-	-	-	-	-0.652072	0.0296858	-	-
MRAP2	-0.838224	0.0371401	-	-	-	-	-	-	-	-	-	-	-	-	-	-
LCA5	-0.871893	0.0235658	-	-	-	-	-	-	-	-	-	-	-	-	-	-
-T10	0.868908	0.0246513	-	-	-	-	-	-	-	-	-	-	-	-	-	-
AMHR2	-0.96328	0.00199775	-	-	-	-	-	-	-	-	-	-	-	-	-	-
SEMA4F	-0.814839	0.048253	-	-	-	-	-	-	0.672502	0.0233767	-	-	-	-	-	-
CCT7	0.828255	0.0417116	-	-	-	-	-	-	-	-	-	-	-	-	-	-
CHST5	-0.858567	0.0285903	-	-	-	-	-	-	-	-	-	-	-	-	-	-
PCNX2	0.836839	0.0377604	-	-	-	-	-	-	-	-	-	-	-	-	-	-
RGS8	-0.865521	0.025911	-	-	-	-	-	-	-	-	-	-	-	-	-	-
SLC19A3	0.864435	0.026321	-	-	-	-	-	-	-	-	-	-	-	-	0.844975	0.00826476
EIF4E2	0.887859	0.0181584	-	-	-	-	-	-	-	-	-	-	-	-	-	-
IL6	-0.918089	0.00978933	-	-	-	-	-	-	-	-	-	-	-	-	-	-
CIB2	0.92548	0.00812298	-	-	-	-	-	-	-	-	-	-	-	-	-	-
GRHPR	0.833551	0.0392521	-	-	-	-	-	-	-	-	-	-	-	-	-	-
ARHGEF39	-0.854379	0.0302644	-	-	-	-	-	-	-	-	-	-	-	-	-	-
CAPN11	0.838436	0.0370455	-	-	-	-	-	-	-	-	-	-	-	-	-	-
BPHL	-0.816426	0.0474559	-	-	-	-	-	-	-	-	-	-	-	-	-	-
CPEB2	-0.940984	0.0051216	-	-	-	-	-	-	-	-	-	-	-	-	-	-
SYTL2	0.865219	0.0260248	-	-	-	-	-	-	-	-	-	-	-	-	0.795396	0.0182618
SLC44A5	-0.82894	0.0413894	-	-	-	-	-	-	-	-	-	-	-	-	-	-
CYP1B1	-0.85363	0.0305683	-	-	-	-	-	-	-	-	-	-	-0.725306	0.011537	-	-
SLC3A1	-0.838971	0.0368077	-	-	-	-	-	-	-	-	-	-	-	-	-	-
ACTR1A	0.855497	0.0298132	-	-	-	-	-	-	-	-	-	-	-	-	-	-
FGF2	-0.920509	0.00922717	-	-	-	-	-	-	-	-	-	-	-0.629579	0.0379198	-	-
BMPR1B	0.870532	0.024058	-	-	-	-	-	-	-	-	-	-	-	-	-	-
ENPEP	-0.820742	0.0453202	-	-	-	-	-	-	-	-	-	-	-	-	-	-
INHBE	-0.817966	0.0466888	-	-	-	-	-	-	-	-	-	-	-	-	-	-
DUOX2	-0.839546	0.0365527	-	-	-	-	-	-	-	-	-	-	-	-	-	-
PSTPIP1	0.860904	0.0276759	-	-	-	-	-	-	-	-	-	-	-	-	-	-
ADAMTS17	-0.889797	0.017548	-	-	-	-	-	-	-	-	-	-	-	-	-	-
MFGE8	-0.815903	0.0477177	-	-	-	-	-	-	-	-	-	-	-	-	-	-
UNC45A	0.855448	0.0298327	-	-	-	-	-	-	-	-	-	-	0.652391	0.0295788	-	-
PMM2	0.876695	0.0218687	-	-	-	-	-	-	-	-	-	-	-	-	-	-
CLEC18B	-0.87393	0.0228385	-	-	-	-	-	-	-	-	-	-	-	-	-	-
CDH13	-0.818082	0.046631	-	-	-0.608291	0.0470644	-	-	-	-	-	-	-0.821589	0.00192319	-	-
SLC16A3	0.828867	0.0414238	-	-	-	-	-	-	-	-	-	-	-	-	-	-
DYM	-0.832399	0.0397813	-	-	-	-	-	-	-	-	-	-	-	-	-	-
ELAC1	0.832845	0.0395759	-	-	-	-	-	-	-0.695945	0.0173829	-	-	-	-	-	-
SH3GL1	0.844559	0.0343648	-	-	-	-	-	-	-	-	-	-	-	-	-	-
IFITM3	0.839797	0.0364415	-	-	-	-	-	-	-	-	-	-	-	-	-	-
GPN2	0.811764	0.0498141	-	-	-	-	-	-	-	-	-	-	-	-	-	-
PSMA5	0.884421	0.0192659	-	-	-	-	-	-	-	-	-	-	-	-	-	-
XCL1	-0.815667	0.0478362	-	-	-	-	-	-	-	-	-	-	-	-	-	-
KCNN3	-0.837157	0.0376176	-	-	-	-	-	-	-	-	-	-	-	-	-	-
ILF2	0.852628	0.0309775	-	-	-	-	-	-	-0.611592	0.0455563	-	-	-	-	-	-
INTS3	0.83103	0.040414	-	-	-	-	-	-	-	-	-	-	-	-	-	-
ZNF385B	-0.825382	0.0430748	-	-	-	-	-	-	-	-	-	-	-	-	-	-
ACKR3	0.868344	0.0248589	-	-	-	-	-	-	-	-	-	-	-	-	-	-
ESPNL	0.843895	0.0346512	-	-	-	-	-	-	-	-	-	-	-	-	-	-
GRIP2	0.818653	0.046348	-	-	-	-	-	-	-0.684935	0.0200407	-	-	-	-	-	-
LRTM1	-0.879015	0.0210706	-	-	-	-	-	-	-	-	-	-	-	-	-	-
AMT	-0.966392	0.00167525	-	-	-	-	-	-	-	-	-	-	-	-	-	-
SLC10A4	-0.861571	0.0274174	-	-	-	-	-	-	0.638873	0.0343464	-	-	-	-	-	-
SLC10A6	0.864268	0.0263843	-	-	-	-	-	-	-	-	-	-	-	-	-	-
PDGFC	-0.904502	0.0132442	-	-	-	-	-	-	-	-	-	-	-	-	-	-
PLK2	0.8511	0.0316063	-	-	-	-	-	-	-	-	-	-	-	-	-	-
BHMT	-0.86926	0.0245219	-	-	-	-	-	-	-	-	-	-	-	-	-	-
PSD2	-0.817764	0.046789	-	-	-	-	-	-	-	-	-	-	-	-	-	-
GFRA3	-0.812654	0.0493602	-	-	-	-	-	-	-	-	-	-	-	-	-	-
IRAK1BP1	-0.941561	0.00502295	-	-	-	-	-	-	-	-	-	-	-	-	-0.717006	0.0453141
PRSS35	-0.817202	0.0470687	-	-	-	-	-	-	-	-	-	-	-	-	-	-
DYNLT1	-0.816515	0.0474116	-	-	-	-	-	-	-	-	-	-	-	-	-	-
CCDC120	0.836757	0.0377975	-	-	-	-	-	-	-	-	-	-	-	-	-	-
VLDLR	-0.86278	0.0269522	-	-	-	-	-	-	-	-	-	-	-	-	-	-
PLIN2	0.940735	0.0051644	-	-	-	-	-	-	-	-	-	-	-	-	-	-
SIGMAR1	0.888341	0.0180055	-	-	-	-	-	-	-	-	-	-	-	-	-	-
PTGES2	0.815592	0.0478738	-	-	-	-	-	-	-	-	-	-	-	-	-	-
LCN2	0.976823	0.000799532	-	-	-	-	-	-	-	-	-	-	-0.627629	0.0387013	-	-
CDHR1	-0.847278	0.033205	-	-	-	-	-	-	-	-	-	-	-	-	-	-
HABP2	-0.818653	0.046348	-	-	-	-	-	-	-	-	-	-	-	-	-	-
CYP17A1	-0.838796	0.0368853	-	-	-	-	-	-	-	-	-	-	-	-	-	-
C11orf52	0.827321	0.0421527	-	-	-	-	-	-	-	-	-	-	-	-	-	-
EML3	-0.863662	0.026615	-	-	-	-	-	-	0.640029	0.033919	-	-	-	-	-	-
MS4A3	-0.816757	0.0472903	-	-	-	-	-	-	-	-	-	-	-	-	-	-
TBX6	-0.855342	0.0298755	-	-	-	-	-	-	-	-	-	-	-	-	-	-
DHX37	0.880607	0.020531	-	-	-	-	-	-	-	-	-	-	-	-	-	-
TMEM86A	-0.879971	0.0207458	-	-	-	-	-	-	0.706791	0.0150214	-	-	-	-	-	-
MMAA	0.871205	0.023814	-	-	-	-	-	-	-	-	-	-	-	-	-	-
TMEM45B	-0.847838	0.0329685	-	-	-	-	-	-	-	-	-	-	-	-	-	-
GABRA2	-0.839849	0.0364187	-	-	-	-	-	-	-	-	-	-	-	-	-	-
GFRA1	-0.826675	0.0424588	-	-	-	-	-	-	-	-	-	-	-	-	-	-
ATP5F1A	0.84218	0.0353954	-	-	-	-	-	-	-	-	-	-	-	-	-	-
CATSPER3	0.87722	0.0216868	-	-	-	-	-	-	-	-	-	-	-	-	-	-
PRDM8	0.872148	0.0234742	-	-	-	-	-	-	-	-	-	-	-	-	-	-
PLOD2	-0.894547	0.0160943	-	-	-	-	-	-	-	-	-	-	-	-	-	-
PLA2R1	0.828804	0.0414536	-	-	-	-	-	-	-	-	-	-	-	-	-	-
RPIA	0.852311	0.0311076	-	-	-	-	-	-	-	-	-	-	-	-	-	-
ANKFN1	-0.835369	0.0384242	-	-	-	-	-	-	-	-	-	-	-	-	-	-
UBASH3B	0.961039	0.00224738	-	-	-	-	-	-	-	-	-	-	-	-	-	-
GOLGA7B	-0.833021	0.0394953	-	-	-	-	-	-	-	-	-	-	-	-	-	-
SETD9	0.932586	0.00666372	-	-	-	-	-	-	-0.759473	0.00669863	-	-	-	-	-	-
TTN	-0.818484	0.0464317	-	-	-	-	-	-	-	-	-	-	-	-	-	-
KIF5A	-0.823707	0.0438791	-	-	-	-	-	-	-	-	-	-	-	-	-	-
MAGEA8	0.842868	0.0350959	-	-	-	-	-	-	-	-	-	-	-	-	-	-
MPV17L	-0.8298	0.040987	-	-	-	-	-	-	-	-	-	-	-	-	-	-
SEC13	0.87582	0.0221736	-	-	-	-	-	-	-	-	-	-	-	-	-	-
FZD1	0.842726	0.0351576	-	-	-	-	-	-	-	-	-	-	-	-	-	-
CAC-2D3	-0.83071	0.0405628	-	-	-	-	-	-	-	-	-	-	-	-	-	-
KRTCAP3	-0.860184	0.0279561	-	-	-	-	-	-	-	-	-	-	-	-	-	-
LRRC43	0.814812	0.0482665	-	-	-	-	-	-	-	-	-	-	-	-	-	-
XKR8	0.854642	0.030158	-	-	-	-	-	-	-	-	-	-	-	-	-	-
TSR2	0.902301	0.0138515	-	-	-	-	-	-	-	-	-	-	-	-	-	-
MPZ	0.899396	0.0146727	-	-	-	-	-	-	-	-	-	-	-	-	-	-
IFNGR2	0.898174	0.0150248	-	-	-	-	-	-	-	-	-	-	-	-	-	-
ABR	0.980427	0.000570905	-	-	-	-	-	-	-	-	-	-	-	-	-	-
CALM3	0.820675	0.0453529	-	-	-	-	-	-	-	-	-	-	-	-	-	-
RSPH1	-0.843787	0.0346977	-	-	-	-	-	-	-	-	-	-	-	-	-	-
LRRC3	0.854463	0.0302301	-	-	-	-	-	-	-	-	-	-	-	-	0.803755	0.0162226
VAV2	0.973155	0.0010713	-	-	-	-	-	-	-	-	-	-	-	-	-	-
COX6B2	-0.863464	0.0266904	-	-	-	-	-	-	0.757666	0.00690845	-	-	-	-	-	-
ANO10	-0.925817	0.00805066	-	-	-	-	-	-	-	-	-	-	-	-	-	-
GPATCH4	0.936473	0.00592536	-	-	-	-	-	-	-	-	-	-	-	-	-	-
AP2M1	0.822449	0.044488	-	-	-	-	-	-	-	-	-	-	-	-	-	-
ZNF577	0.876693	0.0218695	-	-	-	-	-	-	-	-	-	-	-	-	-	-
SYCE2	-0.916312	0.0102124	-	-	-	-	-	-	-	-	-	-	-	-	-	-
BCL6B	-0.812002	0.0496924	-	-	-	-	-	-	0.714883	0.0134167	-	-	-	-	-	-
CLPB	0.933892	0.00641086	-	-	-	-	-	-	-	-	-	-	-	-	-	-
UBXN1	0.843348	0.0348877	-	-	-	-	-	-	-	-	-	-	-	-	0.746737	0.0332886
TMCO4	-0.899699	0.0145859	-	-	-	-	-	-	-	-	-	-	-	-	-	-
LRRIQ3	0.812603	0.0493861	-	-	-	-	-	-	-	-	-	-	-	-	-	-
AGL	-0.812307	0.0495369	-	-	-	-	-	-	-	-	-	-	-	-	-	-
SLC9C2	-0.865781	0.0258131	-	-	-	-	-	-	-	-	-	-	-	-	-	-
TRIM46	0.818335	0.0465057	-	-	-	-	-	-	-	-	-	-	-	-	0.828146	0.0111095
CHCHD4	0.871633	0.0236595	-	-	-	-	-	-	-	-	-	-	-	-	-	-
WDFY3	0.875053	0.0224422	-	-	-	-	-	-	-	-	-	-	-	-	-	-
PCOLCE2	-0.838745	0.0369082	-	-	-	-	-	-	-	-	-	-	-	-	-	-
ZNF513	0.864399	0.0263347	-	-	-	-	-	-	-	-	-	-	-	-	-	-
D-LI1	0.844395	0.0344354	-	-	-	-	-	-	-	-	-	-	-	-	-	-
RPN1	0.837594	0.0374219	-	-	-	-	-	-	-	-	-	-	-	-	-	-
LRPAP1	0.884662	0.0191872	-	-	-	-	-	-	-	-	-	-	-	-	-	-
F2RL1	0.833921	0.0390828	-	-	-0.702423	0.0159428	-	-	-0.661815	0.0265443	-	-	-0.749392	0.00793105	-	-
GRPEL2	0.902661	0.0137511	-	-	-	-	-	-	-	-	-	-	-	-	-	-
TIGD6	0.970343	0.00130629	-	-	-	-	-	-	-	-	-	-	-	-	-	-
TERT	0.889704	0.0175768	-	-	-	-	-	-	-	-	-	-	-	-	-	-
CGAS	0.827967	0.0418471	-	-	-	-	-	-	-	-	-	-	-	-	-	-
SUN3	-0.905542	0.012962	-	-	-	-	-	-	-	-	-	-	-	-	-	-
C7orf57	-0.879353	0.0209554	-	-	-	-	-	-	-	-	-	-	-	-	-	-
DCAF13	0.854755	0.030112	-	-	-	-	-	-	-0.763313	0.00626831	-	-	-0.604402	0.0488847	-	-
NOL6	0.959479	0.00242966	-	-	-	-	-	-	-	-	-	-	-	-	-	-
UCMA	-0.886722	0.0185212	-	-	-	-	-	-	-	-	-	-	-	-	-	-
DIPK1B	-0.925106	0.00820365	-	-	-	-	-	-	-	-	-	-	-	-	-	-
SHLD2P1	-0.87973	0.0208275	-	-	-	-	-	-	-	-	-	-	-	-	-	-
PSMC3	0.849982	0.03207	-	-	-	-	-	-	-	-	-	-	-	-	-	-
ADAMTS15	-0.827565	0.0420373	-	-	-	-	-	-	-	-	-	-	-	-	-	-
CCT2	0.866276	0.0256274	-	-	-	-	-	-	-	-	-	-	-	-	-	-
MYRFL	-0.885107	0.0190422	-	-	-	-	-	-	0.640302	0.0338187	-	-	-	-	-	-
WDR72	-0.816534	0.0474018	-	-	-	-	-	-	-	-	-	-	-	-	-	-
DENND2B	-0.819275	0.0460407	-	-	-0.619815	0.0419449	-	-	-	-	-	-	-0.824501	0.00179389	-	-
LDHD	-0.81532	0.0480109	-	-	-	-	-	-	-	-	-	-	-0.725459	0.0115109	-	-
PDIA3	0.841899	0.0355181	-	-	-	-	-	-	-	-	-	-	-	-	-	-
KAT-L2	0.867962	0.0249999	-	-	-	-	-	-	-	-	-	-	-	-	-	-
OR51B5	-0.842577	0.0352222	-	-	-	-	-	-	-	-	-	-	-	-	-	-
TP53I13	-0.862411	0.0270937	-	-	-	-	-	-	-	-	-	-	-	-	-	-
TUBA1C	0.849015	0.0324739	-	-	-	-	0.608048	0.0471765	-	-	-	-	-	-	-	-
CYP2S1	-0.825454	0.0430406	-	-	-	-	-	-	-	-	-	-	-	-	-	-
TMEM145	-0.888111	0.0180783	-	-	-	-	-	-	-	-	-	-	-	-	-	-
ZNF444	0.829887	0.0409464	-	-	-	-	-	-	-	-	-	-	-	-	-	-
RILP	0.9347	0.00625696	-	-	-	-	-	-	-	-	-	-	-	-	-	-
KRT80	-0.827448	0.0420925	-	-	-	-	-	-	-	-	-	-	-	-	-	-
DDB1	0.835261	0.038473	-	-	-	-	0.644852	0.032176	-	-	-	-	-	-	-	-
RAB3IL1	0.831712	0.0400981	-	-	-	-	-	-	-	-	-	-	-	-	-	-
FADD	0.935248	0.0061534	-	-	-	-	-	-	-	-	-	-	-	-	-	-
FAM83B	0.825049	0.0432346	-	-	-	-	-	-	-	-	-	-	-	-	-	-
MMADHC	0.818224	0.0465605	-	-	-	-	-	-	-	-	-	-	-	-	-	-
STIP1	0.833662	0.0392015	-	-	-	-	-	-	-0.67922	0.0215289	-	-	-	-	-	-
MUCL3	-0.836316	0.0379958	-	-	-	-	-	-	-	-	-	-	-	-	-	-
UGT3A2	0.843585	0.034785	-	-	-	-	-	-	-	-	-	-	-	-	-	-
PKIG	-0.962915	0.00203746	-	-	-	-	-	-	-	-	-	-	-	-	-	-
CHTF8	0.923208	0.008619	-	-	-	-	-	-	-	-	-	-	-	-	-	-
ADRB2	0.850775	0.0317408	-	-	-	-	-	-	-	-	-	-	-	-	-	-
SNUPN	0.854977	0.0300225	-	-	0.696319	0.0172972	-	-	-	-	-	-	-	-	-	-
GUSB	-0.889282	0.0177091	-	-	-	-	-	-	-	-	-	-	-	-	-	-
IFFO2	0.958786	0.00251292	-	-	-	-	-	-	-	-	-	-	-	-	0.719685	0.0441377
FRMPD2	-0.820835	0.0452746	-	-	-0.666998	0.0249724	-	-	-	-	-	-	-0.815722	0.00220466	-	-
SETMAR	0.850858	0.0317064	-	-	-	-	-	-	-	-	-	-	-	-	-	-
EMX2	-0.881961	0.0200776	-	-	-	-	-	-	-	-	-	-	-0.627928	0.0385807	-	-
SPATA24	0.97169	0.00119081	-	-	-	-	-	-	-	-	-	-	-	-	-	-
GPR27	-0.943265	0.00473699	-	-	-	-	-	-	0.765404	0.00604279	-	-	-	-	-	-
NUDT6	-0.821832	0.0447881	-	-	-	-	-	-	-	-	-	-	-	-	-	-
XKR6	-0.849698	0.0321884	-	-	-	-	-	-	-	-	-	-	-	-	-	-
POLR1C	0.893518	0.016404	-	-	-	-	-	-	-	-	-	-	-	-	-	-
PTCRA	-0.915886	0.0103153	-	-	-	-	-	-	-	-	-	-	-	-	-	-
SERF1A	-0.859253	0.0283206	-	-	-	-	-	-	-	-	-	-	-	-	-	-
SNTB1	-0.82656	0.0425136	-	-	-	-	-	-	-	-	-	-	-	-	-	-
ATOH1	-0.869573	0.0244073	-	-	-	-	-	-	-	-	-	-	-	-	-	-
CLEC12A	-0.834163	0.0389726	-	-	-	-	-	-	-	-	-	-	-	-	-	-
ALG14	0.860955	0.0276563	-	-	-	-	-	-	-	-	-	-	-	-	-	-
SUCLG2	0.894848	0.0160041	-	-	-	-	-	-	-	-	-	-	-	-	-	-
RPL12P13	0.953567	0.00318393	-	-	-	-	-	-	-	-	-	-	-	-	0.736376	0.0372246
ZNF596	0.820378	0.0454986	-	-	-	-	-	-	-	-	-	-	-	-	-	-
CFL1	0.927973	0.00759508	-	-	-	-	-	-	-	-	-	-	-	-	-	-
HPSE2	-0.873519	0.0229845	-	-	-	-	-	-	-	-	-	-	-	-	-	-
ESRRA	0.833968	0.0390615	-	-	-	-	-	-	-	-	-	-	-	-	-	-
MMRN2	-0.850441	0.031879	-	-	-	-	-	-	-	-	-	-	-	-	-	-
OLR1	-0.841591	0.0356528	-	-	-	-	-	-	0.681172	0.0210119	-	-	-	-	-	-
SAA1	0.896901	0.0153962	-	-	-	-	-	-	-	-	-	-	-	-	-	-
PC	-0.840104	0.0363063	-	-	-	-	-	-	-	-	-	-	-	-	-	-
TAS1R1	-0.951007	0.00354173	-	-	-	-	-	-	-	-	-	-	-	-	-	-
AP000769.1	0.928767	0.00743056	-	-	-	-	-	-	-	-	-	-	-	-	-	-
JUP	0.857801	0.0288931	-	-	-	-	-	-	-	-	-	-	-	-	-	-
TDRD12	-0.921066	0.00909986	-	-	-	-	-	-	-	-	-	-	-	-	-	-
RBM4	0.917071	0.0100307	-	-	-	-	-	-	-	-	-	-	-	-	-	-
CCS	-0.933399	0.0065059	-	-	-	-	-	-	-	-	-	-	-	-	-	-
CD34	-0.881225	0.0203234	-	-	-0.645912	0.0318015	-	-	-	-	-	-	-0.804614	0.00282037	-	-
PRPF8	0.884839	0.0191293	-	-	-	-	-	-	-	-	-	-	-	-	-	-
SLC16A11	-0.833447	0.0392996	-	-	-	-	-	-	-	-	-	-	-	-	-	-
TMEM81	-0.843628	0.0347664	-	-	-	-	-	-	-	-	-	-	-	-	-	-
ODAPH	-0.958535	0.00254332	-	-	-	-	-	-	0.681031	0.0210491	-	-	-	-	-	-
NLRP6	-0.857036	0.0291972	-	-	-	-	-	-	-	-	-	-	-	-	-	-
CHST2	-0.821548	0.0449263	-	-	-	-	-	-	-	-	-	-	-	-	-	-
DDIT3	-0.942944	0.00479026	-	-	-	-	-	-	-	-	-	-	-	-	-	-
ANKRD30BP1	-0.820213	0.0455792	-	-	-	-	-	-	-	-	-	-	-	-	-	-
ANKS4B	-0.81532	0.0480109	-	-	-	-	-	-	-	-	-	-	-	-	-	-
UBQLNL	-0.89922	0.0147231	-	-	-	-	-	-	-	-	-	-	-	-	-	-
RMI2	-0.819427	0.0459657	-	-	-	-	-	-	-	-	-	-	-	-	-	-
RUVBL1	0.828247	0.0417154	-	-	-	-	-	-	-	-	-	-	-	-	-	-
DOK7	-0.850906	0.0316866	-	-	-	-	-	-	-	-	-	-	-	-	-	-
LRRN1	-0.819233	0.0460614	-	-	-	-	-	-	-	-	-	-	-	-	-	-
SLC35A4	0.811709	0.0498423	-	-	-	-	-	-	-	-	-	-	-	-	-	-
DIRAS1	0.911707	0.0113492	-	-	-	-	-	-	-	-	-	-	-	-	-	-
DSCAML1	-0.880375	0.0206093	-	-	-	-	-	-	-	-	-	-	-	-	-	-
FZD8	0.823613	0.0439245	-	-	0.674518	0.0228109	-	-	-	-	-	-	-	-	-	-
PGBD5	-0.848293	0.0327768	-	-	-	-	-	-	-	-	-	-	-	-	-	-
KCNJ10	-0.889412	0.0176682	-	-	-	-	-	-	-	-	-	-	-	-	-	-
TSPYL6	-0.820883	0.045251	-	-	-	-	-	-	-	-	-	-	-0.667655	0.024778	-	-
POGLUT3	0.918239	0.00975405	-	-	-	-	-	-	-	-	-	-	-	-	-	-
RPS3AP5	-0.874946	0.0224801	-	-	-	-	-	-	-	-	-	-	-	-	-	-
CSRNP3	-0.830743	0.0405476	-	-	-	-	-	-	-	-	-	-	-	-	-	-
ERFE	0.862636	0.0270072	-	-	-	-	-	-	-	-	-	-	-	-	-	-
RNF186	-0.861495	0.0274469	-	-	-	-	-	-	-	-	-	-	-	-	-	-
FARSA	0.86356	0.026654	-	-	-	-	-	-	-	-	-	-	-	-	-	-
HNRNPCL1	0.824525	0.0434855	-	-	-	-	-	-	-	-	-	-	-	-	-	-
OAZ2	0.818391	0.0464776	-	-	-	-	0.649768	0.0304652	-	-	-	-	-	-	-	-
KCTD4	-0.811775	0.0498086	-	-	-	-	-	-	-	-	-	-	-	-	-	-
TIGD2	0.930359	0.00710603	-	-	-	-	-	-	-	-	-	-	-	-	-	-
WDFY3-AS2	0.870378	0.0241138	-	-	-	-	-	-	-	-	-	-	-	-	0.741468	0.0352564
SLC36A4	0.827526	0.0420558	-	-	-	-	-	-	-	-	-	-	-	-	-	-
MAP3K15	0.832132	0.0399042	-	-	-	-	-	-	-	-	-	-	-	-	-	-
CXCR2	0.826956	0.0423253	-	-	-	-	-	-	-	-	-	-	-	-	0.717572	0.045064
KCTD2	0.829414	0.0411675	-	-	-	-	-	-	-	-	-	-	-	-	-	-
SLC25A42	-0.888126	0.0180736	-	-	-	-	-	-	-	-	-	-	-	-	-	-
F2R	0.962415	0.00209236	-	-	-	-	-	-	-	-	-	-	-	-	-	-
IBA57	0.93379	0.00643053	-	-	-	-	-	-	-	-	-	-	-	-	-	-
FIGN	-0.820258	0.0455573	-	-	-	-	-	-	-	-	-	-	-0.668099	0.0246474	-	-
TEX19	0.906534	0.0126955	-	-	-	-	-	-	-	-	-	-	-	-	-	-
WASH6P	-0.937103	0.00580958	-	-	-	-	-	-	-	-	-	-	-	-	-	-
TBPL2	-0.84206	0.0354476	-	-	-	-	-	-	-	-	-	-	-	-	-	-
MXRA7	0.936779	0.00586891	-	-	-	-	-	-	-	-	-	-	-	-	-	-
NTM	-0.82365	0.0439068	-	-	-	-	-	-	-	-	-	-	-	-	-	-
HOXB4	-0.81532	0.0480109	-	-	-	-	-	-	-	-	-	-	-	-	-	-
C1orf116	0.836676	0.037834	-	-	-	-	-	-	-0.648586	0.0308705	-	-	-	-	-	-
VMO1	-0.936243	0.0059679	-	-	-	-	-	-	-	-	-	-	-	-	-	-
TCEAL7	-0.865031	0.0260957	-	-	-	-	-	-	-	-	-	-	-	-	-	-
FAM43B	-0.875944	0.0221303	-	-	-	-	-	-	-	-	-	-	-	-	-	-
TMEM119	-0.855067	0.0299861	-	-	-	-	-	-	-	-	-	-	-	-	-	-
RUVBL2	0.891642	0.0169759	-	-	-	-	-	-	-	-	-	-	-	-	-	-
AL109615.1	-0.812259	0.0495616	-	-	-	-	-	-	-	-	-	-	-	-	-	-
OR51B4	-0.860103	0.027988	-	-	-	-	-	-	-	-	-	-	-	-	-	-
CCBE1	-0.882987	0.0197369	-	-	-	-	-	-	0.652732	0.0294648	-	-	-	-	-	-
TENT5C	-0.840345	0.0361996	-	-	-	-	-	-	-	-	-	-	-	-	-	-
KLRC4	-0.815041	0.0481509	-	-	-	-	-	-	-	-	-	-	-	-	-	-
MACC1	-0.846488	0.0335402	-	-	-	-	-	-	-	-	-	-	-	-	-	-
ENSG00000183791	0.856976	0.029221	-	-	-	-	-	-	-0.708887	0.0145931	-	-	-0.687398	0.0194226	-	-
ACTG1	0.982046	0.000480627	-	-	-	-	-	-	-	-	-	-	-	-	-	-
PROS1	0.863694	0.0266026	-	-	-	-	-	-	-	-	-	-	-	-	-	-
KCNH7	-0.869573	0.0244073	-	-	-	-	-	-	-	-	-	-	-	-	-	-
FOXD4L4	0.884146	0.0193558	-	-	-	-	-	-	-	-	-	-	-	-	-	-
SUMO3	0.832284	0.039834	-	-	-	-	-	-	-	-	-	-	-	-	-	-
UBOX5	0.85596	0.0296269	-	-	-	-	-	-	-	-	-	-	-	-	-	-
LINC00482	0.913752	0.0108373	-	-	-	-	-	-	-	-	-	-	-	-	-	-
TNFAIP2	0.900648	0.0143158	-	-	-	-	-	-	-	-	-	-	-	-	-	-
NUPR2	-0.876934	0.021786	-	-	-	-	-	-	-	-	-	-	-	-	-	-
FAM131C	0.825287	0.0431206	-	-	-	-	-	-	-	-	-	-	-	-	-	-
LMNTD2	-0.868384	0.024844	-	-	-	-	-	-	-	-	-	-	-	-	-	-
P4HB	0.881848	0.0201151	-	-	-	-	-	-	-	-	-	-	-	-	-	-
NDUFA4L2	-0.822521	0.0444528	-	-	-	-	-	-	0.686346	0.0196848	-	-	-	-	-	-
UBE2L3	0.871929	0.0235528	-	-	-	-	-	-	-	-	-	-	-	-	-	-
ZNF696	0.838706	0.0369254	-	-	-	-	-	-	-	-	-	-	-	-	-	-
ATP6V0C	0.940831	0.00514787	-	-	-	-	-	-	-	-	-	-	-	-	-	-
CALHM1	0.842404	0.0352977	-	-	-	-	-	-	-	-	-	-	-	-	0.745704	0.0336691
GRK1	-0.858602	0.0285765	-	-	-	-	-	-	-	-	-	-	-	-	-	-
ATP4B	-0.818007	0.0466684	-	-	-0.678475	0.0217286	-	-	-	-	-	-	-0.858794	0.000710482	-	-
ZNF284	0.884682	0.0191805	-	-	-	-	-	-	-	-	-	-	-	-	-	-
FCAR	0.821044	0.0451722	-	-	-	-	-	-	-	-	-	-	-	-	-	-
H1-6	-0.887047	0.0184169	-	-	-	-	-	-	-	-	-	-	-	-	-	-
ATP13A5	-0.863417	0.0267082	-	-	-	-	-	-	-	-	-	-	-	-	-	-
MAGEH1	0.950736	0.0035806	-	-	-	-	-	-	-	-	-	-	-	-	-	-
OR52B6	-0.853628	0.0305691	-	-	-	-	-	-	-	-	-	-	-	-	-	-
OR7D2	-0.817149	0.047095	-	-	-	-	-	-	-	-	-	-	-	-	-	-
RAB42	0.813771	0.0487925	-	-	-	-	0.61051	0.0460468	-	-	-	-	-	-	0.760724	0.0283961
PRSS45P	-0.875639	0.0222369	-	-	-	-	-	-	-	-	-	-	-	-	-	-
DAZ1	-0.826616	0.042487	-	-	-	-	-	-	-	-	-	-	-	-	-	-
NHS	-0.919776	0.0093956	-	-	-	-	-	-	-	-	-	-	-	-	-	-
SLC24A5	-0.845864	0.0338058	-	-	-	-	-	-	-	-	-	-	-	-	-	-
UROS	0.836067	0.0381082	-	-	-	-	-	-	-	-	-	-	-	-	-	-
ZNF563	-0.820642	0.0453689	-	-	-	-	-	-	-	-	-	-	-	-	-	-
NOC2L	0.932471	0.00668626	-	-	-	-	-	-	-	-	-	-	-	-	-	-
LITAF	-0.813303	0.0490297	-	-	-	-	-	-	-	-	-	-	-	-	-	-
SUPT5H	0.818957	0.0461979	-	-	-	-	-	-	-	-	-	-	-	-	-	-
PPIA	0.832977	0.0395155	-	-	-	-	-	-	-0.611305	0.0456859	-	-	-	-	-	-
CPNE4	-0.957218	0.00270633	-	-	-	-	-	-	-	-	-	-	-	-	-	-
SPANXD	-0.863998	0.026487	-	-	-	-	-	-	-	-	-	-	-	-	-	-
XRCC6	0.884194	0.0193399	-	-	-	-	-	-	-	-	-	-	-	-	-	-
IPO4	0.859235	0.0283275	-	-	-	-	-	-	-	-	-	-	-	-	-	-
TCEAL3	0.927467	0.00770084	-	-	-	-	-	-	-	-	-	-	-	-	-	-
ZNF502	-0.843829	0.0346796	-	-	-	-	-	-	-	-	-	-	-	-	-	-
CRACDL	-0.928366	0.00751342	-	-	-	-	-	-	-	-	-	-	-	-	-	-
FUT11	-0.832462	0.0397521	-	-	-	-	-	-	-	-	-	-	-	-	-	-
ABCB8	0.955422	0.00293649	-	-	-	-	-	-	-	-	-	-	-	-	-	-
GSTK1	0.826237	0.0426673	-	-	-	-	-	-	-	-	-	-	-	-	-	-
STMN3	0.862722	0.0269744	-	-	-	-	-	-	-	-	-	-	-	-	-	-
IRF1-AS1	0.877152	0.0217104	-	-	-	-	-	-	-	-	-	-	-	-	-	-
RPS17P2	-0.869393	0.0244735	-	-	-	-	-	-	-	-	-	-	-	-	-	-
ZNF311	0.814836	0.0482544	-	-	-	-	-	-	-	-	-	-	-	-	-	-
ZXDA	0.856251	0.0295105	-	-	-	-	-	-	-	-	-	-	-	-	-	-
CSF2RA	-0.952546	0.00332446	-	-	-	-	-	-	0.863411	0.000616053	-	-	-	-	-	-
NTRK1	0.825748	0.0429002	-	-	-	-	-	-	-	-	-	-	-	-	-	-
NRARP	0.832948	0.0395284	-	-	-	-	-	-	-0.823425	0.00184089	-	-	-	-	-	-
SH3BGRL2	-0.869913	0.0242833	-	-	-	-	-	-	-	-	-	-	-	-	-	-
UNC13B	-0.812724	0.0493243	-	-	-	-	-	-	-	-	-	-	-	-	-	-
STKLD1	-0.818425	0.0464612	-	-	-	-	-	-	0.812497	0.00237188	-	-	-	-	-	-
RN7SKP9	-0.942184	0.00491742	-	-	-	-	-	-	-	-	-	-	-	-	-	-
LINC00862	-0.882261	0.0199777	-	-	-	-	-	-	0.668367	0.0245685	-	-	-	-	-	-
LIPN	-0.86926	0.0245219	-	-	-	-	-	-	-	-	-	-	-	-	-	-
AL158151.1	-0.878199	0.0213498	-	-	-	-	-	-	-	-	-	-	-	-	-	-
PSMB8	0.854295	0.0302981	-	-	-	-	-	-	-	-	-	-	-	-	-	-
AGPAT1	0.836184	0.0380556	-	-	-	-	-	-	-	-	-	-	-	-	-	-
VARS1	0.958233	0.00258025	-	-	-	-	-	-	-	-	-	-	-	-	-	-
PRAMEF7	-0.879015	0.0210706	-	-	-	-	-	-	-	-	-	-	-	-	-	-
PSORS1C3	-0.87366	0.0229342	-	-	-	-	-	-	-	-	-	-	-	-	-	-
ABCF1	0.823299	0.0440764	-	-	-	-	0.662998	0.0261795	-	-	-	-	-	-	-	-
TRIM15	-0.811693	0.0498508	-	-	-0.641706	0.0333058	-	-	-	-	-	-	-0.737416	0.00960141	-	-
AKT1S1	0.814424	0.0484622	-	-	-	-	-	-	-	-	-	-	-	-	-	-
AL590399.1	0.870623	0.0240249	-	-	-	-	-	-	-	-	-	-	-	-	-	-
DCTN1	0.825047	0.0432352	-	-	0.673815	0.023007	-	-	-	-	-	-	-	-	-	-
TRIM13	0.893232	0.0164905	-	-	-	-	-	-	-0.624219	0.0400943	-	-	-	-	-	-
AARD	-0.889439	0.0176598	-	-	-	-	-	-	-	-	-	-	-0.703891	0.0156287	-	-
LINC02397	-0.869573	0.0244073	-	-	-	-	-	-	-	-	-	-	-	-	-	-
COX17P1	0.894481	0.016114	-	-	-	-	-	-	-	-	-	-	-	-	-	-
CHKB-DT	0.819853	0.0457564	-	-	-	-	-	-	-	-	-	-	-	-	-	-
CYP2D7	-0.817348	0.0469957	-	-	-	-	-	-	0.655366	0.0285959	-	-	-	-	-	-
DEFA1	-0.881621	0.0201908	-	-	-	-	-	-	-	-	-	-	-	-	-	-
LNP1	0.8575	0.0290127	-	-	-	-	-	-	-	-	-	-	-	-	-	-
AC109583.1	-0.851728	0.0313471	-	-	-	-	-	-	-	-	-	-	-	-	-	-
SNORA57	-0.867119	0.0253129	-	-	-	-	-	-	-	-	-	-	-	-	-	-
RNVU1-30	0.846055	0.0337245	-	-	-	-	-	-	-	-	-	-	-	-	-	-
SNORD15A	-0.863064	0.0268433	-	-	-	-	-	-	-	-	-	-	-	-	-	-
IGLV11-55	-0.846023	0.0337381	-	-	-	-	-	-	-	-	-	-	-	-	-	-
IGLV1-40	-0.857847	0.0288751	-	-	-	-	-	-	-	-	-	-	-	-	-	-
IGLV2-14	-0.812378	0.0495009	-	-	-	-	-	-	-	-	-	-	-	-	-	-
IGLV4-3	-0.943261	0.00473767	-	-	-	-	-	-	-	-	-	-	-	-	-	-
IGLC3	-0.934294	0.00633411	-	-	-	-	-	-	-	-	-	-	-	-	-	-
IGLC7	-0.835482	0.0383727	-	-	-	-	-	-	-	-	-	-	-	-	-	-
IGHV1-69	-0.861805	0.0273272	-	-	-	-	-	-	-	-	-	-	-	-	-	-
SNORD91A	0.825644	0.04295	-	-	-	-	-	-	-	-	-	-	-	-	-	-
CTAGE1	-0.914171	0.0107338	-	-	-	-	-	-	-	-	-	-	-	-	-	-
ELK2AP	-0.857125	0.0291615	-	-	-	-	-	-	-	-	-	-	-	-	-	-
SUPT4H1	0.976629	0.000812929	-	-	-	-	-	-	-	-	-	-	-	-	-	-
MXD3	-0.892618	0.0166772	-	-	-	-	-	-	-	-	-	-	-	-	-	-
GAPDHP44	-0.826809	0.0423951	-	-	-	-	-	-	-	-	-	-	-	-	-	-
AC008677.1	-0.830669	0.0405817	-	-	-	-	-	-	-	-	-	-	-	-	-	-
YBX2P1	-0.838563	0.0369891	-	-	-	-	-	-	-	-	-	-	-	-	-	-
PPIAP16	-0.919106	0.00955107	-	-	-	-	-	-	-	-	-	-	-	-	-	-
UCA1	0.919617	0.0094324	-	-	-	-	-	-	-	-	-	-	-	-	-	-
FBXO16	-0.877318	0.0216531	-	-	-	-	-	-	-	-	-	-	-	-	-	-
CYP4F30P	-0.831904	0.0400094	-	-	-	-	-	-	-	-	-	-	-	-	-	-
MBLAC1	0.8225	0.0444631	-	-	-	-	-	-	-	-	-	-	-	-	-	-
RPS3AP36	-0.815952	0.0476931	-	-	-	-	-	-	-	-	-	-	-	-	-	-
RPS19P1	0.876707	0.0218647	-	-	-	-	-	-	-	-	-	-	-	-	-	-
CAPN14	0.846009	0.033744	-	-	-	-	-	-	-0.668736	0.0244605	-	-	-	-	-	-
AC104472.1	-0.929827	0.00721365	-	-	-	-	-	-	-	-	-	-	-	-	-	-
AKAP17BP	-0.909316	0.0119624	-	-	-	-	-	-	-	-	-	-	-	-	-	-
CCNB2P1	-0.927353	0.00772476	-	-	-	-	-	-	-	-	-	-	-	-	-	-
ACSM4	-0.81356	0.0488996	-	-	-	-	-	-	-	-	-	-	-	-	-	-
PRDX2P1	-0.865698	0.0258443	-	-	-0.679336	0.0214978	-	-	-	-	-	-	-0.710817	0.0142068	-	-
AL731733.1	-0.814527	0.04841	-	-	-	-	-	-	-	-	-	-	-	-	-	-
RSC1A1	0.821571	0.0449152	-	-	-	-	-	-	-	-	-	-	-	-	-	-
CFL1P6	-0.870532	0.024058	-	-	-	-	-	-	-	-	-	-	-	-	-	-
AL078604.1	-0.827645	0.0419993	-	-	-	-	-	-	-	-	-	-	-	-	-	-
TUBB2BP1	-0.882308	0.019962	-	-	-	-	-	-	-	-	-	-	-	-	-	-
AL021407.1	-0.930535	0.00707056	-	-	-	-	-	-	-	-	-	-	-	-	-	-
AL356057.1	-0.845524	0.0339512	-	-	-0.611285	0.0456951	-	-	-	-	-	-	-0.708976	0.0145753	-	-
CKLF	0.960636	0.00229376	-	-	-	-	-	-	-	-	-	-	-	-	-	-
HNRNPA1P1	0.821954	0.0447284	-	-	-	-	-	-	-	-	-	-	-	-	-	-
H2AZP3	0.945783	0.00432949	-	-	-	-	-	-	-	-	-	-	-	-	-	-
TAFA5	-0.819857	0.0457542	-	-	-	-	-	-	-	-	-	-	-	-	-	-
AL355802.1	0.86631	0.0256148	-	-	-	-	-	-	-	-	-	-	-	-	-	-
TAS2R40	-0.873812	0.0228805	-	-	-	-	-	-	-	-	-	-	-	-	-	-
EXOC3-AS1	0.92181	0.00893144	-	-	-	-	-	-	-	-	-	-	-	-	-	-
AC005481.1	-0.818514	0.046417	-	-	-	-	-	-	-	-	-	-	-	-	-	-
RN7SKP273	-0.864191	0.0264139	-	-	-	-	-	-	-	-	-	-	-	-	-	-
RAD17P2	-0.840882	0.0359636	-	-	-	-	-	-	-	-	-	-	-	-	-	-
LGALS8-AS1	0.822332	0.0445448	-	-	-	-	-	-	-	-	-	-	-	-	0.774931	0.0239079
AC004870.2	-0.83117	0.0403492	-	-	-	-	-	-	-	-	-	-	-	-	-	-
ASS1P2	-0.84043	0.0361622	-	-	-	-	-	-	-	-	-	-	-	-	-	-
MIR181A2HG	-0.989536	0.000163657	-	-	-	-	-	-	-	-	-	-	-	-	-	-
UBE2FP1	-0.872845	0.0232245	-	-	-	-	-	-	-	-	-	-	-	-	-	-
PRR29	0.902227	0.013872	-	-	-	-	-	-	-	-	-	-	-	-	-	-
DUX4L9	-0.835096	0.0385477	-	-	-	-	-	-	-	-	-	-	-	-	-	-
LINC01398	-0.862542	0.0270436	-	-	-	-	-	-	0.639143	0.0342463	-	-	-	-	-	-
ARL14EPP1	-0.862628	0.0270102	-	-	-	-	-	-	-	-	-	-	-	-	-	-
TIMM8BP2	0.931148	0.0069477	-	-	-	-	-	-	-	-	-	-	-	-	-	-
AL445250.1	-0.827586	0.042027	-	-	-	-	-	-	-	-	-	-	-	-	-	-
AL162457.2	-0.82395	0.0437624	-	-	-	-	-	-	-	-	-	-	-	-	-	-
PVALEF	0.818814	0.0462687	-	-	-	-	0.603944	0.0491026	-	-	-	-	-	-	-	-
AP000350.2	-0.934811	0.00623593	-	-	-	-	-	-	-	-	-	-	-	-	-	-
RPL21P3	-0.866835	0.0254188	-	-	-	-	-	-	0.688276	0.0192055	-	-	-	-	-	-
BX119917.1	-0.880191	0.0206713	-	-	-	-	-	-	-	-	-	-	-	-	-	-
AL354707.1	-0.901752	0.0140047	-	-	-	-	-	-	-	-	-	-	-	-	-	-
LINC02476	-0.869573	0.0244073	-	-	-	-	-	-	-	-	-	-	-	-	-	-
MTND2P28	-0.951425	0.00348201	-	-	-	-	-	-	-	-	-	-	-	-	-	-
PACRG-AS3	-0.859628	0.0281736	-	-	-	-	-	-	-	-	-	-	-	-	-	-
SLC26A6	-0.883749	0.019486	-	-	-	-	-	-	0.714712	0.0134493	-	-	-	-	-	-
UBXN7-AS1	-0.883632	0.0195242	-	-	-	-	-	-	-	-	-	-	-	-	-	-
AL355490.1	0.960833	0.00227104	-	-	0.624604	0.0399356	-	-	-	-	-	-	-	-	-	-
AL355852.1	-0.818692	0.0463289	-	-	-0.683322	0.020453	-	-	-	-	-	-	-0.779922	0.00463709	-	-
UQCRFS1P1	0.885191	0.019015	-	-	-	-	-	-	-	-	-	-	-	-	-	-
PPIAP66	0.818653	0.046348	-	-	-	-	-	-	-0.75339	0.0074241	-	-	-	-	-	-
RPS27AP3	-0.819662	0.0458502	-	-	-	-	-	-	-	-	-	-	-	-	-	-
RPLP0P1	-0.925757	0.00806332	-	-	-	-	-	-	-	-	-	-	-	-	-	-
BX322234.1	-0.83156	0.0401686	-	-	-	-	-	-	-	-	-	-	-	-	-	-
RPS7P10	-0.844392	0.0344368	-	-	-	-	-	-	-	-	-	-	-	-	-	-
GAPDHP73	0.818653	0.046348	-	-	-	-	-	-	-	-	-	-	-	-	-	-
AC007365.1	0.85206	0.0312104	-	-	-	-	-	-	-	-	-	-	-	-	0.883078	0.0036538
HIKESHIP1	-0.879444	0.0209245	-	-	-	-	-	-	-	-	-	-	-	-	-	-
TLK1P1	0.885817	0.0188123	-	-	-	-	-	-	-	-	-	-	-	-	-	-
AL731577.1	-0.921889	0.00891364	-	-	-	-	-	-	0.757487	0.00692955	-	-	-	-	-	-
ALG1L5P	-0.862064	0.0272273	-	-	-	-	-	-	-	-	-	-	-	-	-	-
AC078883.2	-0.894267	0.0161783	-	-	-	-	-	-	-	-	-	-	-	-	-	-
AL035410.1	-0.818568	0.04639	-	-	-	-	-	-	-	-	-	-	-	-	-	-
L29074.1	-0.879363	0.020952	-	-	-	-	-	-	-	-	-	-	-	-	-	-
AL023581.2	-0.853699	0.0305402	-	-	-	-	-	-	-	-	-	-	-	-	-	-
LINC00866	-0.870482	0.024076	-	-	-	-	-	-	-	-	-	-	-	-	-	-
FGF7P6	0.881969	0.0200749	-	-	-	-	-	-	-	-	-	-	-	-	-	-
PHBP11	0.815063	0.0481399	-	-	-	-	-	-	-	-	-	-	-	-	-	-
RPL23AP74	-0.82907	0.0413287	-	-	-	-	-	-	-	-	-	-	-	-	-	-
MTND6P18	-0.880664	0.020512	-	-	-	-	-	-	-	-	-	-	-	-	-	-
AC239809.3	-0.854538	0.0301997	-	-	-	-	-	-	-	-	-	-	-	-	-	-
RPL21P90	-0.879366	0.020951	-	-	-	-	-	-	-	-	-	-	-	-	-	-
AL359265.1	-0.877416	0.0216193	-	-	-	-	-	-	0.679155	0.0215461	-	-	-	-	-	-
SUCLA2-AS1	-0.885471	0.0189244	-	-	-	-	-	-	-	-	-	-	-	-	-	-
AC012368.2	-0.880178	0.0206757	-	-	-	-	-	-	-	-	-	-	-	-	-	-
AC093433.1	-0.866596	0.025508	-	-	-	-	-	-	-	-	-	-	-	-	-	-
AC004830.2	-0.868562	0.0247785	-	-	-	-	-	-	-	-	-	-	-	-	-	-
HCG11	0.837238	0.0375815	-	-	-	-	-	-	-	-	-	-	-	-	0.814072	0.0139111
ENSG00000228439	-0.877352	0.0216414	-	-	-	-	-	-	-	-	-	-	-	-	-	-
AL445307.1	-0.851075	0.0316166	-	-	-	-	-	-	-	-	-	-	-	-	-	-
AL645998.1	-0.914068	0.0107593	-	-	-	-	-	-	-	-	-	-	-	-	-	-
AL627308.1	-0.820249	0.0455615	-	-	-	-	-	-	-	-	-	-	-	-	-	-
MTND1P9	-0.861207	0.0275584	-	-	-	-	-	-	-	-	-	-	-	-	-	-
AL450992.1	-0.86926	0.0245219	-	-	-	-	-	-	-	-	-	-	-	-	-	-
ZFAND2A-DT	0.831487	0.0402024	-	-	-	-	-	-	-	-	-	-	-	-	-	-
DUTP1	-0.846444	0.0335589	-	-	-	-	-	-	-	-	-	-	-	-	-	-
AL449283.1	-0.857504	0.0290109	-	-	-	-	-	-	-	-	-	-	-	-	-	-
TTTY10	-0.824075	0.043702	-	-	-	-	-	-	-	-	-	-	-	-	-	-
HMGN1P37	0.831482	0.0402045	-	-	-	-	-	-	-	-	-	-	-	-	-	-
PNPT1P1	-0.856827	0.0292803	-	-	-	-	-	-	-	-	-	-	-	-	-	-
MYCBP2-AS2	-0.818568	0.04639	-	-	-	-	-	-	-	-	-	-	-	-	-	-
AL136097.1	-0.936212	0.00597358	-	-	-	-	-	-	-	-	-	-	-	-	-	-
KARS1P1	-0.962875	0.0020418	-	-	-	-	-	-	-	-	-	-	-	-	-	-
AL354868.1	-0.870532	0.024058	-	-	-	-	-	-	-	-	-	-	-	-	-	-
RPS21P1	-0.876977	0.0217709	-	-	-	-	-	-	0.644623	0.0322573	-	-	-	-	-	-
AL157373.2	-0.92111	0.00908989	-	-	-	-	-	-	0.622531	0.0407969	-	-	-	-	-	-
LINC01036	0.8431	0.0349953	-	-	-	-	-	-	-	-	-	-	-	-	0.745927	0.0335866
RPL7P4	-0.884019	0.0193974	-	-	-	-	-	-	-	-	-	-	-	-	-	-
PSMG3-AS1	0.837586	0.0374255	-	-	-	-	-	-	-	-	-	-	-	-	-	-
CCT5P2	0.845663	0.0338918	-	-	-	-	-	-	-	-	-	-	-	-	-	-
AC092171.2	0.817933	0.0467051	-	-	-	-	-	-	-	-	-	-	-	-	-	-
MTCO1P53	-0.886886	0.0184684	-	-	-	-	-	-	-	-	-	-	-	-	-	-
AL079301.1	-0.820835	0.0452746	-	-	-	-	-	-	-	-	-	-	-	-	-	-
AL391256.1	0.828804	0.0414536	-	-	-	-	-	-	-	-	-	-	-	-	-	-
SPATA20P1	-0.886999	0.0184325	-	-	-	-	-	-	-	-	-	-	-	-	-	-
AL020997.1	-0.833847	0.0391167	-	-	-	-	-	-	-	-	-	-	-	-	-	-
LINC00689	0.828861	0.0414265	-	-	-	-	-	-	-	-	0.707912	0.0219844	-	-	0.874661	0.00447154
AC105450.1	-0.867977	0.0249946	-	-	-0.629609	0.0379081	-	-	-	-	-	-	-0.727161	0.0112236	-	-
CLEC12A-AS1	-0.825594	0.0429736	-	-	-	-	-	-	-	-	-	-	-	-	-	-
MTND5P15	-0.83249	0.0397391	-	-	-	-	-	-	-	-	-	-	-	-	-	-
DARS-AS1	-0.934935	0.00621252	-	-	-	-	-	-	-	-	-	-	-	-	-	-
HS1BP3-IT1	-0.885171	0.0190216	-	-	-	-	-	-	-	-	-	-	-	-	-	-
AF131215.1	-0.879209	0.0210044	-	-	-	-	-	-	-	-	-	-	-	-	-	-
SLC4A1APP1	-0.88161	0.0201944	-	-	-	-	-	-	-	-	-	-	-	-	-	-
LINC01063	0.825576	0.0429821	-	-	-	-	-	-	-	-	-	-	-	-	-	-
LINC00865	0.84397	0.0346186	-	-	-	-	-	-	-	-	-	-	-	-	0.84812	0.00779139
ENSG00000232243	-0.834736	0.0387116	-	-	-	-	-	-	-	-	-	-	-	-	-	-
RPL27P5	-0.934518	0.00629147	-	-	-	-	-	-	-	-	-	-	-	-	-	-
AC074366.1	-0.876439	0.0219576	-	-	-	-	-	-	-	-	-	-	-	-	-	-
KIZ-AS1	-0.818692	0.0463289	-	-	-0.824789	0.00178148	-	-	-	-	-	-	-0.684413	0.0201735	-	-
FTH1P25	-0.927752	0.00764111	-	-	-	-	-	-	-	-	-	-	-	-	-	-
LMLN-AS1	-0.85011	0.0320166	-	-	-	-	-	-	-	-	-	-	-	-	-	-
AL353596.1	0.846846	0.0333878	-	-	-	-	-	-	-	-	-	-	-	-	-	-
VPS13A-AS1	-0.832332	0.0398119	-	-	-	-	-	-	-	-	-	-	-	-	-	-
HOXB-AS3	0.838348	0.037085	-	-	-	-	-	-	-	-	-	-	-	-	-	-
AL512604.2	0.894525	0.0161007	-	-	-	-	-	-	-	-	-	-	-	-	-	-
AC233728.1	0.825357	0.0430868	-	-	-	-	-	-	-	-	-	-	-	-	-	-
AC007743.1	-0.853252	0.0307226	-	-	-0.647412	0.0312768	-	-	-	-	-	-	-0.751051	0.00771767	-	-
RPL21P134	-0.879314	0.0209689	-	-	-	-	-	-	-	-	-	-	-	-	-	-
PFN1P1	0.85227	0.031124	-	-	-	-	-	-	-	-	-	-	-	-	-	-
AC018878.1	-0.815296	0.0480225	-	-	-	-	-	-	-	-	-	-	-	-	-	-
AL031280.1	-0.840793	0.0360025	-	-	-	-	-	-	-	-	-	-	-	-	-	-
AL353689.2	-0.880275	0.0206429	-	-	-	-	-	-	-	-	-	-	-	-	-	-
AP000695.2	-0.875245	0.0223748	-	-	-	-	-	-	-	-	-	-	-	-	-	-
RPL10P9	-0.818892	0.0462301	-	-	-	-	-	-	-	-	-	-	-	-	-	-
AC092017.1	-0.814091	0.0486303	-	-	-	-	-	-	-	-	-	-	-	-	-	-
R-SEH1-AS1	0.86923	0.024533	-	-	-	-	-	-	-	-	-	-	-	-	-	-
LINC01191	-0.878741	0.0211641	-	-	-	-	-	-	-	-	-	-	-	-	-	-
AC244394.3	-0.81234	0.04952	-	-	-	-	-	-	0.6128	0.0450127	-	-	-	-	-	-
DEPDC1-AS1	-0.902666	0.0137498	-	-	-	-	-	-	0.907609	0.000113312	-	-	-	-	-	-
AP000550.2	-0.934695	0.00625787	-	-	-	-	-	-	-	-	-	-	-	-	-	-
RPSAP9	-0.988605	0.000194013	-	-	-	-	-	-	0.770056	0.00556231	-	-	-	-	-	-
EPCAM-DT	-0.830263	0.0407709	-	-	-	-	-	-	-	-	-	-	-	-	-	-
SVIL2P	0.814516	0.0484159	-	-	-	-	-	-	-	-	-	-	-	-	-	-
H2AC5P	-0.813239	0.0490622	-	-	-	-	-	-	-	-	-	-	-	-	-	-
RPL23AP42	-0.860581	0.0278016	-	-	-	-	-	-	-	-	-	-	-	-	-	-
AL022329.1	0.818653	0.046348	-	-	-	-	-	-	-0.645879	0.031813	-	-	-	-	-	-
AL139128.1	-0.820549	0.0454148	-	-	-	-	-	-	-	-	-	-	-	-	-	-
AC073842.1	-0.933856	0.00641786	-	-	-	-	-	-	-	-	-	-	-	-	-	-
D-JC17P1	0.821954	0.0447284	-	-	-	-	-	-	-0.703768	0.0156549	-	-	-	-	-	-
Z82188.2	-0.878468	0.0212574	-	-	-	-	-	-	-	-	-	-	-	-	-	-
RPL5P28	-0.87822	0.0213425	-	-	-	-	-	-	-	-	-	-	-	-	-	-
LINC00957	-0.909214	0.011989	-	-	-	-	-	-	0.737853	0.00953642	-	-	-	-	-	-
RPSAP76	-0.834208	0.038952	-	-	-	-	-	-	-	-	-	-	-	-	-	-
LINC01278	0.882854	0.019781	-	-	-	-	-	-	-	-	-	-	-	-	-	-
AC098934.1	-0.81665	0.0473439	-	-	-	-	-	-	-	-	-	-	-	-	-	-
EIF4A1P7	0.862827	0.026934	-	-	-	-	-	-	-	-	-	-	-	-	-	-
AGAP1-IT1	-0.814459	0.0484445	-	-	-	-	-	-	-	-	-	-	-	-	-	-
LINC00533	-0.868404	0.0248367	-	-	-	-	-	-	-	-	-	-	-	-	-	-
SNRPFP4	-0.848419	0.0327239	-	-	-	-	-	-	-	-	-	-	-	-	-	-
PRELID1P3	-0.863998	0.026487	-	-	-	-	-	-	-	-	-	-	-	-	-	-
AC017099.1	-0.815009	0.0481672	-	-	-	-	-	-	-	-	-	-	-	-	-	-
AC007405.2	-0.853645	0.0305623	-	-	-	-	-	-	0.654108	0.0290086	-	-	-	-	-	-
RPL7AP53	0.813878	0.0487386	-	-	0.616662	0.043305	-	-	-	-	-	-	-	-	-	-
AC091132.2	-0.868641	0.0247494	-	-	-	-	-	-	-	-	-	-	-	-	-	-
AC119744.1	-0.840305	0.0362175	-	-	-	-	-	-	-	-	-	-	-	-	-	-
DIAPH2-AS1	-0.816877	0.0472307	-	-	-0.656504	0.028226	-	-	-	-	-	-	-0.762612	0.00634534	-	-
AC004865.1	-0.851728	0.0313471	-	-	-	-	-	-	-	-	-	-	-	-	-	-
EEF1E1P1	0.827369	0.0421301	-	-	-	-	-	-	-	-	-	-	-	-	-	-
POU5F1P5	-0.863998	0.026487	-	-	-	-	-	-	-	-	-	-	-	-	-	-
VLDLR-AS1	-0.822663	0.044384	-	-	-	-	-	-	-	-	-	-	-	-	-	-
AC012513.2	-0.846208	0.0336591	-	-	-	-	-	-	-	-	-	-	-	-	-	-
S100A11P2	-0.865363	0.0259703	-	-	-	-	-	-	-	-	-	-	-	-	-	-
LINC02540	-0.859042	0.0284033	-	-	-	-	-	-	-	-	-	-	-	-	-	-
AL356000.1	0.818537	0.0464056	-	-	-	-	-	-	-	-	-	-	-	-	-	-
LINC01554	-0.887463	0.0182844	-	-	-	-	-	-	-	-	-	-	-	-	-	-
RPL34P1	-0.901857	0.0139753	-	-	-	-	-	-	-	-	-	-	-	-	-	-
ZNF295-AS1	-0.821668	0.044868	-	-	-	-	-	-	-	-	-	-	-	-	-	-
AC093158.1	-0.871384	0.0237493	-	-	-0.669477	0.0242445	-	-	-	-	-	-	-0.82457	0.0017909	-	-
AL365295.1	-0.864988	0.0261117	-	-	-	-	-	-	-	-	-	-	-	-	-	-
BX293535.1	0.844763	0.0342773	-	-	-	-	-	-	-	-	-	-	-	-	-	-
AL355306.2	-0.871329	0.0237692	-	-	-	-	-	-	-	-	-	-	-	-	-	-
TTLL11-IT1	-0.881553	0.0202137	-	-	-	-	-	-	-	-	-	-	-	-	-	-
LINC01888	-0.856082	0.0295782	-	-	-	-	-	-	-	-	-	-	-	-	-	-
MTCO3P11	-0.84625	0.0336413	-	-	-0.608304	0.0470581	-	-	-	-	-	-	-0.70325	0.0157653	-	-
LINC02631	-0.877004	0.0217618	-	-	-	-	-	-	-	-	-	-	-	-	-	-
ADAMTSL4-AS2	-0.87822	0.0213425	-	-	-	-	-	-	-	-	-	-	-	-	-	-
ZEB2-AS1	-0.902431	0.0138151	-	-	-	-	-	-	-	-	-	-	-	-	-	-
AC006195.1	-0.91111	0.011501	-	-	-	-	-	-	-	-	-	-	-0.686069	0.0197544	-	-
UBE2V2P3	-0.842293	0.0353459	-	-	-	-	-	-	-	-	-	-	-	-	-	-
MKRN4P	-0.823561	0.0439498	-	-	-	-	-	-	-	-	-	-	-	-	-	-
AL512288.2	-0.898166	0.0150273	-	-	-	-	-	-	0.795235	0.0034327	-	-	-	-	-	-
AL139142.1	-0.880322	0.0206273	-	-	-	-	-	-	-	-	-	-	-	-	-	-
ADSL	0.93018	0.00714201	-	-	-	-	-	-	-	-	-	-	-	-	-	-
AC069431.1	-0.862624	0.0270119	-	-	-	-	-	-	-	-	-	-	-	-	-	-
CPHL1P	-0.824238	0.0436234	-	-	-	-	-	-	-	-	-	-	-	-	-	-
RPS12P28	-0.933124	0.00655912	-	-	-	-	-	-	-	-	-	-	-	-	-	-
RPL7P15	-0.863998	0.026487	-	-	-	-	-	-	-	-	-	-	-	-	-	-
AP001024.1	-0.851966	0.031249	-	-	-	-	-	-	-	-	-	-	-	-	-	-
C1QTNF9	-0.881961	0.0200776	-	-	-	-	-	-	-	-	-	-	-	-	-	-
RPL36AP21	0.844323	0.0344666	-	-	-	-	-	-	-	-	-	-	-	-	-	-
RPL21P4	-0.854464	0.03023	-	-	-	-	-	-	-	-	-	-	-	-	-	-
RN7SL521P	-0.829057	0.0413346	-	-	0.652011	0.0297062	-	-	0.6121	0.0453271	-	-	0.608397	0.0470156	-	-
RPL5P1	-0.823341	0.0440559	-	-	-	-	-	-	-	-	-	-	-	-	-	-
AC104763.1	-0.879782	0.0208099	-	-	-	-	-	-	-	-	-	-	-	-	-	-
CSP2	-0.846358	0.0335954	-	-	-	-	-	-	-	-	-	-	-	-	-	-
PSMC1P1	0.908598	0.0121497	-	-	-	-	-	-	-	-	-	-	-	-	-	-
AC141424.1	-0.885079	0.0190515	-	-	-	-	-	-	-	-	-	-	-	-	-	-
AC099542.1	-0.837975	0.0372513	-	-	-	-	-	-	-	-	-	-	-	-	-	-
AC018450.1	-0.840662	0.0360604	-	-	-	-	-	-	-	-	-	-	-	-	-	-
HNRNPA1P24	-0.878545	0.021231	-	-	-	-	-	-	-	-	-	-	-	-	-	-
AC093789.1	0.819791	0.0457869	-	-	0.66662	0.0250847	-	-	-	-	-	-	-	-	-	-
RN7SL745P	-0.871934	0.0235511	-	-	-	-	-	-	-	-	-	-	-	-	-	-
MRPL42P4	-0.824219	0.0436329	-	-	-	-	-	-	-	-	-	-	-	-	-	-
RPL35AP13	-0.8369	0.037733	-	-	-	-	-	-	-	-	-	-	-	-	-	-
AC012170.1	-0.825565	0.0429876	-	-	-	-	-	-	0.731921	0.0104478	-	-	-	-	-	-
RPS10P28	0.889225	0.0177271	-	-	-	-	-	-	-	-	-	-	-	-	-	-
AC006252.1	-0.931522	0.00687327	-	-	-	-	-	-	0.640066	0.0339053	-	-	-	-	-	-
AC011005.4	0.835436	0.0383937	-	-	-	-	-	-	-0.707622	0.0148507	-	-	-	-	-	-
AGAP13P	-0.878658	0.0211924	-	-	-	-	-	-	-	-	-	-	-	-	-	-
AC090543.2	-0.84607	0.033718	-	-	-	-	-	-	-	-	-	-	-	-	-	-
IGKV1-5	-0.857882	0.0288609	-	-	-	-	-	-	-	-	-	-	-	-	-	-
D-JB6P7	-0.907872	0.0123405	-	-	-	-	-	-	-	-	-	-	-	-	-	-
RPLP0P2	-0.899551	0.0146281	-	-	-	-	-	-	-	-	-	-	-	-	-	-
RN7SL402P	-0.857907	0.0288514	-	-	-	-	-	-	-	-	-	-	-	-	-	-
TMEM225B	-0.850164	0.0319944	-	-	-	-	-	-	-	-	-	-	-	-	-	-
IFITM10	0.85845	0.0286363	-	-	-	-	-	-	-	-	-	-	-	-	-	-
RPS2P45	-0.910752	0.0115923	-	-	-	-	-	-	-	-	-	-	-	-	-	-
AL137058.1	-0.852048	0.0312155	-	-	-	-	-	-	-	-	-	-	-	-	-	-
AC025518.1	-0.83249	0.0397391	-	-	-	-	-	-	-	-	-	-	-	-	-	-
AC022493.1	-0.86595	0.0257498	-	-	-	-	-	-	-	-	-	-	-0.655628	0.0285103	-	-
AC020658.1	-0.867645	0.0251174	-	-	-	-	-	-	-	-	-	-	-	-	-	-
KLRK1-AS1	-0.880298	0.0206353	-	-	-	-	-	-	-	-	-	-	-	-	-	-
AC107959.2	0.843904	0.0346472	-	-	-	-	-	-	-	-	-	-	-	-	-	-
TRIM39-RPP21	-0.827161	0.0422283	-	-	-	-	-	-	-	-	-	-	-	-	-	-
SUMO2P17	0.832713	0.0396365	-	-	0.669017	0.0243785	-	-	-	-	-	-	-	-	-	-
BNIP3P41	-0.90064	0.0143182	-	-	-	-	-	-	-	-	-	-	-	-	-	-
LINC00504	-0.942986	0.00478329	-	-	-	-	-	-	0.656976	0.0280735	-	-	-	-	-	-
PRR5-ARHGAP8	-0.855959	0.0296274	-	-	-	-	-	-	-	-	-	-	-	-	-	-
AC139718.1	0.826764	0.0424164	-	-	-	-	-	-	-	-	-	-	-	-	-	-
AC092612.1	-0.86895	0.0246359	-	-	-	-	-	-	-	-	-	-	-	-	-	-
GDNF-AS1	-0.944144	0.0045927	-	-	-	-	-	-	-	-	-	-	-	-	-	-
AC023162.1	-0.879366	0.020951	-	-	-	-	-	-	-	-	-	-	-	-	-	-
PMPCAP1	0.818653	0.046348	-	-	-	-	-	-	-	-	-	-	-	-	-	-
AC027801.2	-0.886924	0.0184562	-	-	-	-	-	-	-	-	-	-	-	-	-	-
AC091965.1	0.868641	0.0247495	-	-	-	-	-	-	-	-	-	-	-	-	-	-
AC027801.3	0.852756	0.0309252	-	-	-	-	-	-	-0.651124	0.0300047	-	-	-	-	-	-
AC020900.1	0.8348	0.0386823	-	-	0.657288	0.0279732	-	-	-	-	-	-	-	-	-	-
CDH12P2	0.852675	0.0309581	-	-	-	-	-	-	-0.918894	6.41123e-05	-	-	-	-	-	-
PDLIM1P4	-0.833584	0.0392369	-	-	-	-	-	-	-	-	-	-	-0.745862	0.00839936	-	-
LINC01088	-0.814123	0.0486143	-	-	-	-	-	-	-	-	-	-	-	-	-	-
AC068533.4	-0.812251	0.0495652	-	-	-	-	-	-	-	-	-	-	-	-	-	-
LINC01016	-0.819286	0.0460357	-	-	-	-	-	-	-	-	-	-	-	-	-	-
AC010285.1	-0.872869	0.0232159	-	-	-	-	-	-	-	-	-	-	-	-	-	-
ANKRD20A18P	0.851768	0.0313304	-	-	-	-	-	-	-	-	-	-	-	-	-	-
AC004832.3	-0.877269	0.0216699	-	-	-	-	-	-	-	-	-	-	-	-	-	-
LINC02503	-0.878902	0.0211093	-	-	-	-	-	-	-	-	-	-	-	-	-	-
AC105384.1	-0.820249	0.0455615	-	-	-	-	-	-	-	-	-	-	-	-	-	-
KRT8P32	-0.886924	0.0184562	-	-	-	-	-	-	-	-	-	-	-	-	-	-
AC003072.1	-0.98038	0.000573638	-	-	-	-	-	-	-	-	-	-	-	-	-	-
KDELC1P1	-0.960198	0.00234475	-	-	-0.602974	0.0495655	-	-	-	-	-	-	-0.6866	0.0196213	-	-
AACSP1	0.836816	0.0377707	-	-	-	-	-	-	-	-	-	-	-	-	-	-
EXOC7P1	-0.869573	0.0244073	-	-	-	-	-	-	-	-	-	-	-	-	-	-
ATP6V1E2	0.848536	0.0326745	-	-	-	-	-	-	-	-	-	-	-	-	-	-
OR7E41P	-0.839849	0.0364187	-	-	-	-	-	-	-	-	-	-	-	-	-	-
AC025178.1	-0.948142	0.00396409	-	-	-	-	-	-	0.683417	0.0204285	-	-	-	-	-	-
AC105384.2	-0.857608	0.0289698	-	-	-	-	-	-	-	-	-	-	-	-	-	-
ALG1L3P	-0.893048	0.0165465	-	-	-	-	-	-	0.614706	0.0441641	-	-	-	-	-	-
CNOT10-AS1	-0.86302	0.0268603	-	-	-	-	-	-	-	-	-	-	-	-	-	-
DBIP2	-0.855996	0.0296127	-	-	-	-	-	-	-	-	-	-	-	-	-	-
LINC01301	0.813206	0.0490793	-	-	-	-	-	-	-0.686251	0.0197088	-	-	-	-	-	-
AC008592.3	-0.945393	0.00439142	-	-	-	-	-	-	0.67613	0.0223655	-	-	-	-	-	-
AC020893.1	0.95125	0.00350694	-	-	-	-	-	-	-	-	-	-	-	-	-	-
MTND5P12	-0.91076	0.0115903	-	-	-	-	-	-	0.61586	0.0436561	-	-	-	-	-	-
PTX4	0.836937	0.0377163	-	-	-	-	-	-	-	-	-	-	-	-	0.724826	0.0419321
RN7SKP88	-0.878744	0.021163	-	-	-	-	-	-	-	-	-	-	-	-	-	-
AC092960.2	-0.880356	0.0206158	-	-	-0.611256	0.0457079	-	-	-	-	-	-	-	-	-	-
AC102945.1	-0.831904	0.0400094	-	-	-	-	-	-	-	-	-	-	-	-	-	-
HNRNPA3P7	-0.815572	0.0478842	-	-	-	-	-	-	-	-	-	-	-	-	-	-
AC024568.1	-0.841639	0.0356315	-	-	-	-	-	-	-	-	-	-	-	-	-	-
MARK2P11	-0.827462	0.0420857	-	-	-	-	-	-	-	-	-	-	-	-	-	-
AC091182.2	-0.852498	0.0310306	-	-	-	-	-	-	-	-	-	-	-0.664847	0.0256164	-	-
PIGFP1	-0.864454	0.0263139	-	-	-	-	-	-	-	-	-	-	-	-	-	-
ALG1L13P	-0.847877	0.0329519	-	-	-	-	-	-	-	-	-	-	-	-	-	-
SRI-AS1	-0.951515	0.00346927	-	-	-	-	-	-	-	-	-	-	-	-	-	-
IGHEP2	-0.839678	0.0364944	-	-	-	-	-	-	-	-	-	-	-	-	-	-
AC009902.2	0.917013	0.0100445	-	-	-	-	-	-	-	-	-	-	-	-	-	-
AC091144.2	-0.824219	0.0436329	-	-	-	-	-	-	-	-	-	-	-	-	-	-
LINC01938	-0.871357	0.0237591	-	-	-	-	-	-	-	-	-	-	-	-	-	-
CASC19	-0.954581	0.00304743	-	-	-0.663723	0.0259577	-	-	-	-	-	-	-0.660557	0.0269359	-	-
AC008802.1	-0.878741	0.0211641	-	-	-	-	-	-	-	-	-	-	-	-	-	-
AC114321.1	-0.881111	0.0203615	-	-	-	-	-	-	-	-	-	-	-	-	-	-
LINC02365	-0.885171	0.0190216	-	-	-	-	-	-	-	-	-	-	-	-	-	-
LINC00824	-0.886306	0.0186546	-	-	-	-	-	-	-	-	-	-	-	-	-	-
IGHVII-60-1	-0.867504	0.0251698	-	-	-	-	-	-	-	-	-	-	-	-	-	-
AC068733.1	-0.879015	0.0210706	-	-	-	-	-	-	-	-	-	-	-	-	-	-
MPPED2-AS1	-0.862954	0.0268854	-	-	-	-	-	-	0.634686	0.0359259	-	-	-	-	-	-
AC239804.1	-0.909825	0.0118307	-	-	-	-	-	-	-	-	-	-	-	-	-	-
AF131215.2	-0.874131	0.0227675	-	-	-	-	-	-	-	-	-	-	-	-	-	-
GVINP2	0.818653	0.046348	-	-	-	-	-	-	-	-	-	-	-	-	-	-
CKLF-CMTM1	0.950605	0.00359958	-	-	-	-	-	-	-	-	-	-	-	-	-	-
SLC22A18AS	0.857143	0.0291543	-	-	-	-	-	-	-	-	-	-	-	-	-	-
AP001107.8	-0.819426	0.0459666	-	-	-	-	-	-	-	-	-	-	-	-	-	-
AF131215.4	-0.880431	0.0205905	-	-	-	-	-	-	-	-	-	-	-	-	-	-
ATP5PBP5	-0.816076	0.0476311	-	-	-	-	-	-	-	-	-	-	-	-	-	-
DPP3	0.830541	0.0406416	-	-	-	-	-	-	-	-	-	-	-	-	-	-
MSH5-SAPCD1	-0.876473	0.0219458	-	-	-	-	-	-	0.617341	0.0430094	-	-	-	-	-	-
CSRP3-AS1	-0.842524	0.0352455	-	-	-	-	-	-	-	-	-	-	-	-	-	-
AF131215.5	-0.84557	0.0339314	-	-	-	-	-	-	-	-	-	-	-	-	-	-
LINC02757	-0.858022	0.0288057	-	-	-	-	-	-	-	-	-	-	-	-	-	-
AP001189.5	-0.873812	0.0228805	-	-	-	-	-	-	-	-	-	-	-	-	-	-
NEDD8-MDP1	0.865458	0.0259347	-	-	-	-	-	-	-	-	-	-	-	-	0.713952	0.0466786
AC009533.2	0.828	0.0418316	-	-	-	-	-	-	-	-	-	-	-	-	-	-
ENSG00000255767	-0.848974	0.032491	-	-	-	-	-	-	-	-	-	-	-	-	-	-
AC125616.1	-0.845769	0.0338463	-	-	-	-	-	-	-	-	-	-	-	-	-	-
AL590560.2	-0.841502	0.0356914	-	-	-0.641047	0.0335456	-	-	-	-	-	-	-0.689854	0.0188199	-0.726312	0.0413073
SBNO1-AS1	0.899972	0.014508	-	-	-	-	-	-	-	-	-	-	-	-	-	-
AC022080.2	-0.870532	0.024058	-	-	-	-	-	-	-	-	-	-	-	-	-	-
OOEPP2	-0.836571	0.037881	-	-	-	-	-	-	-	-	-	-	-	-	-	-
AC138466.1	0.874457	0.0226522	-	-	-	-	-	-	-	-	-	-	-	-	-	-
HSPA8P5	0.820138	0.0456164	-	-	-	-	-	-	-	-	-	-	-	-	-	-
AC026358.1	-0.846194	0.0336651	-	-	-	-	-	-	-	-	-	-	-	-	-	-
AC006518.1	-0.823111	0.0441674	-	-	-0.652876	0.0294171	-	-	-	-	-	-	-	-	-	-
AC244131.1	-0.816757	0.0472903	-	-	-	-	-	-	0.666333	0.0251705	-	-	-	-	-	-
AL513165.2	0.897132	0.0153285	-	-	-	-	-	-	-	-	-	-	-	-	-	-
HP	-0.824494	0.0435005	-	-	-	-	-	-	-	-	-	-	-	-	-	-
AP003170.5	-0.839268	0.036676	-	-	-	-	-	-	-	-	-	-	-	-	-	-
AC079907.1	-0.816671	0.0473333	-	-	-	-	-	-	-	-	-	-	-	-	-	-
LINC01619	-0.948819	0.00386218	-	-	-	-	-	-	-	-	-	-	-	-	-	-
OR7E47P	-0.834961	0.0386091	-	-	-	-	-	-	-	-	-	-	-	-	-	-
LSM3P2	-0.855752	0.0297105	-	-	-	-	-	-	0.635468	0.0356272	-	-	-	-	-	-
DDN-AS1	-0.93346	0.00649403	-	-	-	-	-	-	-	-	-	-	-	-	-	-
AC078864.1	-0.86564	0.0258661	-	-	-	-	-	-	-	-	-	-	-	-	-	-
AC126614.1	0.861499	0.0274455	-	-	-	-	-	-	-	-	-	-	-	-	-	-
AC130895.1	-0.913841	0.0108152	-	-	-0.646854	0.0314713	-	-	-	-	-	-	-0.849394	0.000936112	-	-
AL352979.1	-0.845046	0.034156	-	-	-	-	-	-	0.658383	0.0276227	-	-	-	-	-	-
AL160236.1	-0.837565	0.037435	-	-	-	-	-	-	-	-	-	-	-	-	-	-
AC011448.1	0.85621	0.0295269	-	-	-	-	-	-	-	-	-	-	-	-	-	-
AC137834.1	0.83634	0.0379852	-	-	-	-	-	-	-0.658597	0.0275546	-	-	-	-	-	-
LINC02321	-0.848885	0.0325283	-	-	-	-	-	-	-	-	-	-	-	-	-	-
AL358332.1	-0.872845	0.0232247	-	-	-	-	-	-	-	-	-	-	-0.609548	0.0464861	-	-
ACTN1-AS1	-0.870532	0.024058	-	-	-	-	-	-	-	-	-	-	-	-	-	-
KIAA1143P1	-0.89732	0.0152736	-	-	-	-	-	-	-	-	-	-	-	-	-	-
AC084855.2	-0.863032	0.0268556	-	-	-	-	-	-	-	-	-	-	-	-	-	-
LINC02323	0.892779	0.0166283	-	-	-	-	-	-	-	-	-	-	-	-	-	-
AC005096.1	0.943123	0.00476042	-	-	0.700945	0.0162635	-	-	-	-	-	-	0.641627	0.0333344	-	-
TMC3-AS1	-0.941048	0.00511059	-	-	-	-	-	-	0.631087	0.0373231	-	-	-	-	-	-
AC103740.1	-0.885464	0.0189265	-	-	-	-	-	-	-	-	-	-	-	-	-	-
AC090907.1	-0.849178	0.0324055	-	-	-	-	-	-	-	-	-	-	-	-	-	-
GH1	-0.954433	0.00306723	-	-	-	-	-	-	-	-	-	-	-	-	-	-
AC090515.5	-0.877884	0.0214581	-	-	-	-	-	-	-	-	-	-	-	-	-	-
AC009268.1	-0.811693	0.0498508	-	-	-	-	-	-	-	-	-	-	-	-	-	-
AC091045.1	-0.841585	0.0356553	-	-	-	-	-	-	-	-	-	-	-	-	-	-
AC140725.1	-0.81574	0.0477997	-	-	-	-	-	-	-	-	-	-	-	-	-	-
EEF1A1P22	0.812252	0.0495649	-	-	-	-	-	-	-	-	-	-	-	-	-	-
AC027559.1	0.914817	0.0105751	-	-	-	-	-	-	-	-	-	-	-	-	-	-
HSP90B2P	-0.909189	0.0119956	-	-	-	-	-	-	-	-	-	-	-	-	-	-
AC013726.1	-0.817426	0.0469569	-	-	-	-	-	-	0.635134	0.0357545	-	-	-	-	-	-
AC012640.2	0.823714	0.0438761	-	-	-	-	-	-	-	-	-	-	-	-	-	-
AC007610.1	-0.913841	0.0108152	-	-	-	-	-	-	0.687324	0.019441	-	-	-	-	-	-
ACTG1P15	0.843615	0.0347722	-	-	-	-	-	-	-	-	-	-	-	-	0.897001	0.00252507
AC022167.1	0.939622	0.00535826	-	-	-	-	-	-	-	-	-	-	-	-	-	-
AL049838.1	-0.813027	0.04917	-	-	-	-	-	-	0.719748	0.0125139	-	-	-	-	-	-
CSPG4P13	-0.851109	0.0316023	-	-	-	-	-	-	-	-	-	-	-	-	-	-
AC023825.2	-0.864567	0.0262711	-	-	-0.852411	0.000858557	-	-	-	-	-	-	-0.851552	0.000880127	-	-
LINC02137	-0.819238	0.0460591	-	-	-	-	-	-	-	-	-	-	-	-	-	-
AC139426.1	-0.886587	0.0185643	-	-	-	-	-	-	0.63308	0.0365447	-	-	-	-	-	-
AL132996.1	-0.884663	0.0191867	-	-	-	-	-	-	-	-	-	-	-	-	-	-
AC027373.1	-0.896342	0.0155607	-	-	-	-	-	-	-	-	-	-	-	-	-	-
AC127459.1	-0.855911	0.0296468	-	-	-	-	-	-	-	-	-	-	-	-	-	-
AC131391.1	-0.842524	0.0352455	-	-	-0.661921	0.0265114	-	-	-	-	-	-	-	-	-	-
AC009097.3	-0.839849	0.0364187	-	-	-	-	-	-	-	-	-	-	-	-	-	-
AC135050.3	-0.904373	0.0132795	-	-	-	-	-	-	0.638971	0.03431	-	-	-	-	-	-
AC022167.3	-0.93279	0.00662395	-	-	-	-	-	-	-	-	-	-	-	-	-	-
AL162231.4	-0.815985	0.0476765	-	-	-	-	-	-	-	-	-	-	-	-	-	-
AC022165.1	-0.812865	0.0492524	-	-	-	-	-	-	-	-	-	-	-	-	-	-
EIF4BP5	0.855097	0.029974	-	-	-	-	-	-	-	-	-	-	-	-	-	-
AC007493.2	0.832244	0.0398525	-	-	-	-	-	-	-	-	-	-	-	-	-	-
AL161938.1	-0.869573	0.0244073	-	-	-	-	-	-	-	-	-	-	-	-	-	-
TBILA	-0.829264	0.0412379	-	-	-	-	-	-	-	-	-	-	-	-	-	-
AC005829.1	-0.941056	0.00510919	-	-	-	-	-	-	-	-	-	-	-	-	-	-
PRSS46P	-0.883511	0.0195643	-	-	-	-	-	-	-	-	-	-	-	-	-	-
C15orf65	-0.862233	0.0271622	-	-	-	-	-	-	-	-	-	-	-	-	-0.784883	0.0210441
HPR	0.923592	0.00853416	-	-	-	-	-	-	-	-	-	-	-	-	-	-
ENSG00000261737	0.898011	0.0150723	-	-	-	-	-	-	-	-	-	-	-	-	0.71861	0.0446076
FRG2KP	-0.851728	0.0313471	-	-	-	-	-	-	-	-	-	-	-	-	-	-
AC073314.1	-0.886924	0.0184562	-	-	-	-	-	-	-	-	-	-	-	-	-	-
AC087392.1	-0.896865	0.0154069	-	-	-	-	-	-	-	-	-	-	-	-	-	-
SNORD3B-2	-0.876499	0.0219368	-	-	-	-	-	-	-	-	-	-	-	-	-	-
AC027601.2	-0.859595	0.0281863	-	-	-	-	-	-	-	-	-	-	-	-	-	-
LINC02861	0.848281	0.0327819	-	-	-	-	-	-	-	-	-	-	-	-	-	-
MMP12	-0.833152	0.0394348	-	-	-	-	-	-	-	-	-	-	-	-	-	-
AC020978.6	-0.940818	0.0051501	-	-	-	-	-	-	0.684331	0.0201944	-	-	-	-	-	-
RPL23AP86	-0.837983	0.0372477	-	-	-	-	-	-	-	-	-	-	-	-	-	-
AC005695.1	-0.962875	0.0020418	-	-	-	-	-	-	-	-	-	-	-	-	-	-
AC005244.1	-0.86595	0.0257498	-	-	-	-	-	-	-	-	-	-	-0.843349	0.00110725	-0.725062	0.0418325
LINC00667	0.851621	0.031391	-	-	-	-	-	-	-	-	-	-	-	-	-	-
AC016866.1	-0.814983	0.0481802	-	-	-	-	-	-	0.654056	0.0290256	-	-	-	-	-	-
AC087749.1	-0.957539	0.00266612	-	-	-	-	-	-	0.705423	0.0153058	-	-	-	-	-	-
ZNF236-DT	0.879659	0.0208516	-	-	-	-	-	-	-	-	-	-	-	-	-	-
MIR378D2HG	-0.865334	0.0259813	-	-	-	-	-	-	-	-	-	-	-	-	-	-
RN7SL731P	-0.971456	0.0012105	-	-	-	-	-	-	-	-	-	-	-	-	-	-
AC132872.2	0.87903	0.0210655	-	-	-	-	-	-	-	-	-	-	-	-	-	-
LINC00526	0.909145	0.012007	-	-	-	-	-	-	-	-	-	-	-	-	-	-
AC132938.2	-0.918927	0.00959279	-	-	-	-	-	-	0.702406	0.0159464	-	-	-	-	-	-
AC115989.1	-0.826402	0.0425885	-	-	-	-	-	-	-	-	-	-	-	-	-	-
AC130324.2	-0.964155	0.00190429	-	-	-	-	-	-	-	-	-	-	-	-	-	-
RARA-AS1	-0.889878	0.0175225	-	-	-	-	-	-	-	-	-	-	-	-	-	-
RN7SL444P	-0.936447	0.00593015	-	-	-	-	-	-	0.62681	0.0390327	-	-	-	-	-	-
CYP4F35P	-0.861417	0.0274772	-	-	-	-	-	-	-	-	-	-	-	-	-	-
ESRG	-0.871933	0.0235514	-	-	-	-	-	-	-	-	-	-	-	-	-	-
AC079915.1	-0.846515	0.0335285	-	-	-	-	-	-	-	-	-	-	-	-	-	-
AP002472.1	0.861079	0.0276079	-	-	-	-	-	-	-	-	-	-	-	-	-	-
AP001381.1	-0.877884	0.0214581	-	-	-	-	-	-	-	-	-	-	-	-	-	-
RN7SL176P	-0.943788	0.00465081	-	-	-	-	-	-	-	-	-	-	-	-	-	-
AP005432.1	-0.858037	0.0287997	-	-	-	-	-	-	-	-	-	-	-	-	-	-
AC020663.1	-0.832089	0.0399241	-	-	-	-	-	-	-	-	-	-	-	-	-	-
TCF4-AS1	-0.826644	0.0424735	-	-	-	-	-	-	-	-	-	-	-	-	-	-
AC012615.5	0.878601	0.021212	-	-	-	-	-	-	-0.628943	0.0381737	-	-	-	-	-	-
SNHG22	-0.857933	0.0288407	-	-	-	-	-	-	-	-	-	-	-	-	-	-
AC006504.4	-0.871933	0.0235514	-	-	-	-	-	-	-	-	-	-	-	-	-	-
TCF4-AS2	-0.818403	0.0464718	-	-	-	-	-	-	-	-	-	-	-	-	-	-
ARHGAP27P2	-0.900987	0.0142201	-	-	-	-	-	-	-	-	-	-	-	-	-	-
HIKESHIP2	-0.878585	0.0212176	-	-	-	-	-	-	-	-	-	-	-	-	-	-
AC010525.2	-0.828969	0.041376	-	-	-	-	-	-	-	-	-	-	-	-	-	-
EDDM13	0.853835	0.0304848	-	-	-	-	-	-	-	-	-	-	-	-	-	-
AC009977.1	-0.821516	0.0449416	-	-	-0.761099	0.00651384	-	-	-	-	-	-	-0.773562	0.0052193	-	-
AC010320.1	0.944748	0.00449484	-	-	-	-	-	-	-	-	-	-	-	-	0.79193	0.0191519
AC008395.1	-0.876934	0.021786	-	-	-	-	-	-	-	-	-	-	-	-	-	-
AC008982.1	0.852503	0.0310285	-	-	-	-	-	-	-	-	-	-	-	-	-	-
AC073342.1	-0.880368	0.0206116	-	-	-0.774193	0.00515925	-	-	-	-	-	-	-0.907174	0.000115661	-	-
AC005261.1	-0.885826	0.0188094	-	-	-	-	-	-	-	-	-	-	-	-	-	-
FKBP4P6	0.843946	0.0346291	-	-	-	-	-	-	-	-	-	-	-	-	-	-
MTDHP4	-0.841784	0.0355681	-	-	-	-	-	-	-	-	-	-	-	-	-	-
AL132655.2	-0.851075	0.0316166	-	-	-	-	-	-	-	-	-	-	-	-	-	-
AL158151.4	-0.849584	0.0322358	-	-	-	-	-	-	-	-	-	-	-	-	-	-
AC008758.4	-0.81614	0.047599	-	-	-	-	-	-	-	-	-	-	-	-	-	-
LINC01711	-0.871357	0.0237591	-	-	-	-	-	-	-	-	-	-	-	-	-	-
AC005253.2	0.892227	0.0167965	-	-	-	-	-	-	-	-	-	-	-	-	-	-
AC020922.3	0.821175	0.0451081	-	-	-	-	-	-	-	-	-	-	-	-	-	-
AC008655.2	0.831992	0.039969	-	-	-	-	-	-	-	-	-	-	-	-	-	-
ERVK9-11	0.938326	0.00558823	-	-	-	-	-	-	-	-	-	-	-	-	-	-
AL589765.6	-0.871067	0.0238641	-	-	-	-	-	-	-	-	-	-	-	-	-	-
AC010624.4	-0.820249	0.0455615	-	-	-	-	-	-	-	-	-	-	-	-	-	-
TMEM185A	0.864051	0.026467	-	-	-	-	-	-	-	-	-	-	-	-	-	-
AL606834.1	-0.832839	0.0395785	-	-	-	-	-	-	-	-	-	-	-	-	-	-
AF131215.6	-0.85573	0.0297194	-	-	-	-	-	-	-	-	-	-	-	-	-	-
AC010359.2	0.925123	0.0081999	-	-	-	-	-	-	-0.628709	0.0382673	-	-	-	-	-	-
AL136115.2	-0.876161	0.0220546	-	-	-	-	-	-	-	-	-	-	-	-	-	-
AC078795.2	-0.931617	0.0068544	-	-	-	-	-	-	-	-	-	-	-	-	-	-
AL360012.1	-0.846343	0.0336016	-	-	-	-	-	-	-	-	-	-	-	-	-	-
TERC	-0.957205	0.00270796	-	-	-	-	-	-	-	-	-	-	-	-	-	-
NCBP2AS2	0.853219	0.0307356	-	-	-	-	-	-	-	-	-	-	-	-	-	-
IMMP1LP1	-0.81234	0.04952	-	-	-	-	-	-	-	-	-	-	-	-	-	-
SMC2-AS1	-0.828481	0.0416052	-	-	-	-	-	-	0.718737	0.0126977	-	-	-	-	-	-
AC092053.1	-0.953895	0.00313946	-	-	-	-	-	-	-	-	-	-	-	-	-	-
OR7E108P	-0.851728	0.0313471	-	-	-	-	-	-	-	-	-	-	-	-	-	-
AC013731.1	-0.822023	0.044695	-	-	-	-	-	-	-	-	-	-	-	-	-	-
AC079610.1	-0.864677	0.0262293	-	-	-	-	-	-	-	-	-	-	-	-	-	-
AC106791.2	-0.86715	0.0253014	-	-	-	-	-	-	-	-	-	-	-	-	-	-
AC104785.1	0.846772	0.0334192	-	-	-	-	-	-	-	-	-	-	-	-	-	-
AC092120.2	-0.818423	0.0464622	-	-	-	-	-	-	-	-	-	-	-0.648966	0.0307396	-0.707552	0.049617
VDAC1P5	-0.878741	0.0211641	-	-	-	-	-	-	-	-	-	-	-0.639421	0.0341433	-0.921106	0.00115616
CICP23	-0.825586	0.0429775	-	-	-	-	-	-	-	-	-	-	-	-	-	-
AC006254.2	-0.88037	0.0206109	-	-	-	-	-	-	-	-	-	-	-	-	-	-
AL139317.4	-0.876666	0.0218789	-	-	-	-	-	-	-	-	-	-	-	-	-	-
AC247036.1	-0.82637	0.0426036	-	-	-	-	-	-	-	-	-	-	-	-	-	-
PPFIA1P1	-0.8596	0.0281843	-	-	-	-	-	-	-	-	-	-	-	-	-	-
AC022146.2	-0.879155	0.0210227	-	-	-	-	-	-	-	-	-	-	-	-	-	-
AC011337.1	-0.876064	0.0220883	-	-	-	-	-	-	-	-	-	-	-	-	-	-
AC008897.3	-0.922306	0.00881996	-	-	-	-	-	-	-	-	-	-	-	-	-	-
Z84492.1	-0.854664	0.030149	-	-	-	-	-	-	-	-	-	-	-	-	-	-
AC007744.1	-0.866817	0.0254255	-	-	-0.692132	0.0182729	-	-	-	-	-	-	-0.862447	0.00063493	-	-
AC013400.1	0.834135	0.0389853	-	-	-	-	-	-	-	-	-	-	-	-	-	-
AC008592.4	-0.837361	0.0375261	-	-	-	-	-	-	0.625794	0.0394467	-	-	-	-	-	-
AL136131.3	0.87599	0.0221141	-	-	-	-	-	-	-0.612413	0.045186	-	-	-	-	-	-
AL451064.1	-0.818697	0.0463262	-	-	-	-	-	-	-	-	-	-	-	-	-	-
AC011306.1	-0.865971	0.0257419	-	-	-0.728428	0.0110132	-	-	-	-	-	-	-0.837517	0.0012937	-	-
AL023583.1	-0.825527	0.0430059	-	-	-	-	-	-	-	-	-	-	-	-	-	-
LINC01749	-0.852124	0.0311842	-	-	-	-	-	-	-	-	-	-	-	-	-	-
AC009686.2	-0.963446	0.0019799	-	-	-0.644667	0.0322417	-	-	-	-	-	-	-	-	-0.712575	0.0473014
IER3-AS1	0.979702	0.00061383	-	-	-	-	-	-	-	-	-	-	-	-	-	-
AC067838.1	-0.824902	0.0433048	-	-	-	-	-	-	-	-	-	-	-	-	-	-
AC116036.2	-0.934023	0.00638577	-	-	-	-	-	-	-	-	-	-	-	-	-	-
AC074032.1	-0.923656	0.00852018	-	-	-	-	-	-	-	-	-	-	-	-	-	-
LINC02637	-0.893956	0.0162716	-	-	-	-	-	-	-	-	-	-	-	-	-	-
AL645608.6	0.922299	0.00882169	-	-	-	-	-	-	-	-	-	-	-	-	-	-
AC104958.2	-0.864132	0.026436	-	-	-	-	-	-	-	-	-	-	-	-	-	-
AL357078.2	0.936447	0.00593011	-	-	-	-	-	-	-	-	-	-	-	-	-	-
AL137246.1	-0.871357	0.0237591	-	-	-	-	-	-	-	-	-	-	-0.637683	0.0347902	-	-
AP000919.3	-0.817791	0.0467754	-	-	-	-	-	-	0.650548	0.0301998	-	-	-	-	-	-
AC016542.1	-0.981483	0.000511147	-	-	-	-	-	-	0.617956	0.0427429	-	-	-	-	-	-
AC110792.3	-0.843622	0.0347689	-	-	-	-	-	-	-	-	-	-	-	-	-	-
ADIRF-AS1	-0.857154	0.0291502	-	-	-	-	-	-	-	-	-	-	-	-	-	-
AC007881.3	-0.827755	0.0419472	-	-	-	-	-	-	-	-	-	-	-	-	-	-
AC107214.2	-0.983886	0.000387409	-	-	-	-	-	-	0.626665	0.0390916	-	-	-	-	-	-
AC245297.2	-0.819194	0.0460809	-	-	-	-	-	-	-	-	-	-	-	-	-	-
AC126283.1	0.886486	0.0185968	-	-	-	-	-	-	-	-	-	-	-	-	-	-
AL135910.1	0.913802	0.010825	-	-	-	-	-	-	-	-	-	-	-	-	-	-
AC004839.2	-0.943749	0.00465724	-	-	-	-	-	-	-	-	-	-	-	-	-	-
AC005696.3	-0.816415	0.0474613	-	-	-	-	-	-	-	-	-	-	-	-	-	-
AC064836.1	-0.906304	0.0127572	-	-	-	-	-	-	-	-	-	-	-	-	-	-
AC117490.2	-0.898104	0.0150452	-	-	-	-	-	-	-	-	-	-	-	-	-	-
AC239803.1	-0.928583	0.00746853	-	-	-	-	-	-	-	-	-	-	-	-	-	-
AL121652.1	-0.891171	0.0171211	-	-	-	-	-	-	-	-	-	-	-	-	-	-
AC092653.1	-0.908377	0.0122075	-	-	-	-	-	-	-	-	-	-	-	-	-	-
CNNM3-DT	-0.821171	0.0451104	-	-	-	-	-	-	0.784617	0.00423907	-	-	-	-	-	-
AC017083.2	-0.841294	0.0357828	-	-	-0.661537	0.0266304	-	-	-	-	-	-	-0.606471	0.0479106	-	-
AC023983.2	-0.957238	0.00270376	-	-	-	-	-	-	0.631919	0.036997	-	-	-	-	-	-
AP005432.2	-0.881789	0.0201347	-	-	-	-	-	-	-	-	-	-	-	-	-	-
AC055764.2	-0.862514	0.0270543	-	-	-	-	-	-	-	-	-	-	-0.765777	0.00600312	-	-
AL137060.1	-0.877696	0.0215225	-	-	-	-	-	-	-	-	-	-	-	-	-	-
AC096708.3	-0.938525	0.00555264	-	-	-	-	-	-	0.692092	0.0182822	-	-	-	-	-	-
ENSG00000273591	-0.878744	0.021163	-	-	-	-	-	-	-	-	-	-	-	-	-	-
AC005520.5	-0.843147	0.0349748	-	-	-	-	-	-	-	-	-	-	-	-	-	-
AL133445.2	-0.872506	0.0233459	-	-	-	-	-	-	-	-	-	-	-	-	-	-
NOL12	0.869314	0.0245021	-	-	-	-	-	-	-	-	-	-	-	-	-	-
AC009163.6	-0.848175	0.0328263	-	-	-	-	-	-	-	-	-	-	-	-	-	-
AC009163.7	0.852857	0.0308836	-	-	-	-	0.616801	0.0432445	-	-	-	-	-	-	0.799692	0.0171949
SYNGAP1-AS1	-0.86995	0.0242696	-	-	-	-	-	-	0.609143	0.0466716	-	-	-	-	-	-
AL390754.1	-0.82086	0.0452622	-	-	-	-	-	-	-	-	-	-	-0.639036	0.0342859	-	-
AC073052.1	-0.968397	0.00148234	-	-	-	-	-	-	-	-	-	-	-	-	-	-
AC004825.2	0.946854	0.00416167	-	-	-	-	-	-	-	-	-	-	-	-	-	-
AL023803.2	-0.884545	0.0192252	-	-	-	-	-	-	-	-	-	-	-	-	-	-
AC100757.2	-0.81469	0.0483281	-	-	-	-	-	-	0.693347	0.0179859	-	-	-	-	-	-
AC023043.4	0.860901	0.0276771	-	-	0.611926	0.0454053	-	-	-	-	-	-	0.756103	0.00709376	-	-
AC020656.2	-0.846237	0.0336469	-	-	-	-	-	-	-	-	-	-	-	-	-	-
AC011468.5	0.831196	0.0403374	-	-	-	-	-	-	-	-	-	-	-	-	-	-
AC022098.4	0.972419	0.00113062	-	-	-	-	-	-	-	-	-	-	-	-	-	-
AC068790.9	-0.829269	0.0412352	-	-	-	-	-	-	-	-	-	-	-	-	-	-
AC002553.2	-0.818503	0.0464223	-	-	-	-	-	-	-	-	-	-	-	-	-	-
AC068726.1	-0.839761	0.0364576	-	-	-	-	-	-	-	-	-	-	-	-	-	-
AC023509.5	0.818653	0.046348	-	-	-0.642865	0.0328863	-	-	-0.663655	0.0259785	-	-	-0.630018	0.0377455	-	-
AC008115.3	-0.90408	0.0133596	-	-	-	-	-	-	0.630241	0.0376574	-	-	-	-	-	-
AC022306.2	-0.903361	0.0135574	-	-	-	-	-	-	-	-	-	-	-	-	-	-
ENSG00000275586	-0.880374	0.0206097	-	-	-	-	-	-	-	-	-	-	-	-	-	-
H2BC9	0.841707	0.0356019	-	-	-	-	-	-	-	-	-	-	-	-	-	-
AC068792.1	-0.934718	0.00625354	-	-	-	-	-	-	-	-	-	-	-	-	-	-
AC079414.3	-0.927529	0.00768777	-	-	-	-	-	-	0.707663	0.0148422	-	-	-	-	-	-
AL031591.1	-0.817697	0.0468222	-	-	-	-	-	-	0.632011	0.0369611	-	-	-	-	-	-
AC004696.1	-0.876934	0.021786	-	-	-	-	-	-	-	-	-	-	-	-	-	-
AL591516.1	-0.853366	0.0306757	-	-	-	-	-	-	-	-	-	-	-	-	-	-
ENSG00000276645	-0.937825	0.00567846	-	-	-	-	-	-	-	-	-	-	-	-	-	-
AL442067.2	-0.923934	0.00845906	-	-	-	-	-	-	-	-	-	-	-	-	-	-
AC137834.2	-0.880568	0.0205443	-	-	-	-	-	-	-	-	-	-	-	-	-	-
AC244093.2	-0.858856	0.0284764	-	-	-	-	-	-	-	-	-	-	-	-	-	-
AC074050.4	-0.904048	0.0133686	-	-	-	-	-	-	-	-	-	-	-	-	-	-
CU634019.1	-0.850622	0.0318042	-	-	-	-	-	-	0.641634	0.0333318	-	-	-	-	-	-
AL157762.1	-0.816459	0.0474394	-	-	-	-	-	-	-	-	-	-	-0.644221	0.0324003	-	-
ENSG00000277313	-0.878744	0.021163	-	-	-	-	-	-	-	-	-	-	-	-	-	-
AL138999.1	-0.883583	0.0195405	-	-	-	-	-	-	-	-	-	-	-	-	-	-
AC080038.2	-0.888273	0.018027	-	-	-	-	-	-	0.639506	0.0341118	-	-	-	-	-	-
AL354696.1	-0.859999	0.0280284	-	-	-	-	-	-	-	-	-	-	-	-	-	-
AC211486.5	-0.833828	0.0391255	-	-	-	-	-	-	0.738416	0.00945302	-	-	-	-	-	-
AL121583.1	-0.867885	0.0250284	-	-	-	-	-	-	-	-	-	-	-	-	-	-
ENSG00000277794	-0.880375	0.0206093	-	-	-	-	-	-	-	-	-	-	-	-	-	-
FP236241.1	-0.814509	0.0484193	-	-	-	-	-	-	-	-	-	-	-	-	-	-
AC139768.1	-0.899875	0.0145355	-	-	-	-	-	-	0.621394	0.0412746	-	-	-	-	-	-
YRDCP1	-0.828143	0.0417644	-	-	-	-	-	-	-	-	-	-	-	-	-	-
NR2E3	-0.941804	0.00498164	-	-	-	-	-	-	-	-	-	-	-	-	-	-
CU638689.1	-0.864847	0.026165	-	-	-	-	-	-	-	-	-	-	-	-	-	-
AC093909.6	-0.828807	0.0414521	-	-	-	-	-	-	-	-	-	-	-	-	-	-
AC073592.5	-0.877884	0.0214581	-	-	-0.644849	0.0321771	-	-	-	-	-	-	-0.619118	0.0422427	-	-
ENSG00000279141	0.87815	0.0213664	-	-	-	-	-	-	-	-	-	-	-	-	-	-
AC009951.4	-0.830454	0.0406817	-	-	-0.669479	0.024244	-	-	-	-	-	-	-	-	-	-
AC002525.1	-0.923043	0.00865575	-	-	-	-	-	-	-	-	-	-	-	-	-	-
AC096636.1	-0.886924	0.0184562	-	-	-	-	-	-	-	-	-	-	-	-	-	-
AC099689.3	-0.879015	0.0210706	-	-	-	-	-	-	-	-	-	-	-	-	-	-
AC019322.4	-0.820762	0.0453105	-	-	-	-	-	-	-	-	-	-	-	-	-	-
AL590560.4	-0.897544	0.015208	-	-	-	-	-	-	-	-	-	-	-	-	-	-
AC073911.1	-0.86302	0.0268603	-	-	-	-	-	-	-	-	-	-	-	-	-0.737038	0.0369649
AC016734.1	-0.852311	0.0311075	-	-	-	-	-	-	-	-	-	-	-	-	-	-
AC020658.7	-0.911491	0.011404	-	-	-	-	-	-	0.757155	0.00696861	-	-	-	-	-	-
AC005261.5	-0.840228	0.0362513	-	-	-	-	-	-	-	-	-	-	-	-	-	-
AL359697.1	-0.922738	0.0087235	-	-	-	-	-	-	-	-	-	-	-	-	-	-
AC093323.2	0.859821	0.0280979	-	-	-	-	-	-	-	-	-	-	-	-	-	-
Z73965.1	-0.922151	0.00885479	-	-	-	-	-	-	-	-	-	-	-	-	-	-
AC004491.1	-0.935559	0.00609525	-	-	-	-	-	-	-	-	-	-	-	-	-	-
AC126474.2	-0.81352	0.0489198	-	-	-	-	-	-	-	-	-	-	-	-	-	-
AC008555.6	-0.955559	0.00291861	-	-	-	-	-	-	-	-	-	-	-	-	-	-
CU638689.4	-0.931792	0.00681988	-	-	-	-	-	-	-	-	-	-	-	-	-	-
AC022413.1	0.898134	0.0150366	-	-	-	-	-	-	-	-	-	-	-	-	-	-
CU638689.5	-0.833865	0.0391084	-	-	-	-	-	-	0.6464	0.0316301	-	-	-	-	-	-
AC016542.3	-0.851075	0.0316166	-	-	-	-	-	-	-	-	-	-	-	-	-	-
AC005274.1	-0.852034	0.031221	-	-	-	-	-	-	-	-	-	-	-	-	-	-
AC074183.2	-0.823477	0.0439901	-	-	-	-	-	-	-	-	-	-	-	-	-	-
IGHV1-69D	-0.889766	0.0175577	-	-	-	-	-	-	-	-	-	-	-	-	-	-
AC115284.2	-0.873009	0.0231663	-	-	-	-	-	-	-	-	-	-	-	-	-	-
AL591030.1	-0.846061	0.0337218	-	-	-	-	-	-	-	-	-	-	-	-	-	-
PAGR1	0.836266	0.0380184	-	-	-	-	-	-	-	-	-	-	-	-	-	-
AC010507.2	-0.881439	0.0202517	-	-	-	-	-	-	-	-	-	-	-	-	-	-
FAM138F	-0.816842	0.0472483	-	-	-	-	-	-	-	-	-	-	-	-	-	-
DUXB	-0.84072	0.0360346	-	-	-	-	-	-	0.713489	0.013684	-	-	-	-	-	-
AP005212.4	-0.818054	0.0466451	-	-	-	-	-	-	-	-	-	-	-	-	-	-
CCDC195	-0.820225	0.0455735	-	-	-	-	-	-	-	-	-	-	-	-	-	-
LINC02009	-0.841549	0.0356708	-	-	-	-	-	-	-	-	-	-	-	-	-	-
HSFX3	-0.880373	0.02061	-	-	-	-	-	-	-	-	-	-	-	-	-	-
BX323043.1	-0.854826	0.0300833	-	-	-	-	-0.682854	0.0205737	-	-	-	-	-	-	-	-
LINC02606	-0.842626	0.035201	-	-	-	-	-	-	-	-	-	-	-	-	-	-
AC068587.8	-0.842516	0.035249	-	-	-	-	-	-	-	-	-	-	-	-	-	-
AC007262.2	0.837311	0.0375485	-	-	-	-	-	-	-	-	-	-	-	-	-	-
FO393400.1	-0.823891	0.0437905	-	-	-	-	-	-	-	-	-	-	-	-	-	-
TBCEL-TECTA	0.830446	0.0406857	-	-	-	-	-	-	-	-	-	-	-	-	-	-
AL353586.1	-0.881961	0.0200776	-	-	-	-	-	-	-	-	-	-	-	-	-	-
AC091973.1	-0.883897	0.0194372	-	-	-	-	-	-	-	-	-	-	-	-	-	-
AC005343.4	-0.881957	0.0200788	-	-	-	-	-	-	-	-	-	-	-	-	-	-
FAM245B	-0.879015	0.0210706	-	-	-	-	-	-	-	-	-	-	-	-	-	-
AC023385.1	-0.879015	0.0210706	-	-	-	-	-	-	-	-	-	-	-	-	-	-
ENSG00000285721	-0.853318	0.0306954	-	-	-	-	-	-	-	-	-	-	-	-	-	-
AL139142.2	-0.834422	0.0388545	-	-	-	-	-	-	-	-	-	-	-	-	-	-
AC025774.1	-0.832569	0.039703	-	-	-	-	-	-	-	-	-	-	-	-	-	-
AL353796.2	-0.88692	0.0184576	-	-	-	-	-	-	-	-	-	-	-	-	-	-
AL137802.3	-0.919188	0.00953208	-	-	-	-	-	-	-	-	-	-	-	-	-	-
AC007240.3	0.811496	0.0499513	-	-	-	-	-	-	-	-	-	-	-	-	-	-
AL035446.2	-0.951417	0.00348318	-	-	-	-	-	-	0.635056	0.035784	-	-	-	-	-	-
AC144573.1	-0.820269	0.0455521	-	-	-	-	-	-	-	-	-	-	-	-	-	-
Z85996.2	-0.874722	0.0225586	-	-	-	-	-	-	-	-	-	-	-	-	-	-
CER-2	-0.82445	0.0435217	-	-	-	-	-	-	-	-	-	-	-	-	-	-
GCFC2	-	-	-0.713519	0.0136783	-	-	-	-	-	-	-	-	-	-	-0.869598	0.00501559
TMEM98	-	-	0.614594	0.0442137	-	-	-	-	-	-	-	-	-	-	-	-
PRSS21	-	-	0.616807	0.0432418	-	-	-	-	-	-	-	-	-	-	-	-
CEACAM21	-	-	0.722404	0.01204	-	-	-	-	-	-	0.670131	0.0339818	-	-	0.825567	0.0115933
TKTL1	-	-	0.723589	0.0118326	-	-	-	-	-	-	-	-	-	-	-	-
SYN1	-	-	0.620413	0.0416901	-	-	-	-	-	-	-	-	-	-	-	-
MAPK8IP2	-	-	-0.689894	0.0188102	-	-	-	-	-	-	-	-	-	-	-	-
ADGRA2	-	-	-0.661609	0.0266082	-	-	-	-	-	-	-	-	-	-	-	-
DEPDC1	-	-	0.62983	0.03782	-	-	-	-	-	-	0.686118	0.0284692	-	-	-	-
CD44	-	-	0.761588	0.00645909	-	-	-	-	-	-	-	-	-	-	0.745371	0.0337922
ANK1	-	-	0.60911	0.0466868	-	-	-	-	-	-	-	-	-	-	-	-
TFB1M	-	-	-0.743704	0.00869546	-	-	-	-	-	-	-	-	-	-	-	-
FAM136A	-	-	-0.773988	0.00517864	-	-	-	-	-	-	-	-	-	-	-	-
PSMA4	-	-	-0.621358	0.0412899	-	-	-	-	-0.623591	0.0403549	-	-	-	-	-	-
AIFM2	-	-	0.639437	0.0341375	-	-	-	-	-	-	-	-	-	-	0.814659	0.0137863
ZIC2	-	-	-0.677757	0.0219222	-	-	-	-	-0.71916	0.0126206	-	-	-0.845283	0.00105014	-	-
TRIT1	-	-	-0.618422	0.042542	-	-	0.662214	0.0264208	-	-	-	-	-	-	-	-
H6PD	-	-	0.645429	0.0319718	-	-	-	-	-	-	-	-	-	-	-	-
COL23A1	-	-	0.632003	0.0369642	-	-	-	-	-	-	-	-	-	-	-	-
NOP58	-	-	-0.722194	0.012077	-	-	-	-	-	-	-	-	-	-	-	-
CDH3	-	-	0.668853	0.0244265	-	-	-	-	-	-	-	-	-	-	0.809338	0.0149442
CLDN18	-	-	0.628289	0.0384357	-	-	-	-	-	-	-	-	-	-	-	-
EML1	-	-	-0.676241	0.0223349	-	-	-	-	-	-	-	-	-	-	-	-
RHOA	-	-	0.714566	0.0134773	-	-	-	-	-	-	0.669568	0.0341883	-	-	0.765871	0.0267151
-V3	-	-	-0.657251	0.0279848	-	-	-	-	-0.603761	0.0491894	-	-	-0.628343	0.0384139	-	-
RASSF1	-	-	0.683002	0.0205354	-	-	-	-	-	-	-	-	-	-	-	-
LAPTM4A	-	-	0.686599	0.0196215	-	-	-	-	-	-	-	-	-	-	0.7769	0.0233234
GLI2	-	-	0.682179	0.020749	-	-	-	-	-	-	-	-	-	-	0.747254	0.0330995
CLNS1A	-	-	-0.620783	0.041533	-	-	-	-	-	-	-	-	-	-	-	-
BCS1L	-	-	-0.622781	0.0406922	-	-	-	-	-	-	-	-	-	-	-	-
TIPIN	-	-	-0.673041	0.0232244	-	-	-	-	-	-	-	-	-	-	-	-
MCAM	-	-	0.693233	0.0180126	-	-	-	-	-	-	-	-	-	-	-	-
ACTN2	-	-	-0.639611	0.0340732	-	-	-	-	-0.702677	0.0158881	-	-	-	-	-	-
LAMP3	-	-	0.651323	0.0299375	-	-	-	-	-	-	-	-	-	-	-	-
RBFOX1	-	-	-0.604114	0.0490215	-	-	-	-	-	-	-	-	-	-	-	-
OPHN1	-	-	0.616696	0.0432902	-	-	-	-	-	-	-	-	-	-	-	-
SLC35C2	-	-	0.706748	0.0150304	-	-	-	-	-	-	-	-	-	-	0.731127	0.0393215
EPHA6	-	-	0.63178	0.0370511	-	-	-	-	-	-	-	-	-	-	-	-
COL5A3	-	-	0.613462	0.0447164	-	-	-	-	-	-	-	-	-	-	-	-
MOK	-	-	-0.616817	0.0432377	-	-	-	-	-	-	-	-	-	-	-	-
IGSF9B	-	-	0.69245	0.0181975	-	-	-	-	-	-	-	-	-	-	-	-
ARG2	-	-	0.779438	0.00467957	-	-	-	-	-	-	-	-	-	-	-	-
COL16A1	-	-	0.681724	0.0208675	-	-	-	-	-	-	-	-	-	-	-	-
HADHA	-	-	0.697333	0.0170667	-	-	-	-	0.641562	0.0333582	-	-	0.772358	0.00533525	0.74	0.0358172
MAPRE3	-	-	0.657455	0.0279193	-	-	-	-	-	-	-	-	-	-	-	-
D-JA1	-	-	-0.60971	0.0464116	-	-	-	-	-0.796042	0.00337645	-	-	-	-	-	-
RTRAF	-	-	-0.688122	0.0192433	-	-	-	-	-	-	-	-	-	-	-	-
CASS4	-	-	-0.625894	0.039406	-	-	-	-	-	-	-	-	-	-	-	-
TMEM40	-	-	0.617467	0.042955	-	-	-	-	-	-	-	-	-	-	-	-
YPEL3	-	-	0.648137	0.0310253	-	-	-	-	-	-	-	-	-	-	-	-
JPH4	-	-	0.741626	0.00898766	-	-	-	-	-	-	-	-	-	-	0.751874	0.0314362
GEMIN2	-	-	-0.606999	0.047664	-	-	-	-	-	-	-	-	-	-	-	-
TEKT2	-	-	0.617324	0.0430169	-	-	-	-	-	-	-	-	-	-	-	-
MACROH2A2	-	-	0.62493	0.039801	-	-	-	-	-	-	-	-	-	-	-	-
CARD10	-	-	-0.629379	0.0379995	-	-	-	-	-0.699877	0.0164982	-	-	-0.814761	0.00225351	-	-
PDGFB	-	-	-0.675085	0.0226535	-	-	-	-	-0.655196	0.0286512	-	-	-	-	-	-
CAC-1I	-	-	0.630509	0.0375512	-	-	-	-	-	-	-	-	-	-	-	-
CTSG	-	-	0.804546	0.00282447	-	-	-	-	-	-	-	-	-	-	-	-
POLE2	-	-	-0.779857	0.00464277	-	-	-	-	-	-	-	-	-	-	-0.835668	0.00977201
REC8	-	-	0.650899	0.0300808	-	-	-	-	-	-	-	-	-	-	-	-
PCIF1	-	-	0.632671	0.0367035	-	-	-	-	-	-	-	-	-	-	-	-
ABHD12	-	-	0.72512	0.0115688	-	-	-	-	-	-	-	-	-	-	-	-
SPEF1	-	-	-0.831458	0.00151137	-	-	-	-	-	-	-	-	-	-	-	-
RSPO4	-	-	0.701445	0.0161545	-	-	-	-	-	-	-	-	-	-	-	-
CCM2L	-	-	-0.68825	0.0192119	-	-	-	-	-	-	-	-	-	-	-	-
WFDC2	-	-	0.606907	0.047707	-	-	-	-	-	-	-	-	-	-	-	-
PCYT1B	-	-	0.734725	0.0100094	-	-	-	-	-	-	-	-	-	-	-	-
BEX4	-	-	0.643327	0.0327201	-	-	-	-	-	-	-	-	-	-	-	-
DHRS12	-	-	0.657973	0.0277534	-	-	-0.670083	0.0240688	-	-	-	-	-	-	-	-
CORO1A	-	-	0.646536	0.0315825	-	-	-	-	-	-	-	-	0.665356	0.0254631	0.783709	0.0213703
LMF1	-	-	0.633867	0.0362404	-	-	-	-	-	-	-	-	-	-	0.721651	0.043286
RHBDL1	-	-	-0.759209	0.00672901	-	-	-	-	-	-	-	-	-	-	-	-
SALL1	-	-	-0.648772	0.0308065	-	-	-	-	-	-	-	-	-	-	-	-
TOX3	-	-	0.614058	0.0444516	-	-	-	-	-	-	-	-	-	-	-	-
XYLT1	-	-	0.684008	0.0202769	-	-	-	-	-	-	0.752097	0.0120979	-	-	0.78617	0.0206903
MAZ	-	-	0.675058	0.0226608	-	-	-	-	-	-	-	-	-	-	-	-
BMF	-	-	0.665409	0.0254472	-	-	-	-	-	-	-	-	-	-	0.755851	0.0300465
STMN2	-	-	0.618668	0.0424362	-	-	-	-	-	-	-	-	-	-	0.764208	0.0272514
LEPROTL1	-	-	0.773024	0.00527083	-	-	-	-	-	-	-	-	-	-	-	-
AMH	-	-	-0.638008	0.0346684	-	-	-	-	-	-	-	-	-	-	-	-
NOVA2	-	-	0.607861	0.047263	-	-	-	-	-	-	-	-	-	-	-	-
APLP1	-	-	-0.735237	0.00993092	-	-	-	-	-	-	-	-	-	-	-	-
KLF1	-	-	-0.614226	0.044377	-	-	-	-	-	-	-	-	-	-	-	-
CAV2	-	-	-0.651917	0.0297377	-	-	-	-	-	-	-	-	-	-	-	-
PRKAG2	-	-	0.62599	0.0393666	-	-	-	-	-	-	-	-	-	-	0.776031	0.0235804
CNT-P3	-	-	0.648089	0.0310422	-	-	-	-	-	-	-	-	-	-	-	-
TLX1	-	-	0.733099	0.0102619	-	-	-	-	-	-	-	-	-	-	-	-
SMARCD2	-	-	0.728902	0.0109352	-	-	-	-	-	-	-	-	-	-	0.812968	0.0141479
ASIC2	-	-	0.641077	0.0335349	-	-	-	-	-	-	-	-	-	-	-	-
RAB34	-	-	0.627028	0.0389445	-	-	-	-	-	-	-	-	-	-	-	-
SULT1E1	-	-	-0.60259	0.0497495	-	-	-	-	-	-	-	-	-	-	-	-
AADAT	-	-	0.683781	0.0203351	-	-	-	-	-	-	-	-	-	-	-	-
BST1	-	-	0.636364	0.0352869	-	-	-	-	-	-	-	-	-	-	-	-
FOLR1	-	-	-0.680157	0.0212795	-	-	-	-	-	-	-	-	-	-	-0.734719	0.0378788
GALNT18	-	-	0.642684	0.0329516	-	-	-	-	-	-	-	-	-	-	-	-
AIP	-	-	0.645156	0.0320684	-	-	-	-	-	-	-	-	0.616528	0.0433636	-	-
CYP27B1	-	-	-0.654936	0.0287366	-	-	-	-	-	-	-	-	-	-	-	-
OGFOD2	-	-	0.60522	0.0484978	-	-	-	-	0.614155	0.0444082	-	-	-	-	-	-
CHD4	-	-	0.651932	0.0297326	-	-	-	-	0.640321	0.0338115	-	-	-	-	-	-
NT5DC3	-	-	-0.636353	0.0352911	-	-	-	-	-0.654821	0.0287741	-	-	-	-	-	-
SLC39A7	-	-	-0.608035	0.0471826	-	-	-	-	-	-	-	-	-	-	-	-
TFEB	-	-	0.624802	0.039854	-	-	-	-	-	-	-	-	-	-	0.7451	0.0338926
PRPH2	-	-	-0.738459	0.00944661	-	-	-	-	-	-	-	-	-	-	-	-
RARS1	-	-	-0.648449	0.0309176	-	-	-	-	-	-	-	-	-	-	-	-
WWC1	-	-	0.611599	0.0455527	-	-	-	-	-	-	-	-	-	-	-	-
PFKFB4	-	-	0.797806	0.00325587	-	-	-	-	-	-	-	-	-	-	0.736323	0.0372453
USP4	-	-	0.64171	0.0333042	-	-	-	-	-	-	0.731317	0.0162404	-	-	0.81871	0.0129438
G-I2	-	-	0.673959	0.0229669	-	-	-	-	-	-	-	-	-	-	0.824266	0.0118424
NPRL2	-	-	0.656799	0.0281305	-	-	-	-	-	-	0.694149	0.0259452	-	-	-	-
CYB561D2	-	-	0.60461	0.0487862	-	-	-0.750109	0.00783834	-	-	-	-	-	-	-	-
SLC41A3	-	-	0.655823	0.028447	-	-	-	-	-	-	0.698392	0.024676	-	-	0.773216	0.0244245
HEMK1	-	-	0.768247	0.00574566	-	-	-0.710308	0.014308	-	-	-	-	-	-	-	-
ZAP70	-	-	0.665522	0.025413	-	-	-	-	-	-	-	-	-	-	0.746405	0.0334108
SLC30A3	-	-	-0.658556	0.0275674	-	-	-	-	-	-	-	-	-	-	-	-
SNX17	-	-	0.632671	0.0367038	-	-	-	-	-	-	-	-	-	-	-	-
PECR	-	-	-0.74876	0.00801354	-	-	0.618476	0.0425186	-	-	-	-	-	-	-	-
SLC1A4	-	-	0.758161	0.00685047	-	-	-	-	-	-	-	-	-	-	-	-
CHD5	-	-	-0.696212	0.0173217	-	-	-	-	-	-	-	-	-	-	-	-
CD48	-	-	0.739779	0.00925326	-	-	-	-	-	-	-	-	-	-	-	-
MMP8	-	-	-0.69763	0.0169996	-	-	-	-	-	-	-	-	-	-	-	-
UCHL3	-	-	-0.657865	0.027788	-	-	-	-	-	-	-	-	-0.80476	0.00281151	-	-
KLF9	-	-	0.667612	0.0247907	-	-	-	-	-	-	-	-	-	-	-	-
ACOT2	-	-	-0.61516	0.0439636	-	-	-	-	-	-	-	-	-	-	-	-
FLVCR2	-	-	0.662433	0.0263531	-	-	-	-	-	-	-	-	-	-	-	-
ELOVL3	-	-	0.696648	0.0172222	-	-	-	-	-	-	-	-	-	-	-	-
NKX2-3	-	-	-0.608379	0.0470236	-	-	-	-	-	-	-	-	-	-	-	-
MTHFD1L	-	-	-0.645805	0.0318393	-	-	-	-	-	-	-	-	-0.675377	0.0225726	-	-
CXorf21	-	-	0.682197	0.0207442	-	-	-	-	-	-	-	-	-	-	0.730599	0.0395366
EPHX2	-	-	0.650111	0.0303481	-	-	-	-	-	-	-	-	-	-	-	-
CRISPLD1	-	-	0.661853	0.0265324	-	-	-	-	0.63839	0.034526	-	-	0.613178	0.0448433	-	-
FAM117A	-	-	0.618552	0.042486	-	-	-	-	0.733622	0.0101803	-	-	-	-	-	-
PDZRN3	-	-	0.606662	0.047821	-	-	-	-	-	-	-	-	-	-	-	-
-A60	-	-	0.662426	0.0263553	-	-	-	-	-	-	-	-	-	-	0.71884	0.0445066
PLAU	-	-	0.630811	0.0374321	-	-	-	-	-	-	-	-	-	-	-	-
SRGN	-	-	0.694737	0.0176615	-	-	-	-	-	-	-	-	-	-	-	-
ARHGAP9	-	-	0.674193	0.0229015	-	-	-	-	-	-	-	-	-	-	0.751467	0.0315806
NFE2	-	-	0.64615	0.031718	-	-	-	-	-	-	-	-	-	-	-	-
HOXC12	-	-	0.659712	0.0272015	-	-	-	-	-	-	0.691731	0.0266884	-	-	0.942003	0.000466744
MXD4	-	-	0.658123	0.0277055	-	-	-	-	-	-	-	-	-	-	0.747512	0.0330051
CSE1L	-	-	-0.602979	0.0495629	-	-	-	-	-	-	-	-	-	-	-	-
RPP40	-	-	-0.624746	0.039877	-	-	-	-	-	-	-	-	-	-	-	-
BARHL1	-	-	-0.735102	0.00995147	-	-	-	-	-	-	-	-	-	-	-	-
F10	-	-	-0.677491	0.0219942	-	-	-	-	-	-	-	-	-	-	-	-
PRRG2	-	-	0.670817	0.0238572	-	-	-	-	-	-	-	-	-	-	-	-
SBDS	-	-	-0.621688	0.0411507	-	-	-	-	-	-	-	-	-	-	-	-
FGD3	-	-	0.760022	0.00663579	-	-	-	-	-	-	-	-	-	-	-	-
CRYGN	-	-	0.611648	0.045531	-	-	-	-	-	-	-	-	-	-	0.733157	0.0385022
SYNGR3	-	-	0.621918	0.0410539	-	-	-	-	-	-	-	-	-	-	-	-
GALR3	-	-	-0.709259	0.0145183	-	-	-	-	-	-	-	-	-	-	-	-
KLK14	-	-	0.645951	0.0317879	-	-	-	-	-	-	-	-	-	-	-	-
RIPK3	-	-	0.67841	0.0217459	-	-	-	-	-	-	-	-	0.694227	0.0177798	0.736392	0.0372181
SHC2	-	-	-0.651239	0.0299657	-	-	-	-	-	-	-	-	-	-	-	-
GDF1	-	-	-0.626659	0.0390941	-	-	-	-	-	-	-	-	-	-	-	-
LRRC4B	-	-	-0.637148	0.034991	-	-	-	-	-	-	-	-	-	-	-	-
GFPT2	-	-	-0.638106	0.034632	-	-	-	-	-	-	-	-	-	-	-	-
NINJ1	-	-	0.682624	0.0206333	-	-	-	-	-	-	-	-	-	-	-	-
CLUHP3	-	-	0.65799	0.0277479	-	-	-	-	0.623982	0.0401923	-	-	0.73827	0.0094746	0.757918	0.0293397
SELENOS	-	-	-0.757551	0.00692196	-	-	-	-	-	-	-	-	-	-	-	-
PODNL1	-	-	0.667922	0.0246994	-	-	-	-	-	-	-	-	0.626826	0.0390262	0.91404	0.0014873
PPARG	-	-	-0.623931	0.0402135	-	-	-	-	-	-	-	-	-	-	-	-
MRPL35	-	-	-0.690317	0.0187076	-	-	-	-	-0.698482	0.0168082	-0.669115	0.034355	-	-	-0.74818	0.0327616
SERPINF1	-	-	0.75946	0.00670008	-	-	-	-	-	-	-	-	-	-	-	-
POPDC3	-	-	0.635767	0.0355133	-	-	-	-	-	-	-	-	-	-	-	-
RIDA	-	-	-0.688523	0.0191447	-	-	-	-	-0.635287	0.035696	-	-	-0.778797	0.00473641	-0.708026	0.0493957
HSPA12B	-	-	0.703953	0.0156157	-	-	-	-	-	-	-	-	-	-	-	-
RIN2	-	-	0.747451	0.00818621	-	-	-	-	-	-	-	-	-	-	-	-
PPP1R3D	-	-	0.624524	0.0399685	-	-	-	-	-	-	-	-	-	-	-	-
SYT4	-	-	0.606897	0.0477116	-	-	-	-	-	-	-	-	-	-	-	-
MPRIP	-	-	0.733828	0.0101482	-	-	-	-	-	-	-	-	-	-	0.732071	0.0389393
TRPC4	-	-	-0.61872	0.0424138	-	-	-	-	-	-	-	-	-	-	-	-
ZDHHC8P1	-	-	0.647055	0.0314013	-	-	-	-	-	-	-	-	-	-	-	-
ACTR3B	-	-	-0.604363	0.0489033	-	-	0.648458	0.0309147	-	-	-	-	-	-	-	-
SARAF	-	-	0.614416	0.0442924	-	-	-	-	-	-	-	-	-	-	-	-
RNF122	-	-	0.684664	0.0201096	-	-	-	-	-	-	-	-	-	-	-	-
DUSP26	-	-	0.661232	0.0267254	-	-	-	-	-	-	-	-	-	-	0.863262	0.00575397
G-T2	-	-	-0.64492	0.0321518	-	-	-	-	-	-	-	-	-	-	-	-
GSTM1	-	-	0.777869	0.00481944	-	-	-	-	0.663385	0.0260609	-	-	0.668578	0.0245069	-	-
TSPAN2	-	-	0.617857	0.0427858	-	-	-	-	-	-	-	-	-	-	-	-
GSTM5	-	-	0.77065	0.00550309	-	-	-	-	-	-	-	-	-	-	-	-
FKBP11	-	-	-0.723488	0.0118502	-	-	-	-	-	-	-	-	-	-	-	-
GNL2	-	-	-0.695891	0.0173953	-	-	-	-	-	-	-	-	-	-	-	-
ADGRB3	-	-	0.618882	0.042344	-	-	-	-	-	-	-	-	-	-	-	-
PRRG4	-	-	0.614376	0.0443102	-	-	-	-	0.621382	0.0412796	-	-	-	-	-	-
TTLL4	-	-	-0.67914	0.0215503	-	-	-	-	-	-	-	-	-	-	-	-
CYP27A1	-	-	-0.678002	0.0218559	-	-	-	-	-	-	-	-	-	-	-	-
MRPS9	-	-	-0.618079	0.0426902	-	-	-	-	-	-	-	-	-	-	-	-
HLX	-	-	0.636669	0.0351714	-	-	-	-	-	-	-	-	-	-	-	-
ALDOB	-	-	0.733548	0.0101917	-	-	-	-	-	-	0.70732	0.0221458	0.627352	0.0388131	0.918005	0.0012948
CCN3	-	-	0.759364	0.00671121	-	-	-	-	-	-	-	-	-	-	-	-
YAP1	-	-	0.623527	0.0403815	-	-	-	-	-	-	-	-	-	-	-	-
ARHGAP20	-	-	0.724287	0.0117118	-	-	-	-	-	-	-	-	-	-	-	-
BRDT	-	-	-0.632623	0.0367221	-	-	-	-	-	-	-	-	-	-	-	-
ARHGAP29	-	-	-0.638689	0.0344146	-	-	-	-	-	-	-	-	-	-	-	-
IFT172	-	-	0.68783	0.0193156	-	-	-	-	-	-	-	-	-	-	-	-
EMILIN1	-	-	0.804764	0.00281124	-	-	-	-	-	-	-	-	-	-	0.802819	0.0164437
METTL5	-	-	-0.754322	0.0073093	-	-	-	-	-	-	-	-	-	-	-0.873047	0.00464056
CDK15	-	-	0.690383	0.0186917	-	-	-	-	-	-	-	-	-	-	-	-
PHLDA1	-	-	-0.787986	0.00396949	-	-	0.675557	0.0225229	-	-	-	-	-	-	-	-
ITGB7	-	-	0.603832	0.0491556	-	-	-	-	-	-	-	-	-	-	0.809105	0.0149961
RTN1	-	-	0.716155	0.0131763	-	-	-	-	-	-	-	-	-	-	-	-
JDP2	-	-	0.644912	0.0321549	-	-	-	-	-	-	-	-	-	-	-	-
CLBA1	-	-	0.62295	0.0406216	-	-	-	-	-	-	-	-	-	-	-	-
DISP2	-	-	0.642007	0.0331964	-	-	-	-	-	-	-	-	-	-	-	-
ETFA	-	-	-0.748631	0.00803041	-	-	-	-	-	-	-	-	-	-	-	-
ST8SIA2	-	-	0.62252	0.0408015	-	-	-	-	-	-	-	-	-	-	-	-
SEPTIN12	-	-	-0.619086	0.0422566	-	-	-	-	-	-	-	-	-	-	-	-
GCSH	-	-	-0.638004	0.03467	-	-	-	-	-	-	-	-	-	-	-	-
GATA6	-	-	0.641461	0.0333948	-	-	-	-	-	-	-	-	-	-	-	-
CCDC40	-	-	-0.785379	0.00417696	-	-	-	-	-	-	-	-	-	-	-	-
SIGLEC10	-	-	0.905169	0.000126954	-	-	-	-	-	-	-	-	-	-	0.731593	0.0391327
IL22RA1	-	-	-0.722981	0.0119386	-	-	-	-	-	-	-	-	-	-	-	-
BEST4	-	-	0.873542	0.000442204	-	-	-	-	-	-	-	-	-	-	0.743967	0.0343147
GPR161	-	-	-0.658662	0.0275338	-	-	-	-	-	-	-	-	-	-	-	-
MAEL	-	-	0.678514	0.0217179	-	-	-	-	-	-	-	-	-	-	-	-
NECTIN4	-	-	-0.72988	0.0107755	-	-	0.626932	0.0389831	-	-	-	-	-	-	-	-
LHX9	-	-	-0.603155	0.0494786	-	-	-	-	-	-	-	-	-	-	-	-
RORC	-	-	0.801332	0.00302452	-	-	-	-	-	-	-	-	-	-	0.839533	0.00912665
ECM1	-	-	0.669631	0.0241998	-	-	-	-	-	-	-	-	-	-	-	-
CREB3L4	-	-	0.640611	0.0337054	-	-	-	-	-	-	-	-	0.748687	0.00802304	-	-
FLG	-	-	0.60793	0.0472312	-	-	-	-	-	-	-	-	-	-	-	-
ITPKB	-	-	0.64967	0.0304987	-	-	-	-	-	-	-	-	-	-	-	-
PLEKHA6	-	-	0.685949	0.0197844	-	-	-	-	-	-	-	-	-	-	-	-
OSR1	-	-	0.605873	0.0481908	-	-	-	-	-	-	-	-	-	-	-	-
PDIA6	-	-	0.669051	0.0243684	-	-	-	-	-	-	-	-	-	-	-	-
MRPS5	-	-	-0.71291	0.0137961	-	-	-	-	-	-	-	-	-	-	-	-
THNSL2	-	-	0.676078	0.0223798	-	-	-	-	-	-	-	-	-	-	-	-
TCTA	-	-	0.603567	0.049282	-	-	-	-	-	-	-	-	-	-	0.836214	0.0096791
ADAMTS16	-	-	-0.60757	0.0473984	-	-	-	-	-	-	-	-	-	-	-	-
GABRB2	-	-	0.609248	0.0466237	-	-	-	-	-	-	-	-	-	-	-	-
KLHL3	-	-	-0.619902	0.0419075	-	-	-	-	-	-	-	-	-0.777246	0.00487582	-	-
ANO7	-	-	0.677487	0.0219951	-	-	-	-	-	-	-	-	-	-	-	-
FBXO25	-	-	0.668167	0.0246273	-	-	-	-	-	-	-	-	-	-	-	-
BIN3	-	-	0.671265	0.0237289	-	-	-	-	-	-	-	-	-	-	-	-
SYBU	-	-	0.627714	0.038667	-	-	-	-	-	-	-	-	-	-	-	-
GSN	-	-	0.636285	0.0353166	-	-	-	-	-	-	-	-	-	-	-	-
ITPRIP	-	-	0.60693	0.0476961	-	-	-	-	-	-	0.665094	0.0358584	-	-	0.857037	0.00654405
NCAM1	-	-	0.658913	0.0274542	-	-	-	-	-	-	-	-	-	-	-	-
GLB1L2	-	-	0.613566	0.0446704	-	-	-	-	-	-	-	-	-	-	-	-
MKX	-	-	0.654659	0.0288274	-	-	-	-	-	-	-	-	-	-	-	-
LYPD1	-	-	0.675143	0.0226374	-	-	-	-	-	-	-	-	-	-	-	-
RILPL2	-	-	0.646492	0.031598	-	-	-	-	-	-	-	-	-	-	0.800979	0.016883
UBC	-	-	0.642377	0.0330624	-	-	-	-	-	-	-	-	-	-	0.813133	0.0141123
UEVLD	-	-	0.651212	0.029975	-	-	-	-	-	-	0.725976	0.0174464	-	-	0.736511	0.0371716
BTBD11	-	-	0.684896	0.0200505	-	-	-	-	-	-	-	-	-	-	0.739624	0.0359618
MSGN1	-	-	0.784626	0.00423835	-	-	-	-	-	-	-	-	-	-	-	-
IGSF10	-	-	-0.608584	0.0469292	-	-	-	-	-	-	-	-	-	-	-	-
BMP6	-	-	-0.617889	0.042772	-	-	-	-	-	-	-	-	-	-	-	-
CDH12	-	-	-0.60396	0.0490948	-	-	-	-	-	-	-	-	-	-	-	-
PSMA8	-	-	0.618569	0.0424787	-	-	-	-	-	-	-	-	-	-	-	-
APCDD1	-	-	0.64616	0.0317146	-	-	-	-	-	-	-	-	-	-	-	-
KLF10	-	-	0.630444	0.0375769	-	-	-	-	-	-	0.80518	0.00494531	-	-	0.852341	0.00718362
OTOA	-	-	0.738012	0.00951275	-	-	-	-	-	-	-	-	-	-	0.766141	0.0266286
FMN2	-	-	0.751071	0.00771513	-	-	-	-	-	-	-	-	-	-	-	-
RMND1	-	-	-0.69089	0.0185696	-	-	-	-	-	-	-	-	-	-	-	-
SH3RF2	-	-	0.671366	0.0236999	-	-	-	-	-	-	0.680867	0.0302068	-	-	0.874601	0.00447768
GDF6	-	-	0.696938	0.0171564	-	-	-	-	-	-	-	-	-	-	-	-
TATDN2	-	-	0.61602	0.043586	-	-	-	-	-	-	-	-	-	-	-	-
NTAN1	-	-	0.625198	0.0396911	-	-	-	-	-	-	-	-	-	-	0.813981	0.0139305
SYN2	-	-	0.602691	0.0497007	-	-	-	-	-	-	-	-	-	-	-	-
CDCP2	-	-	0.654845	0.0287664	-	-	-	-	-	-	-	-	-	-	-	-
STEAP2	-	-	0.694483	0.0177203	-	-	-	-	-	-	-	-	-	-	-	-
SUSD3	-	-	0.656261	0.0283045	-	-	-0.642107	0.0331601	-	-	-	-	-	-	-	-
CAC-1D	-	-	0.603492	0.0493176	-	-	-	-	-	-	-	-	-	-	-	-
CFAP251	-	-	0.609851	0.0463473	-	-	-	-	-	-	-	-	-	-	-	-
DUSP2	-	-	0.747132	0.0082286	-	-	-	-	-	-	-	-	-	-	-	-
DZIP1L	-	-	0.604643	0.0487707	-	-	-	-	-	-	-	-	-	-	-	-
TAGLN2	-	-	0.611972	0.0453847	-	-	-	-	-	-	-	-	-	-	-	-
F11R	-	-	0.674642	0.0227763	-	-	-	-	-	-	-	-	-	-	0.729833	0.0398496
KCNE2	-	-	-0.674281	0.0228769	-	-	-	-	-	-	-	-	-	-	-	-
CBR1	-	-	0.796105	0.00337207	-	-	-	-	0.669654	0.0241932	-	-	0.732201	0.0104034	-	-
ACTC1	-	-	0.70512	0.0153692	-	-	-	-	-	-	-	-	-	-	-	-
CELF3	-	-	0.640066	0.0339054	-	-	-	-	-	-	-	-	-	-	0.833617	0.010126
DRC7	-	-	0.615138	0.0439736	-	-	-	-	-	-	-	-	0.658969	0.0274363	0.732239	0.0388715
CTBP1	-	-	0.620489	0.0416579	-	-	-	-	-	-	0.728066	0.0169671	-	-	0.914806	0.00144877
ATP6V0D1	-	-	0.647234	0.0313387	-	-	-	-	-	-	-	-	-	-	0.717554	0.0450722
UBASH3A	-	-	0.611315	0.0456812	-	-	-	-	-	-	-	-	-	-	-	-
NDUFV3	-	-	-0.737887	0.00953134	-	-	-	-	-	-	-	-	-	-	-	-
RALGDS	-	-	0.650762	0.0301269	-	-	-	-	-	-	-	-	-	-	0.762009	0.0279704
ZNF208	-	-	0.779228	0.00469817	-	-	-	-	-	-	-	-	-	-	-	-
CACFD1	-	-	0.65774	0.0278281	-	-	-	-	-	-	-	-	-	-	-	-
ZBTB7B	-	-	0.724893	0.0116076	-	-	-	-	-	-	0.665297	0.0357817	-	-	0.941278	0.000484195
IL6R	-	-	0.635116	0.0357613	-	-	-	-	-	-	-	-	-	-	-	-
SQSTM1	-	-	0.618923	0.0423264	-	-	-	-	-	-	-	-	-	-	-	-
COX7A1	-	-	0.641683	0.033314	-	-	-	-	-	-	-	-	-	-	0.781133	0.0220967
PAQR4	-	-	0.730286	0.0107098	-	-	-	-	-	-	-	-	-	-	-	-
SLC45A1	-	-	0.718438	0.0127526	-	-	-	-	-	-	-	-	-	-	-	-
CAMK2N1	-	-	-0.624152	0.0401222	-	-	-	-	-	-	-	-	-	-	-	-
OMA1	-	-	-0.63439	0.0360394	-	-	-	-	-	-	-	-	-	-	-	-
NLRP3	-	-	0.676987	0.022131	-	-	-	-	-	-	-	-	-	-	-	-
C1orf115	-	-	0.617431	0.0429704	-	-	-	-	-	-	-	-	-	-	-	-
MRPS18C	-	-	-0.697659	0.0169932	-	-	-	-	-	-	-0.632206	0.0498537	-	-	-0.768698	0.0258184
TMEM169	-	-	-0.705598	0.0152691	-	-	-	-	-	-	-	-	-	-	-	-
TGFBR2	-	-	0.638524	0.0344763	-	-	-	-	-	-	0.736198	0.0151902	-	-	-	-
MNDA	-	-	0.679995	0.0213226	-	-	-	-	-	-	-	-	-	-	-	-
MTMR14	-	-	0.606734	0.0477874	-	-	-	-	-	-	-	-	-	-	0.761737	0.0280603
CAMK2N2	-	-	-0.611519	0.0455892	-	-	-	-	-	-	-	-	-	-	-	-
BAP1	-	-	0.761483	0.0064708	-	-	-	-	-	-	0.682806	0.0295568	-	-	-	-
PRKCD	-	-	0.659367	0.0273104	-	-	-	-	-	-	-	-	-	-	-	-
SLC9B2	-	-	0.674281	0.0228769	-	-	-	-	-	-	-	-	-	-	-	-
SHISA5	-	-	0.657933	0.0277663	-	-	-	-	-	-	-	-	-	-	-	-
APEH	-	-	0.653388	0.0292469	-	-	-	-	-	-	-	-	-	-	-	-
NDUFAF2	-	-	-0.649866	0.0304317	-	-	-	-	-	-	-0.862064	0.00133637	-	-	-0.948115	0.00033575
NDUFS4	-	-	-0.667799	0.0247355	-	-	-	-	-	-	-	-	-	-	-	-
NFIL3	-	-	-0.71934	0.0125879	-	-	0.612261	0.0452548	-	-	-	-	-	-	-	-
HGS-T	-	-	0.803762	0.0028723	-	-	-	-	-	-	-	-	-	-	0.806251	0.015643
CARD19	-	-	0.67956	0.0214383	-	-	-	-	-	-	-	-	-	-	-	-
SUGT1	-	-	-0.619445	0.042103	-	-	-	-	-0.614418	0.0442915	-	-	-	-	-	-
AMOTL1	-	-	0.614906	0.0440757	-	-	-	-	-	-	-	-	-	-	-	-
JAM3	-	-	0.641021	0.0335552	-	-	-	-	-	-	-	-	-	-	-	-
RRAD	-	-	0.641639	0.0333298	-	-	-	-	-	-	-	-	-	-	-	-
BEX3	-	-	0.623622	0.0403418	-	-	-	-	-	-	-	-	-	-	-	-
SAAL1	-	-	-0.688143	0.0192381	-	-	-	-	-	-	-	-	-	-	-0.714703	0.0463408
-B2	-	-	0.620888	0.0414884	-	-	-	-	-	-	-	-	-	-	-	-
MS4A15	-	-	0.607956	0.0472193	-	-	-	-	-	-	-	-	-	-	-	-
NKX3-1	-	-	0.699599	0.0165595	-	-	-	-	-	-	-	-	-	-	-	-
SNX20	-	-	0.693442	0.0179636	-	-	-	-	-	-	-	-	-	-	0.717401	0.0451399
LOXHD1	-	-	0.679008	0.0215854	-	-	-	-	-	-	-	-	-	-	-	-
NLRP7	-	-	0.660984	0.0268025	-	-	-	-	-	-	-	-	-	-	-	-
RAB26	-	-	-0.778568	0.0047568	-	-	-	-	-	-	-	-	-	-	-0.757812	0.0293754
ZNF597	-	-	0.641231	0.0334786	-	-	-	-	-	-	-	-	-	-	-	-
KCNJ4	-	-	-0.614343	0.0443249	-	-	-	-	-	-	-	-	-	-	-	-
XIRP1	-	-	0.690752	0.0186027	-	-	-	-	-	-	-	-	-	-	-	-
TNXB	-	-	0.775779	0.00501054	-	-	-	-	-	-	-	-	-	-	-	-
PHYHIP	-	-	0.733096	0.0102624	-	-	-	-	-	-	-	-	-	-	0.750884	0.0317881
CAVIN2	-	-	0.605262	0.0484784	-	-	-	-	-	-	-	-	-	-	-	-
GFRA2	-	-	0.681386	0.0209559	-	-	-	-	-	-	-	-	-	-	-	-
VWA3B	-	-	-0.619178	0.042217	-	-	-	-	-	-	-	-	-	-	-	-
MN1	-	-	-0.627344	0.0388163	-	-	-	-	-	-	-	-	-	-	-	-
SPRR1B	-	-	0.677838	0.0219002	-	-	-	-	-	-	-	-	-	-	-	-
CCDC8	-	-	-0.604819	0.0486873	-	-	-	-	-	-	-	-	-	-	-	-
APLF	-	-	-0.639266	0.0342006	-	-	-	-	-	-	-	-	-0.7578	0.00689274	-	-
BCRP2	-	-	0.656297	0.0282929	-	-	-	-	-	-	-	-	-	-	-	-
LDB2	-	-	-0.697409	0.0170495	-	-	-	-	-0.636811	0.0351179	-	-	-	-	-	-
AL512625.1	-	-	-0.61992	0.0418998	-	-	-	-	-	-	-	-	-	-	-	-
GABARAP	-	-	0.609144	0.0466715	-	-	-	-	-	-	-	-	-	-	-	-
LGALS9B	-	-	0.684937	0.0200402	-	-	-	-	-	-	-	-	-	-	-	-
LRRN2	-	-	0.647569	0.0312225	-	-	-	-	-	-	-	-	-	-	0.955715	0.000209971
TMC7	-	-	0.69307	0.018051	-	-	-	-	-	-	-	-	-	-	-	-
TRIM8	-	-	0.793518	0.00355463	-	-	-	-	0.684966	0.0200328	-	-	-	-	0.84737	0.00790268
SSX6P	-	-	-0.709358	0.0144983	-	-	-	-	-	-	-	-	-	-	-	-
PTGER4	-	-	0.672122	0.0234845	-	-	-	-	-	-	-	-	-	-	-	-
MAP6	-	-	0.60602	0.0481218	-	-	-	-	-	-	-	-	-	-	-	-
CXXC5	-	-	0.685695	0.0198485	-	-	-	-	-	-	0.747351	0.0129698	-	-	0.940825	0.000495311
COL8A2	-	-	0.603947	0.0491009	-	-	-	-	-	-	-	-	-	-	-	-
TLN2	-	-	-0.621817	0.0410963	-	-	-	-	-	-	-	-	-	-	-	-
USP19	-	-	0.648339	0.0309557	-	-	-	-	-	-	0.638324	0.0470139	-	-	-	-
IL16	-	-	0.779968	0.00463304	-	-	-	-	-	-	0.675883	0.0319217	-	-	0.849727	0.00755631
FAM71D	-	-	0.716834	0.0130492	-	-	-	-	0.681231	0.0209964	-	-	0.60354	0.049295	-	-
CORO1B	-	-	0.610673	0.0459726	-	-	-	-	-	-	-	-	-	-	-	-
MYD88	-	-	0.715372	0.013324	-	-	-	-	-	-	-	-	-	-	0.724296	0.0421561
CCDC96	-	-	0.793021	0.00359053	-	-	-	-	-	-	0.65165	0.0412072	-	-	0.965793	9.75121e-05
HPSE	-	-	0.76283	0.00632132	-	-	-	-	-	-	-	-	0.663538	0.0260143	0.788297	0.0201134
GMPPB	-	-	0.646787	0.0314946	-	-	-	-	-	-	-	-	-	-	-	-
FAM53A	-	-	0.802897	0.00292584	-	-	-	-	-	-	-	-	-	-	-	-
GALNTL6	-	-	0.6792	0.0215343	-	-	-	-	-	-	-	-	-	-	-	-
SLC26A9	-	-	0.607219	0.0475614	-	-	-	-	-	-	-	-	-	-	-	-
CD248	-	-	0.638091	0.0346374	-	-	-	-	-	-	-	-	-	-	-	-
PCCA	-	-	-0.773303	0.00524407	-	-	-	-	-	-	-	-	-	-	-	-
GAL3ST3	-	-	0.614095	0.044435	-	-	-	-	-	-	-	-	-	-	-	-
FOSL1	-	-	0.615973	0.0436061	-	-	-	-	-	-	-	-	-	-	-	-
MSRA	-	-	0.713183	0.0137431	-	-	-	-	-	-	-	-	-	-	-	-
AMIGO3	-	-	0.817464	0.0021181	-	-	-	-	-	-	-	-	-	-	-	-
CRYBG2	-	-	-0.692248	0.0182452	-	-	0.602124	0.0499735	-	-	-	-	-	-	-	-
ZBTB8OS	-	-	-0.62319	0.0405214	-	-	-	-	-	-	-	-	-	-	-	-
OR10AB1P	-	-	-0.613981	0.0444857	-	-	-	-	-	-	-	-	-	-	-	-
IRX5	-	-	-0.612127	0.0453149	-	-	-	-	-	-	-	-	-	-	-	-
FIBIN	-	-	-0.614784	0.0441297	-	-	-	-	-	-	-	-	-	-	-0.713172	0.047031
KC-2	-	-	-0.616736	0.0432729	-	-	-	-	-	-	-	-	-	-	-	-
CD19	-	-	0.636079	0.0353949	-	-	-	-	-	-	0.650508	0.041685	-	-	0.77351	0.0243357
IRX3	-	-	-0.672889	0.0232674	-	-	-	-	-	-	-	-	-	-	-	-
IL17RA	-	-	0.840511	0.00119527	-	-	-	-	-	-	-	-	-	-	0.720967	0.0435812
AC011944.1	-	-	-0.653758	0.0291242	-	-	-	-	-	-	-	-	-	-	-	-
CCDC184	-	-	0.71743	0.0129384	-	-	-	-	-	-	-	-	-	-	-	-
IMPDH2	-	-	0.623536	0.0403775	-	-	-	-	-	-	-	-	-	-	-	-
DDX10	-	-	-0.61085	0.0458919	-	-	-	-	-	-	-	-	-	-	-	-
PRSS36	-	-	0.682441	0.0206809	-	-	-	-	-	-	-	-	-	-	-	-
GALNT11	-	-	0.632156	0.0369043	-	-	-	-	-	-	-	-	-	-	0.752032	0.0313804
P4HTM	-	-	0.752573	0.00752566	-	-	-	-	0.640059	0.033908	-	-	-	-	-	-
SLC25A20	-	-	0.651094	0.0300147	-	-	-	-	-	-	-	-	-	-	-	-
CTNNBIP1	-	-	0.672368	0.0234148	-	-	-	-	-	-	-	-	-	-	0.723305	0.0425774
GLULP4	-	-	0.675644	0.022499	-	-	-	-	-	-	-	-	-	-	-	-
SMIM10L2A	-	-	0.673628	0.0230593	-	-	-	-	-	-	-	-	-	-	-	-
WSCD1	-	-	0.697366	0.0170592	-	-	-	-	-	-	-	-	-	-	0.717205	0.0452262
MROH1	-	-	0.720274	0.0124189	-	-	-	-	-	-	-	-	-	-	-	-
CITED4	-	-	0.723827	0.0117914	-	-	-	-	-	-	-	-	-	-	-	-
LINC01869	-	-	-0.624256	0.0400792	-	-	-	-	-	-	-	-	-	-	-	-
OR2A4	-	-	-0.617877	0.0427771	-	-	-	-	-	-	-	-	-	-	-	-
S1PR5	-	-	0.608467	0.0469831	-	-	-	-	-	-	-	-	-	-	-	-
OXTR	-	-	-0.679666	0.0214099	-	-	-	-	-	-	-	-	-	-	-	-
AL591379.1	-	-	-0.645735	0.0318639	-	-	-	-	-	-	-	-	-	-	-	-
B4GALNT4	-	-	0.623395	0.0404363	-	-	-	-	-	-	-	-	-	-	-	-
BGN	-	-	0.708953	0.0145799	-	-	-	-	-	-	-	-	-	-	-	-
CSF1R	-	-	0.609951	0.0463018	-	-	-	-	-	-	-	-	-	-	-	-
OR2V2	-	-	-0.648855	0.0307778	-	-	-	-	-	-	-	-	-	-	-	-
PAPPA	-	-	-0.679132	0.0215523	-	-	-	-	-	-	-	-	-	-	-	-
LCK	-	-	0.606857	0.0477299	-	-	-	-	0.622338	0.0408775	-	-	-	-	-	-
C12orf60	-	-	-0.706568	0.0150676	-	-	-	-	-	-	-	-	-	-	-	-
TPM3P8	-	-	0.694847	0.0176359	-	-	-	-	-	-	-	-	-	-	-	-
C2CD4C	-	-	0.618235	0.0426227	-	-	-	-	-	-	-	-	-	-	-	-
CHST6	-	-	0.6118	0.0454621	-	-	-	-	-	-	-	-	-	-	-	-
PSMG1	-	-	-0.753283	0.00743728	-	-	-	-	-	-	-0.760053	0.0107298	-	-	-0.865909	0.00543758
TANGO2	-	-	0.683222	0.0204787	-	-	-	-	0.617738	0.0428373	0.811061	0.00440804	-	-	0.859693	0.00619899
HMCES	-	-	0.771004	0.00546794	-	-	-	-	-	-	-	-	-	-	0.788579	0.0200379
EFHC2	-	-	0.645569	0.0319223	-	-	-	-	-	-	-	-	-	-	-	-
KCNQ3	-	-	0.634169	0.0361243	-	-	-	-	-	-	-	-	-	-	-	-
ACOT1	-	-	-0.698088	0.0168965	-	-	-	-	-	-	-	-	-	-	-	-
DUSP8	-	-	0.75726	0.0069562	-	-	-	-	-	-	-	-	-	-	-	-
LPAR5	-	-	0.686367	0.0196795	-	-	-	-	0.672047	0.0235059	-	-	-	-	-	-
OR7E14P	-	-	-0.638495	0.034487	-	-	-	-	-	-	-	-	-	-	-	-
MGAT4EP	-	-	-0.694092	0.0178115	-	-	-	-	-	-	-	-	-	-	-	-
SORCS2	-	-	0.621272	0.0413261	-	-	-	-	-	-	-	-	-	-	-	-
GALNT17	-	-	0.619921	0.0418994	-	-	-	-	-	-	-	-	-	-	-	-
LINC00158	-	-	-0.632608	0.0367281	-	-	-	-	-	-	-	-	-	-	-	-
DLK1	-	-	0.66128	0.0267103	-	-	-	-	-	-	0.657385	0.0388639	-	-	0.931642	0.000758192
SYN3	-	-	0.721066	0.012277	-	-	-	-	-	-	-	-	-	-	-	-
MORN5	-	-	-0.641317	0.0334471	-	-	-	-	-	-	-	-	-	-	-	-
KCNQ5	-	-	0.649772	0.0304638	-	-	-	-	-	-	-	-	-	-	-	-
LINC02610	-	-	0.652958	0.0293897	-	-	-	-	-	-	-	-	-	-	-	-
GLDN	-	-	-0.667092	0.0249445	-	-	-	-	-	-	-	-	-	-	-	-
ARHGAP30	-	-	0.712392	0.0138969	-	-	-	-	-	-	-	-	-	-	0.759538	0.0287928
HPDL	-	-	0.610633	0.0459907	-	-	-	-	-	-	-	-	-	-	-	-
BCR	-	-	0.633318	0.0364525	-	-	-	-	-	-	0.700483	0.0240663	-	-	0.904834	0.00200384
OR10H1	-	-	0.720604	0.0123597	-	-	-	-	0.643328	0.0327198	-	-	-	-	0.774249	0.0241125
PLCD1	-	-	0.669194	0.0243269	-	-	-	-	-	-	0.632303	0.0498076	-	-	-	-
GJA4	-	-	0.673541	0.023084	-	-	-	-	-	-	-	-	-	-	-	-
-NOS3	-	-	-0.699031	0.0166857	-	-	-	-	-	-	-	-	-	-	-	-
PLA2G2C	-	-	0.740493	0.00914994	-	-	-	-	-	-	-	-	-	-	-	-
NCR3LG1	-	-	-0.60817	0.04712	-	-	-	-	-	-	-	-	-	-	-	-
ZP3	-	-	0.795378	0.00342266	-	-	-	-	0.674974	0.0226841	-	-	0.642509	0.0330148	-	-
PDCD1	-	-	0.690034	0.018776	-	-	-	-	-	-	-	-	-	-	-	-
CFAP54	-	-	-0.692596	0.0181629	-	-	-	-	-	-	-	-	-	-	-	-
GOLGA8M	-	-	0.654745	0.0287992	-	-	-	-	-	-	-	-	-	-	-	-
LINC00319	-	-	-0.609085	0.0466986	-	-	-	-	-0.698949	0.0167039	-	-	-0.662443	0.0263502	-	-
HMX2	-	-	-0.648281	0.0309759	-	-	-	-	-	-	-	-	-	-	-	-
KLRG2	-	-	0.647182	0.031357	-	-	-	-	-	-	-	-	-	-	-	-
ASTL	-	-	0.602078	0.0499955	-	-	-	-	-	-	-	-	-	-	-	-
KIF19	-	-	0.657074	0.0280418	-	-	-	-	-	-	-	-	-	-	-	-
CTSE	-	-	0.777807	0.00482502	-	-	-	-	-	-	-	-	-	-	-	-
POTEF	-	-	0.642998	0.0328385	-	-	-	-	-	-	-	-	-	-	0.764654	0.0271069
ARID5A	-	-	0.63174	0.0370669	-	-	-	-	-	-	-	-	-	-	-	-
RAD54B	-	-	-0.603313	0.0494033	-	-	-	-	-	-	-	-	-	-	-	-
FBXL22	-	-	0.65436	0.0289257	-	-	-	-	-	-	-	-	-	-	-	-
GYPE	-	-	0.789947	0.00381859	-	-	-	-	-	-	-	-	-	-	-	-
SPTAN1	-	-	0.694817	0.0176428	-	-	-	-	-	-	0.724486	0.0177934	-	-	0.753872	0.0307331
TXNRD3	-	-	-0.653629	0.0291669	-	-	-	-	-	-	-	-	-	-	-	-
SIRPA	-	-	0.651415	0.0299066	-	-	-	-	-	-	-	-	-	-	0.748753	0.0325538
HIBCH	-	-	-0.656726	0.028154	-	-	-	-	-	-	-	-	-0.623887	0.040232	-	-
SOWAHC	-	-	0.606362	0.0479613	-	-	-	-	-	-	-	-	-	-	-	-
WWP2	-	-	0.623509	0.0403889	-	-	-	-	-	-	0.778243	0.00801644	-	-	0.863543	0.00571989
ANKRD35	-	-	0.655401	0.0285845	-	-	-	-	-	-	-	-	-	-	-	-
C2CD4A	-	-	-0.751582	0.00765038	-	-	-	-	-	-	-	-	-	-	-0.817004	0.0132945
TAT	-	-	0.692709	0.0181362	-	-	-	-	-	-	-	-	-	-	-	-
CALM1	-	-	0.656732	0.0281521	-	-	-	-	-	-	-	-	-	-	-	-
SNORA73B	-	-	-0.680929	0.0210758	-	-	-	-	-	-	-	-	-	-	-	-
RN7SKP87	-	-	-0.622355	0.0408707	-	-	-	-	-	-	-	-	-	-	-	-
SNORA5C	-	-	0.729109	0.0109012	-	-	-	-	-	-	-	-	-	-	0.815349	0.0136405
AL354919.1	-	-	-0.709092	0.0145518	-	-	-	-	-	-	-	-	-	-	-	-
STUM	-	-	0.66594	0.0252878	-	-	-	-	-	-	-	-	-	-	-	-
HSD3B1	-	-	-0.722438	0.0120339	-	-	-	-	-	-	-	-	-	-	-	-
LIME1	-	-	0.619719	0.0419856	-	-	-	-	-	-	-	-	-	-	-	-
HSP90B3P	-	-	-0.611141	0.04576	-	-	-	-	-	-	-	-	-	-	-	-
LINC02731	-	-	0.625534	0.0395533	-	-	-	-	-	-	-	-	-	-	-	-
HSPA1A	-	-	0.675425	0.0225594	-	-	-	-	-	-	-	-	-	-	-	-
AL450124.1	-	-	0.745371	0.00846616	-	-	-	-	-	-	-	-	-	-	-	-
RPS26P8	-	-	-0.687603	0.0193717	-	-	-	-	-	-	-	-	-	-	-	-
LRRC10B	-	-	0.64007	0.0339039	-	-	-	-	-	-	-	-	-	-	-	-
VIT	-	-	-0.738431	0.00945074	-	-	-	-	-	-	-	-	-	-	-	-
CDPF1	-	-	0.604849	0.0486734	-	-	-	-	-	-	-	-	-	-	-	-
C21orf62-AS1	-	-	0.742559	0.00885561	-	-	-	-	-	-	-	-	0.67866	0.0216786	-	-
RNU1-28P	-	-	-0.607195	0.0475727	-	-	-	-	-	-	-	-	-	-	-0.776375	0.0234783
RNU1-1	-	-	-0.607195	0.0475727	-	-	-	-	-	-	-	-	-	-	-0.776375	0.0234783
RNVU1-18	-	-	-0.607195	0.0475727	-	-	-	-	-	-	-	-	-	-	-0.776375	0.0234783
RNU1-3	-	-	-0.607195	0.0475727	-	-	-	-	-	-	-	-	-	-	-0.776375	0.0234783
TRGV1	-	-	0.71959	0.0125426	-	-	-	-	-	-	-	-	-	-	-	-
TRBV20-1	-	-	0.607372	0.04749	-	-	-	-	-	-	-	-	-	-	-	-
IGHV1-3	-	-	0.630951	0.0373768	-	-	-	-	-	-	-	-	-	-	-	-
PTTG3P	-	-	0.648623	0.0308576	-	-	-	-	-	-	-	-	-	-	-	-
AHCYP5	-	-	-0.661571	0.0266199	-	-	-	-	-	-	-	-	-	-	-	-
LINGO4	-	-	0.646478	0.0316027	-	-	-	-	-	-	-	-	-	-	-	-
BTF3L4P2	-	-	0.750245	0.00782089	-	-	-0.628578	0.0383197	-	-	-	-	-	-	-	-
-P1L1P3	-	-	0.668226	0.0246101	-	-	-	-	-	-	-	-	-	-	-	-
HMGB1P37	-	-	-0.659938	0.0271302	-	-	-	-	-0.684393	0.0201786	-	-	-0.612016	0.0453649	-	-
YBX1P6	-	-	0.671614	0.0236291	-	-	-	-	-	-	-	-	-	-	-	-
RPL7AP50	-	-	0.67002	0.0240871	-	-	-	-	-	-	-	-	-	-	-	-
GPSM3	-	-	0.60334	0.0493902	-	-	-	-	-	-	-	-	-	-	-	-
HMGB1P10	-	-	0.639407	0.0341485	-	-	-	-	-	-	-	-	-	-	0.769642	0.0255234
CLIC1	-	-	0.611445	0.0456227	-	-	-0.712231	0.0139284	-	-	-	-	-	-	-	-
RPS4XP1	-	-	0.836904	0.00131455	-	-	-	-	-	-	-	-	-	-	-	-
COLCA2	-	-	-0.604038	0.0490579	-	-	-	-	-	-	-	-	-	-	-	-
VSTM5	-	-	0.651943	0.0297288	-	-	-	-	-	-	-	-	-	-	-	-
AC087491.1	-	-	-0.689851	0.0188205	-	-	-	-	-	-	-	-	-	-	-0.719101	0.0443925
LRRC37A11P	-	-	-0.717599	0.012907	-	-	-	-	-	-	-	-	-	-	-	-
TBC1D26	-	-	-0.742247	0.00889964	-	-	-	-	-	-	-	-	-	-	-	-
MIR99AHG	-	-	-0.793166	0.00358007	-	-	-	-	-	-	-	-	-	-	-0.756922	0.029679
LRRC37A14P	-	-	-0.699385	0.0166071	-	-	-	-	-	-	-	-	-	-	-	-
KRT19P1	-	-	-0.800913	0.00305136	-	-	-	-	-	-	-	-	-	-	-	-
TENM3	-	-	0.719421	0.0125732	-	-	-	-	-	-	-	-	-	-	-	-
GSTM2P1	-	-	0.722778	0.0119743	-	-	-	-	-	-	-	-	-	-	-	-
ARIH2OS	-	-	0.702604	0.0159037	-	-	-	-	-	-	-	-	-	-	-	-
C10orf55	-	-	0.647785	0.0311475	-	-	-	-	-	-	-	-	-	-	-	-
AC137630.1	-	-	0.823942	0.00181819	-	-	-	-	-	-	-	-	-	-	0.737446	0.0368054
AL590666.1	-	-	-0.682732	0.0206053	-	-	-	-	-	-	-	-	-	-	-	-
EEF1A1P24	-	-	0.669231	0.0243161	-	-	-	-	-	-	-	-	-	-	-	-
MIR503HG	-	-	-0.729483	0.0108402	-	-	-	-	-0.736359	0.00976029	-	-	-	-	-	-
CERS1	-	-	-0.602859	0.0496203	-	-	-	-	-	-	-	-	-	-	-	-
AL390728.3	-	-	0.616819	0.0432364	-	-	-	-	-	-	-	-	-	-	-	-
AC007683.1	-	-	0.675396	0.0225675	-	-	-	-	-	-	-	-	-	-	-	-
AL121723.1	-	-	0.826433	0.00171177	-	-	-	-	-	-	-	-	-	-	-	-
LEMD1-DT	-	-	0.700024	0.0164657	-	-	-	-	-	-	-	-	-	-	-	-
SRP14P1	-	-	0.769768	0.00559121	-	-	-	-	-	-	-	-	-	-	-	-
U82695.1	-	-	0.635782	0.0355076	-	-	-	-	-	-	-	-	-	-	-	-
PPP1R8P1	-	-	0.605048	0.0485793	-	-	-	-	-	-	-	-	-	-	-	-
ZBTB45P1	-	-	0.633134	0.036524	-	-	-	-	-	-	-	-	-	-	-	-
ASS1P11	-	-	0.695511	0.0174826	-	-	-	-	-	-	-	-	-	-	-	-
LINC01107	-	-	-0.633022	0.0365675	-	-	-	-	-	-	-	-	-	-	-	-
AP000320.1	-	-	0.728137	0.0110612	-	-	-	-	-	-	-	-	-	-	0.719832	0.0440738
FAM66E	-	-	0.740489	0.00915048	-	-	-	-	-	-	-	-	-	-	-	-
NOL7	-	-	-0.611622	0.0455425	-	-	-	-	-0.626145	0.0393033	-	-	-	-	-	-
ENSG00000225986	-	-	0.715052	0.0133847	-	-	-	-	-	-	-	-	-	-	-	-
BX005266.2	-	-	-0.676558	0.0222482	0.625769	0.0394568	-	-	-	-	-	-	-	-	-	-
AL031658.1	-	-	-0.727978	0.0110875	-	-	-	-	-	-	-	-	-	-	-	-
IMPDH1P7	-	-	0.613128	0.0448656	-	-	-	-	-	-	-	-	-	-	-	-
PLCG1-AS1	-	-	-0.626447	0.0391804	-	-	0.643218	0.0327593	-	-	-	-	-	-	-	-
DANCR	-	-	-0.656753	0.0281453	-	-	-	-	-	-	-	-	-	-	-	-
RPL12P44	-	-	-0.604939	0.0486307	-	-	-	-	-	-	-	-	-	-	-	-
RPL23AP43	-	-	0.729496	0.010838	-	-	-0.699195	0.0166492	-	-	-	-	-	-	-	-
PSME2P6	-	-	0.633712	0.0363002	-	-	-	-	-	-	-	-	-	-	-	-
ADGRF5P1	-	-	-0.739454	0.00930061	-	-	-	-	-	-	-	-	-	-	-	-
GEMIN8P4	-	-	-0.644695	0.0322318	-	-	-	-	-	-	-	-	-	-	-	-
LINC01890	-	-	0.623745	0.0402906	-	-	-	-	-	-	-	-	-	-	-	-
HMGN2P25	-	-	0.617376	0.0429946	-	-	-	-	-	-	-	-	-	-	-	-
RPL15P18	-	-	0.763371	0.00626199	-	-	-	-	-	-	-	-	-	-	-	-
AC068057.1	-	-	-0.649336	0.0306128	-	-	-	-	-	-	-	-	-	-	-	-
LYPLAL1-AS1	-	-	0.618772	0.0423912	-	-	-0.645621	0.0319041	-	-	-	-	-	-	-	-
FNDC10	-	-	0.623468	0.0404057	-	-	-	-	-	-	-	-	-	-	-	-
SNHG26	-	-	-0.768833	0.00568578	-	-	-	-	-	-	-	-	-	-	-	-
AL034428.1	-	-	-0.702287	0.0159721	-	-	-	-	-	-	-	-	-	-	-	-
HMGN2P36	-	-	0.739823	0.0092469	-	-	-	-	-	-	-	-	-	-	-	-
RASA4CP	-	-	0.717258	0.0129703	-	-	-	-	0.646086	0.0317404	-	-	0.655528	0.028543	-	-
AL137026.1	-	-	0.692493	0.0181871	-	-	-	-	-	-	-	-	-	-	-	-
RPL7P46	-	-	0.603966	0.0490918	-	-	-	-	-	-	-	-	-	-	-	-
RPS4XP5	-	-	0.65671	0.0281593	-	-	-	-	-	-	-	-	-	-	-	-
UBBP1	-	-	0.67001	0.02409	-	-	-	-	-	-	-	-	-	-	-	-
CCNYL5	-	-	0.733937	0.0101313	-	-	-	-	-	-	-	-	-	-	-	-
LINC01721	-	-	0.618048	0.0427034	-	-	-	-	-	-	-	-	-	-	0.729663	0.0399192
ATP5MC1P1	-	-	0.781029	0.00454081	-	-	-	-	-	-	-	-	-	-	-	-
FANCD2P2	-	-	0.641952	0.0332163	-	-	-	-	-	-	-	-	-	-	-	-
AL450326.1	-	-	0.659343	0.027318	-	-	-	-	-	-	0.706028	0.0225004	-	-	0.805397	0.0158399
AC021188.1	-	-	0.65723	0.0279918	-	-	-	-	-	-	-	-	-	-	-	-
AL050341.1	-	-	-0.626214	0.0392752	-	-	-	-	-	-	-	-	-0.659849	0.0271582	-	-
CLIC1P1	-	-	0.70323	0.0157696	-	-	-	-	-	-	-	-	-	-	-	-
ACTG1P10	-	-	-0.617651	0.0428751	-	-	-	-	-	-	-	-	-	-	-	-
HSP90AA3P	-	-	0.634693	0.0359231	-	-	-	-	-	-	-	-	-	-	-	-
HMGN2P34	-	-	-0.610084	0.0462407	-	-	-	-	-	-	-	-	-	-	-0.730119	0.0397323
AGBL5-AS1	-	-	-0.630662	0.0374908	-	-	-	-	-	-	-	-	-	-	-	-
-NOGP5	-	-	-0.630109	0.0377096	-	-	0.766721	0.00590375	-	-	-	-	-	-	-	-
KRTCAP2P1	-	-	0.651226	0.0299702	-	-	-	-	-	-	-	-	-	-	0.805715	0.0157663
AL162377.1	-	-	0.750691	0.0077637	-	-	-	-	0.659788	0.0271775	-	-	-	-	-	-
SLC25A6P2	-	-	0.79997	0.00311241	-	-	-	-	-	-	-	-	-	-	-	-
MRPL45P1	-	-	-0.663083	0.0261535	-	-	-	-	-	-	-	-	-	-	-	-
LDHBP1	-	-	-0.698709	0.0167575	-	-	-	-	-	-	-	-	-	-	-	-
MARK2P9	-	-	-0.667115	0.0249377	-	-	-	-	-	-	-	-	-	-	-	-
AC103564.2	-	-	-0.606398	0.0479447	-	-	-	-	-	-	-	-	-	-	-	-
RPS11P5	-	-	0.864159	0.000601684	-	-	-	-	-	-	-	-	-	-	-	-
PTPRN2-AS1	-	-	0.688375	0.019181	-	-	-	-	-	-	-	-	-	-	-	-
AC006372.2	-	-	-0.619084	0.0422572	-	-	-	-	-	-	-	-	-	-	-	-
LINC00642	-	-	0.618772	0.0423914	-	-	-	-	-	-	-	-	-	-	-	-
PHC2-AS1	-	-	-0.623062	0.0405749	-	-	-	-	-	-	-	-	-	-	-	-
ERP29P1	-	-	0.674568	0.0227969	-	-	-	-	-	-	-	-	-	-	-	-
AGGF1P2	-	-	0.646456	0.0316107	-	-	-	-	-	-	0.701554	0.0237584	-	-	0.79909	0.017342
BTF3P6	-	-	-0.608773	0.0468418	-	-	0.67958	0.0214328	-	-	-	-	-	-	-	-
RPS20P10	-	-	0.609269	0.0466138	-	-	-	-	-	-	-	-	-	-	-	-
WDR82P1	-	-	0.639237	0.0342113	-	-	-	-	-	-	-	-	-	-	-	-
LERFS	-	-	-0.7084	0.014692	-	-	-	-	-	-	-	-	-	-	-	-
TPT1P9	-	-	0.682209	0.0207409	-	-	-	-	-	-	-	-	-	-	-	-
MORF4	-	-	0.608739	0.0468576	-	-	-	-	-	-	-	-	-	-	-	-
PHBP13	-	-	-0.701787	0.0160803	-	-	-	-	-	-	-	-	-	-	-	-
LINC01659	-	-	0.664343	0.0257691	-	-	-	-	-	-	-	-	-	-	-	-
AC104667.2	-	-	0.650797	0.0301153	-	-	-	-	-	-	-	-	-	-	-	-
AARSD1P1	-	-	0.640993	0.0335653	-	-	-	-	-	-	-	-	-	-	-	-
AL157400.3	-	-	-0.633	0.0365758	-	-	-	-	-	-	-	-	-	-	-	-
RPL31P17	-	-	0.68944	0.0189205	-	-	-	-	-	-	-	-	-	-	-	-
BX284668.4	-	-	0.660075	0.027087	-	-	-	-	-	-	-	-	-	-	-	-
HIGD2AP2	-	-	-0.748018	0.00811099	-	-	-	-	-	-	-	-	-	-	-0.710571	0.0482174
BRD7P5	-	-	0.800354	0.00308744	-	-	-	-	-	-	-	-	-	-	0.855258	0.00678179
SCN1A-AS1	-	-	-0.621954	0.0410386	-	-	-	-	-	-	-	-	-	-	-	-
PEBP1P3	-	-	-0.617002	0.0431568	-	-	-	-	-	-	-	-	-	-	-	-
H3P36	-	-	0.744028	0.00865057	-	-	-	-	-	-	-	-	-	-	-	-
RPS27AP7	-	-	0.611072	0.0457914	-	-	-	-	-	-	-	-	-	-	-	-
LINC01010	-	-	0.792061	0.00366062	-	-	-	-	-	-	-	-	-	-	-	-
AL365255.1	-	-	-0.64742	0.0312741	-	-	-	-	-	-	-	-	-	-	-	-
AL031186.1	-	-	-0.630599	0.0375156	-	-	-	-	-0.753424	0.00741979	-	-	-	-	-	-
HAND2-AS1	-	-	0.759467	0.00669932	-	-	-	-	-	-	-	-	-	-	0.730249	0.0396792
AL121992.1	-	-	0.662219	0.0264192	-	-	-	-	-	-	-	-	-	-	-	-
AC007384.1	-	-	0.635566	0.0355898	-	-	-	-	-	-	-	-	-	-	0.824865	0.0117273
RNGTTP1	-	-	-0.602093	0.0499881	-	-	0.736952	0.00967096	-	-	-	-	-	-	-	-
AC009133.1	-	-	0.612292	0.0452407	-	-	-	-	-	-	-	-	-	-	-	-
LINC01352	-	-	0.687103	0.0194958	-	-	-	-	-	-	-	-	-	-	0.777596	0.0231189
TMEM250	-	-	0.611284	0.0456953	-	-	-	-	-	-	-	-	-	-	-	-
MYO5BP2	-	-	-0.634064	0.0361645	-	-	-	-	-	-	-	-	-	-	-	-
NPM1P29	-	-	-0.847951	0.000975022	-	-	-	-	-	-	-	-	-	-	-	-
RNF7P1	-	-	0.64892	0.0307556	-	-	-	-	0.631606	0.0371194	-	-	0.713672	0.0136488	-	-
AC016687.1	-	-	0.63836	0.0345371	-	-	-	-	-	-	-	-	-	-	-	-
TCAM1P	-	-	0.702966	0.015826	-	-	-	-	-	-	-	-	-	-	-	-
UOX	-	-	-0.65365	0.0291598	-	-	-	-	-	-	-	-	-	-	-	-
RPL3P9	-	-	0.710864	0.0141975	-	-	-	-	-	-	-	-	-	-	-	-
AC063952.1	-	-	0.617398	0.0429848	-	-	-	-	-	-	-	-	-	-	-	-
HOXA11-AS	-	-	-0.621368	0.0412857	-	-	-	-	-	-	-	-	-	-	-	-
FABP5P3	-	-	0.605521	0.0483559	-	-	-	-	-	-	-	-	-	-	-	-
RPS26P45	-	-	-0.700039	0.0164623	-	-	-	-	-	-	-	-	-	-	-	-
AC109466.1	-	-	-0.63448	0.0360048	-	-	-	-	-	-	-	-	-	-	-0.772356	0.0246864
AC068647.1	-	-	-0.667266	0.0248929	-	-	-	-	-	-	-	-	-	-	-	-
ZNF702P	-	-	0.703358	0.0157423	-	-	-	-	-	-	-	-	-	-	-	-
RPL12P35	-	-	0.731533	0.0105096	-	-	-	-	-	-	-	-	-	-	-	-
AL359538.1	-	-	0.680479	0.0211943	-	-	-	-	-	-	-	-	-	-	-	-
IGLVIVOR22-2	-	-	-0.622343	0.0408755	-	-	-	-	-	-	-	-	-	-	-	-
CFAP57	-	-	-0.617656	0.0428731	-	-	-	-	-	-	-	-	-	-	-	-
HOTTIP	-	-	-0.629505	0.0379495	-	-	-	-	-	-	-	-	-	-	-	-
RPL13AP2	-	-	0.676061	0.0223843	-	-	-	-	-	-	-	-	-	-	-	-
GMCL2	-	-	0.64728	0.0313228	-	-	-	-	-	-	0.806833	0.00478986	-	-	0.874587	0.00447921
ERVFRD-1	-	-	-0.749473	0.00792055	-	-	-	-	-	-	-	-	-	-	-	-
MIATNB	-	-	0.682117	0.020765	-	-	-	-	-	-	0.670844	0.0337219	-	-	0.728879	0.0402412
CTAGE8	-	-	-0.682593	0.0206413	-	-	-	-	-	-	-	-	-	-	-	-
LINC02453	-	-	0.66996	0.0241043	-	-	-	-	0.610287	0.0461482	-	-	0.642203	0.0331255	-	-
A2M-AS1	-	-	0.626342	0.0392232	-	-	-	-	-	-	-	-	-	-	-	-
SUPT4H1P2	-	-	0.71621	0.0131659	-	-	-	-	-	-	-	-	-	-	-	-
SPTY2D1OS	-	-	0.752508	0.00753379	-	-	-	-	-	-	-	-	-	-	0.811144	0.0145445
TWF2	-	-	0.661843	0.0265356	-	-	-	-	-	-	-	-	-	-	-	-
AL160313.1	-	-	0.629542	0.0379345	-	-	-	-	-	-	-	-	-	-	-	-
ENSG00000248265	-	-	-0.633401	0.0364206	-	-	-	-	-	-	-	-	-	-	-	-
WHAMMP2	-	-	0.62779	0.0386365	-	-	-	-	-	-	-	-	-	-	-	-
ZFAT-AS1	-	-	0.684389	0.0201796	-	-	-	-	-	-	-	-	-	-	0.888068	0.00321822
GAPDHP40	-	-	0.632374	0.0368192	-	-	-	-	-	-	-	-	-	-	0.848098	0.00779464
ENSG00000248671	-	-	-0.652131	0.0296657	-	-	-	-	-	-	-	-	-	-	-	-
LINC02102	-	-	0.696618	0.017229	-	-	-	-	-	-	-	-	0.648477	0.0309081	0.832888	0.0102538
AC114801.2	-	-	0.722869	0.0119582	-	-	-	-	-	-	-	-	-	-	0.963184	0.000121335
PPIAP77	-	-	0.628587	0.038316	-	-	-	-	-	-	-	-	0.803319	0.00289967	0.797363	0.0177683
AC010226.1	-	-	0.696573	0.0172393	-	-	-	-	-	-	-	-	-	-	-	-
AC022272.1	-	-	-0.686445	0.01966	-	-	0.629606	0.0379091	-	-	-	-	-	-	-	-
INTS6P1	-	-	0.61673	0.0432752	-	-	-	-	-	-	-	-	-	-	-	-
AC131182.1	-	-	-0.761302	0.00649108	-	-	-	-	-	-	-	-	-	-	-0.762493	0.0278112
RPL23AP96	-	-	0.612944	0.0449483	-	-	-	-	-	-	-	-	-	-	-	-
AC010255.2	-	-	-0.663986	0.0258777	-	-	-	-	-	-	-	-	-	-	-	-
SEPTIN14P4	-	-	0.643723	0.0325784	-	-	-	-	-	-	-	-	-	-	0.7203	0.0438704
ALG1L2	-	-	0.780314	0.0046028	-	-	-	-	-	-	-	-	-	-	0.779606	0.0225344
DDX18P4	-	-	-0.616156	0.0435263	-	-	-	-	-	-	-	-	-	-	-	-
SCAR-8	-	-	-0.72644	0.0113447	-	-	-	-	-	-	-	-	-	-	-	-
AC022217.2	-	-	0.625687	0.0394906	-	-	-	-	-	-	-	-	-	-	-	-
C1orf210	-	-	0.791694	0.00368769	-	-	-	-	-	-	-	-	-	-	0.865759	0.00545519
PCDHGA5	-	-	-0.630109	0.0377097	-	-	-	-	-	-	-	-	-	-	-	-
AC136628.3	-	-	0.706967	0.0149852	-	-	-	-	-	-	-	-	0.603818	0.0491621	-	-
PCDHGA7	-	-	-0.798369	0.00321808	-	-	-	-	-	-	-	-	-	-	-	-
PRSS51	-	-	0.810364	0.00248758	-	-	-	-	-	-	-	-	-	-	-	-
TAGLN2P1	-	-	0.770327	0.00553525	-	-	-	-	-	-	-	-	-	-	-	-
PCDHGA6	-	-	-0.783678	0.00431658	-	-	-	-	-	-	-	-	-	-	-	-
PCDHGB2	-	-	-0.799033	0.0031739	-	-	-	-	-	-	-	-	-	-	-	-
MRPL49P2	-	-	-0.635734	0.0355256	-	-	-	-	-	-	-	-	-	-	-	-
MYL12AP1	-	-	0.895597	0.000192936	-	-	-	-	-	-	-	-	0.615971	0.0436073	0.840389	0.00898742
IGHV4-55	-	-	-0.640543	0.0337303	-	-	-	-	-	-	-	-	-	-	-	-
LINC02749	-	-	0.696351	0.0172899	-	-	-	-	-	-	-	-	0.619274	0.042176	-	-
AC137894.1	-	-	0.664411	0.0257485	-	-	-	-	-	-	-	-	-	-	0.786155	0.0206942
AC022182.1	-	-	0.675747	0.0224706	-	-	-	-	-	-	-	-	-	-	-	-
AC067930.2	-	-	0.719202	0.0126129	-	-	-	-	-	-	-	-	-	-	-	-
AP003390.1	-	-	0.659716	0.0272002	-	-	-	-	-	-	-	-	-	-	-	-
AP003064.1	-	-	-0.709415	0.0144869	-	-	-	-	-	-	-	-	-	-	-	-
AC108471.2	-	-	-0.660984	0.0268026	-	-	-	-	-	-	-	-	-	-	-	-
AL356215.1	-	-	0.658457	0.027599	-	-	-	-	-	-	-	-	-	-	-	-
AC117503.1	-	-	0.642888	0.0328781	-	-	-	-	-	-	-	-	-	-	-	-
FUNDC2P1	-	-	0.679207	0.0215322	-	-	-	-	-	-	-	-	-	-	-	-
SKP1P2	-	-	0.612273	0.0452493	-	-	-	-	-	-	-	-	-	-	-	-
AC073912.1	-	-	-0.629663	0.0378866	-	-	-	-	-	-	-	-	-	-	-	-
LINC02361	-	-	0.606492	0.0479005	-	-	-	-	-	-	-	-	-	-	0.760563	0.0284499
AC025423.3	-	-	0.647367	0.0312927	-	-	-	-	-	-	-	-	-	-	-	-
RPL29P33	-	-	0.634275	0.0360834	-	-	-	-	-	-	-	-	-	-	0.733069	0.0385376
CLIP1-AS1	-	-	0.657017	0.0280604	-	-	-	-	-	-	-	-	-	-	-	-
NHLRC4	-	-	0.614571	0.0442241	-	-	-	-	-	-	-	-	-	-	-	-
HMGN2P6	-	-	0.800171	0.00309931	-	-	-	-	-	-	-	-	-	-	-	-
HNRNPA1P50	-	-	0.644379	0.0323443	-	-	-0.604378	0.0488962	-	-	-	-	-	-	-	-
AC136443.3	-	-	-0.64306	0.0328162	-	-	0.630033	0.0377395	-	-	-	-	-	-	-	-
AL928654.2	-	-	-0.659378	0.0273068	-	-	-	-	-	-	-	-	-	-	-	-
AL139020.1	-	-	0.602308	0.0498849	-	-	-	-	0.654899	0.0287484	-	-	-	-	-	-
LINC02298	-	-	0.612444	0.0451722	-	-	-	-	-	-	-	-	-	-	-	-
OTOAP1	-	-	0.62363	0.0403386	-	-	-	-	-	-	0.703756	0.0231331	-	-	0.749913	0.0321357
AL512310.7	-	-	0.609396	0.0465556	-	-	-	-	-	-	-	-	-	-	-	-
AC025165.3	-	-	-0.745169	0.00849362	-	-	-	-	-	-	-	-	-	-	-	-
MKRN9P	-	-	0.690528	0.0186567	-	-	-	-	-	-	-	-	-	-	0.786067	0.0207185
AC016526.2	-	-	-0.670758	0.0238744	-	-	-	-	-	-	-	-	-	-	-	-
SRMP2	-	-	-0.608743	0.0468559	-	-	-	-	-	-	-	-	-	-	-	-
DIO3OS	-	-	0.675876	0.0224353	-	-	-	-	-	-	-	-	-	-	-	-
NT5CP1	-	-	-0.650956	0.0300614	-	-	-	-	-	-	-	-	-	-	-	-
NUP50P1	-	-	-0.681565	0.020909	-	-	0.687492	0.0193992	-	-	-	-	-	-	-	-
AL157871.6	-	-	0.681	0.0210572	-	-	-	-	-	-	0.716734	0.0196774	-	-	0.984535	9.14039e-06
AC005476.2	-	-	0.704639	0.0154705	-	-	-	-	-	-	-	-	-	-	-	-
ZNF710-AS1	-	-	0.622937	0.0406272	-	-	-	-	0.642182	0.033133	-	-	0.786613	0.00407781	0.743546	0.0344721
AC242376.1	-	-	-0.669715	0.0241753	-	-	0.688928	0.0190455	-	-	-	-	-	-	-	-
AC027237.3	-	-	-0.74085	0.00909855	-	-	0.700046	0.0164608	-	-	-	-	-	-	-	-
TFDP1P3	-	-	0.696737	0.0172019	-	-	-	-	-	-	-	-	-	-	-	-
AC009554.1	-	-	0.681969	0.0208036	-	-	-	-	-	-	-	-	-	-	0.738884	0.0362471
AL596325.1	-	-	-0.719178	0.0126172	-	-	-	-	-	-	-	-	-	-	-	-
ANP32BP1	-	-	0.603061	0.0495237	-	-	-	-	-	-	-	-	-	-	-	-
LYPD8	-	-	0.689248	0.0189673	-	-	-	-	-	-	-	-	-	-	-	-
ELOCP2	-	-	-0.614802	0.0441216	-	-	-	-	-	-	-	-	-	-	-	-
Z97653.1	-	-	0.604828	0.0486832	-	-	-	-	-	-	-	-	-	-	-	-
AC007342.1	-	-	-0.630937	0.0373825	-	-	-	-	-	-	-	-	-	-	-	-
CDC37P1	-	-	0.735412	0.00990414	-	-	-	-	-	-	-	-	-	-	0.802197	0.0165914
TGFBR3L	-	-	-0.687753	0.0193346	-	-	0.626497	0.0391598	-	-	-	-	-	-	-	-
AL512408.1	-	-	0.624467	0.0399921	-	-	-	-	-	-	0.680178	0.0304402	-	-	0.806293	0.0156333
LINC01070	-	-	-0.621532	0.0412163	-	-	-	-	-	-	-	-	-	-	-	-
AC000032.1	-	-	0.777584	0.00484517	-	-	-	-	-	-	-	-	-	-	-	-
PPIAP46	-	-	0.739012	0.0093653	-	-	-	-	-	-	-	-	-	-	-	-
AC073476.1	-	-	-0.656373	0.0282683	-	-	-	-	-	-	-	-	-	-	-	-
AC061975.1	-	-	-0.612265	0.0452528	-	-	-	-	-	-	-	-	-	-	-	-
AC092803.1	-	-	0.671176	0.0237544	-	-	-	-	-	-	-	-	-	-	-	-
AL592424.1	-	-	0.709849	0.0143997	-	-	-	-	-	-	-	-	-	-	-	-
AC008870.3	-	-	-0.720784	0.0123275	-	-	-	-	-	-	-	-	-	-	-	-
FIGNL2	-	-	0.687115	0.0194929	-	-	-	-	-	-	-	-	-	-	-	-
AC124068.2	-	-	0.695543	0.0174752	-	-	-	-	-	-	-	-	-	-	-	-
AC135048.1	-	-	0.675446	0.0225537	-	-	-0.606705	0.0478009	-	-	-	-	-	-	-	-
AC109460.4	-	-	0.814493	0.00226732	-	-	-	-	-	-	-	-	-	-	0.954793	0.000223211
YBX3P1	-	-	0.673729	0.0230312	-	-	-	-	-	-	-	-	-	-	-	-
Z92544.1	-	-	0.619556	0.0420554	-	-	-	-	0.644547	0.0322843	0.780141	0.00776475	-	-	0.894208	0.00273017
AC010531.4	-	-	0.633929	0.0362167	-	-	-	-	-	-	-	-	-	-	-	-
AC012435.3	-	-	0.702933	0.0158331	-	-	-	-	-	-	-	-	-	-	-	-
AC026954.2	-	-	-0.617786	0.0428166	-	-	-	-	-	-	-	-	-	-	-	-
PCDHGB3	-	-	-0.745454	0.00845478	-	-	-	-	-	-	-	-	-	-	-	-
AC007342.5	-	-	-0.71559	0.0132827	-	-	-	-	-	-	-	-	-	-	-	-
LINC01977	-	-	-0.650191	0.0303208	-	-	-	-	-	-	-	-	-0.643458	0.032673	-	-
TMEM220-AS1	-	-	0.686833	0.0195631	-	-	-	-	0.653397	0.0292439	-	-	-	-	-	-
RN7SL4P	-	-	0.678667	0.0216768	-	-	-	-	-	-	-	-	-	-	-	-
CIAPIN1P	-	-	0.704294	0.0155434	-	-	-	-	-	-	-	-	-	-	-	-
AC011825.3	-	-	0.641478	0.0333886	-	-	-	-	-	-	-	-	-	-	0.760726	0.0283954
RHEX	-	-	0.636505	0.0352336	-	-	-	-	-	-	-	-	-	-	-	-
ANXA8L1	-	-	0.608817	0.0468217	-	-	-	-	-	-	-	-	-	-	-	-
CCDC58P1	-	-	0.651835	0.0297652	-	-	-	-	-	-	-	-	-	-	-	-
OTUD7B	-	-	-0.63957	0.0340883	-	-	-	-	-0.654117	0.0290056	-	-	-	-	-	-
AC005726.3	-	-	0.734369	0.0100644	-	-	-	-	-	-	-	-	-	-	-	-
AP005329.2	-	-	0.636304	0.0353096	-	-	-	-	0.602216	0.0499289	0.758022	0.0110682	-	-	0.905143	0.00198487
KRT18P55	-	-	-0.630789	0.0374407	-	-	-	-	-	-	-	-	-	-	-	-
AP006565.1	-	-	-0.744709	0.00855662	-	-	-	-	-	-	-	-	-	-	-	-
AC002091.1	-	-	0.618328	0.0425824	-	-	-	-	-	-	0.695326	0.0255887	-	-	0.903163	0.00210853
NDUFV2-AS1	-	-	0.608398	0.0470149	-	-	-	-	-	-	0.767609	0.00953492	-	-	0.754549	0.0304971
AC002091.2	-	-	0.631073	0.0373286	-	-	-	-	-	-	0.74356	0.0136971	-	-	0.857686	0.00645862
AP005242.2	-	-	0.625126	0.0397206	-	-	-	-	-	-	0.642866	0.0449771	-	-	0.867157	0.00529237
AC005697.2	-	-	-0.655688	0.0284908	-	-	-	-	-	-	-	-	-	-	-	-
AC022916.1	-	-	0.752852	0.00749082	-	-	-	-	-	-	-	-	-	-	-	-
AC092296.2	-	-	0.731253	0.0105543	-	-	-	-	-	-	-	-	-	-	-	-
AP001198.1	-	-	0.639584	0.0340832	-	-	-	-	-	-	-	-	-	-	-	-
FAM215A	-	-	0.681563	0.0209095	-	-	-	-	-	-	-	-	-	-	0.846263	0.00806873
AC008686.1	-	-	0.622546	0.0407904	-	-	-	-	-	-	-	-	-	-	-	-
ERVK-28	-	-	-0.734773	0.0100021	-	-	-	-	-	-	-	-	-	-	-	-
AC002116.2	-	-	-0.748588	0.00803597	-	-	-	-	-	-	-	-	-	-	-	-
AC093567.1	-	-	0.691744	0.0183651	-	-	-	-	-	-	-	-	-	-	-	-
AC087289.5	-	-	0.703801	0.0156478	-	-	-	-	-	-	-	-	-	-	-	-
AC243960.1	-	-	0.725129	0.0115672	-	-	-	-	-	-	0.705477	0.0226526	-	-	-	-
AC053503.4	-	-	-0.60901	0.0467328	-	-	-	-	-	-	-	-	-	-	-	-
AC008687.4	-	-	-0.648202	0.031003	-	-	-	-	-	-	-	-	-	-	-	-
AC008758.6	-	-	0.721743	0.0121565	-	-	-	-	-	-	-	-	-	-	0.761359	0.0281853
AC010336.6	-	-	-0.699861	0.0165017	-	-	-	-	-	-	-	-	-	-	-0.721929	0.0431664
AC068790.6	-	-	-0.707593	0.0148566	-	-	-	-	-	-	-	-	-0.613616	0.0446482	-	-
AL591806.2	-	-	0.617006	0.0431551	-	-	-	-	-	-	-	-	-	-	-	-
XIAPP1	-	-	0.664476	0.0257289	-	-	-	-	-	-	-	-	-	-	-	-
FAM133EP	-	-	-0.625125	0.0397211	-	-	-	-	-	-	-	-	-	-	-	-
AL445222.1	-	-	-0.609379	0.0465634	-	-	-	-	-	-	-	-	-	-	-	-
AL589740.1	-	-	0.655767	0.028465	-	-	-	-	-	-	-	-	0.726386	0.0113539	0.875076	0.0044287
AL139423.1	-	-	0.640903	0.0335984	-	-	-	-	-	-	-	-	0.604889	0.0486544	0.787677	0.0202807
AC025181.2	-	-	0.611092	0.0457822	-	-	-	-	-	-	-	-	-	-	-	-
AC044849.1	-	-	0.636042	0.0354088	-	-	-	-	-	-	-	-	-	-	-	-
ENSG00000272440	-	-	0.621909	0.0410576	-	-	-	-	-	-	-	-	-	-	-	-
AC104964.3	-	-	0.700676	0.0163224	-	-	-	-	-	-	-	-	-	-	-	-
AC024933.1	-	-	-0.75528	0.00719284	-	-	-	-	-	-	-	-	-	-	-	-
AP005329.3	-	-	0.637478	0.0348672	-	-	-0.649476	0.0305648	-	-	-	-	-	-	-	-
AC063962.1	-	-	-0.777731	0.00483191	-	-	-	-	-	-	-	-	-	-	-	-
AC073610.2	-	-	-0.64501	0.0321199	-	-	0.723742	0.011806	-	-	-	-	-	-	-	-
AC009237.14	-	-	0.605402	0.048412	-	-	-	-	-	-	-	-	-	-	-	-
U62317.2	-	-	-0.613871	0.0445344	-	-	-	-	-	-	-	-	-	-	-	-
AC107294.2	-	-	0.637555	0.0348381	-	-	-	-	-	-	-	-	-	-	-	-
AP000569.1	-	-	-0.645441	0.0319677	-	-	-	-	-	-	-	-	-	-	-	-
AC211486.3	-	-	-0.757927	0.00687787	-	-	-	-	-	-	-	-	-	-	-	-
AL137000.1	-	-	-0.684952	0.0200362	-	-	-	-	-	-	-	-	-	-	-	-
LINC02804	-	-	-0.720751	0.0123333	-	-	-	-	-	-	-	-	-	-	-	-
IGHV2-70	-	-	0.642011	0.0331951	-	-	-	-	-	-	-	-	-	-	-	-
PCCA-DT	-	-	-0.610278	0.0461525	-	-	-	-	-	-	-	-	-	-	-	-
AC108704.1	-	-	0.670982	0.02381	-	-	-	-	-	-	-	-	-	-	-	-
ENSG00000274744	-	-	-0.655153	0.0286655	-	-	-	-	-	-	-	-	-	-	-	-
AC132807.2	-	-	-0.62491	0.0398093	-	-	-	-	-	-	-	-	-	-	-	-
NUDT18	-	-	0.810393	0.00248595	-	-	-	-	-	-	-	-	-	-	-	-
AC048382.5	-	-	0.644146	0.032427	-	-	-	-	-	-	-	-	-	-	-	-
PRAG1	-	-	0.738914	0.00937962	-	-	-	-	-	-	-	-	-	-	0.88919	0.00312509
AC126773.6	-	-	-0.60234	0.0498694	-	-	-	-	-	-	-	-	-	-	-	-
AL031008.1	-	-	0.670048	0.0240791	-	-	-	-	-	-	-	-	-	-	0.798364	0.0175205
AC006449.2	-	-	0.633439	0.0364058	-	-	-	-	-	-	-	-	-	-	-	-
ENSG00000276096	-	-	-0.693475	0.0179558	-	-	-	-	-	-	-	-	-	-	-	-
H2AC14	-	-	-0.611135	0.045763	-	-	-	-	-	-	-0.663284	0.0365497	-	-	-	-
LINC02881	-	-	0.622989	0.0406054	-	-	-	-	-	-	-	-	-	-	0.728457	0.0404155
AC018553.1	-	-	-0.612047	0.0453508	-	-	-	-	-	-	-	-	-	-	-0.717964	0.0448913
RNVU1-4	-	-	0.646389	0.031634	-	-	-	-	-	-	-	-	-	-	-	-
TRAC	-	-	0.635495	0.0356166	-	-	-0.641722	0.0332999	-	-	-	-	-	-	-	-
[truncated: 9,501 more rows]
