# Supplementary material for: Chromatin accessibility landscape of relapsed pediatric B-lineage acute lymphoblastic leukemia
Source: Nat Commun. 2023 Oct 25;14:6792. doi: 10.1038/s41467-023-42565-z (PMC10600232; doi:10.1038/s41467-023-42565-z)
Supplement: Supplementary file 16 — Supplementary Data 13 [file 41467_2023_42565_MOESM16_ESM.xlsx]

## Sheet: SData 13A
Supplementary Data 13A. The 70,573 RFS-related ACRs identified by Log-rank test.
PeakID	P value	FDR
A364R1_1_lib_peak_4215	2.38403e-05	0.00231736
A364R1_1_lib_peak_53892	0.00165557	0.0244444
A364R1_1_lib_peak_34808f	0.0032081	0.0358019
A364R1_1_lib_peak_24498	0.000121599	0.00558911
A364R1_1_lib_peak_34161b	0.000743936	0.0155078
A364R1_1_lib_peak_34696b	0.0031687	0.0355326
A364R1_1_lib_peak_57182b	0.00324584	0.0360462
A364R1_1_lib_peak_34844a	0.00480094	0.0453631
A364R1_1_lib_peak_39537c	0.00208838	0.027973
A364R1_1_lib_peak_22772a	0.00133534	0.0216126
A364R1_1_lib_peak_8910c	2.1944e-05	0.002221
A364R1_1_lib_peak_34050	0.00228419	0.0294247
A364R1_1_lib_peak_54042d	0.000100902	0.00503053
A364R1_1_lib_peak_24118	0.00301592	0.034528
A389R1_1_lib_peak_25354b	0.00306245	0.0348565
A364R1_1_lib_peak_34808c	0.00140271	0.022228
A389R1_1_lib_peak_77182a	0.00326146	0.0361612
A364R1_1_lib_peak_7388f	0.0018884	0.026377
A364R1_1_lib_peak_22803d	0.000395463	0.0108149
A364R1_1_lib_peak_34419b	0.000136833	0.00594953
A364R1_1_lib_peak_34793a	0.00404597	0.041009
A364R1_1_lib_peak_53907	0.000959768	0.0179213
A364R1_1_lib_peak_9602b	0.000156418	0.00642067
A389R1_1_lib_peak_56553c	0.00285148	0.0334571
A364R1_1_lib_peak_9387a	7.37623e-05	0.00424657
A364R1_1_lib_peak_34342	0.000405414	0.0109802
A364R1_1_lib_peak_39444b	8.36092e-05	0.00454804
A364R1_1_lib_peak_40109a	9.60575e-05	0.00490875
A364R1_1_lib_peak_22913c	0.00560494	0.0497946
A364R1_1_lib_peak_28253a	0.000773114	0.0158539
A364R1_1_lib_peak_32175e	0.00239763	0.0302455
A364R1_1_lib_peak_39249c	0.000516848	0.0125932
A389R1_1_lib_peak_25385	0.00534291	0.0483922
A413R_peak_47258	0.00152322	0.0232981
A364R1_1_lib_peak_24634b	0.00148938	0.0230101
A364R1_1_lib_peak_34408a	0.000192239	0.00720433
A364R1_1_lib_peak_34959a	0.00414436	0.0416024
A413R_peak_47097b	0.00130935	0.021362
A389R1_1_lib_peak_3189d	0.0047556	0.0451311
A364R1_1_lib_peak_9174a	1.52429e-05	0.00184709
A364R1_1_lib_peak_6265b	0.000314338	0.00951546
A364R1_1_lib_peak_23810b	0.00280017	0.0331028
A364R1_1_lib_peak_34737a	0.00127974	0.0210774
A364R1_1_lib_peak_41181a	0.000613373	0.013876
A364R1_1_lib_peak_50746	0.00437176	0.0429515
A389R1_1_lib_peak_18128b	0.00242569	0.0304581
A385R_peak_87994a	0.0010037	0.0183877
A364R1_1_lib_peak_34867a	5.98189e-05	0.00377933
A364R1_1_lib_peak_41709	0.000678339	0.0147201
A237RR_peak_51458b	0.00166475	0.024515
A413R_peak_54565	0.00283768	0.0333589
A389R1_1_lib_peak_26098b	0.00280595	0.033142
A389R1_1_lib_peak_28880b	0.000183162	0.00700612
A364R1_1_lib_peak_24171a	1.66231e-05	0.00192044
A364R1_1_lib_peak_34937a	0.00537313	0.0485556
A364R1_1_lib_peak_48904	0.000111397	0.00531649
A429D_peak_56766	8.03232e-05	0.00444273
A389R1_1_lib_peak_4528b	0.0055509	0.0495059
A477R_peak_72645f	0.000137144	0.00595598
A413R_peak_43578	0.00488309	0.0458534
A413R_peak_57756c	0.00422788	0.0421016
A364R1_1_lib_peak_34714b	0.00187586	0.0262817
A364R1_1_lib_peak_40381b	0.00027378	0.00880703
A413R_peak_75367	0.00188901	0.0263826
A364R1_1_lib_peak_8659b	0.00171502	0.0249177
A364R1_1_lib_peak_4439b	0.0038372	0.0397896
A364R1_1_lib_peak_34327	0.000939266	0.0177039
A364R1_1_lib_peak_39285c	0.00171322	0.024903
A259RR_1_lib_peak_60001b	0.00203605	0.0275507
A389R1_1_lib_peak_59064c	0.000148019	0.00621379
A364R1_1_lib_peak_8009b	0.000171792	0.00675772
A364R1_1_lib_peak_8965	4.65317e-05	0.00329215
A364R1_1_lib_peak_4199c	0.00335536	0.036772
A364R1_1_lib_peak_14194	0.00561111	0.0498312
A364R1_1_lib_peak_1275	0.00207706	0.0278782
A364R1_1_lib_peak_21168b	0.000203702	0.0074343
A364R1_1_lib_peak_35847	0.00407209	0.0411597
A364R1_1_lib_peak_39305b	0.00033984	0.00994474
A364R1_1_lib_peak_51246	0.000230089	0.0079809
A389R1_1_lib_peak_27266a	8.96451e-05	0.00471993
A364R1_1_lib_peak_35060b	0.005339	0.0483743
A364R1_1_lib_peak_51344a	0.00334447	0.0366963
A364R1_1_lib_peak_54030	0.000105504	0.00515151
A413R_peak_46864a	0.00256284	0.0314286
A389R1_1_lib_peak_35980a	0.00283767	0.0333589
A237RR_peak_94759a	0.000104344	0.00511845
A413R_peak_1721a	3.44221e-06	0.000866843
A364R1_1_lib_peak_5430	7.6666e-05	0.00433735
A364R1_1_lib_peak_16648b	0.00367848	0.0387981
A364R1_1_lib_peak_24400f	0.00217026	0.0285968
A364R1_1_lib_peak_34971b	0.00525921	0.0479292
A413R_peak_6410c	0.00315315	0.0354476
A389R1_1_lib_peak_810	4.49075e-05	0.00323057
A389R1_1_lib_peak_39643c	0.00306303	0.0348611
A364R1_1_lib_peak_10538b	0.00399084	0.0406666
A364R1_1_lib_peak_34844e	6.04797e-06	0.00114886
A413R_peak_37018a	0.00145612	0.0227105
A413R_peak_54440b	0.00420046	0.0419514
A389R1_1_lib_peak_41886	0.00403939	0.0409716
A237RR_peak_53406b	0.00508279	0.0469224
A455R1_1_lib_peak_21155	1.52962e-06	0.000585346
A364R1_1_lib_peak_5709	5.89909e-06	0.00113566
A364R1_1_lib_peak_10821a	0.00339364	0.0370062
A364R1_1_lib_peak_17078e	0.00318853	0.0356782
A364R1_1_lib_peak_23212d	0.000236173	0.00809716
A364R1_1_lib_peak_34796a	0.00240608	0.0303166
A364R1_1_lib_peak_40283b	0.00542313	0.0488112
A364R1_1_lib_peak_45835b	0.00239999	0.0302588
A364R1_1_lib_peak_53697	0.00364066	0.0385683
A364R1_1_lib_peak_53829	0.000168372	0.00668471
A364R1_1_lib_peak_53961a	0.00459794	0.0442476
A389R1_1_lib_peak_42901b	0.00441031	0.0431865
A389R1_1_lib_peak_55298a	0.00461056	0.0443213
A413R_peak_27084	0.000477644	0.0120483
A413R_peak_76683e	0.00481212	0.0454299
A259RR_1_lib_peak_57324b	9.84554e-06	0.00147315
A364R1_1_lib_peak_34788a	2.80734e-05	0.00252289
A364R1_1_lib_peak_34842	0.000118017	0.00549596
A390R_1_lib_peak_32448b	0.00405906	0.0410859
A413R_peak_15375a	0.00393827	0.0403525
A455R1_1_lib_peak_57300n	0.000151725	0.00631025
A450R_peak_18227a	0.000695842	0.0149427
A364R1_1_lib_peak_8097b	0.00319147	0.035697
A364R1_1_lib_peak_6327b	0.000420723	0.011206
A364R1_1_lib_peak_20988	0.000377498	0.0105288
A364R1_1_lib_peak_34796c	4.81339e-06	0.00102865
A364R1_1_lib_peak_35512	3.96801e-05	0.00301843
A364R1_1_lib_peak_39212b	0.000946414	0.0177824
A364R1_1_lib_peak_41442	0.00144913	0.0226514
A364R1_1_lib_peak_40211a	0.000146714	0.00618598
A364R1_1_lib_peak_49702b	0.00197955	0.0271166
A364R1_1_lib_peak_57284	0.000707499	0.0150755
A413R_peak_66534	0.00269716	0.0323897
A429D_peak_37132	0.00225865	0.0292403
A389R1_1_lib_peak_27755c	0.00454641	0.0439662
A389R1_1_lib_peak_69392b	1.24056e-06	0.000538474
A389R1_1_lib_peak_76066b	0.000493857	0.0122731
A413R_peak_54749c	0.000162255	0.00656461
A228R_1_lib_peak_54776b	0.00158765	0.0238656
A423D_peak_54489b	0.000111248	0.0053138
A455R1_1_lib_peak_53519b	0.00371719	0.0390365
A364R1_1_lib_peak_8325b	0.00120417	0.020377
A364R1_1_lib_peak_479	0.00084841	0.0167272
A364R1_1_lib_peak_22216a	6.35167e-05	0.00390791
A364R1_1_lib_peak_32188b	7.23475e-06	0.00125556
A364R1_1_lib_peak_35807b	0.00130154	0.021289
A413R_peak_18508b	0.000763587	0.0157473
A389R1_1_lib_peak_55860	1.39989e-05	0.00176265
A389R1_1_lib_peak_72247a	0.00045403	0.0117004
A429D_peak_31147b	0.00384002	0.0398081
A390R_1_lib_peak_8970e	0.00255838	0.0314016
A413R_peak_27876	0.00102059	0.0185685
A413R_peak_28099	3.28767e-07	0.000292795
A429D_peak_49101a	0.000816232	0.016362
A364R1_1_lib_peak_7316b	0.00290486	0.0338086
A364R1_1_lib_peak_17326	0.000577094	0.0134085
A364R1_1_lib_peak_15748b	0.0017586	0.0253011
A364R1_1_lib_peak_21352b	0.0053164	0.0482584
A364R1_1_lib_peak_21431d	0.000106247	0.00517205
A364R1_1_lib_peak_23579c	0.00015684	0.0064325
A364R1_1_lib_peak_34749	0.000376449	0.0105094
A364R1_1_lib_peak_41719b	0.00434996	0.0428201
A364R1_1_lib_peak_57444a	0.000312322	0.00948843
A389R1_1_lib_peak_3091	0.00133001	0.0215602
A389R1_1_lib_peak_28275b	0.00225835	0.0292394
A389R1_1_lib_peak_28943b	0.000986036	0.0181921
A389R1_1_lib_peak_39716b	7.60195e-08	0.000155967
A475D_peak_9576	0.000701695	0.015009
A259RR_1_lib_peak_20599a	0.00166988	0.0245577
A413R_peak_15297b	0.00472798	0.0449941
A390R_1_lib_peak_10892a	0.0033597	0.0367957
A390R_1_lib_peak_27899c	0.00328783	0.0363303
A450R_peak_52584c	0.0019169	0.0266086
A364R1_1_lib_peak_8100b	0.000817164	0.0163728
A364R1_1_lib_peak_3092a	0.000120093	0.00555007
A364R1_1_lib_peak_16500a	3.51943e-05	0.00283955
A364R1_1_lib_peak_21116c	0.00398016	0.0406062
A364R1_1_lib_peak_24676a	0.000128994	0.00576908
A364R1_1_lib_peak_27360b	9.38416e-05	0.00484661
A364R1_1_lib_peak_34403b	0.0012436	0.0207395
A364R1_1_lib_peak_38604a	0.00180155	0.0256464
A364R1_1_lib_peak_50344b	0.000130049	0.00578733
A364R1_1_lib_peak_54062b	0.00176258	0.0253308
A473D_peak_29421b	0.000184889	0.00704598
A259RR_1_lib_peak_60196c	0.00282226	0.0332578
A413R_peak_11187c	0.000630374	0.0141005
A413R_peak_24140b	6.9841e-05	0.00411732
A413R_peak_74994	0.0016978	0.0247781
A389R1_1_lib_peak_25489a	7.78596e-05	0.00437575
A389R1_1_lib_peak_37263	0.000494565	0.0122784
A389R1_1_lib_peak_53570b	0.00069584	0.0149427
A357D_peak_70610d	0.000869452	0.0169538
A429D_peak_1682b	0.000522272	0.012669
A259RR_1_lib_peak_36156d	2.50405e-06	0.000734221
A450R_peak_74833e	0.00368332	0.038826
A289RR_peak_14905b	0.00340665	0.0370832
A385R_peak_39503b	0.0026685	0.0321873
A423D_peak_8768	0.00284198	0.0333888
A259RR_1_lib_peak_52120a	0.00218228	0.0286924
A413R_peak_47715c	0.00465534	0.0445732
A413R_peak_63105	2.59419e-05	0.00242469
A413R_peak_65118b	0.000505936	0.0124373
A413R_peak_77396	0.0054993	0.0492481
A364R1_1_lib_peak_5865a	0.00441032	0.0431865
A364R1_1_lib_peak_16306b	0.00113576	0.0197008
A364R1_1_lib_peak_16847a	0.00175051	0.0252286
A364R1_1_lib_peak_19650	3.78119e-05	0.00294414
A364R1_1_lib_peak_19667b	0.00131464	0.0214114
A364R1_1_lib_peak_24115a	3.00498e-05	0.00261259
A364R1_1_lib_peak_28827	0.00107096	0.0190688
A364R1_1_lib_peak_35537a	0.00039705	0.0108366
A364R1_1_lib_peak_39433a	0.000456055	0.0117333
A364R1_1_lib_peak_43902b	8.42274e-05	0.00456732
A364R1_1_lib_peak_45992c	0.00216861	0.0285853
A364R1_1_lib_peak_48832b	0.00376036	0.0393011
A423D_peak_3933a	0.00175224	0.0252431
A455R1_1_lib_peak_1540c	0.00316904	0.0355326
A401D_peak_67144g	0.00510775	0.0470626
A389R1_1_lib_peak_1815b	0.000486025	0.0121669
A389R1_1_lib_peak_27207	0.000244667	0.00825975
A413R_peak_47190	0.00522536	0.047739
A289RR_peak_79013e	0.000398467	0.0108602
A129D_1_lib_peak_52368a	0.00183793	0.0259603
A425D_peak_40200	0.00260867	0.0317558
A259RR_1_lib_peak_18334a	0.00305978	0.0348436
A259RR_1_lib_peak_59803c	0.000205135	0.00746485
A413R_peak_52749a	0.00313772	0.0353554
A413R_peak_63989a	0.000216911	0.00770731
A401D_peak_90134	0.00347811	0.037535
A477R_peak_4138c	0.00016756	0.00666929
A364R1_1_lib_peak_8481a	0.000554981	0.01311
A364R1_1_lib_peak_17901a	0.000103129	0.00508718
A364R1_1_lib_peak_25941	9.38753e-05	0.0048474
A364R1_1_lib_peak_26575b	0.00480189	0.04537
A364R1_1_lib_peak_43547c	0.00233959	0.0298201
A364R1_1_lib_peak_51314c	0.00231572	0.0296404
A364R1_1_lib_peak_55540a	0.00482315	0.0454971
A364R1_1_lib_peak_57182a	0.00256517	0.0314423
A192D_peak_40347c	0.00452944	0.0438754
A429D_peak_22478a	0.00547316	0.0491074
A389R1_1_lib_peak_12893c	0.00564243	0.0499943
A389R1_1_lib_peak_47870c	0.00164911	0.0243942
A473D_peak_6202a	0.00165167	0.0244141
A228R_1_lib_peak_65575a	0.000773428	0.0158557
A259RR_1_lib_peak_58272a	0.000531077	0.0127908
A413R_peak_44133	0.005428	0.0488396
A413R_peak_64962e	0.00114279	0.0197658
A413R_peak_71032	0.000342981	0.00999402
A473D_peak_46579b	4.02579e-05	0.00304381
A228R_1_lib_peak_30580	0.00418096	0.041831
A414D_peak_49842c	0.00374853	0.0392253
A450R_peak_101725d	0.00143887	0.0225595
A473D_peak_31607	0.00546991	0.0490874
A401D_peak_59729	2.55289e-05	0.00240273
A477R_peak_79953e	0.00295452	0.0341293
A364R1_1_lib_peak_6480b	0.0013814	0.0220375
A364R1_1_lib_peak_7937b	0.000775849	0.0158843
A364R1_1_lib_peak_34577c	0.000756968	0.0156697
A364R1_1_lib_peak_54013a	0.00302413	0.0345884
A390R_1_lib_peak_55060e	0.00245801	0.0307079
A390R_1_lib_peak_55633b	8.60954e-05	0.0046165
A259RR_1_lib_peak_55118c	0.00173904	0.0251288
A213L_peak_88671d	0.00380425	0.0395813
A389R1_1_lib_peak_42747a	0.000372361	0.0104532
A389R1_1_lib_peak_64445b	0.00128275	0.0211037
A455R1_1_lib_peak_26958d	6.84339e-06	0.00122434
A455R1_1_lib_peak_41445a	0.000541828	0.0129327
A477R_peak_63672c	0.00483958	0.0455955
A237RR_peak_36124c	0.000104618	0.00512665
A259RR_1_lib_peak_58298a	0.00158757	0.0238656
A413R_peak_43250b	0.00520517	0.047618
A413R_peak_59406c	0.00239108	0.0301978
A413R_peak_61050b	0.00326283	0.0361688
A450R_peak_82547	0.0051548	0.0473433
A473D_peak_29328a	0.00552339	0.0493668
A429D_peak_237v	0.000364318	0.0103195
A413R_peak_42492b	0.000505243	0.0124276
A413R_peak_59934b	7.84643e-05	0.00439079
A413R_peak_60194	0.00216932	0.0285916
A413R_peak_71161f	0.00070332	0.0150254
A423D_peak_7963b	0.000614265	0.0138872
A455R1_1_lib_peak_36699e	1.57086e-06	0.000593498
A455R1_1_lib_peak_47909	0.00035471	0.0101676
A364R1_1_lib_peak_3220	0.000167808	0.00667396
A364R1_1_lib_peak_10948c	0.000416868	0.0111497
A364R1_1_lib_peak_4135b	0.000805974	0.0162543
A364R1_1_lib_peak_40353b	0.000696027	0.0149438
A364R1_1_lib_peak_45042	0.00427472	0.0423763
A450R_peak_102462d	0.000179006	0.00691746
A429D_peak_106867	0.00103361	0.0186955
A269R_peak_70357	0.00196719	0.0270063
A389R1_1_lib_peak_13585b	0.00339918	0.0370406
A389R1_1_lib_peak_47934b	0.00223268	0.0290571
A213L_peak_52493b	0.000446786	0.0115901
A423D_peak_62305d	0.00231092	0.0296037
A413R_peak_33538c	0.00111135	0.0194725
A413R_peak_72889	0.00394187	0.0403766
A413R_peak_81866a	0.00269889	0.0324023
A157R_peak_45368b	0.00408511	0.0412401
A429D_peak_37317a	0.000338294	0.00991983
A213L_peak_88567b	0.00445139	0.043421
A259RR_1_lib_peak_34081	0.000158543	0.0064748
A413R_peak_28651b	0.00249688	0.030989
A413R_peak_55299a	0.00438659	0.0430394
A413R_peak_79500	0.00017716	0.00687579
A477R_peak_78245e	0.00249846	0.0309947
A390R_1_lib_peak_60992a	0.00423249	0.0421273
A228R_1_lib_peak_54665b	0.0016743	0.0245946
A237RR_peak_57714a	0.0006698	0.0146042
A455R1_1_lib_peak_42686a	0.000372543	0.0104553
A455R1_1_lib_peak_60198b	9.82759e-07	0.000483103
A425D_peak_66206cy	0.00188619	0.0263565
A364R1_1_lib_peak_3161b	6.90437e-05	0.00409073
A364R1_1_lib_peak_1100a	0.000473974	0.0119925
A364R1_1_lib_peak_16576b	0.00448018	0.0435866
A364R1_1_lib_peak_16861a	0.000390683	0.0107389
A364R1_1_lib_peak_19649a	1.22557e-05	0.0016482
A364R1_1_lib_peak_34793h	0.00171032	0.024881
A364R1_1_lib_peak_34830b	0.00010238	0.00506687
A364R1_1_lib_peak_39924a	0.00015294	0.00633179
A413R_peak_18190a	0.0045175	0.0437999
A413R_peak_6999c	0.0027252	0.0325832
A413R_peak_26075a	0.00290925	0.0338373
A413R_peak_48274b	6.92809e-06	0.00123048
A473D_peak_59130b	3.76875e-05	0.00293748
A401D_peak_2030	0.00289934	0.0337689
A423D_peak_10154c	0.00461155	0.0443254
A389R1_1_lib_peak_80a	0.0012578	0.0208748
A389R1_1_lib_peak_4491	5.86584e-05	0.00374078
A389R1_1_lib_peak_17130a	0.00122335	0.020562
A389R1_1_lib_peak_1820a	0.000733238	0.0153862
A389R1_1_lib_peak_21535c	0.0014205	0.0223829
A389R1_1_lib_peak_40671b	0.00558041	0.0496677
A389R1_1_lib_peak_69482c	1.22684e-05	0.00164832
A389R1_1_lib_peak_73116b	0.00242218	0.0304287
A429D_peak_57876k	0.0046721	0.0446671
A237RR_peak_119508b	0.00536446	0.0485058
A213L_peak_111224	0.0011913	0.0202561
A269R_peak_29681h	0.00390827	0.0401945
A455R1_1_lib_peak_78465b	0.00327376	0.0362381
A289RR_peak_11709c	0.00505045	0.0467417
A409D_peak_41979b	0.00153043	0.0233632
A259RR_1_lib_peak_20763b	0.000319272	0.00960253
A413R_peak_22756	0.00168752	0.0246962
A413R_peak_29755	0.00254064	0.0312789
A413R_peak_57391a	0.005621	0.0498778
A413R_peak_74547a	0.00232576	0.0297257
A289RR_peak_31027t	0.000194487	0.00725208
A450R_peak_10864	0.00495542	0.0462465
A269R_peak_66424l	0.000903043	0.0173062
A454R_peak_82665a	0.000680317	0.0147424
A413R_peak_28077d	0.000502328	0.0123902
A425D_peak_28251b	0.00054694	0.0130016
A423D_peak_3099	0.00527312	0.048007
A450R_peak_74179z	4.27983e-07	0.000327154
A364R1_1_lib_peak_9196c	0.00277633	0.032925
A364R1_1_lib_peak_6654b	5.20241e-05	0.00349484
A364R1_1_lib_peak_3081	0.0016525	0.02442
A364R1_1_lib_peak_10437	0.00479711	0.0453463
A364R1_1_lib_peak_10741	2.29882e-06	0.000698796
A364R1_1_lib_peak_22840a	5.63242e-05	0.00365947
A364R1_1_lib_peak_34662b	0.000177593	0.00688505
A364R1_1_lib_peak_44781b	0.00499752	0.0464834
A364R1_1_lib_peak_47806	0.00164735	0.0243769
A455R1_1_lib_peak_31309b	0.0016716	0.0245753
A425D_peak_84983d	0.00538995	0.0486514
A259RR_1_lib_peak_58163b	0.00490471	0.0459687
A389R1_1_lib_peak_4460d	9.48883e-06	0.00144515
A389R1_1_lib_peak_53164	0.00320625	0.0357888
A413R_peak_1383	7.08324e-06	0.00124325
A413R_peak_19395	0.00384594	0.0398406
A413R_peak_31600c	0.000680669	0.014746
A413R_peak_42062a	0.00377014	0.0393648
A413R_peak_73278d	0.000187382	0.0070976
A413R_peak_81249b	0.00163763	0.0242944
A450R_peak_99381b	0.00362986	0.0384976
A425D_peak_14551	0.00362984	0.0384976
A455R1_1_lib_peak_30252b	0.000405889	0.010988
A390R_1_lib_peak_30644b	0.00418868	0.0418773
A237RR_peak_111634b	0.000376697	0.0105144
A423D_peak_62636d	0.000178078	0.00689601
A413R_peak_74782c	0.0018503	0.0260597
A413R_peak_76648a	0.0045557	0.0440119
A174R_peak_98871g	0.00137351	0.0219676
A425D_peak_17560f	0.00211434	0.0281561
A450R_peak_65966g	0.000105504	0.00515151
A116R_peak_17192e	0.00445298	0.0434317
A409D_peak_45310a	0.00240832	0.0303317
A409D_peak_85053c	0.000501171	0.0123756
A455R1_1_lib_peak_76723a	0.00504174	0.0467084
A228R_1_lib_peak_101162a	0.000782114	0.0159585
A423D_peak_82630	0.000578813	0.0134337
A496R_peak_37430g	0.000959157	0.017915
A259RR_1_lib_peak_40930	0.00368326	0.038826
A429D_peak_89233c	0.00371682	0.0390353
A413R_peak_56977a	0.000553911	0.0130941
A413R_peak_75260	0.00127553	0.0210436
A450R_peak_74549u	0.00136155	0.021856
A364R1_1_lib_peak_3128b	0.000390234	0.0107302
A364R1_1_lib_peak_20186b	9.25344e-05	0.00480062
A364R1_1_lib_peak_22702	0.00411558	0.0414306
A364R1_1_lib_peak_25940	1.15981e-05	0.00160295
A364R1_1_lib_peak_28434	0.00152585	0.0233206
A364R1_1_lib_peak_34542b	0.000419021	0.0111789
A364R1_1_lib_peak_55774b	1.74494e-06	0.000621424
A455R1_1_lib_peak_43064	0.00316904	0.0355326
A228R_1_lib_peak_88101c	0.000204696	0.00745313
A389R1_1_lib_peak_1028b	0.000740317	0.0154616
A389R1_1_lib_peak_57030b	0.000176743	0.00686772
A289RR_peak_75227b	3.69668e-05	0.00291156
A409D_peak_86361c	0.00363178	0.0385082
A385R_peak_68117b	0.00438739	0.0430421
A414D_peak_7898c	0.00124422	0.0207463
A450R_peak_68779	4.04838e-05	0.00305046
A429D_peak_59233a	0.00400131	0.0407368
A429D_peak_65171b	0.000582033	0.0134762
A429D_peak_66333a	0.00416009	0.0416954
A475D_peak_47593	0.00012998	0.00578649
A259RR_1_lib_peak_56942	5.69406e-06	0.00111928
A413R_peak_19642c	0.000649194	0.0143399
A413R_peak_55935	0.00286212	0.033519
A425D_peak_9155c	0.000667555	0.014577
A423D_peak_19210d	0.00271588	0.0325252
A357D_peak_38655a	0.000408457	0.011027
A455R1_1_lib_peak_23666b	0.00228411	0.0294247
A473D_peak_28526a	0.00209723	0.0280345
A350R_peak_95668b	0.000703898	0.0150322
A450R_peak_65616a	0.000357967	0.010222
A429D_peak_247k	0.0036158	0.0384143
A429D_peak_104621t	0.000173695	0.00679267
A401D_peak_60040	0.000470986	0.0119497
A237RR_peak_1170a	0.000874134	0.0169959
A259RR_1_lib_peak_43741	0.00385709	0.039896
A413R_peak_48048	0.00342564	0.0371974
A413R_peak_62945b	0.00197428	0.027071
A413R_peak_83830a	0.00374479	0.0391988
A409D_peak_53797g	0.000494012	0.012275
A455R1_1_lib_peak_13496d	0.00105424	0.0188969
A174R_peak_98602e	0.00185014	0.0260586
A425D_peak_38284c	6.10336e-05	0.00382314
A450R_peak_74781p	0.000459481	0.0117817
A475D_peak_80010b	0.00113435	0.0196878
A237RR_peak_111232a	0.000347672	0.0100669
A423D_peak_53717b	0.00125372	0.0208399
A385R_peak_16398c	0.000569418	0.0132993
A364R1_1_lib_peak_8429b	2.39168e-07	0.000252638
A364R1_1_lib_peak_24569c	8.44289e-05	0.00457336
A364R1_1_lib_peak_25939b	0.00149701	0.0230733
A364R1_1_lib_peak_41669b	0.000365941	0.0103478
A364R1_1_lib_peak_45699a	1.77732e-06	0.000625457
A364R1_1_lib_peak_47011a	0.00157564	0.0237566
A364R1_1_lib_peak_57877b	4.04476e-10	1.68609e-05
A259RR_1_lib_peak_20647a	0.000321504	0.00963768
A259RR_1_lib_peak_25304e	0.000161833	0.0065556
A259RR_1_lib_peak_26139	7.68965e-05	0.00434405
A413R_peak_49929	0.000874936	0.0170025
A228R_1_lib_peak_27718b	0.00213553	0.0283302
A401D_peak_24053a	0.000824063	0.0164557
A401D_peak_48831	7.9046e-05	0.00440154
A455R1_1_lib_peak_5848a	0.00449765	0.0436906
A389R1_1_lib_peak_2353a	0.00440678	0.0431644
A389R1_1_lib_peak_29026	0.000315693	0.00953777
A389R1_1_lib_peak_42404b	0.00415163	0.0416375
A389R1_1_lib_peak_52408b	9.22394e-08	0.000170136
A116R_peak_16870i	0.00488718	0.0458725
A374D_peak_86219d	0.00033584	0.009877
A450R_peak_20353b	0.000630826	0.014106
A450R_peak_65378d	0.000224735	0.00787338
A450R_peak_105913e	0.000157738	0.00645491
A429D_peak_20064	9.06926e-06	0.00140946
A477R_peak_47985b	0.00279547	0.0330685
A129D_1_lib_peak_43062	0.00030479	0.00935512
A150D_1_peak_16049	0.00346787	0.0374698
A259RR_1_lib_peak_48733b	8.97982e-07	0.000467914
A259RR_1_lib_peak_59555	8.60455e-05	0.00461546
A413R_peak_2683f	0.00552818	0.0493891
A413R_peak_71023	6.51438e-07	0.000398963
A455R1_1_lib_peak_57092d	5.31929e-08	0.000132113
A455R1_1_lib_peak_75202	0.00107109	0.0190705
A269R_peak_20539c	0.00249691	0.030989
A278R_1_peak_2850d	0.0041364	0.0415519
A350R_peak_9279g	0.0026372	0.0319562
A237RR_peak_41117b	0.00140692	0.0222645
A450R_peak_36136a	0.000179006	0.00691746
A429D_peak_44885a	0.00487305	0.0457952
A429D_peak_49965f	9.01528e-07	0.000468395
A374D_peak_21492b	1.40583e-06	0.000569237
A425D_peak_25092	0.00542325	0.0488115
A269R_peak_1898c	0.000878606	0.0170499
A213L_peak_92031b	0.000775864	0.0158843
A259RR_1_lib_peak_17193	0.000128374	0.00575395
A259RR_1_lib_peak_59901e	0.00202253	0.027442
A413R_peak_20093	0.00537585	0.0485723
A237RR_peak_57714c	0.000182302	0.00698687
A423D_peak_41985b	0.000519982	0.0126356
A455R1_1_lib_peak_40967	0.000232278	0.00802212
A450R_peak_95908b	0.00354518	0.0379783
A213L_peak_15791a	1.83946e-06	0.000633733
A116R_peak_63002h	4.11281e-08	0.00011932
A425D_peak_51282a	0.00127339	0.021026
A425D_peak_76066b	0.00125317	0.0208323
A289RR_peak_76782l	0.0042718	0.0423568
A429D_peak_30248b	0.000629093	0.0140804
A350R_peak_13154e	0.00468824	0.0447646
A350R_peak_94016	0.000474999	0.0120043
A364R1_1_lib_peak_7751a	4.34866e-06	0.000978467
A364R1_1_lib_peak_11770b	0.000641927	0.0142537
A364R1_1_lib_peak_9676a	0.000923489	0.0175371
A364R1_1_lib_peak_10489b	0.00409005	0.0412746
A364R1_1_lib_peak_13680b	0.00426057	0.0422931
A364R1_1_lib_peak_15258a	0.00449409	0.0436744
A364R1_1_lib_peak_1222b	0.00525042	0.0478819
A364R1_1_lib_peak_15779b	0.00377126	0.0393733
A364R1_1_lib_peak_21261a	0.00163805	0.0242979
A364R1_1_lib_peak_24827	0.0033996	0.0370432
A364R1_1_lib_peak_26213b	0.00242007	0.0304144
A364R1_1_lib_peak_33176	1.19966e-06	0.000531255
A364R1_1_lib_peak_39871b	0.00416556	0.0417301
A364R1_1_lib_peak_50817b	0.00374042	0.0391712
A364R1_1_lib_peak_51343	0.00143688	0.0225376
A364R1_1_lib_peak_51385a	0.00165408	0.0244304
A100R_peak_33805	0.00427669	0.0423891
A237RR_peak_50293c	2.69537e-05	0.00246725
A213L_peak_91108c	0.00374534	0.0392017
A389R1_1_lib_peak_4130	0.00134822	0.0217394
A389R1_1_lib_peak_25992e	6.61601e-05	0.00399198
A389R1_1_lib_peak_37736b	0.00249132	0.0309516
A389R1_1_lib_peak_47232c	0.00411507	0.0414276
A389R1_1_lib_peak_48088a	0.00475444	0.0451279
A389R1_1_lib_peak_44246a	0.000309876	0.00944303
A389R1_1_lib_peak_58172b	0.000196563	0.00729384
A389R1_1_lib_peak_65925c	0.00438682	0.0430399
A389R1_1_lib_peak_76617d	0.00194511	0.0268358
A385R_peak_30232a	0.00146076	0.0227558
A455R1_1_lib_peak_48229	0.00113791	0.019717
A259RR_1_lib_peak_14885	0.00515363	0.0473368
A413R_peak_27883a	0.000469191	0.011924
A413R_peak_30246b	0.00535508	0.0484615
A259RR_1_lib_peak_469	0.000119925	0.00554469
A413R_peak_44035a	0.0018114	0.0257331
A259RR_1_lib_peak_42689	0.000649559	0.0143424
A413R_peak_64959h	0.00219048	0.0287461
A289RR_peak_60259c	0.00190907	0.0265453
A350R_peak_78423a	0.000786183	0.0160096
A409D_peak_41281b	4.62581e-05	0.00328278
A414D_peak_52457e	0.00461871	0.0443678
A226R_peak_70038c	0.00109986	0.0193655
A213L_peak_84793b	0.00207174	0.0278373
A429D_peak_30621b	0.00399463	0.0406929
A228R_1_lib_peak_65975a	0.00522917	0.0477612
A477R_peak_72626b	0.00427619	0.0423869
A472D_peak_91140f	0.000105504	0.00515151
A374D_peak_51510a	4.38972e-05	0.0031887
A409D_peak_30723c	0.00235104	0.0299037
A409D_peak_68830b	0.000294089	0.00917156
A450R_peak_21750a	0.000370222	0.0104185
A455R1_1_lib_peak_2192e	0.0016797	0.0246391
A455R1_1_lib_peak_64394	3.91081e-05	0.00299324
A269R_peak_76309	0.000260108	0.00855201
A413R_peak_42074b	0.000162066	0.00656036
A259RR_1_lib_peak_18349a	0.00185072	0.0260621
A228R_1_lib_peak_35498a	0.00130832	0.0213542
A228R_1_lib_peak_36888a	1.56854e-05	0.00186568
A429D_peak_71051b	0.00156046	0.0236204
A269R_peak_44807b	7.26987e-05	0.00421031
A450R_peak_51257a	0.000114538	0.00540584
A455R1_1_lib_peak_62260	0.000333151	0.00983653
A374D_peak_80887c	0.000271111	0.00875541
A401D_peak_14277c	0.000605443	0.0137754
A213L_peak_50623	0.000348532	0.0100753
A213L_peak_59547p	0.00176786	0.0253666
A413R_peak_13734	8.25404e-05	0.00451307
A413R_peak_61284b	0.00440651	0.0431627
A413R_peak_73084c	2.80963e-05	0.00252454
A259RR_1_lib_peak_56843	0.000275698	0.0088428
A129D_1_lib_peak_19438b	0.00329626	0.0363832
A423D_peak_42283	0.00494004	0.0461608
A385R_peak_54351	0.000571068	0.0133165
A477R_peak_60304a	1.21199e-06	0.000533706
A174R_peak_49455d	0.00281758	0.033222
A364R1_1_lib_peak_8960b	0.00115229	0.0198677
A364R1_1_lib_peak_22182	0.00130595	0.0213311
A364R1_1_lib_peak_34003a	0.000294028	0.00917107
A364R1_1_lib_peak_38214a	4.61503e-06	0.00100653
A364R1_1_lib_peak_39772	0.00515663	0.0473504
A364R1_1_lib_peak_44207b	0.00431224	0.0426079
A364R1_1_lib_peak_45174a	0.00139056	0.0221212
A364R1_1_lib_peak_47386a	0.00562203	0.0498829
A473D_peak_23508a	7.71916e-05	0.00435504
A157R_peak_17839d	0.00495115	0.0462205
A116R_peak_51768a	0.00171094	0.0248844
A389R1_1_lib_peak_16224a	0.00147581	0.022897
A389R1_1_lib_peak_27451c	8.81235e-05	0.00467485
A389R1_1_lib_peak_30932b	0.000110954	0.00530696
A389R1_1_lib_peak_39041b	0.00115295	0.0198737
A389R1_1_lib_peak_52002b	5.29461e-06	0.00107482
A389R1_1_lib_peak_63228a	0.0016637	0.0245103
A357D_peak_70504j	1.24121e-05	0.00166104
A401D_peak_61506c	0.00189919	0.0264653
A401D_peak_96451a	9.37881e-05	0.00484575
A455R1_1_lib_peak_29063	0.00312512	0.0352643
A455R1_1_lib_peak_29867b	0.0028289	0.0333015
A455R1_1_lib_peak_29986	0.00251627	0.0311102
A455R1_1_lib_peak_30893d	0.000260262	0.00855436
A455R1_1_lib_peak_30937a	0.000143641	0.00611083
A455R1_1_lib_peak_33829c	0.00138103	0.0220342
A472D_peak_91927f	0.00422733	0.0420982
A409D_peak_18711	0.00248373	0.0308959
A106D_peak_41446a	5.14052e-07	0.000360162
A454R_peak_52294a	0.000260108	0.00855201
A413R_peak_10075	0.000800133	0.0161861
A413R_peak_77776a	0.00307285	0.034924
A259RR_1_lib_peak_14668c	0.000356027	0.0101913
A477R_peak_54251b	0.00130134	0.0212869
A157R_peak_81738f	0.000306624	0.00938692
A357D_peak_38859b	0.00130729	0.0213461
A385R_peak_41978k	0.00413266	0.0415262
A262R_peak_84888b	6.42774e-05	0.00393191
A390R_1_lib_peak_19878a	0.00108467	0.0192128
A237RR_peak_41155a	0.00153645	0.0234288
A269R_peak_82201h	0.000912947	0.0174097
A157R_peak_63297b	0.00301375	0.0345095
A473D_peak_70691	0.00207267	0.0278444
A116R_peak_78217b	0.000894993	0.0172135
A413R_peak_18530c	0.000186562	0.00708059
A413R_peak_47498	1.29713e-06	0.000548096
A413R_peak_63032	0.00315457	0.0354538
A413R_peak_82013a	0.00138289	0.0220506
A429D_peak_37140c	0.00414679	0.0416107
A259RR_1_lib_peak_38822c	0.00295484	0.0341305
A259RR_1_lib_peak_42150c	0.00348899	0.0376083
A213L_peak_70234b	5.43039e-05	0.00358294
A213L_peak_102079b	0.00187451	0.0262687
A450R_peak_40566c	0.000451378	0.0116498
A450R_peak_98193b	0.00559756	0.0497624
A409D_peak_14624e	0.000868132	0.0169407
A150D_1_peak_6761	0.00110791	0.0194454
A425D_peak_46074b	0.000498248	0.0123302
A374D_peak_75817b	0.00291221	0.033852
A455R1_1_lib_peak_49491	0.000152806	0.0063289
A455R1_1_lib_peak_64007f	0.000850648	0.0167511
A174R_peak_28487f	0.000148582	0.00622908
A213L_peak_78421b	0.00414818	0.0416153
A213L_peak_90369b	0.000184989	0.00704753
A417D_peak_95364d	0.00550543	0.049281
A477R_peak_37984c	0.00507735	0.046891
A357D_peak_39036b	0.00307253	0.0349233
A364R1_1_lib_peak_7163b	0.000345912	0.0100389
A364R1_1_lib_peak_11458a	0.000537304	0.0128709
A364R1_1_lib_peak_12755a	0.00364112	0.0385712
A364R1_1_lib_peak_12102a	0.0005179	0.0126075
A364R1_1_lib_peak_15010a	0.00234676	0.0298761
A364R1_1_lib_peak_16412c	0.00125037	0.020808
A364R1_1_lib_peak_18992	0.000151936	0.00631335
A364R1_1_lib_peak_21577b	0.000102947	0.00508323
A364R1_1_lib_peak_24809b	0.000221421	0.00780361
A364R1_1_lib_peak_26720	0.00426193	0.0423025
A364R1_1_lib_peak_28884b	0.000110808	0.00530186
A364R1_1_lib_peak_37659a	0.000428364	0.0113303
A364R1_1_lib_peak_40119a	0.000827293	0.0164886
A364R1_1_lib_peak_40140	0.00137602	0.0219898
A364R1_1_lib_peak_44681	0.00235775	0.0299484
A364R1_1_lib_peak_42493a	0.000291762	0.00912998
A129D_1_lib_peak_84629c	0.00434027	0.0427679
A409D_peak_44463c	0.0038556	0.0398885
A116R_peak_7881b	0.00203922	0.0275744
A269R_peak_52098b	0.00278121	0.0329572
A269R_peak_65074c	0.00163581	0.024286
A413R_peak_28139b	0.000544044	0.0129658
A413R_peak_45276	0.00450243	0.0437208
A413R_peak_81063	0.000479018	0.0120671
A259RR_1_lib_peak_19374f	0.00111769	0.0195321
A259RR_1_lib_peak_43689c	1.9156e-07	0.000224847
A374D_peak_2024	0.000230925	0.00799261
A374D_peak_959f	0.00132903	0.0215481
A389R1_1_lib_peak_16168	9.36077e-07	0.000478188
A389R1_1_lib_peak_43539	6.632e-06	0.00120295
A389R1_1_lib_peak_65153a	6.76373e-05	0.00404359
A423D_peak_42825b	0.00526246	0.0479462
A213L_peak_97396d	0.00347782	0.0375344
A350R_peak_40024c	0.00416765	0.041743
A385R_peak_52241a	0.00121331	0.0204718
A385R_peak_54994b	0.00170906	0.0248692
A401D_peak_35634	0.00233132	0.0297584
A237RR_peak_40217a	0.000679143	0.0147287
A237RR_peak_78806d	0.000622209	0.0139919
A237RR_peak_91563b	0.00345612	0.0373991
A455R1_1_lib_peak_33148	0.00012642	0.0057034
A425D_peak_2346b	0.00129949	0.0212672
A425D_peak_37866c	0.00211747	0.028184
A100R_peak_71063	0.000480615	0.012091
A429D_peak_30151b	0.00138393	0.0220621
A429D_peak_74356b	2.07961e-08	9.42287e-05
A357D_peak_1338b	7.37736e-05	0.00424657
A413R_peak_26536	0.000343682	0.010006
A413R_peak_33679a	0.00466041	0.0445978
A413R_peak_48478	0.000375322	0.0104943
A413R_peak_44404	0.00376314	0.0393215
A413R_peak_79100	0.00117637	0.0201069
A401D_peak_87158b	0.000373991	0.0104721
A116R_peak_38121e	0.00317676	0.0355855
A110D_peak_71430	0.000271794	0.0087693
A237RR_peak_37159	0.000771685	0.015836
A213L_peak_16374g	9.35794e-06	0.00143346
A409D_peak_16068c	0.00483837	0.0455903
A409D_peak_2108c	0.00390618	0.0401791
A455R1_1_lib_peak_27886	0.00276983	0.0328906
A477R_peak_80292a	0.00302571	0.0345989
A475D_peak_58219c	8.22552e-05	0.00450489
A429D_peak_18014c	0.00224083	0.0291211
A429D_peak_64368bi	5.56768e-05	0.00363213
A429D_peak_82989a	0.00405667	0.041073
A174R_peak_67046h	0.000170006	0.00672058
A213L_peak_16630b	0.000301587	0.00930131
A213L_peak_28040b	0.00216618	0.0285694
A213L_peak_35930c	0.000684703	0.0147929
A374D_peak_50218c	5.1478e-05	0.00348097
A413R_peak_13156	0.00247331	0.0308228
A413R_peak_52130g	0.00231922	0.0296633
A413R_peak_56162c	5.0825e-05	0.0034561
A413R_peak_68564c	0.0050452	0.046728
A413R_peak_76629b	0.00274364	0.0327109
A413R_peak_86005a	0.00199587	0.0272457
A116R_peak_33996c	0.000502488	0.012393
A259RR_1_lib_peak_36459b	5.01088e-06	0.0010472
A425D_peak_30994a	0.00415668	0.0416739
A425D_peak_35504d	0.00204538	0.0276237
A357D_peak_107841n	0.00106556	0.0190126
A455R1_1_lib_peak_26958e	5.81794e-05	0.00372657
A455R1_1_lib_peak_50411	0.00281509	0.0332019
A423D_peak_13201a	1.63459e-05	0.00190617
A213L_peak_23382l	0.00315333	0.0354476
A364R1_1_lib_peak_6526a	0.000246516	0.00829818
A364R1_1_lib_peak_7788a	0.00115869	0.019931
A364R1_1_lib_peak_7872b	0.000818403	0.016389
A364R1_1_lib_peak_2278	0.00396879	0.0405403
A364R1_1_lib_peak_17052	0.000101487	0.005045
A364R1_1_lib_peak_20295c	0.00499545	0.0464719
A364R1_1_lib_peak_34256c	0.00200799	0.0273354
A364R1_1_lib_peak_35765	0.000742089	0.0154858
A364R1_1_lib_peak_40548c	0.000299261	0.00925944
A364R1_1_lib_peak_43168b	0.000994864	0.0182864
A364R1_1_lib_peak_47871a	0.00506341	0.0468165
A364R1_1_lib_peak_51448	0.00562715	0.0499097
A450R_peak_51189	0.000204735	0.00745313
A429D_peak_27422b	3.09879e-05	0.00265538
A429D_peak_52430b	0.00241465	0.0303752
A357D_peak_39326b	3.52749e-06	0.000878413
A389R1_1_lib_peak_48441	0.00333109	0.0366067
A237RR_peak_36122b	0.00459281	0.0442207
A350R_peak_85146a	0.000308773	0.00942365
A213L_peak_92554a	0.00357917	0.0381918
A413R_peak_203d	0.00182558	0.0258575
A413R_peak_28413d	0.00168303	0.0246666
A413R_peak_43611b	6.31324e-05	0.00389539
A413R_peak_72057c	0.000532465	0.0128095
A259RR_1_lib_peak_23025	0.00403672	0.0409579
A259RR_1_lib_peak_51503	7.46098e-06	0.00127472
A259RR_1_lib_peak_58976b	5.6554e-06	0.00111448
A417D_peak_2521	4.85107e-07	0.000349484
A100R_peak_35848b	0.00413199	0.0415232
A385R_peak_41934f	0.00149537	0.0230592
A385R_peak_84813	0.000281821	0.0089515
A450R_peak_21280z	0.00192457	0.0266712
A237RR_peak_101722d	0.00267988	0.0322646
A357D_peak_39042a	0.00246455	0.030762
A228R_1_lib_peak_24054d	0.00147107	0.0228542
A228R_1_lib_peak_107606	0.00390107	0.0401475
A473D_peak_31698b	0.000717369	0.0151972
A423D_peak_1828h	0.00320719	0.0357943
A374D_peak_58014e	0.0011276	0.0196266
A413R_peak_8508a	3.04968e-05	0.00262915
A413R_peak_12979a	8.49187e-05	0.00458644
A213L_peak_18935c	0.00466829	0.0446457
A213L_peak_57634b	0.000158651	0.00647789
A409D_peak_77010	7.88539e-05	0.00439921
A116R_peak_69558b	1.2254e-06	0.000535823
A477R_peak_45001c	0.0019594	0.0269462
A174R_peak_94115j	0.00207163	0.0278365
A455R1_1_lib_peak_55470b	0.00098614	0.0181932
A237RR_peak_47354d	0.00101097	0.0184656
A450R_peak_43829f	0.0012965	0.0212399
A450R_peak_50935b	0.00022079	0.00779005
A450R_peak_94643b	0.00422347	0.0420786
A401D_peak_11687b	0.0050443	0.0467217
A401D_peak_35455b	0.00559175	0.0497269
A429D_peak_60520b	2.58748e-05	0.00242139
A385R_peak_65755	0.000518595	0.012618
A374D_peak_3164	0.000278462	0.00889223
A116R_peak_85233a	0.000197627	0.00731293
A100R_peak_37719	0.00562513	0.0498967
A451D_peak_74096a	0.00383834	0.0397961
A289RR_peak_33212f	0.0016814	0.0246543
A409D_peak_4329	0.00100919	0.018443
A409D_peak_37994	0.00472455	0.0449807
A409D_peak_45989b	0.000417856	0.0111621
A357D_peak_39307	0.00123191	0.0206299
A413R_peak_3617	0.000370543	0.0104231
A413R_peak_2348	0.00101487	0.0185031
A413R_peak_46452b	0.0034303	0.0372311
A413R_peak_52947c	0.000981227	0.0181415
A413R_peak_44922	0.00379726	0.0395405
A413R_peak_56935a	0.00100313	0.0183823
A413R_peak_61649d	0.00536566	0.0485111
A259RR_1_lib_peak_58971b	0.00325593	0.0361184
A259RR_1_lib_peak_59004c	0.000858075	0.0168325
A401D_peak_62009b	0.0046686	0.0446459
A477R_peak_1902d	0.000682675	0.014772
A237RR_peak_66317b	0.000255256	0.00847134
A364R1_1_lib_peak_8882	0.000117831	0.00549261
A364R1_1_lib_peak_6628b	0.00418147	0.0418326
A364R1_1_lib_peak_4911b	0.000889306	0.0171696
A364R1_1_lib_peak_97a	0.00222032	0.0289629
A364R1_1_lib_peak_16093a	0.000505728	0.0124345
A364R1_1_lib_peak_16526a	0.000230146	0.00798186
A364R1_1_lib_peak_22426b	0.001633	0.0242615
A364R1_1_lib_peak_28885b	0.000592919	0.0136207
A364R1_1_lib_peak_34793g	0.00485655	0.0457037
A364R1_1_lib_peak_43653b	0.000223681	0.00784965
A364R1_1_lib_peak_53046c	0.0002053	0.0074683
A374D_peak_14107b	0.000277219	0.00886973
A374D_peak_36317a	0.0016511	0.0244107
A389R1_1_lib_peak_3449a	0.00104575	0.0188117
A389R1_1_lib_peak_39808	0.000445869	0.0115746
A389R1_1_lib_peak_47805b	0.000940038	0.0177103
A273R_peak_24183a	0.00297615	0.0342684
A472D_peak_58968c	0.000162984	0.00657919
A423D_peak_5810a	0.00211839	0.0281914
A423D_peak_26290c	1.23139e-05	0.00165169
A409D_peak_26619b	0.0009353	0.0176579
A409D_peak_333d	0.0012294	0.0206137
A409D_peak_47659b	0.00419763	0.0419345
A409D_peak_71155a	0.00237065	0.030046
A357D_peak_28634b	0.000579405	0.0134397
A473D_peak_31891f	0.0056004	0.049777
A385R_peak_47535b	0.00210714	0.0281043
A269R_peak_40077b	0.00129623	0.0212382
A477R_peak_33910b	0.000149423	0.00625089
A413R_peak_3639c	0.001705	0.0248371
A413R_peak_15285b	1.10045e-05	0.00156453
A413R_peak_45301	0.00204234	0.0275981
A413R_peak_76879	0.00207421	0.0278572
A450R_peak_8276	0.00363942	0.0385629
A450R_peak_28145c	0.00177489	0.0254265
A259RR_1_lib_peak_25325c	0.00448321	0.043608
A455R1_1_lib_peak_18213b	2.83433e-05	0.00253943
A455R1_1_lib_peak_47233	0.00351369	0.0377749
A116R_peak_25575h	0.000413462	0.0110992
A116R_peak_77080x	1.34679e-06	0.000557335
A116R_peak_80961c	0.0017449	0.0251832
A409D_peak_41607	0.00490134	0.0459586
A423D_peak_30660	0.000855161	0.0168045
A429D_peak_64190c	0.000468528	0.0119144
A100R_peak_75556a	0.000390906	0.0107427
A174R_peak_29033a	0.00291856	0.0338994
A174R_peak_77456c	0.00477857	0.0452511
A228R_1_lib_peak_23945b	0.00125112	0.0208122
A228R_1_lib_peak_56543a	0.000709084	0.0150928
A289RR_peak_18365a	0.000119878	0.00554385
A374D_peak_47541a	0.00187546	0.0262785
A110R_peak_23641b	9.97718e-05	0.00500008
A237RR_peak_183a	0.000805414	0.0162451
A150D_1_peak_40701a	0.00376644	0.0393377
A150D_1_peak_93553	0.00537985	0.0485944
A148R_peak_72587	0.00317283	0.0355581
A269R_peak_63409a	0.00169134	0.0247292
A409D_peak_64809	8.5967e-08	0.000165701
A409D_peak_72465a	0.00172093	0.0249698
A409D_peak_73696b	7.45575e-05	0.00426726
A450R_peak_18178a	0.00392317	0.0402769
A413R_peak_27033b	7.63466e-06	0.00129443
A413R_peak_40515a	0.000344494	0.0100176
A413R_peak_42168	0.00155116	0.0235377
A413R_peak_47251b	0.000738262	0.0154421
A413R_peak_42967	0.00379174	0.0395109
A455R1_1_lib_peak_12257b	4.8482e-05	0.00336723
A455R1_1_lib_peak_30877b	2.09058e-07	0.000238542
A455R1_1_lib_peak_33461a	0.000551505	0.0130622
A455R1_1_lib_peak_76747b	1.10684e-05	0.0015683
A259RR_1_lib_peak_55124c	0.00145302	0.0226866
A289RR_peak_48808d	0.00384192	0.0398174
A289RR_peak_76790d	0.000601114	0.0137244
A401D_peak_79823	0.000930067	0.0176033
A273R_peak_57755a	7.81862e-05	0.00438613
A374D_peak_82717g	0.0005789	0.0134342
A472D_peak_16080a	0.00315046	0.0354346
A454R_peak_89140c	0.000551223	0.0130593
A475D_peak_65876b	0.00160004	0.0239694
A213L_peak_110315a	0.000102804	0.00507962
A269R_peak_59984	0.000139139	0.00600401
A451D_peak_29764g	0.00252293	0.0311559
A390R_1_lib_peak_37852f	0.00165858	0.0244665
A157R_peak_48835b	6.27426e-05	0.00387966
A425D_peak_54112c	0.00273219	0.0326342
A289RR_peak_72096u	1.08193e-05	0.00155085
A423D_peak_93202c	0.00171456	0.0249132
A450R_peak_9957a	0.00129267	0.0212038
A450R_peak_10218c	0.00320485	0.035781
A450R_peak_77040	0.000878742	0.0170499
A450R_peak_74788c	4.63056e-06	0.00100707
A450R_peak_106899b	0.000547197	0.0130072
A477R_peak_21573b	9.20881e-05	0.00478649
A357D_peak_30848f	9.37221e-06	0.00143459
A357D_peak_39557b	0.00260996	0.031764
A401D_peak_61512p	0.0014819	0.0229499
A278R_1_peak_21682b	0.00238555	0.0301571
A260R_peak_38696b	1.44245e-05	0.00179348
A213L_peak_49611	7.10488e-06	0.00124338
A364R1_1_lib_peak_6765a	0.000115117	0.00542176
A364R1_1_lib_peak_7839b	0.000277105	0.00886745
A364R1_1_lib_peak_10851b	0.000180173	0.00694361
A364R1_1_lib_peak_5543b	0.000854854	0.0168012
A364R1_1_lib_peak_1070a	0.00091011	0.0173775
A364R1_1_lib_peak_140b	0.0013088	0.021358
A364R1_1_lib_peak_17087a	0.000329709	0.00978187
A364R1_1_lib_peak_16801b	0.00287402	0.0335948
A364R1_1_lib_peak_21318c	0.000260621	0.00855986
A364R1_1_lib_peak_23710	8.28495e-05	0.00452214
A364R1_1_lib_peak_33895b	0.000441621	0.0115241
A364R1_1_lib_peak_41269b	0.00262521	0.0318746
A364R1_1_lib_peak_41413	3.99148e-05	0.00303148
A364R1_1_lib_peak_39312c	4.02943e-07	0.000320146
A364R1_1_lib_peak_43344c	0.00130194	0.0212932
A364R1_1_lib_peak_44650b	4.05982e-05	0.00305445
A364R1_1_lib_peak_41532b	0.00426352	0.0423109
A364R1_1_lib_peak_50752b	0.000968595	0.0180151
A364R1_1_lib_peak_53895b	0.00324445	0.0360367
A364R1_1_lib_peak_57421b	0.000714222	0.0151573
A455R1_1_lib_peak_29387	0.00418175	0.0418334
A455R1_1_lib_peak_72401c	0.00392579	0.0402932
A455R1_1_lib_peak_71085a	0.00102479	0.018606
A389R1_1_lib_peak_16896b	0.00292624	0.0339476
A389R1_1_lib_peak_50351b	0.000208378	0.00752939
A389R1_1_lib_peak_67854a	3.42678e-05	0.00280571
A389R1_1_lib_peak_73147b	0.00061218	0.0138661
A269R_peak_91923	0.00464748	0.0445296
A262R_peak_15786e	0.000529208	0.012768
A413R_peak_1391a	0.00259598	0.0316679
A413R_peak_2326	0.00298411	0.0343171
A413R_peak_45296c	0.00100219	0.0183743
A413R_peak_58509b	0.00132808	0.0215381
A100R_peak_67593c	0.00500444	0.0465205
A100R_peak_100545	8.15262e-05	0.00448073
A259RR_1_lib_peak_17927a	0.00331484	0.0365012
A259RR_1_lib_peak_42145b	0.00484908	0.0456581
A259RR_1_lib_peak_53499a	0.000231197	0.007998
A429D_peak_39869a	0.00321232	0.0358324
A429D_peak_74362a	0.000302917	0.0093241
A110D_peak_62330a	0.0026085	0.0317543
A116R_peak_25490c	2.30876e-05	0.00227703
A157R_peak_66767b	1.74098e-05	0.00196324
A475D_peak_68819	0.00407385	0.0411733
A357D_peak_39187	0.00449639	0.0436831
A425D_peak_73081a	0.000234314	0.00806325
A213L_peak_31101d	0.00246031	0.030728
A213L_peak_78546b	0.00130901	0.0213608
A374D_peak_49567a	0.00239782	0.0302455
A121R_peak_87060c	0.000579433	0.0134399
A450R_peak_68799	0.00214381	0.0283945
A116R_peak_18923	0.0043215	0.0426559
A292R_peak_43662c	9.28305e-05	0.00480802
A455R1_1_lib_peak_13764k	0.0022694	0.0293175
A455R1_1_lib_peak_7085a	0.00133072	0.0215677
A455R1_1_lib_peak_45447a	0.000987996	0.018215
A213L_peak_101925b	0.000914375	0.0174249
A157R_peak_52243b	0.00115786	0.0199233
A429D_peak_4640a	0.00055578	0.01312
A413R_peak_10600c	0.00130921	0.0213619
A413R_peak_10287a	0.000724829	0.0152856
A413R_peak_5918	0.000126889	0.00571629
A413R_peak_48250b	0.00206471	0.0277852
A413R_peak_59862c	0.000269586	0.00872618
A148R_peak_101901b	0.000570807	0.0133138
A237RR_peak_70975b	0.00425673	0.0422663
A425D_peak_18629f	0.00114479	0.019791
A259RR_1_lib_peak_9849	0.000766407	0.0157795
A259RR_1_lib_peak_11043	6.00022e-05	0.00378667
A259RR_1_lib_peak_59803b	0.000308612	0.00942059
A269R_peak_79223b	0.000200282	0.00736667
A401D_peak_10503	0.00228033	0.0294004
A414D_peak_104413g	2.17269e-05	0.00220749
A278R_1_peak_36498b	9.11964e-05	0.00476036
A278R_1_peak_60641	0.00154132	0.023467
A110D_peak_56674g	0.000147556	0.00620671
A173R_peak_96911a	0.00465953	0.0445946
A357D_peak_37834b	0.00234007	0.0298239
A357D_peak_37900f	0.00537023	0.0485381
A357D_peak_88968d	0.00103426	0.0186999
A409D_peak_25190b	0.00108778	0.0192478
A269R_peak_100706c	0.00171964	0.0249623
A374D_peak_60525f	0.00370662	0.0389779
A116R_peak_67286f	1.90443e-05	0.00206286
A425D_peak_83676a	0.00309026	0.0350295
A455R1_1_lib_peak_2293	0.000564068	0.0132243
A455R1_1_lib_peak_36200a	5.36372e-06	0.00108416
A401D_peak_12403h	0.00248221	0.0308881
A401D_peak_12630e	0.00253692	0.0312492
A401D_peak_65459	0.000228462	0.00794898
A385R_peak_43316a	0.000672342	0.0146389
A385R_peak_50390b	0.00122772	0.0206
A429D_peak_88350a	0.000216395	0.00769501
A213L_peak_21627d	0.00297975	0.0342882
A413R_peak_15472	0.00291479	0.0338723
A413R_peak_5211	0.000678006	0.0147178
A413R_peak_2352a	0.0028673	0.0335513
A413R_peak_28159a	0.00163037	0.0242388
A413R_peak_54645	0.0045978	0.0442476
A413R_peak_73454b	0.00127191	0.0210105
A475D_peak_17929c	0.00528847	0.0480991
A475D_peak_84130	0.000559317	0.0131682
A357D_peak_37900c	0.00376745	0.0393462
A357D_peak_39366b	0.000512756	0.0125311
A259RR_1_lib_peak_24812a	0.00245042	0.0306462
A259RR_1_lib_peak_56943b	6.4664e-06	0.00118822
A472D_peak_5096c	0.00533862	0.0483743
A278R_1_peak_3103b	0.0037258	0.0390855
A226R_peak_70902c	0.000192006	0.00719905
A226R_peak_97673b	0.00355588	0.0380377
A450R_peak_65898d	0.00125037	0.020808
A450R_peak_66248e	8.41873e-05	0.00456638
A450R_peak_74090b	5.47716e-05	0.0036005
A374D_peak_58017c	0.00323777	0.0359911
A477R_peak_29754a	0.00318688	0.0356645
A157R_peak_100552b	0.000774278	0.015868
A425D_peak_77230b	0.00373271	0.0391226
A425D_peak_80268b	0.00206025	0.0277448
A350R_peak_98808a	2.40531e-05	0.00232925
A364R1_1_lib_peak_6357b	1.52583e-06	0.000585327
A364R1_1_lib_peak_4457b	0.00311514	0.0352003
A364R1_1_lib_peak_15201b	0.0015136	0.0232123
A364R1_1_lib_peak_16335a	0.00525861	0.047927
A364R1_1_lib_peak_16574b	9.56176e-08	0.000175309
A364R1_1_lib_peak_27658a	4.95549e-05	0.00340918
A364R1_1_lib_peak_32421b	0.00101902	0.0185524
A364R1_1_lib_peak_36744a	0.00205485	0.0277019
A364R1_1_lib_peak_41013	0.00024984	0.00836616
A364R1_1_lib_peak_40112b	0.00281793	0.0332243
A364R1_1_lib_peak_44441	0.00392335	0.0402782
A364R1_1_lib_peak_45783	3.26548e-05	0.00273013
A364R1_1_lib_peak_53244a	0.000792338	0.0160867
A364R1_1_lib_peak_52943b	0.00210638	0.0281009
A364R1_1_lib_peak_57509b	8.18063e-07	0.000441728
A213L_peak_90208b	0.00248518	0.0309047
A389R1_1_lib_peak_43454a	0.00253222	0.0312183
A389R1_1_lib_peak_61380b	0.000326587	0.00972847
A475D_peak_25236a	0.00405921	0.041086
A475D_peak_41496c	0.000443116	0.0115404
A237RR_peak_29484c	0.000490811	0.012234
A100R_peak_65572a	0.000557972	0.0131469
A173R_peak_65462y	0.00377406	0.0393943
A455R1_1_lib_peak_29786c	0.000336182	0.0098834
A455R1_1_lib_peak_37547	0.00226505	0.0292898
A455R1_1_lib_peak_65827c	0.00335982	0.0367958
A455R1_1_lib_peak_75781b	0.0018497	0.0260555
A423D_peak_88575g	0.00168981	0.0247155
A278R_1_peak_24641c	2.06775e-05	0.0021531
A417D_peak_20103b	2.98298e-06	0.000800868
A413R_peak_8169b	0.00194989	0.026865
A413R_peak_14335	0.000418125	0.0111663
A413R_peak_20121b	0.00137768	0.0220094
A413R_peak_27768	1.26742e-05	0.00168024
A413R_peak_28179a	0.00083898	0.0166229
A413R_peak_44386	0.0055391	0.0494446
A413R_peak_71161g	0.00070332	0.0150254
A413R_peak_74723a	0.00336621	0.0368431
A413R_peak_85704	0.00135151	0.0217692
A413R_peak_88321a	0.000206876	0.00749806
A374D_peak_72158	0.00326627	0.0361887
A292R_peak_119602b	0.00131113	0.0213739
A100R_peak_61891b	0.00545223	0.0489815
A259RR_1_lib_peak_10639	0.000294231	0.00917471
A259RR_1_lib_peak_58590a	0.00280474	0.0331331
A419D_peak_54105a	0.000571617	0.0133233
A450R_peak_1306	0.00253199	0.0312173
A157R_peak_38086b	0.00049631	0.0123027
A157R_peak_47680d	0.00289778	0.0337631
A475D_peak_69578e	0.00472862	0.0449962
A475D_peak_79157	0.0035535	0.0380277
A425D_peak_22848e	0.00170046	0.0248017
A401D_peak_60475a	0.000542548	0.012944
A401D_peak_69470c	0.000727905	0.01532
A414D_peak_32486b	0.0019547	0.0269046
A269R_peak_46509b	0.00103715	0.0187255
A417D_peak_81721f	0.00555265	0.0495142
A174R_peak_87545d	0.0025735	0.0315028
A374D_peak_53168b	0.00165005	0.0243997
A409D_peak_55319c	0.00014313	0.00609886
A260R_peak_84388	0.000457488	0.0117507
A429D_peak_1054b	0.000268328	0.008703
A429D_peak_37334e	0.000615096	0.0138959
A350R_peak_33043	0.00121137	0.020453
A116R_peak_64701d	0.0026083	0.0317543
A401D_peak_13425b	6.34493e-08	0.000148836
A401D_peak_59900c	0.000493007	0.012262
A472D_peak_58910a	1.15981e-05	0.00160295
A454R_peak_114047d	0.00530523	0.0481926
A173R_peak_66573b	0.000611016	0.0138516
A173R_peak_150272	0.00165112	0.0244107
A269R_peak_2265c	0.00289375	0.033734
A385R_peak_90644c	0.00420533	0.0419763
A192D_peak_92018b	0.00457607	0.0441309
A450R_peak_31087	0.000474105	0.0119925
A450R_peak_35675a	0.00475305	0.0451231
A450R_peak_51817	0.000182504	0.00698993
A413R_peak_20534c	0.00466278	0.0446127
A413R_peak_18717a	0.00415242	0.0416426
A413R_peak_47095	0.000599131	0.0136966
A413R_peak_56586d	0.0018785	0.0263015
A413R_peak_85538a	0.00276274	0.032835
A259RR_1_lib_peak_1519a	0.00199742	0.0272572
A259RR_1_lib_peak_17927c	0.00559665	0.0497563
A477R_peak_34213e	0.00425888	0.0422796
A213L_peak_60356d	0.0036541	0.0386524
A213L_peak_94515bv	0.00176125	0.0253185
A106D_peak_21425j	0.00239839	0.0302483
A423D_peak_28820c	6.7652e-06	0.00121627
A228R_1_lib_peak_74767a	2.02346e-05	0.00213219
A228R_1_lib_peak_84172a	0.000173751	0.00679282
A278D_peak_19584c	8.25422e-06	0.00135182
A409D_peak_480b	0.00232742	0.0297356
A409D_peak_84079	0.00079477	0.0161175
A100R_peak_25051b	0.000671435	0.014623
A350R_peak_42707	0.000236506	0.00810234
A350R_peak_47939c	0.00103994	0.0187541
A419D_peak_52510f	4.40185e-06	0.000984806
A278R_1_peak_43733a	0.000315053	0.00952917
A273R_peak_88049b	0.00126758	0.020975
A289RR_peak_30702i	0.00367594	0.0387791
A401D_peak_51245	0.000866267	0.0169228
A425D_peak_29852b	5.04824e-05	0.00344494
A425D_peak_45833	0.00483508	0.0455703
A455R1_1_lib_peak_37531e	0.000470261	0.0119381
A174R_peak_75898g	0.00138109	0.0220346
A110D_peak_31815a	0.00534543	0.0484104
A110D_peak_60396b	0.000225716	0.00788873
A450R_peak_54344	0.00187909	0.0263063
A100R_peak_33322e	0.00490738	0.0459862
A100R_peak_50255c	0.000365121	0.0103343
A374D_peak_41466d	5.24762e-05	0.00351539
A374D_peak_51354	2.40902e-05	0.00232925
A374D_peak_46423a	0.00332299	0.0365537
A374D_peak_72701	0.000109576	0.00527133
A413R_peak_26685	0.00148303	0.0229582
A413R_peak_26738d	0.000160379	0.0065191
A413R_peak_44543	0.00125629	0.0208622
A413R_peak_59095e	0.00462859	0.0444238
A413R_peak_77602b	0.00198829	0.0271838
A413R_peak_75125a	0.00144871	0.0226465
A237RR_peak_68356	0.00141123	0.022302
A237RR_peak_119886d	0.000338782	0.00992858
A423D_peak_45336a	0.000415095	0.0111244
A409D_peak_73259a	0.0016752	0.0246015
A409D_peak_82920	0.000619252	0.0139514
A174R_peak_86850a	0.00411646	0.041433
A269R_peak_56322f	0.00166935	0.0245535
A259RR_1_lib_peak_50777f	0.000439278	0.0114893
A364R1_1_lib_peak_4558b	0.0052781	0.0480354
A364R1_1_lib_peak_49785b	0.000867535	0.0169342
A401D_peak_1139e	0.0025345	0.0312361
A213L_peak_18567d	6.23964e-05	0.00386638
A417D_peak_21735a	0.00296977	0.0342264
A116R_peak_7751i	0.00499289	0.0464596
A116R_peak_78951	5.54758e-05	0.00362456
A475D_peak_69793d	6.66252e-05	0.00401047
A226R_peak_8210c	0.000280187	0.00892208
A455R1_1_lib_peak_29043	1.9814e-05	0.002108
A455R1_1_lib_peak_50830a	0.000489075	0.0122096
A429D_peak_62199	0.000128531	0.00575813
A374D_peak_46308	0.00218911	0.0287356
A150D_1_peak_3509d	0.000868616	0.0169451
A269R_peak_34299	0.00411864	0.0414441
A350R_peak_45644a	0.000114941	0.00541604
A450R_peak_94523b	0.00239089	0.030197
A155RR_peak_48303a	7.9292e-05	0.00440763
A174R_peak_87253l	0.000647881	0.0143265
A423D_peak_68150	0.00161919	0.0241331
A423D_peak_72458b	0.00413516	0.0415447
A237RR_peak_120389d	2.40779e-05	0.00232925
A213L_peak_3016b	0.00262044	0.0318414
A260R_peak_6944a	0.00186508	0.026189
A477R_peak_70469b	0.00450544	0.043733
A425D_peak_12725d	0.00446292	0.0434923
A413R_peak_32846a	0.000185793	0.00706594
A413R_peak_3266	0.00106408	0.0189993
A413R_peak_40884	0.00230522	0.0295653
A413R_peak_58743	0.00347891	0.0375385
A413R_peak_55903b	0.00461006	0.0443178
A385R_peak_69098bx	0.00194758	0.0268509
A192D_peak_56032c	0.00214365	0.0283935
A174R_peak_53678b	0.000518497	0.0126176
A100R_peak_4932	0.00389457	0.0401177
A100R_peak_69014	0.000704154	0.0150355
A121R_peak_52718o	0.00251568	0.0311071
A454R_peak_98759b	0.00315018	0.0354339
A289RR_peak_72077g	0.0021235	0.0282341
A260R_peak_12992b	0.00256957	0.0314764
A455R1_1_lib_peak_47094	0.0022619	0.0292681
A455R1_1_lib_peak_52681	0.00315469	0.0354538
A455R1_1_lib_peak_76953a	0.000796718	0.0161394
A475D_peak_85855b	0.00180171	0.0256468
A417D_peak_4607c	0.000590224	0.0135834
A450R_peak_21065c	2.12558e-05	0.00218478
A450R_peak_52133a	0.00470183	0.0448409
A414D_peak_75586	0.00313865	0.0353601
A496R_peak_48402f	0.00010504	0.00513766
A425D_peak_45826a	0.00313196	0.0353138
A425D_peak_72142a	0.00504101	0.0467056
A425D_peak_81729b	0.00216165	0.0285346
A121R_peak_52542h	0.0010452	0.018805
A278R_1_peak_44930c	0.0011753	0.0200924
A150D_1_peak_22056c	0.000241795	0.00820255
A150D_1_peak_58782	0.00347571	0.0375221
A477R_peak_2865b	0.00458189	0.0441643
A289RR_peak_51165b	0.000835683	0.0165852
A213L_peak_6168b	0.000546456	0.0129955
A213L_peak_102921b	0.00388795	0.0400779
A110D_peak_56678a	1.9814e-05	0.002108
A262R_peak_104567a	0.00344447	0.0373266
A100R_peak_56947a	0.00271577	0.0325252
A413R_peak_13469a	0.00198944	0.0271923
A413R_peak_14337	3.62299e-05	0.00288257
A413R_peak_19817b	6.1934e-05	0.00385262
A413R_peak_23508	0.00443369	0.0433095
A413R_peak_28993a	0.00187671	0.0262888
A413R_peak_52550	0.00406035	0.0410878
A413R_peak_76042	0.000676849	0.0146994
A413R_peak_76602g	0.000903062	0.0173062
A475D_peak_13038d	0.00202973	0.0274968
A226R_peak_70107c	0.00097309	0.0180547
A259RR_1_lib_peak_11443c	8.23786e-05	0.00450855
A496R_peak_26088d	0.000863933	0.0169005
A496R_peak_85107	0.00332357	0.0365556
A174R_peak_50514a	0.00410896	0.041395
A401D_peak_84100b	0.00304636	0.0347391
A423D_peak_27301e	0.00203654	0.0275543
A423D_peak_32380c	0.00477466	0.0452283
A429D_peak_15004	0.00114452	0.0197886
A429D_peak_77568b	0.00372116	0.0390603
A455R1_1_lib_peak_1539	7.75217e-06	0.00130526
A455R1_1_lib_peak_29849e	0.000374568	0.0104816
A425D_peak_18244b	5.1012e-05	0.00346369
A425D_peak_54308a	0.000321081	0.00963146
A237RR_peak_17656b	0.000651022	0.014361
A269R_peak_70211a	0.000839039	0.0166231
A450R_peak_2303	1.15612e-05	0.00160183
A472D_peak_62178	0.00112579	0.0196095
A262R_peak_63743b	0.00317966	0.0356049
A100R_peak_73028c	0.00305176	0.0347796
A213L_peak_22008b	0.00424371	0.0421946
A374D_peak_77a	0.0050678	0.0468369
A192D_peak_102718	0.00106818	0.0190428
A174R_peak_7448c	0.00560952	0.0498233
A174R_peak_87834b	0.00329822	0.0363978
A110R_peak_88658	0.00524016	0.0478225
A350R_peak_45370b	0.00141412	0.0223313
A228R_1_lib_peak_33891b	0.00247214	0.0308149
A173R_peak_177283	0.00525667	0.0479172
A364R1_1_lib_peak_10505a	0.000149653	0.00625703
A364R1_1_lib_peak_10847b	0.00349087	0.0376183
A364R1_1_lib_peak_16846a	0.000305967	0.00937829
A364R1_1_lib_peak_21116e	0.00479379	0.045328
A364R1_1_lib_peak_21328	0.000108035	0.00522746
A364R1_1_lib_peak_22049a	0.00524131	0.0478295
A364R1_1_lib_peak_22262b	0.00103235	0.0186819
A364R1_1_lib_peak_22576a	0.0013505	0.0217587
A364R1_1_lib_peak_24120b	0.00522982	0.047765
A364R1_1_lib_peak_24398c	3.73027e-05	0.00292475
A364R1_1_lib_peak_25603b	0.00146545	0.0228015
A364R1_1_lib_peak_47258a	0.000216766	0.00770427
A364R1_1_lib_peak_47682b	0.000241564	0.00819971
A364R1_1_lib_peak_45737c	0.00134469	0.0217006
A364R1_1_lib_peak_49581a	2.33359e-05	0.00229284
A364R1_1_lib_peak_51839a	0.00151074	0.0231879
A364R1_1_lib_peak_52739a	0.000564712	0.0132293
A106D_peak_71056a	2.00169e-05	0.00211997
A409D_peak_62832	0.00132183	0.0214765
A389R1_1_lib_peak_15657	0.000181943	0.00698265
A389R1_1_lib_peak_16599	0.00043902	0.0114845
A389R1_1_lib_peak_2612	0.000475094	0.0120043
A389R1_1_lib_peak_23852	0.000123136	0.00562754
A389R1_1_lib_peak_40117	0.00542561	0.0488244
A389R1_1_lib_peak_53671a	0.00533039	0.0483327
A100R_peak_27989c	0.00502145	0.0466025
A150D_1_peak_43768	0.000331031	0.0097997
A472D_peak_5367b	0.00169734	0.0247742
A413R_peak_22297a	0.00227302	0.0293457
A413R_peak_25861b	0.000333348	0.00983653
A413R_peak_74997b	0.000634264	0.0141556
A413R_peak_82893c	0.0029648	0.0341919
A413R_peak_79034	0.000178298	0.00690152
A118R_peak_64757d	0.000242197	0.00821139
A425D_peak_140	0.000565164	0.0132354
A425D_peak_24851b	2.93784e-05	0.00258367
A425D_peak_42502b	0.0016744	0.0245953
A259RR_1_lib_peak_5397e	8.96978e-08	0.000168429
A259RR_1_lib_peak_48657a	0.00116012	0.0199427
A226R_peak_38070a	7.96768e-05	0.00442106
A374D_peak_19107f	6.71473e-06	0.00121068
A237RR_peak_111231	0.000481858	0.0121057
A110D_peak_37659c	0.00162192	0.0241589
A450R_peak_69147c	9.69126e-05	0.00493215
A174R_peak_97613c	0.000366758	0.0103584
A455R1_1_lib_peak_13351d	0.000186583	0.00708059
A455R1_1_lib_peak_42688	0.000591164	0.0135975
A278R_1_peak_24164	1.32005e-05	0.00171675
A496R_peak_44654f	0.000477997	0.0120527
A116R_peak_48353b	0.00163374	0.0242696
A228R_1_lib_peak_27602b	0.00457405	0.0441216
A228R_1_lib_peak_33834i	2.48047e-05	0.00236767
A409D_peak_66591a	0.000934768	0.0176543
A213L_peak_49799a	0.00346255	0.0374394
A213L_peak_81473b	0.00182725	0.0258672
A110D_peak_72762b	0.000195296	0.00726967
A174R_peak_22469f	0.00136146	0.0218553
A289RR_peak_50932b	0.00238167	0.0301281
A289RR_peak_73024	0.00366381	0.0387083
A289RR_peak_76678n	0.000544898	0.0129767
A374D_peak_20202b	0.000228479	0.00794898
A374D_peak_69000h	0.00552037	0.0493485
A423D_peak_17605b	0.00346037	0.0374231
A357D_peak_70504i	0.000711125	0.0151182
A350R_peak_26949b	0.00478879	0.0452999
A157R_peak_84298c	0.00438593	0.0430366
A240R_peak_69290d	1.5419e-05	0.00185339
A262R_peak_47110f	1.15981e-05	0.00160295
A262R_peak_62031a	0.0012877	0.02115
A273R_peak_27011c	2.60071e-05	0.00242679
A273R_peak_94799d	0.000854258	0.0167953
A192D_peak_45127a	0.00484822	0.0456507
A413R_peak_10435	0.00432568	0.0426839
A413R_peak_30917a	0.00248872	0.0309352
A413R_peak_34433a	0.00253937	0.0312695
A413R_peak_51890c	0.000428781	0.0113351
A450R_peak_5335a	0.000385026	0.0106537
A450R_peak_21112b	2.70337e-06	0.000760392
A450R_peak_22057	0.00456312	0.0440547
A450R_peak_30144b	0.000106486	0.00518085
A450R_peak_74781n	0.00409576	0.0413129
A450R_peak_79328	0.000470393	0.0119397
A450R_peak_96059b	7.84578e-05	0.00439079
A269R_peak_10941e	0.000796557	0.0161373
A269R_peak_3770	0.000386821	0.0106849
A472D_peak_21511g	0.00458793	0.0441975
A429D_peak_43570	0.00327818	0.0362598
A455R1_1_lib_peak_9833g	1.91425e-05	0.0020655
A455R1_1_lib_peak_47365c	0.00155014	0.0235297
A455R1_1_lib_peak_60049	3.24402e-06	0.000839239
A409D_peak_585b	0.000598417	0.0136887
A409D_peak_46816a	0.00139421	0.022152
A409D_peak_87083f	0.00540731	0.0487411
A414D_peak_94177	0.000993309	0.0182683
A292R_peak_133741c	3.64672e-05	0.00289261
A385R_peak_41961a	0.00239037	0.0301924
A385R_peak_54677	0.000143239	0.00610117
A401D_peak_29001c	0.000425547	0.0112845
A289RR_peak_63791cc	0.00418592	0.0418616
A228R_1_lib_peak_84325c	0.00349142	0.0376187
A357D_peak_19665i	0.00384292	0.0398227
A374D_peak_4896a	3.14571e-07	0.000289181
A374D_peak_49857b	0.000223543	0.00784835
A374D_peak_58008j	0.00239222	0.0302051
A116R_peak_4462d	0.00196979	0.0270319
A116R_peak_63002i	7.83342e-10	2.44907e-05
A116R_peak_72416	0.000131685	0.00582556
A173R_peak_177894b	0.00561235	0.0498385
A100R_peak_36633	0.00113701	0.0197109
A174R_peak_84085f	0.000475618	0.0120132
A174R_peak_106859a	0.0032938	0.036367
A106D_peak_47555m	0.000200841	0.0073762
A475D_peak_55064	0.00511419	0.0470998
A475D_peak_68618	0.000589937	0.013578
A409D_peak_23240f	8.9485e-05	0.00471547
A409D_peak_33243	0.00025871	0.00852531
A409D_peak_50811	0.00293357	0.0339998
A409D_peak_64685	3.31978e-05	0.00275743
A450R_peak_8220d	0.00161444	0.0240937
A450R_peak_9043b	0.000952835	0.0178478
A450R_peak_51256a	7.10218e-06	0.00124325
A450R_peak_81030	0.00138877	0.0221023
A473D_peak_59414a	0.00225234	0.0291984
A357D_peak_38258b	1.08965e-05	0.00155657
A174R_peak_20497b	0.000151934	0.00631335
A413R_peak_3864b	0.000961898	0.0179412
A413R_peak_1391b	6.9046e-05	0.00409073
A413R_peak_31142a	0.00334932	0.0367353
A413R_peak_54792a	0.00145966	0.0227455
A413R_peak_58950	0.000499013	0.0123409
A413R_peak_56095a	0.00135015	0.0217563
A100R_peak_23243a	0.00101679	0.0185255
A100R_peak_65607c	0.000233222	0.00804008
A429D_peak_51470b	8.63171e-05	0.00462452
A374D_peak_46149e	0.000825701	0.0164726
A374D_peak_61928	0.00152808	0.0233411
A173R_peak_43554f	6.41374e-06	0.00118395
A173R_peak_62228	0.00188605	0.0263553
A173R_peak_170549d	0.000110081	0.00528176
A350R_peak_32774b	0.00359661	0.0382983
A350R_peak_55715b	0.00100889	0.0184404
A213L_peak_51122b	0.00219323	0.0287617
A269R_peak_2552a	0.005394	0.0486731
A284R_peak_109266k	0.00412061	0.0414572
A110D_peak_44835c	0.000711463	0.0151212
A477R_peak_23052b	0.00511868	0.0471272
A423D_peak_27050b	0.000929734	0.0176001
A385R_peak_71912c	0.00526178	0.0479414
A385R_peak_87980d	0.00483695	0.0455824
A174R_peak_52884a	0.000194067	0.00724289
A364R1_1_lib_peak_16897c	0.000789271	0.0160469
A364R1_1_lib_peak_19855a	0.0018511	0.0260627
A364R1_1_lib_peak_23592a	0.0032478	0.0360615
A364R1_1_lib_peak_32791b	0.00232944	0.0297471
A364R1_1_lib_peak_43928b	0.00358846	0.0382462
A364R1_1_lib_peak_51315	0.00164383	0.0243457
A364R1_1_lib_peak_49761	0.00035002	0.0100974
A364R1_1_lib_peak_52977	0.0024209	0.03042
A364R1_1_lib_peak_55493	0.0040319	0.0409269
A389R1_1_lib_peak_761	0.000359622	0.0102501
A389R1_1_lib_peak_18134a	0.000577213	0.0134098
A389R1_1_lib_peak_1931b	0.000528047	0.0127517
A389R1_1_lib_peak_21092a	0.00105175	0.0188711
A389R1_1_lib_peak_2460a	3.31912e-05	0.00275743
A389R1_1_lib_peak_48710b	0.00074674	0.0155465
A289RR_peak_7167c	0.00272918	0.0326097
A289RR_peak_23714c	0.00376559	0.0393321
A289RR_peak_27626a	0.000497716	0.0123239
A289RR_peak_32225f	0.0044232	0.0432584
A289RR_peak_55599c	0.00226584	0.0292921
A390R_1_lib_peak_27354	1.93633e-05	0.00207891
A116R_peak_25608	0.000372438	0.0104543
A116R_peak_25670a	0.00160514	0.024009
A237RR_peak_50918c	0.00372579	0.0390855
A409D_peak_61651a	0.00497411	0.0463411
A233D_peak_4402b	0.00413541	0.0415456
A401D_peak_29989	8.44503e-07	0.000450319
A401D_peak_64367	4.90081e-08	0.000128696
A417D_peak_25113b	0.00329428	0.0363705
A198R_peak_48355b	7.85953e-06	0.00131464
A273R_peak_26483a	0.000760611	0.0157172
A110D_peak_75130n	0.000208749	0.00753715
A174R_peak_20136i	0.001143	0.0197678
A174R_peak_87905c	0.000763245	0.015745
A174R_peak_84462c	0.000317397	0.00956878
A451D_peak_2648t	0.00280233	0.0331159
A269R_peak_62955a	0.000771223	0.0158302
A425D_peak_34593a	0.000890495	0.0171784
A100R_peak_30969a	2.95277e-06	0.000798618
A472D_peak_91929e	0.000389175	0.010717
A228R_1_lib_peak_36060	0.00061787	0.0139385
A228R_1_lib_peak_64280c	0.000933177	0.0176383
A116R_peak_14852b	0.00414677	0.0416107
A116R_peak_20892i	4.39237e-05	0.00318929
A116R_peak_81280b	2.33444e-05	0.00229332
A413R_peak_3987	0.00124507	0.020754
A455R1_1_lib_peak_7958	0.00036704	0.0103624
A455R1_1_lib_peak_12254	2.27064e-05	0.0022558
A455R1_1_lib_peak_37311	3.5583e-06	0.000882966
A455R1_1_lib_peak_37662c	1.6867e-08	8.61496e-05
A455R1_1_lib_peak_40462	0.00442935	0.0432851
A455R1_1_lib_peak_60864	0.000707418	0.0150755
A455R1_1_lib_peak_71342a	0.00241053	0.0303421
A192D_peak_101663d	5.74677e-05	0.00370105
A289RR_peak_66505a	0.00194861	0.0268561
A357D_peak_39501	0.000499407	0.0123452
A259RR_1_lib_peak_14171	0.00175859	0.0253011
A259RR_1_lib_peak_60197c	0.0021765	0.0286459
A496R_peak_34367k	0.00302797	0.0346166
A496R_peak_111007b	0.000603916	0.0137552
A409D_peak_64917a	0.00314637	0.0354113
A401D_peak_27910b	0.000246934	0.00830534
A100R_peak_34030f	0.00135486	0.0218019
A100R_peak_39538	1.2522e-05	0.00166817
A374D_peak_3788b	0.00128929	0.0211695
A150D_1_peak_55739b	2.37432e-05	0.00231395
A374D_peak_45026a	0.0015473	0.0235043
A226R_peak_29744a	8.69675e-05	0.00464278
A385R_peak_10877a	0.000233585	0.00804754
A116R_peak_4887b	0.00142799	0.0224618
A475D_peak_16791a	0.000963078	0.0179512
A273R_peak_112829c	0.00422503	0.0420872
A425D_peak_693a	0.000868132	0.0169407
A425D_peak_34551c	0.000367696	0.0103729
A450R_peak_5028b	0.00151235	0.0232022
A450R_peak_7977c	0.00214515	0.0284049
A450R_peak_48537c	0.00255039	0.0313454
A450R_peak_64901c	0.00273668	0.0326616
A289RR_peak_49313b	0.00536055	0.0484866
A289RR_peak_59881b	0.00289311	0.033729
A357D_peak_38683b	0.00529714	0.0481444
A100R_peak_19428a	0.00497693	0.0463602
A174R_peak_65489h	0.00345393	0.0373837
A174R_peak_73938c	0.000867058	0.0169282
A174R_peak_75406c	0.00350793	0.0377335
A213L_peak_119427d	0.00111941	0.019548
A110R_peak_37889	0.00024823	0.00833325
A496R_peak_65177b	0.00255048	0.0313458
A228R_1_lib_peak_52948c	6.02898e-05	0.00379489
A228R_1_lib_peak_76059	0.00362098	0.0384458
A228R_1_lib_peak_100783b	0.00100847	0.0184387
A423D_peak_61710c	0.00293559	0.0340079
A429D_peak_27263a	0.000132227	0.00584022
A269R_peak_69092a	3.27032e-05	0.00273106
A269R_peak_104537	1.45644e-06	0.000579688
A110D_peak_56652	0.000100302	0.00501498
A455R1_1_lib_peak_19362e	0.000767429	0.0157888
A455R1_1_lib_peak_52282	2.59081e-05	0.00242297
A455R1_1_lib_peak_76101d	0.00150771	0.0231629
A455R1_1_lib_peak_73384h	0.00227331	0.0293474
A409D_peak_45306	0.000149984	0.006266
A409D_peak_5138	0.004358	0.0428668
A401D_peak_11822a	0.001153	0.0198737
A401D_peak_58771b	0.00263559	0.0319472
A173R_peak_142199	8.63146e-05	0.00462452
A413R_peak_4999a	0.000520157	0.0126383
A413R_peak_22992c	0.00143611	0.0225301
A413R_peak_28000	0.00496112	0.0462762
A413R_peak_2957a	0.000209806	0.00755524
A413R_peak_34945	5.45747e-05	0.00359403
A413R_peak_47801a	0.00424641	0.0422047
A374D_peak_23131	0.00366452	0.0387087
A374D_peak_26936b	0.00473452	0.0450291
A374D_peak_75993a	6.28246e-06	0.00117113
A116R_peak_25575f	0.000120228	0.00555423
A116R_peak_33947e	4.31164e-05	0.00315564
A116R_peak_67750o	0.00022607	0.00789716
A116R_peak_74901	1.50106e-06	0.000584224
A477R_peak_27675b	2.60517e-06	0.000746174
A475D_peak_52574a	0.00197992	0.027118
A278D_peak_40774b	5.71989e-05	0.0036901
A259RR_1_lib_peak_11456b	0.00288864	0.0337039
A259RR_1_lib_peak_42160a	8.65766e-05	0.00462997
A100R_peak_27825	0.00116646	0.0200102
A100R_peak_42295	0.000260868	0.00856229
A100R_peak_62578a	0.000877773	0.0170379
A110R_peak_88476a	6.64903e-07	0.000403026
A233D_peak_60514a	0.000160034	0.00651055
A233D_peak_71457d	0.00320574	0.0357883
A155RR_peak_88143b	0.00289955	0.0337692
A213L_peak_102921c	0.00193716	0.0267724
A110D_peak_8411c	0.00028227	0.00895967
A496R_peak_43128e	0.00101957	0.0185575
A417D_peak_34713b	7.4642e-05	0.00427054
A226R_peak_24421a	0.00505163	0.0467446
A273R_peak_75565a	0.000873522	0.0169924
A157R_peak_17708b	0.00409844	0.0413279
A473D_peak_23177d	0.00402071	0.040855
A450R_peak_2191c	0.00270221	0.0324292
A174R_peak_108128d	0.000730966	0.0153578
A148R_peak_19629e	0.00454339	0.0439526
A414D_peak_57212e	0.000412317	0.0110832
A454R_peak_128381q	0.00385681	0.039895
A423D_peak_75552b	0.00126011	0.0208966
A100R_peak_4240f	0.000656877	0.0144341
A475D_peak_31568	0.00403585	0.0409537
A475D_peak_32392a	0.000761805	0.0157288
A228R_1_lib_peak_55806k	0.000969027	0.0180184
A228R_1_lib_peak_66995	0.000300356	0.00928063
A374D_peak_60074c	0.00554203	0.0494585
A374D_peak_65104	0.00303003	0.0346312
A374D_peak_61287a	5.90311e-06	0.00113608
A409D_peak_46160a	0.000724756	0.0152856
A409D_peak_64469d	0.00277728	0.0329302
A409D_peak_59734	0.000248437	0.00833886
A409D_peak_63157a	0.000123458	0.00563315
A472D_peak_28571a	0.000667789	0.0145776
A429D_peak_990b	0.00545676	0.0490074
A429D_peak_30274y	0.000304457	0.00935036
A429D_peak_64368cw	0.00048926	0.0122122
A260R_peak_13811b	1.24283e-05	0.00166159
A174R_peak_77533l	0.000646037	0.0142989
A174R_peak_82086a	0.0023871	0.030167
A289RR_peak_30726c	0.0026884	0.032323
A455R1_1_lib_peak_13263b	0.00115127	0.0198585
A455R1_1_lib_peak_28523	0.00479723	0.0453466
A455R1_1_lib_peak_50364b	0.000611215	0.0138528
A273R_peak_17792c	0.000551354	0.0130609
A273R_peak_105489a	0.00439451	0.0430829
A413R_peak_3661	0.00173651	0.0251056
A413R_peak_7021a	0.000356104	0.0101926
A413R_peak_29773a	0.00332428	0.0365607
A413R_peak_43317a	0.000234956	0.0080718
A413R_peak_57203b	0.000765438	0.015772
A269R_peak_71621b	8.50761e-05	0.00458871
A100R_peak_55841b	2.61339e-06	0.000746174
A389R1_1_lib_peak_29717	0.00280103	0.0331105
A389R1_1_lib_peak_49267	0.00117748	0.0201187
A389R1_1_lib_peak_58530	0.00307262	0.0349233
A389R1_1_lib_peak_59833b	0.000929627	0.0175998
A150D_1_peak_76715b	0.000570807	0.0133138
A364R1_1_lib_peak_6369b	4.27395e-05	0.00313888
A364R1_1_lib_peak_6451b	0.0028437	0.0334006
A364R1_1_lib_peak_7505	3.02792e-05	0.00261834
A364R1_1_lib_peak_10172b	4.87658e-05	0.00337682
A364R1_1_lib_peak_17254a	2.23949e-07	0.000248814
A364R1_1_lib_peak_18973b	0.00149314	0.0230453
A364R1_1_lib_peak_22257a	5.15591e-07	0.000360162
A364R1_1_lib_peak_21554a	0.000137096	0.00595514
A364R1_1_lib_peak_26178a	0.000197051	0.00730239
A364R1_1_lib_peak_27886b	0.000293217	0.00915903
A364R1_1_lib_peak_40548a	0.0050045	0.0465205
A364R1_1_lib_peak_44737	0.00459442	0.0442275
A364R1_1_lib_peak_47890a	0.00281918	0.0332352
A364R1_1_lib_peak_51386	0.00329813	0.0363974
A364R1_1_lib_peak_49929b	0.00391053	0.040206
A364R1_1_lib_peak_55372b	0.000466406	0.0118827
A454R_peak_17338c	0.00346053	0.0374234
A259RR_1_lib_peak_10509	0.00101679	0.0185255
A259RR_1_lib_peak_59487a	1.46609e-06	0.000581343
A259RR_1_lib_peak_58451f	0.00234712	0.0298765
A475D_peak_37551d	3.78823e-05	0.00294655
A173R_peak_12910d	0.00526603	0.0479675
A260R_peak_88871c	0.00519888	0.0475888
A260R_peak_96411a	0.00217774	0.0286543
A401D_peak_48000a	0.000298133	0.00924192
A401D_peak_94745	0.00424647	0.0422047
A284R_peak_105176e	0.000266267	0.00866429
A273R_peak_94147b	0.000305341	0.00936416
A262R_peak_29663e	0.00245722	0.0307003
A409D_peak_58616c	0.00343833	0.0372841
A357D_peak_56658a	0.00248468	0.0309016
A357D_peak_70610b	0.00107238	0.0190806
A357D_peak_98040b	0.000388327	0.0107042
A213L_peak_26147a	0.000151954	0.00631335
A213L_peak_86768c	0.00256856	0.0314691
A106D_peak_57839d	2.98989e-05	0.00260553
A106D_peak_63561e	8.8576e-05	0.00468766
A106D_peak_101972d	0.000765769	0.0157721
A278D_peak_65554c	4.8807e-05	0.00337797
A385R_peak_15550	0.000179686	0.00693209
A385R_peak_38668d	0.000253857	0.00844462
A121R_peak_9539r	5.58103e-05	0.00363872
A226R_peak_67813i	1.9659e-05	0.00210129
A174R_peak_22688a	0.00257669	0.0315224
A174R_peak_26498b	0.000825845	0.0164744
A269R_peak_52335b	0.00249515	0.0309782
A269R_peak_67914b	0.000538693	0.0128864
A269R_peak_61273a	0.000859168	0.0168472
A429D_peak_24821d	0.00148703	0.0229883
A425D_peak_57930a	1.15981e-05	0.00160295
A278R_1_peak_56554c	0.000387112	0.010686
A278R_1_peak_91441c	7.30991e-05	0.00422283
A284R_peak_95069b	0.00252842	0.031193
A475D_peak_79162a	0.00547338	0.049108
A273R_peak_33771	0.000807961	0.0162714
A118R_peak_27598	0.00113598	0.0197023
A173R_peak_112384a	0.00400138	0.0407368
A414D_peak_97544d	8.84472e-05	0.00468468
A233D_peak_69652d	0.000449105	0.0116205
A100R_peak_91490g	4.53912e-05	0.00324978
A213L_peak_78413	0.00176289	0.0253323
A374D_peak_5290	0.000550284	0.0130468
A374D_peak_29779b	0.00452022	0.0438159
A374D_peak_32620	0.00530464	0.0481887
A374D_peak_60517f	1.88933e-05	0.00205278
A413R_peak_1772a	0.00238083	0.0301216
A413R_peak_24267c	0.000674221	0.0146646
A413R_peak_24848	0.000428817	0.0113351
A413R_peak_42630	0.00276562	0.0328551
A413R_peak_57384b	0.00228542	0.0294291
A413R_peak_82893e	0.000199918	0.00736017
A413R_peak_84580	0.00177895	0.0254573
A409D_peak_15920c	0.000397334	0.0108402
A409D_peak_45279a	0.00374238	0.0391831
A409D_peak_67814	0.00115986	0.0199405
A116R_peak_38121g	0.00181677	0.0257795
A116R_peak_76275a	0.00194448	0.0268319
A423D_peak_54502a	0.000964307	0.0179669
A496R_peak_34384h	1.73653e-05	0.0019614
A496R_peak_68223c	0.000260178	0.00855342
A450R_peak_40567b	0.00056077	0.0131845
A450R_peak_74833b	0.00127096	0.0210025
A450R_peak_94550	0.000121325	0.00558348
A259RR_1_lib_peak_13396b	0.000468013	0.0119072
A259RR_1_lib_peak_15551a	0.00012493	0.00566829
A259RR_1_lib_peak_56530	0.00446311	0.043493
A269R_peak_8926c	1.27166e-05	0.00168366
A269R_peak_67259	0.000746352	0.0155416
A269R_peak_103553b	0.00022633	0.00790222
A150D_1_peak_40887	0.000244055	0.00824785
A150R_peak_117955a	0.00070332	0.0150254
A233D_peak_26426a	0.00464755	0.0445296
A100R_peak_94869a	0.0011012	0.0193803
A106D_peak_118993b	0.000100018	0.00500534
A472D_peak_43702b	0.000606458	0.013791
A472D_peak_58891i	0.00109289	0.0193048
A278R_1_peak_80361c	0.000213189	0.00762767
A173R_peak_123158	1.0971e-05	0.0015623
A213L_peak_12074a	0.0032915	0.0363556
A213L_peak_29097a	0.00514626	0.0472934
A213L_peak_28882p	0.00511084	0.0470786
A213L_peak_84782b	0.000175057	0.00682339
A260R_peak_54431i	0.00510676	0.0470588
A174R_peak_41754c	0.00507945	0.0469006
A116R_peak_12378c	0.00315302	0.0354473
A116R_peak_1446i	0.000464269	0.0118519
A116R_peak_66044a	0.000594381	0.0136393
A116R_peak_66594	0.00420181	0.0419562
A226R_peak_94210b	0.00289764	0.0337629
A350R_peak_83022b	0.0035335	0.0379058
A121R_peak_44242k	0.000248674	0.00834452
A198R_peak_47901b	7.20226e-06	0.00125166
A289RR_peak_25659b	0.00535612	0.0484676
A477R_peak_76172a	0.000298945	0.00925472
A477R_peak_87825b	1.49614e-05	0.00182969
A150R_peak_53292	0.00123592	0.0206629
A496R_peak_9160c	0.00374553	0.0392017
A455R1_1_lib_peak_13434	0.00406451	0.0411146
A455R1_1_lib_peak_77186a	1.84357e-06	0.000633733
A409D_peak_43756a	0.00231053	0.0296018
A417D_peak_95260c	5.84345e-06	0.00113376
A390R_1_lib_peak_27585	0.00144397	0.0226065
A423D_peak_85776c	0.00337892	0.0369203
A463R_peak_107464	0.00305848	0.0348341
A475D_peak_33878	0.00210939	0.0281186
A106D_peak_1058	0.00150481	0.0231347
A174R_peak_26311f	0.000390018	0.0107272
A174R_peak_54254bi	0.00209146	0.0279891
A292R_peak_131304	3.54675e-05	0.00284833
A413R_peak_3662a	0.00112491	0.019601
A413R_peak_19683e	0.000152974	0.00633185
A413R_peak_1872	0.00342239	0.0371808
A413R_peak_26478	0.000374424	0.0104799
A413R_peak_27975b	0.00562305	0.0498876
A413R_peak_2907	0.000618186	0.0139411
A413R_peak_31029c	0.00370285	0.0389552
A413R_peak_57013b	6.01229e-05	0.00379049
A450R_peak_5394c	0.000240239	0.00817692
A450R_peak_43891a	0.000673806	0.0146579
A450R_peak_75336	0.000924217	0.0175441
A450R_peak_74587b	0.00176723	0.0253626
A213L_peak_22339c	0.000137719	0.00596996
A173R_peak_81553c	0.00121533	0.0204907
A116R_peak_67795c	0.00042099	0.0112103
A273R_peak_85489c	3.76654e-05	0.00293662
A226R_peak_109203c	0.00336692	0.0368483
A259RR_1_lib_peak_22469	0.000206688	0.00749549
A100R_peak_20621b	0.00326838	0.0362052
A278R_1_peak_84095b	0.000941403	0.0177225
A374D_peak_3910c	0.0023557	0.0299307
A374D_peak_61338b	0.000527909	0.0127499
A289RR_peak_47058a	0.00221334	0.0289146
A289RR_peak_66557c	0.00295593	0.0341388
A496R_peak_40908c	0.00404511	0.0410037
A174R_peak_90257d	0.00394942	0.0404181
A463R_peak_101890b	0.00052833	0.0127541
A269R_peak_50739d	1.53302e-05	0.00185034
A269R_peak_84747	8.10534e-06	0.00133831
A150D_1_peak_57734c	0.00119533	0.0202951
A260R_peak_66559	0.000555533	0.0131169
A409D_peak_1674	0.00124623	0.0207634
A409D_peak_106879b	0.000140365	0.00603169
A429D_peak_67005a	0.000613755	0.0138795
A148R_peak_114006a	1.54263e-06	0.000586912
A273R_peak_12710b	0.00130288	0.0213007
A273R_peak_13175a	1.17146e-07	0.000185913
A213L_peak_50196c	0.00219336	0.0287617
A477R_peak_10968b	0.00530334	0.0481825
A226D_peak_33500	0.000142296	0.00608216
A423D_peak_29674b	5.47604e-06	0.00109764
A423D_peak_84409a	2.99284e-05	0.00260675
A278D_peak_94173a	0.00357807	0.0381894
A357D_peak_70505o	0.00284049	0.0333776
A100R_peak_35925a	0.00313357	0.0353246
A455R1_1_lib_peak_685d	0.000518649	0.0126182
A455R1_1_lib_peak_5361	0.00367968	0.0388055
A455R1_1_lib_peak_23450	0.00165408	0.0244304
A455R1_1_lib_peak_26715c	0.0019441	0.026829
A455R1_1_lib_peak_58079b	0.00118726	0.0202129
A455R1_1_lib_peak_64436	5.82247e-05	0.00372719
A455R1_1_lib_peak_69242b	0.00465629	0.0445773
A389R1_1_lib_peak_4314e	0.000598236	0.0136863
A389R1_1_lib_peak_5203b	0.000158172	0.0064655
A389R1_1_lib_peak_17029	4.97658e-05	0.00341499
A389R1_1_lib_peak_7713	0.00381542	0.0396539
A389R1_1_lib_peak_2204b	0.00345956	0.0374201
A389R1_1_lib_peak_20644	0.00546676	0.0490676
A389R1_1_lib_peak_28441	0.00228601	0.0294303
A364R1_1_lib_peak_10994a	0.000904974	0.0173213
A364R1_1_lib_peak_4644b	0.00251632	0.0311102
A364R1_1_lib_peak_14840b	0.000677418	0.0147092
A364R1_1_lib_peak_21469a	0.00152417	0.0233087
A364R1_1_lib_peak_39642a	0.00145729	0.0227187
A364R1_1_lib_peak_40656	0.000477802	0.0120493
A364R1_1_lib_peak_44744b	0.000243723	0.00823946
A364R1_1_lib_peak_41710a	7.47987e-05	0.00427414
A364R1_1_lib_peak_42551a	0.000677389	0.0147091
A364R1_1_lib_peak_47970a	5.07271e-05	0.00345221
A364R1_1_lib_peak_53421	0.00140434	0.0222443
A364R1_1_lib_peak_53594a	0.00150725	0.0231593
A364R1_1_lib_peak_51836	0.000860921	0.0168637
A364R1_1_lib_peak_53004b	6.52151e-05	0.00395943
A425D_peak_32532	0.00495231	0.0462271
A292R_peak_100833b	0.000173355	0.00678327
A260R_peak_78720	0.0026252	0.0318746
A260R_peak_79335c	0.000237192	0.00811829
A414D_peak_78516	2.60533e-05	0.00242864
A150R_peak_132245a	0.000573717	0.013356
A450R_peak_40939b	0.00488926	0.0458858
A450R_peak_64586b	0.00243668	0.0305433
A450R_peak_65616c	0.000357967	0.010222
A289RR_peak_8223	0.00125084	0.0208113
A374D_peak_55671b	0.000154901	0.00638019
A374D_peak_49794	0.000207178	0.007506
A374D_peak_60136u	0.00252429	0.0311634
A269R_peak_90734	0.00396223	0.0405064
A106D_peak_82663	0.000563091	0.0132103
A475D_peak_45170	0.000868627	0.0169451
A155RR_peak_87716b	0.000723953	0.0152766
A278R_1_peak_56002	1.62917e-08	8.61496e-05
A174R_peak_106458u	0.000531512	0.012796
A237RR_peak_15558d	0.00132466	0.0215016
A237RR_peak_40694b	7.91541e-05	0.00440495
A228R_1_lib_peak_50474	0.000133926	0.00587993
A240R_peak_125614b	0.00418779	0.041871
A100R_peak_26712a	0.00216341	0.0285505
A100R_peak_77619f	0.00136037	0.0218476
A284R_peak_30357	4.92414e-06	0.00103775
A409D_peak_49338d	0.000150975	0.00629058
A409D_peak_58790a	0.0038391	0.0398007
A409D_peak_95162k	0.00179542	0.0255956
A116R_peak_25015b	0.000459504	0.0117817
A116R_peak_39881c	0.000195571	0.00727522
A110D_peak_20170	0.000388064	0.0106994
A259RR_1_lib_peak_27805a	0.00161708	0.0241172
A259RR_1_lib_peak_32321f	0.00055238	0.0130717
A259RR_1_lib_peak_56950b	1.16965e-06	0.000526922
A259RR_1_lib_peak_59588a	0.000844826	0.0166864
A472D_peak_58903b	0.00264269	0.0319911
A357D_peak_73829e	0.00236098	0.0299718
A173R_peak_96912d	0.000135712	0.005923
A423D_peak_32926	4.36511e-05	0.00317747
A423D_peak_47491e	0.00528756	0.0480922
A423D_peak_46346f	1.6867e-08	8.61496e-05
A429D_peak_63452b	6.7376e-06	0.00121343
A148R_peak_44174c	3.19177e-05	0.00269954
A477R_peak_79889b	0.00033402	0.00984532
A273R_peak_13721a	0.00322955	0.0359409
A273R_peak_83353d	0.0013021	0.0212941
A425D_peak_32957a	0.000929222	0.0175947
A425D_peak_50632f	0.000399063	0.0108708
A350R_peak_93904b	0.0045572	0.0440195
A374D_peak_21856c	0.000280306	0.00892423
A374D_peak_32404b	2.35309e-05	0.00230331
A100R_peak_4153c	0.00265301	0.0320665
A100R_peak_44539	0.00458495	0.0441804
A100R_peak_66558b	0.000325967	0.00971695
A100R_peak_103950f	0.000341077	0.0099622
A417D_peak_48566	0.00142871	0.0224641
A455R1_1_lib_peak_30516a	0.000973566	0.0180569
A455R1_1_lib_peak_58404b	0.00400631	0.0407677
A454R_peak_139943	0.000100616	0.00502523
A116R_peak_14691c	0.00102882	0.0186471
A116R_peak_38069c	2.16097e-05	0.00220315
A116R_peak_42624	1.15318e-07	0.000183776
A385R_peak_37169	0.00130971	0.0213642
A385R_peak_83318	0.0021875	0.0287245
A278D_peak_10381b	0.00103543	0.0187092
A450R_peak_18283b	0.00375242	0.0392483
A450R_peak_85291b	0.00110434	0.0194105
A401D_peak_905	0.00467727	0.0446952
A226R_peak_42330a	0.0038489	0.0398607
A409D_peak_79115b	0.000585694	0.0135234
A228R_1_lib_peak_82115q	0.00126224	0.0209203
A110R_peak_16913g	0.000813407	0.016332
A273R_peak_66242e	0.000790199	0.0160615
A451D_peak_56422b	0.00169384	0.0247492
A100R_peak_87026a	1.05396e-07	0.00017872
A106D_peak_57839e	0.00384306	0.0398227
A106D_peak_91702	0.00465726	0.0445825
A413R_peak_52767	0.00152971	0.0233556
A413R_peak_42760b	0.00375375	0.0392596
A413R_peak_59621b	0.00411428	0.0414229
A413R_peak_64967a	0.000366484	0.010355
A413R_peak_80575	0.000953027	0.0178491
A390R_1_lib_peak_57639	0.0017465	0.0251922
A390R_1_lib_peak_54946	0.00270581	0.032457
A269R_peak_8404	0.00466703	0.0446377
A269R_peak_95020a	2.81638e-06	0.000778191
A496R_peak_35358b	0.000298861	0.0092544
A496R_peak_39243e	0.00151384	0.0232126
A278D_peak_70755c	0.00539437	0.0486734
A118R_peak_44899e	0.00134933	0.0217476
A150D_1_peak_6942a	0.000929111	0.0175937
A150D_1_peak_54703b	0.0038299	0.0397456
A260R_peak_33534t	0.00203636	0.0275531
A116R_peak_17162h	0.00155139	0.0235401
A116R_peak_55056l	0.00022905	0.00795809
A374D_peak_2887	0.000848396	0.0167272
A425D_peak_21132	0.00418511	0.041857
A259RR_1_lib_peak_12674	0.00026881	0.00871234
A259RR_1_lib_peak_37358a	0.00446635	0.0435085
A259RR_1_lib_peak_58865f	0.000946442	0.0177824
A454R_peak_143750b	0.00276362	0.032841
A429D_peak_8423	0.00430439	0.0425611
A429D_peak_50006	0.000602828	0.0137473
A429D_peak_64368cp	0.000699246	0.0149833
A429D_peak_64368db	0.000518873	0.0126209
A226R_peak_67027c	0.00285389	0.033474
A226R_peak_93081b	1.84956e-06	0.000634491
A129D_1_lib_peak_8611a	0.00126299	0.0209283
A129D_1_lib_peak_49728b	5.96619e-05	0.0037736
A129D_1_lib_peak_51287g	2.12963e-06	0.000674928
A401D_peak_38230a	1.1951e-06	0.000531255
A100R_peak_65378b	0.0015432	0.0234819
A100R_peak_81825d	4.30198e-05	0.00315022
A100R_peak_85742c	0.00173451	0.0250877
A278D_peak_18794b	0.000150071	0.00626711
A192D_peak_67599b	0.0036275	0.038485
A473D_peak_69071e	0.00353108	0.037886
A110D_peak_9279	0.000492245	0.0122515
A110D_peak_67925	0.000376833	0.0105159
A157R_peak_32637	8.47885e-05	0.00458269
A118R_peak_41541v	0.00278262	0.0329648
A409D_peak_106885b	0.0038726	0.0399888
A278R_1_peak_25031	1.20749e-05	0.00163607
A450R_peak_17455a	0.000865187	0.0169093
A450R_peak_74790a	1.30093e-05	0.00170517
A450R_peak_79326	1.2658e-08	8.03111e-05
A237RR_peak_18126b	2.4332e-05	0.00234177
A260R_peak_33534h	6.46824e-05	0.00394201
A260R_peak_54431g	0.000691412	0.0148762
A260R_peak_69521c	0.0021653	0.0285634
A269R_peak_13716b	0.00233635	0.0297941
A269R_peak_5851c	0.000159727	0.00650312
A269R_peak_106089a	0.000261935	0.00858463
A475D_peak_78386a	0.00562753	0.0499103
A475D_peak_90284b	0.00191714	0.0266102
A289RR_peak_45394b	0.00448261	0.0436042
A116R_peak_7784f	0.00106966	0.0190565
A228R_1_lib_peak_30796	0.000243665	0.00823794
A385R_peak_11728c	0.00105686	0.0189239
A385R_peak_18501c	0.00105381	0.0188931
A385R_peak_84573b	0.00052833	0.0127541
A213L_peak_43354b	0.00396609	0.0405278
A213L_peak_51268c	0.00144682	0.0226339
A273R_peak_56340a	0.00395633	0.0404699
A374D_peak_23664b	0.000652874	0.0143871
A374D_peak_737b	2.97747e-06	0.000800868
A374D_peak_44165a	0.00417969	0.0418248
A100R_peak_19622a	7.09366e-07	0.000416486
A100R_peak_1592	0.000136034	0.00593086
A100R_peak_51777b	0.0021754	0.0286344
A226R_peak_7230	0.00199704	0.0272558
A414D_peak_60583a	9.59137e-05	0.00490479
A425D_peak_57651b	0.00125627	0.0208622
A425D_peak_81787	0.00023457	0.008065
A357D_peak_44320a	0.00237938	0.030112
A357D_peak_70468k	7.91541e-05	0.00440495
A472D_peak_56083	0.000151888	0.00631304
A472D_peak_70845g	6.24048e-05	0.00386652
A106D_peak_70606c	0.00137248	0.0219577
A413R_peak_3873b	3.51729e-05	0.00283861
A413R_peak_1559g	0.00389226	0.0401058
A413R_peak_19683b	0.000331951	0.00981672
A413R_peak_47213b	0.00057866	0.0134324
A413R_peak_59754	0.00146595	0.0228054
A451D_peak_68274a	0.00421961	0.0420585
A121R_peak_23955j	0.00160164	0.0239819
A121R_peak_73420b	0.00225799	0.0292378
A401D_peak_50468d	0.00157878	0.0237848
A240D_peak_110475g	0.00277722	0.0329302
A278D_peak_84760c	0.000447039	0.0115929
A192D_peak_55628e	0.00474743	0.0450998
A192D_peak_82061g	0.00300518	0.0344568
A174R_peak_55348e	0.00327384	0.0362381
A269R_peak_60896	0.000102527	0.00507149
A269R_peak_56640	0.00170428	0.0248341
A173R_peak_37131	0.00521773	0.0476916
A429D_peak_105717b	0.000617385	0.0139298
A116R_peak_72666a	0.000111661	0.00532488
A116R_peak_83961	0.00169501	0.024758
A259RR_1_lib_peak_47692b	0.000118985	0.0055201
A259RR_1_lib_peak_58085a	0.00315803	0.0354724
A148R_peak_116587	0.00191388	0.0265832
A409D_peak_41040b	0.00538013	0.0485963
A409D_peak_76808d	0.00162311	0.0241714
A409D_peak_104377c	0.00358072	0.0381968
A475D_peak_9044c	0.000266565	0.00866679
A273R_peak_50049b	2.24498e-05	0.00224314
A100R_peak_16410c	0.00534257	0.0483922
A100R_peak_24378f	1.58367e-06	0.0005951
A100R_peak_38052a	0.000550178	0.0130453
A100R_peak_52626a	0.00508755	0.046945
A289RR_peak_57167e	0.00376818	0.0393505
A100R_peak_94537g	0.00324519	0.0360409
A100R_peak_100751	0.000551782	0.0130641
A213L_peak_16374i	0.000340188	0.00994962
A213L_peak_80328	0.000106132	0.0051676
A213L_peak_82320b	0.00391123	0.0402092
A150D_1_peak_40649a	0.000467071	0.0118904
A262R_peak_53071b	0.00226505	0.0292898
A262R_peak_84468e	0.00247254	0.0308162
A278R_1_peak_36122b	0.00338631	0.0369604
A237RR_peak_51354e	0.00533604	0.048367
A454R_peak_135417b	0.00302321	0.0345817
A226R_peak_11615a	0.00122673	0.0205905
A226R_peak_3488a	3.08735e-06	0.000816899
A226R_peak_70517d	0.000452164	0.0116647
A450R_peak_30149d	8.19771e-06	0.0013485
[truncated: 68,575 more rows]

## Sheet: SData 13B
Supplementary Data S13B. The potential target genes of RFS-related ACRs predicted by ACR-to-gene analysis.
PeakID	Gene
A110R_peak_63892b	AC023481.1
A451D_peak_74184c	TADA3
A472D_peak_62178	CAMK1
A472D_peak_62178	IL17RC
A472D_peak_62178	IRAK2
A409D_peak_72147	IL17RE
A419R_peak_84625	IQSEC1
A413R_peak_54724	NUP210
A121R_peak_72391bc	IQSEC1
A121R_peak_72391u	NUP210
A226D_peak_79815a	NUP210
A259RR_1_lib_peak_40858c	NUP210
A278D_peak_68138c	NUP210
A280D_peak_96869	NUP210
A129D_1_lib_peak_54757b	IQSEC1
A106D_peak_79480e	NUP210
A106D_peak_79480g	NUP210
A129D_1_lib_peak_54757b	NUP210
A192D_peak_68422	NUP210
A226R_peak_76973b	NUP210
A280D_peak_96875m	NUP210
A280D_peak_96878	NUP210
A350R_peak_66809e	NUP210
A374D_peak_60525f	NUP210
A413R_peak_54749c	NUP210
A260R_peak_73591d	NUP210
A100R_peak_67863	NUP210
A226D_peak_79928a	NUP210
A259RR_1_lib_peak_40930	NUP210
A273R_peak_88130	NR2C2
A273R_peak_88136a	LSM3
A454R_peak_82665a	SH3BP5
A413R_peak_54906	ANKRD28
A110D_peak_69219b	ANKRD28
A198D_peak_71575a	RFTN1
A150R_peak_93528c	PLCL2
A192D_peak_68755	AC132807.1
A292R_peak_89098a	AC132807.1
A192D_peak_68786b	AC132807.1
A419R_peak_85222	ZNF385D
A213L_peak_75794	LRRC3B
A100R_peak_3843a	KTI12
A374D_peak_60998	RP11-1024P17.1
A174R_peak_63122b	TGFBR2
A374D_peak_60998	TGFBR2
A100R_peak_68446a	RP11-1024P17.1
A110R_peak_64714a	RP11-1024P17.1
A174R_peak_63122m	RP11-1024P17.1
A174R_peak_63123c	RP11-1024P17.1
A174R_peak_63131a	RP11-1024P17.1
A226D_peak_80544c	RP11-1024P17.1
A259D_peak_75428c	RP11-1024P17.1
A260R_peak_74090b	RP11-1024P17.1
A260R_peak_74093b	RP11-1024P17.1
A260R_peak_74094b	RP11-1024P17.1
A100R_peak_68446a	TGFBR2
A110R_peak_64714a	TGFBR2
A174R_peak_63122m	TGFBR2
A174R_peak_63123c	TGFBR2
A226D_peak_80544c	TGFBR2
A226D_peak_80545b	TGFBR2
A259D_peak_75428c	TGFBR2
A260R_peak_74090b	TGFBR2
A260R_peak_74094b	TGFBR2
A260R_peak_74107e	RP11-1024P17.1
A278D_peak_68886	RP11-1024P17.1
A260R_peak_74107e	TGFBR2
A278D_peak_68886	TGFBR2
A110R_peak_64736b	RP11-1024P17.1
A174R_peak_63162	RP11-1024P17.1
A278D_peak_68888b	RP11-1024P17.1
A110R_peak_64736b	TGFBR2
A278D_peak_68888b	TGFBR2
A155RR_peak_80961f	GPD1L
A269R_peak_71005c	OSBPL10
A198D_peak_3810e	RAB3B
A198D_peak_3810g	RAB3B
A280D_peak_5791	RAB3B
A233R_peak_72156f	OSBPL10
A280R_peak_83779a	GPD1L
A259RR_1_lib_peak_41201	CMTM7
A259RR_1_lib_peak_41201	CMTM8
A226D_peak_80667a	CMTM8
A110D_peak_69725a	CMTM7
A148R_peak_77233c	CMTM7
A259D_peak_75616i	CMTM7
A259D_peak_75616n	CMTM7
A110D_peak_69725a	CMTM8
A148R_peak_77233c	CMTM8
A259D_peak_75616i	CMTM8
A259D_peak_75616n	CMTM8
A269R_peak_3627	KTI12
A292R_peak_4534a	TXNDC12
A110D_peak_69751b	CMTM7
A455R1_1_lib_peak_52864	CMTM7
A110D_peak_69751b	CMTM8
A455R1_1_lib_peak_52864	CMTM8
A100R_peak_3854f	KTI12
A100R_peak_3854f	TXNDC12
A278D_peak_3482f	TXNDC12
A278D_peak_3482h	TXNDC12
A150R_peak_5955b	GPX7
A150R_peak_5955b	KTI12
A150R_peak_5955b	TXNDC12
A150R_peak_5955b	ZFYVE9
A118R_peak_3424a	GPX7
A106D_peak_80551	CTDSPL
A106D_peak_80551	ITGA9
A148R_peak_77458b	ITGA9
A233R_peak_72383b	ITGA9
A278R_1_peak_63371b	ITGA9
A292R_peak_89925b	ITGA9
A409D_peak_73302e	ITGA9
A278D_peak_69213b	CTDSPL
A110D_peak_69943	CTDSPL
A260R_peak_74465	ITGA9
A278D_peak_69230b	CTDSPL
A148R_peak_3908a	GPX7
A280D_peak_97869	ACAA1
A100R_peak_3874e	GPX7
A150D_1_peak_4640	SCP2
A260R_peak_4263	FAM159A
A100R_peak_3884b	GPX7
A260R_peak_4263	GPX7
A260R_peak_4268b	ZYG11A
A413R_peak_55459c	GORASP1
A106D_peak_80719a	MYRIP
A413R_peak_55510	MYRIP
A260R_peak_4276b	CPT2
A260R_peak_4276b	ECHDC2
A260R_peak_4279b	ECHDC2
A374D_peak_3653	ECHDC2
A260R_peak_4276b	SCP2
A260R_peak_4279b	SCP2
A374D_peak_3653	SCP2
A260R_peak_4279b	ZYG11A
A226D_peak_81206a	SS18L2
A260R_peak_74749c	RP4-613B23.1
A106D_peak_80830c	SS18L2
A364R1_1_lib_peak_37135	SS18L2
A273R_peak_89252	ZBTB47
A240R_peak_90880c	SS18L2
A413R_peak_55602a	HIGD1A
A240R_peak_90896	SS18L2
A413R_peak_55602a	SS18L2
A273R_peak_89360a	ZKSCAN7
A148R_peak_77896d	ZKSCAN7
A150R_peak_94747a	ZKSCAN7
A148R_peak_77896d	ZNF660
A233R_peak_72721a	ZNF35
A233R_peak_72721a	ZNF660
A226R_peak_78226	ZDHHC3
A273R_peak_89390b	ZKSCAN7
A226R_peak_78226	ZNF660
A273R_peak_89390b	ZNF660
A100R_peak_69322b	LIMD1
A259D_peak_76351b	LIMD1
A278D_peak_69602b	CCR9
A451D_peak_3966	RP11-117D22.2
A278R_1_peak_63813b	LRRC2
A192D_peak_69788	PTPN23
A226R_peak_78404	ELP6
A148R_peak_78187	ELP6
A280D_peak_98663	ELP6
A374D_peak_61803a	CDC25A
A374D_peak_61803a	UQCRC1
A192D_peak_69883	CCDC51
A192D_peak_69883	CDC25A
A192D_peak_69883	TMA7
A192D_peak_69883	TREX1
A192D_peak_69883	UQCRC1
A192R_peak_93301g	CCDC51
A390R_1_lib_peak_43557	CCDC51
A390R_1_lib_peak_43557	CDC25A
A390R_1_lib_peak_43557	NDUFAF3
A390R_1_lib_peak_43557	TMA7
A390R_1_lib_peak_43557	TREX1
A192R_peak_93301g	UQCRC1
A269R_peak_71843h	UQCRC1
A390R_1_lib_peak_43557	UQCRC1
A374D_peak_61835	UQCRC1
A273R_peak_89697	UQCRC1
A425D_peak_54579	DALRD3
A280D_peak_98847	DALRD3
A228R_1_lib_peak_60403c	RHOA
A455R1_1_lib_peak_53519b	C3orf62
A455R1_1_lib_peak_53519b	FAM212A
A374D_peak_61928	RHOA
A269R_peak_71937a	DAG1
A100R_peak_69716	APEH
A226D_peak_81832	APEH
A292R_peak_90930	APEH
A389R1_1_lib_peak_55875	APEH
A100R_peak_69716	CYB561D2
A100R_peak_69716	IFRD2
A192R_peak_93500f	IFRD2
A389R1_1_lib_peak_55875	IFRD2
A100R_peak_69716	SEMA3F
A269R_peak_71975b	SEMA3F
A269R_peak_71975c	SEMA3F
A389R1_1_lib_peak_55875	SEMA3F
A226D_peak_81832	TUSC2
A116R_peak_56714e	CACNA2D2
A116R_peak_56714e	SEMA3F
A472D_peak_63843c	CYB561D2
A472D_peak_63843c	IFRD2
A198R_peak_93225	CISH
A198R_peak_93225	SEMA3F
A150R_peak_6084a	NDC1
A150D_1_peak_79847	RRP9
A226D_peak_82029b	ABHD14B
A129D_1_lib_peak_55778	RRP9
A192D_peak_70245	RRP9
A129D_1_lib_peak_55778	TEX264
A100R_peak_69871b	ABHD14B
A233D_peak_71457j	ABHD14B
A233D_peak_71457d	NT5DC2
A233D_peak_71457j	NT5DC2
A284R_peak_80464g	POC1A
A475D_peak_61161a	STAB1
A100R_peak_69871b	TWF2
A226D_peak_82078d	STAB1
A226D_peak_82078d	TWF2
A280R_peak_85230b	ABHD14B
A226R_peak_78830	GNL3
A280R_peak_85230b	PARP3
A374D_peak_62171c	PARP3
A226R_peak_78830	RRP9
A280R_peak_85230b	RRP9
A280D_peak_99503	TWF2
A121R_peak_74374b	POC1A
A121R_peak_74374b	TWF2
A198D_peak_73436d	NT5DC2
A155RR_peak_82492c	STAB1
A429D_peak_66333a	STAB1
A292R_peak_91210b	SPCS1
A100R_peak_69933b	ITIH3
A273R_peak_90206b	ITIH3
A192R_peak_93942b	SPCS1
A260R_peak_4357d	LRRC42
A260R_peak_4357d	NDC1
A226D_peak_82170b	STAB1
A409D_peak_74461	SFMBT1
A226D_peak_82180a	ITIH3
A192D_peak_70409	SPCS1
A280D_peak_99693	SPCS1
A155RR_peak_82562b	SPCS1
A409D_peak_74507a	CACNA2D3
A226D_peak_4583a	SSBP3
A192R_peak_4848a	DHCR24
A157R_peak_3274b	MRPL37
A278D_peak_3607h	SSBP3
A390D_peak_3089	SSBP3
A413R_peak_2683f	SSBP3
A451D_peak_76574b	ABHD6
A192R_peak_94183	PXK
A110D_peak_71226a	FAM3D
A259D_peak_77136j	FAM3D
A110R_peak_66072a	C3orf67
A259D_peak_77150d	C3orf67
A110R_peak_66072a	FAM3D
A259D_peak_77150d	FAM3D
A278D_peak_70406a	C3orf67
A259D_peak_77181b	C3orf67
A278D_peak_70464b	FHIT
A269R_peak_3770	DHCR24
A197D_peak_66439b	CADPS
A197D_peak_66441a	CADPS
A226D_peak_82564b	THOC7
A260R_peak_76005b	PRICKLE2
A110R_peak_66197b	MAGI1
A259D_peak_77342c	MAGI1
A213L_peak_77664b	MAGI1
A413R_peak_56586d	MAGI1
A110R_peak_66225b	LRIG1
A226D_peak_82630c	LRIG1
A259D_peak_77382f	LRIG1
A259D_peak_77382h	LRIG1
A259D_peak_77390d	LRIG1
A259RR_1_lib_peak_42160a	LRIG1
A280R_peak_85842a	LRIG1
A284R_peak_81041d	LRIG1
A419R_peak_87411	LRIG1
A226D_peak_82625a	MAGI1
A226D_peak_82630c	MAGI1
A110D_peak_71427b	LRIG1
A110D_peak_71430	LRIG1
A174R_peak_64730e	LRIG1
A226D_peak_82653f	LRIG1
A226D_peak_82656f	LRIG1
A226D_peak_82667g	LRIG1
A226R_peak_79294c	LRIG1
A226R_peak_79312c	LRIG1
A262R_peak_69706a	LRIG1
A100R_peak_70408b	KBTBD8
A292R_peak_91755b	SUCLG2
A100R_peak_70418	SUCLG2
A292R_peak_91759a	SUCLG2
A269R_peak_72655c	ARL6IP5
A269R_peak_72655c	FRMD4B
A192R_peak_94572b	GPR27
A213L_peak_78108a	SHQ1
A364R1_1_lib_peak_1736	PPAP2B
A118R_peak_3525b	PPAP2B
A173R_peak_3156a	PPAP2B
A409D_peak_4329	PPAP2B
A451D_peak_4073b	PPAP2B
A174R_peak_65193a	GBE1
A174R_peak_65194h	GBE1
A174R_peak_65195a	GBE1
A423D_peak_67545	HTR1F
A174R_peak_65232d	HTR1F
A413R_peak_56935a	HTR1F
A213L_peak_78413	ARL6
A413R_peak_56977a	ARL6
A413R_peak_56977a	CRYBG3
A413R_peak_56977a	MINA
A121R_peak_75533a	ARL6
A213L_peak_78421b	CRYBG3
A121R_peak_75533a	MINA
A213L_peak_78421b	MINA
A414D_peak_82463b	ARL6
A414D_peak_82463b	MINA
A129D_1_lib_peak_56894	MINA
A174R_peak_65315i	ST3GAL6
A174R_peak_65315m	ST3GAL6
A374D_peak_3788b	OMA1
A292R_peak_4817c	FGGY
A233R_peak_74463	HHLA2
A155RR_peak_83947a	IFT57
A198D_peak_74634b	HHLA2
A100R_peak_71075a	IFT57
A213L_peak_78849a	DZIP3
A213L_peak_78848a	IFT57
A173R_peak_111718a	CD96
A259D_peak_78604e	CD96
A173R_peak_111733	PLCXD2
A237RR_peak_72986	PLCXD2
A237RR_peak_72986	PVRL3
A259D_peak_78610d	CD96
A192R_peak_95407a	PHLDB2
A419R_peak_88737	BTLA
A419R_peak_88737	PHLDB2
A419R_peak_88737	PLCXD2
A174R_peak_65777d	BTLA
A155RR_peak_84061b	GCSAM
A174R_peak_65777d	GCSAM
A278D_peak_71440b	GCSAM
A414D_peak_82920	GCSAM
A278D_peak_71440b	PHLDB2
A414D_peak_82920	PHLDB2
A278D_peak_71440b	PLCXD2
A106D_peak_83316b	CD200
A150R_peak_96617	PLCXD2
A228R_1_lib_peak_61621a	GRAMD1C
A213L_peak_79096b	ZDHHC23
A213L_peak_79209a	ADPRH
A374D_peak_63201a	ADPRH
A260R_peak_76878a	FSTL1
A260R_peak_76878b	FSTL1
A173R_peak_112384a	WDR5B
A259D_peak_79027d	EAF2
A192D_peak_71629a	EAF2
A278D_peak_71742a	EAF2
A389R1_1_lib_peak_57030b	CCDC58
A174R_peak_66112j	PARP15
A226R_peak_80158a	PARP15
A389R1_1_lib_peak_57030b	PARP15
A155RR_peak_84441	PARP15
A155RR_peak_84442a	PARP15
A198D_peak_74996	PARP15
A278D_peak_71762b	PARP15
A148R_peak_80275a	PARP15
A280D_peak_1200	ACOT7
A240R_peak_93523e	PDIA5
A240R_peak_93532d	PDIA5
A226D_peak_83890b	PTPLB
A100R_peak_71502c	MYLK
A273R_peak_92001c	TXNRD3
A129R_peak_69439d	PLXNA1
A129R_peak_69439d	TXNRD3
A192D_peak_71866	TXNRD3
A475D_peak_62681c	PODXL2
A409D_peak_76296c	PODXL2
A110D_peak_72762b	RUVBL1
A240D_peak_88770	RUVBL1
A226D_peak_84308	COPG1
A422R_peak_73094	IFT122
A422R_peak_73094	MBD4
A278R_1_peak_65996b	RP11-723O4.6
A413R_peak_57737	EFCC1
A357D_peak_78288d	EFCC1
A472D_peak_420	ESPN
A280D_peak_1233	ICMT
A472D_peak_420	RPL22
A155RR_peak_85438a	RYK
A155RR_peak_85438c	RYK
A173R_peak_113236d	RYK
A419R_peak_90018a	RYK
A237RR_peak_74005	RYK
A155RR_peak_4657b	USP1
A100R_peak_571	ACOT7
A240R_peak_877a	ACOT7
A106D_peak_84801a	FAIM
A174R_peak_66804b	FAIM
A155RR_peak_85584a	FAIM
A292R_peak_94140b	FAIM
A237RR_peak_74870	RP11-319G6.3
A429D_peak_69206	RP11-319G6.1
A417D_peak_63306	RP11-319G6.3
A422D_peak_73503a	RP11-319G6.1
A414D_peak_84844	RP11-319G6.3
A429D_peak_69242	RP11-319G6.1
A129R_peak_70325	RP11-319G6.3
A237RR_peak_74958c	RP11-319G6.3
A237RR_peak_74968a	RP11-319G6.3
A473D_peak_52078	RP11-319G6.1
A414D_peak_84919	RP11-319G6.1
A414D_peak_84919	RP11-319G6.3
A198R_peak_96332b	SPSB4
A409D_peak_76829a	ACPL2
A157R_peak_68939	ZBTB38
A364R1_1_lib_peak_38478a	RASA2
A233R_peak_75623e	RASA2
A100R_peak_579	ACOT7
A226R_peak_802	ACOT7
A240R_peak_882b	ACOT7
A240R_peak_885c	ACOT7
A273R_peak_814e	ACOT7
A451D_peak_599d	ACOT7
A240D_peak_826h	GPR153
A240R_peak_885c	GPR153
A451D_peak_599d	GPR153
A226R_peak_802	RPL22
A213L_peak_80328	C3orf58
A174R_peak_2502d	ROR1
A409D_peak_483b	GPR153
A100R_peak_4202a	PGM1
A100R_peak_4202a	ROR1
A409D_peak_77010	TM4SF1
A451D_peak_4247e	PGM1
A374D_peak_3910c	ROR1
A451D_peak_4247e	ROR1
A413R_peak_2957a	ROR1
A100R_peak_4232c	ROR1
A100R_peak_4240f	ROR1
A155RR_peak_86047b	P2RY14
A174R_peak_67265f	P2RY14
A423D_peak_3099	ROR1
A192R_peak_97285g	SUCNR1
A100R_peak_72448b	MBNL1
A100R_peak_72448d	MBNL1
A106D_peak_85406e	MBNL1
A106D_peak_85406l	MBNL1
A106D_peak_85406n	MBNL1
A106D_peak_85409e	MBNL1
A106D_peak_85409g	MBNL1
A106D_peak_85409t	MBNL1
A106D_peak_85414b	MBNL1
A174R_peak_67315k	MBNL1
A174R_peak_67317k	MBNL1
A174R_peak_67323j	MBNL1
A192D_peak_72814a	MBNL1
A192D_peak_72834a	MBNL1
A278D_peak_72870b	MBNL1
A292R_peak_94633b	MBNL1
A292R_peak_94633t	MBNL1
A389R1_1_lib_peak_57782	MBNL1
A106D_peak_85406e	MBNL1-AS1
A106D_peak_85406l	MBNL1-AS1
A106D_peak_85406n	MBNL1-AS1
A106D_peak_85409e	MBNL1-AS1
A106D_peak_85409g	MBNL1-AS1
A106D_peak_85409t	MBNL1-AS1
A106D_peak_85414b	MBNL1-AS1
A192D_peak_72814a	MBNL1-AS1
A192D_peak_72834a	MBNL1-AS1
A292R_peak_94633t	MBNL1-AS1
A100R_peak_72448b	RP11-246A10.1
A100R_peak_72448d	RP11-246A10.1
A106D_peak_85406l	RP11-246A10.1
A106D_peak_85406n	RP11-246A10.1
A192D_peak_72814a	RP11-246A10.1
A192D_peak_72834a	RP11-246A10.1
A106D_peak_85406l	SUCNR1
A106D_peak_85406n	SUCNR1
A192D_peak_72814a	SUCNR1
A389R1_1_lib_peak_57782	SUCNR1
A106D_peak_85437a	MBNL1
A174R_peak_67342	MBNL1
A192D_peak_72852	MBNL1
A192D_peak_72853d	MBNL1
A192R_peak_97303a	MBNL1
A192R_peak_97303c	MBNL1
A278R_1_peak_66832a	MBNL1
A278R_1_peak_66836b	MBNL1
A292R_peak_94634g	MBNL1
A292R_peak_94635d	MBNL1
A292R_peak_94636	MBNL1
A292R_peak_94637e	MBNL1
A174R_peak_67342	MBNL1-AS1
A192D_peak_72853d	MBNL1-AS1
A192R_peak_97303a	MBNL1-AS1
A278R_1_peak_66832a	MBNL1-AS1
A292R_peak_94637e	MBNL1-AS1
A292R_peak_94637e	RP11-246A10.1
A192R_peak_97303a	SUCNR1
A106D_peak_85471b	MBNL1
A278R_1_peak_66857	MBNL1
A106D_peak_85471b	MBNL1-AS1
A106D_peak_85471b	RP11-246A10.1
A106D_peak_85471b	RP11-38P22.2
A213L_peak_80696a	MBNL1
A213L_peak_80696c	MBNL1
A150D_1_peak_515b	ACOT7
A226R_peak_818a	ACOT7
A240D_peak_843	ACOT7
A389R1_1_lib_peak_430	ACOT7
A389R1_1_lib_peak_430	ICMT
A389R1_1_lib_peak_430	RPL22
A192D_peak_72917	RP11-439C8.1
A278D_peak_3892	ROR1
A213L_peak_80835g	PLCH1
A260R_peak_78101a	GMPS
A100R_peak_601d	ACOT7
A198R_peak_684	ACOT7
A240R_peak_917b	ACOT7
A240R_peak_918c	ACOT7
A240R_peak_925b	ACOT7
A260R_peak_702b	ACOT7
A269R_peak_537	ACOT7
A280D_peak_1279a	ACOT7
A280D_peak_1280	ACOT7
A280D_peak_1293	ACOT7
A240R_peak_917b	ICMT
A280D_peak_1280	ICMT
A278R_1_peak_484g	KLHL21
A280D_peak_1288b	THAP3
A121R_peak_3878	CACHD1
A451D_peak_4287b	CACHD1
A451D_peak_4288a	CACHD1
A121R_peak_3881	CACHD1
A129R_peak_71242b	IL12A
A174R_peak_67678i	IL12A
A129R_peak_71242b	SCHIP1
A174R_peak_67678i	SCHIP1
A425D_peak_57930a	SCHIP1
A174R_peak_67756a	B3GALNT1
A269R_peak_75210a	B3GALNT1
A155RR_peak_4740b	JAK1
A240R_peak_927h	ACOT7
A278D_peak_504	ACOT7
A278D_peak_504	ICMT
A240R_peak_945e	ACOT7
A260R_peak_718k	ACOT7
A174R_peak_67820b	GOLIM4
A259D_peak_81065c	GOLIM4
A419R_peak_91600a	MECOM
A419R_peak_91600a	RP11-3K16.2
A364R1_1_lib_peak_38696	MECOM
A364R1_1_lib_peak_38696	RP11-3K16.2
A292R_peak_95148a	GPR160
A269R_peak_75298	LRRC34
A174R_peak_67874c	GPR160
A278R_1_peak_67213b	GPR160
A174R_peak_67874c	RP11-379K17.12
A278R_1_peak_67213b	RP11-379K17.12
A174R_peak_67890b	GPR160
A389R1_1_lib_peak_58052	GPR160
A155RR_peak_86785a	RP11-379K17.12
A174R_peak_67890b	RP11-379K17.12
A389R1_1_lib_peak_58052	RP11-379K17.12
A174R_peak_67902b	RP11-379K17.12
A269R_peak_75320	LRRC34
A278D_peak_73344a	GPR160
A173R_peak_115862	PHC3
A237RR_peak_76834	PLD1
A237RR_peak_76839	PLD1
A413R_peak_59095e	PLD1
A237RR_peak_76872	PLD1
A213L_peak_81458	PLD1
A213L_peak_81473b	PLD1
A292R_peak_95236a	PLD1
A292R_peak_95242f	PLD1
A213L_peak_81477a	PLD1
A259D_peak_81281f	PLD1
A259D_peak_81282c	PLD1
A278R_1_peak_67304b	PLD1
A278R_1_peak_67304d	PLD1
A292R_peak_95251a	PLD1
A262R_peak_72118a	FNDC3B
A100R_peak_72876b	PLD1
A100R_peak_72876c	PLD1
A262R_peak_72118a	PLD1
A100R_peak_72877a	PLD1
A192R_peak_97988b	PLD1
A110D_peak_74120b	PLD1
A496R_peak_3356f	TCTEX1D1
A100R_peak_72935b	TBL1XR1
A100R_peak_72956a	TBL1XR1
A129D_1_lib_peak_59112	RP11-385J1.2
A429D_peak_70690	RP11-385J1.2
A129D_1_lib_peak_59117	RP11-385J1.2
A100R_peak_73028c	KCNMB3
A174R_peak_68166m	KCNMB3
A259D_peak_81587c	KCNMB3
A100R_peak_73028c	ZMAT3
A174R_peak_68166j	ZMAT3
A174R_peak_68166m	ZMAT3
A259D_peak_81587c	ZMAT3
A259D_peak_81597a	RP11-385J1.2
A259D_peak_81597a	ZMAT3
A269R_peak_75568	ZMAT3
A174R_peak_68190	ACTL6A
A374D_peak_64552a	ACTL6A
A374D_peak_64552a	KCNMB3
A174R_peak_68190	MRPL47
A174R_peak_68190	NDUFB5
A374D_peak_64552a	NDUFB5
A374D_peak_64552a	PIK3CA
A374D_peak_64552a	RP11-245C23.3
A174R_peak_68190	USP13
A374D_peak_64552a	USP13
A174R_peak_68190	ZMAT3
A273R_peak_93488a	ACTL6A
A273R_peak_93488a	NDUFB5
A273R_peak_93488a	ZMAT3
A280D_peak_103081	NDUFB5
A280D_peak_103081	USP13
A174R_peak_68216a	ACTL6A
A174R_peak_68216a	MFN1
A174R_peak_68216a	NDUFB5
A174R_peak_68216a	USP13
A390R_1_lib_peak_45655	B3GNT5
A100R_peak_73175a	ABCC5
A155RR_peak_87209c	ABCC5
A192D_peak_73527	PSMD2
A472D_peak_66692	ECE2
A472D_peak_66692	MAGEF1
A148R_peak_82642a	MAGEF1
A226R_peak_81886a	MAGEF1
A148R_peak_82642a	PSMD2
A150R_peak_6814a	IL12RB2
A259D_peak_3784a	IL12RB2
A260R_peak_78720	MAGEF1
A174R_peak_2705b	IL12RB2
A174R_peak_2705e	IL12RB2
A148R_peak_82739i	ETV5
A155RR_peak_87500c	ETV5
A284R_peak_4846a	IL12RB2
A174R_peak_2717b	IL12RB2
A374D_peak_4049g	IL12RB2
A110R_peak_68894b	RPL39L
A226R_peak_82046d	RPL39L
A278R_1_peak_67816c	ST6GAL1
A174R_peak_68636a	BCL6
A174R_peak_68636a	LPP-AS2
A116R_peak_59394d	BCL6
A233D_peak_75688a	BCL6
A284R_peak_83863e	BCL6
A174R_peak_68675a	BCL6
A155RR_peak_87756d	LPP-AS2
A100R_peak_646b	ACOT7
A374D_peak_721b	ACOT7
A374D_peak_723a	ACOT7
A374D_peak_724a	ACOT7
A240D_peak_90877b	GP5
A148R_peak_83115	HES1
A226R_peak_82264a	CPN2
A226R_peak_82264a	GP5
A226R_peak_82264a	LRRC15
A192R_peak_99083e	TMEM44-AS1
A273R_peak_94147b	GP5
A233R_peak_4345g	GNG12
A233R_peak_4345g	WLS
A273R_peak_94168b	GP5
A273R_peak_94168b	LRRC15
A226R_peak_82314a	ACAP2-IT1
A155RR_peak_88195b	XXYLT1-AS2
A240R_peak_96375a	AC124944.3
A100R_peak_73717	RP11-141C7.4
A240R_peak_96375a	RP11-141C7.4
A273R_peak_94275	RP11-141C7.4
A419R_peak_92835	MUC4
A155RR_peak_88281b	MUC4
A155RR_peak_88281c	MUC4
A155RR_peak_88281d	MUC4
A155RR_peak_88281i	MUC4
A269R_peak_76306c	MUC4
A155RR_peak_88281q	RP11-141C7.4
A155RR_peak_88281d	RP11-352G9.1
A121R_peak_79598b	FBXO45
A106D_peak_87022	FBXO45
A419D_peak_3787	DEPDC1
A260R_peak_79284	PIGX
A106D_peak_87060b	PIGX
A155RR_peak_88400a	NCBP2-AS2
A260R_peak_79301d	NRROS
A155RR_peak_88400a	PIGX
A260R_peak_79301d	PIGX
A155RR_peak_88400a	PIGZ
A260R_peak_79301d	PIGZ
A269R_peak_76399a	NRROS
A110D_peak_75103a	MFI2
A100R_peak_73838a	PIGZ
A100R_peak_73838c	PIGZ
A374D_peak_65193d	NCBP2
A374D_peak_65193d	PIGX
A269R_peak_76414	NCBP2
A409D_peak_78621b	NCBP2
A269R_peak_76414	PIGX
A226D_peak_86653d	NCBP2
A260R_peak_79334b	NCBP2
A226D_peak_86653d	PIGZ
A192R_peak_99420a	NCBP2
A226R_peak_82546h	NCBP2
A260R_peak_79341c	NCBP2
A451D_peak_80728c	NCBP2
A226R_peak_82546h	PIGZ
A260R_peak_79341c	PIGZ
A240R_peak_96580	CEP19
A226D_peak_86667c	MFI2
A226R_peak_82549b	MFI2
A226D_peak_86667c	NCBP2
A226R_peak_82549b	NCBP2
A240R_peak_96580	NCBP2
A226D_peak_86670b	NCBP2-AS2
A240R_peak_96580	NCBP2-AS2
A240R_peak_96580	PIGX
A148R_peak_83403a	PIGZ
A226D_peak_86670b	PIGZ
A226R_peak_82549b	PIGZ
A240R_peak_96580	PIGZ
A110D_peak_75130n	CEP19
A110D_peak_75130n	MFI2
A129D_1_lib_peak_59655	MFI2
A292R_peak_96586b	MFI2
A110D_peak_75130n	NCBP2
A292R_peak_96586b	NCBP2
A110D_peak_75130n	PIGX
A110D_peak_75130n	PIGZ
A292R_peak_96586b	PIGZ
A106D_peak_87119b	BDH1
A374D_peak_65216b	BDH1
A374D_peak_65216b	MFI2
A374D_peak_65217b	BDH1
A374D_peak_65217c	BDH1
A374D_peak_65217b	MFI2
A374D_peak_65217c	MFI2
A374D_peak_65217b	PIGZ
A374D_peak_65217c	PIGZ
A273R_peak_94477a	BDH1
A273R_peak_94477a	PIGZ
A155RR_peak_88481b	NCBP2
A226R_peak_82573b	NCBP2
A155RR_peak_88481b	NCBP2-AS2
A155RR_peak_88481b	PIGZ
A226R_peak_82573b	PIGZ
A284R_peak_84525	BDH1
A278D_peak_542b	ACOT7
A226D_peak_86728	BDH1
A273R_peak_94539a	BDH1
A100R_peak_73943a	BDH1
A100R_peak_73943a	LMLN
A401D_peak_69470c	PDE6B
A401D_peak_69470c	ZNF718
A385R_peak_61756a	ZNF721
A110R_peak_69501a	FGFRL1
A110R_peak_69501a	PDE6B
A284R_peak_84648a	FGFRL1
A284R_peak_84648a	RP11-440L14.1
A284R_peak_84648a	TMEM175
A192R_peak_99712a	C4orf48
A226R_peak_82900b	C4orf48
A228R_1_lib_peak_64280c	SH3BP2
A228R_1_lib_peak_64294g	SH3BP2
A364R1_1_lib_peak_39305b	SH3BP2
A454R_peak_89140c	SH3BP2
A273R_peak_95094b	DOK7
A226D_peak_87288d	RP3-513G18.2
A100R_peak_74316a	NSG1
A100R_peak_74317b	NSG1
A100R_peak_74323b	NSG1
A100R_peak_74333b	MSX1
A100R_peak_74333b	NSG1
A226D_peak_87330b	NSG1
A273R_peak_95242b	NSG1
A450R_peak_74447b	STK32B
A233D_peak_76572c	CYTL1
A450R_peak_74480e	CYTL1
A473R_peak_76815a	CYTL1
A233D_peak_76572c	STK32B
A450R_peak_74480e	STK32B
A473R_peak_76815a	STK32B
A450R_peak_74481b	CYTL1
A451D_peak_81279i	CYTL1
A450R_peak_74481b	STK32B
A451D_peak_81279i	STK32B
A455R1_1_lib_peak_57194	STK32B
A197R_peak_89311	STK32B
A116R_peak_60119c	STK32B
A450R_peak_74495	STK32B
A173R_peak_117518	CYTL1
A409D_peak_79124a	CYTL1
A454R_peak_89334b	CYTL1
A173R_peak_117518	STK32B
A409D_peak_79124a	STK32B
A454R_peak_89334b	STK32B
A226D_peak_87416m	CRMP1
A226D_peak_87416m	EVC
A226D_peak_87416m	EVC2
A226D_peak_87416m	JAKMIP1
A116R_peak_60149a	CRMP1
A226D_peak_87419b	CRMP1
A226D_peak_87428	CRMP1
A226D_peak_87419b	JAKMIP1
A226D_peak_87428	JAKMIP1
A121R_peak_80195	CRMP1
A121R_peak_80195	EVC
A121R_peak_80195	EVC2
A364R1_1_lib_peak_39431a	AC093323.3
A116R_peak_60189a	PPP2R2C
A364R1_1_lib_peak_39431a	PPP2R2C
A450R_peak_74546l	PPP2R2C
A477R_peak_65119h	PPP2R2C
A116R_peak_60189a	WFS1
A116R_peak_60196d	WFS1
A364R1_1_lib_peak_39431a	WFS1
A450R_peak_74546l	WFS1
A477R_peak_65119h	WFS1
A450R_peak_74566b	JAKMIP1
A118R_peak_75507e	PPP2R2C
A129D_1_lib_peak_60042c	PPP2R2C
A350R_peak_72281c	PPP2R2C
A364R1_1_lib_peak_39444b	PPP2R2C
A409D_peak_79182a	PPP2R2C
A454R_peak_89388d	PPP2R2C
A455R1_1_lib_peak_57300d	PPP2R2C
A455R1_1_lib_peak_57300f	PPP2R2C
A455R1_1_lib_peak_57300n	PPP2R2C
A477R_peak_65121c	PPP2R2C
A118R_peak_75507e	WFS1
A129D_1_lib_peak_60042c	WFS1
A350R_peak_72281c	WFS1
A364R1_1_lib_peak_39444b	WFS1
A409D_peak_79182a	WFS1
A454R_peak_89388d	WFS1
A455R1_1_lib_peak_57300f	WFS1
A455R1_1_lib_peak_57300n	WFS1
A477R_peak_65121c	WFS1
A116R_peak_60235	AC093323.3
A450R_peak_74587b	AC093323.3
A450R_peak_74587b	PPP2R2C
A100R_peak_74519b	TBC1D14
A260R_peak_80212d	GRPEL1
A260R_peak_80212h	GRPEL1
A260R_peak_80212d	PPP2R2C
A260R_peak_80212h	TADA2B
A292R_peak_97300d	TBC1D14
A292R_peak_97304b	TBC1D14
A280D_peak_105374	GRPEL1
A350R_peak_72513c	SH3TC1
A450R_peak_74781n	SH3TC1
A450R_peak_74781p	SH3TC1
A450R_peak_74788c	SH3TC1
A450R_peak_74793h	SH3TC1
A240R_peak_97887a	HTRA3
A450R_peak_74833e	SH3TC1
A292R_peak_97667b	CPEB2
A414D_peak_88232a	CD38
A278D_peak_75324	FBXL5
A259D_peak_83786e	CD38
A226D_peak_88043c	CD38
A289RR_peak_57157a	CD38
A289RR_peak_57157a	PROM1
A289RR_peak_57167e	PROM1
A423D_peak_72458b	PROM1
A237RR_peak_78989	MED28
A129D_1_lib_peak_60372	SLIT2
A174R_peak_70149a	SLIT2
A174R_peak_70149a	SLIT2-IT1
A198D_peak_78999b	SLIT2
A198D_peak_78999b	SLIT2-IT1
A174R_peak_70187d	GPR125
A129D_1_lib_peak_60475	GPR125
A390R_1_lib_peak_46830	GPR125
A422D_peak_77734	GPR125
A100R_peak_75141d	STIM2
A174R_peak_70440b	STIM2
A129D_1_lib_peak_60721	RP11-734I18.1
A419R_peak_94851d	RP11-734I18.1
A278R_1_peak_3996a	NEGR1
A278R_1_peak_3996a	NEGR1-IT1
A278R_1_peak_4006	NEGR1-IT1
A451D_peak_82233	PGM2
A496R_peak_76278a	TLR1
A475D_peak_65876b	TLR6
A496R_peak_76278a	TLR6
A409D_peak_80093	KLHL5
A364R1_1_lib_peak_39924a	KLF3
A364R1_1_lib_peak_39924a	RP11-617D20.1
A364R1_1_lib_peak_39924a	TLR6
A364R1_1_lib_peak_39924a	TMEM156
A226D_peak_88522b	KLF3
A226D_peak_88522b	KLHL5
A226D_peak_88522b	TLR10
A226D_peak_88522b	TLR6
A226D_peak_88522b	TMEM156
A228R_1_lib_peak_65975a	KLHL5
A228R_1_lib_peak_65975a	RP11-360F5.3
A228R_1_lib_peak_65975a	TLR1
A228R_1_lib_peak_65975a	TLR10
A228R_1_lib_peak_65975a	TLR6
A228R_1_lib_peak_65975a	TMEM156
A106D_peak_88804c	SMIM14
A106D_peak_88804e	SMIM14
A226D_peak_88588	RP11-395I6.3
A174R_peak_70838c	RBM47
A100R_peak_75485e	APBB2
A100R_peak_75496b	APBB2
A100R_peak_75496b	RP11-632F7.3
A237RR_peak_80010	APBB2
A100R_peak_75556a	ATP8A1
A148R_peak_85156	ATP8A1
A100R_peak_75556a	BEND4
A100R_peak_75601a	COMMD8
A269R_peak_78198a	TEC
A455R1_1_lib_peak_58079b	TEC
A260R_peak_81420b	IGFBP7
A409D_peak_80527a	IGFBP7
A390R_1_lib_peak_47253	IGFBP7
A173R_peak_120629	LPHN3
A240R_peak_1059a	PARK7
A278R_1_peak_552	PARK7
A155RR_peak_90723a	ENAM
A155RR_peak_90736b	ENAM
A155RR_peak_90736b	IGJ
A273R_peak_5658a	ACADM
A150R_peak_831	PARK7
A150R_peak_831	TNFRSF9
A259D_peak_4023c	ST6GALNAC3
A174R_peak_2913e	ST6GALNAC3
A284R_peak_5043c	ST6GALNAC3
A455R1_1_lib_peak_58381	AC107072.2
A226D_peak_89204b	SHROOM3
A422D_peak_81029	CNOT6L
A454R_peak_93065	CNOT6L
A173R_peak_121521	CNOT6L
A364R1_1_lib_peak_40326	ANTXR2
A198D_peak_80111a	ANTXR2
A198D_peak_80111a	PRDM8
A198D_peak_80111a	RP11-377G16.2
A228R_1_lib_peak_67065c	BMP3
A475D_peak_66595b	BMP3
A228R_1_lib_peak_67065c	PRKG2
A475D_peak_66595b	PRKG2
A174R_peak_71766b	PRKG2
A280R_peak_93111e	HPSE
A389R1_1_lib_peak_60495	HPSE
A174R_peak_71922a	WDFY3
A192R_peak_102490b	C4orf36
A174R_peak_72002b	C4orf36
A121R_peak_82475b	PKD2
A121R_peak_515	PARK7
A292R_peak_99762b	PPM1K
A473R_peak_79385b	GPRIN3
A414D_peak_90864a	BMPR1B
A157R_peak_73050a	BMPR1B
A364R1_1_lib_peak_40522	RP11-710C12.1
A364R1_1_lib_peak_40522	UNC5C
A192R_peak_102733j	UNC5C
A192R_peak_102743a	RP11-710C12.1
A192R_peak_102743a	UNC5C
A150D_1_peak_618e	TNFRSF9
A409D_peak_81164	TSPAN5
A429D_peak_74356b	TSPAN5
A237RR_peak_82122d	TSPAN5
A262R_peak_75377c	TSPAN5
A364R1_1_lib_peak_40548a	TSPAN5
A364R1_1_lib_peak_40548c	TSPAN5
A157R_peak_73107	TSPAN5
A197R_peak_92162a	DDIT4L
A364R1_1_lib_peak_40578	DDIT4L
A422R_peak_79269	DDIT4L
A237RR_peak_82282	TET2
A173R_peak_123071	HADH
A409D_peak_81347b	LEF1
A409D_peak_81347b	LEF1-AS1
A198D_peak_80785b	LEF1
A198D_peak_80795f	LEF1
A100R_peak_76636a	LEF1-AS1
A198D_peak_80785b	LEF1-AS1
A284R_peak_87712a	LEF1
A284R_peak_87722b	LEF1
A284R_peak_87712a	LEF1-AS1
A192R_peak_103067d	HADH
A475D_peak_67171b	EGF
A173R_peak_123158	CCDC109B
A173R_peak_123158	EGF
A292R_peak_100306a	EGF
A192R_peak_103168h	EGF
A192R_peak_103168h	ELOVL6
A374D_peak_67636b	EGF
A385R_peak_64282a	EGF
A374D_peak_67636b	ENPEP
A385R_peak_64282a	ENPEP
A174R_peak_72750d	C4orf32
A155RR_peak_91854e	C4orf32
A198D_peak_80968a	C4orf32
A259D_peak_86810i	C4orf32
A259D_peak_86811b	C4orf32
A150R_peak_875	PARK7
A150R_peak_875	UTS2
A150R_peak_875	Y_RNA
A174R_peak_72805h	CAMK2D
A374D_peak_67680d	CAMK2D
A106D_peak_90596b	CAMK2D
A278D_peak_77380b	CAMK2D
A374D_peak_67684	CAMK2D
A174R_peak_72825c	CAMK2D
A226D_peak_90113b	CAMK2D
A278D_peak_77391b	CAMK2D
A374D_peak_67697b	CAMK2D
A129D_1_lib_peak_62539	CAMK2D
A129R_peak_74931	CAMK2D
A237RR_peak_82666	CAMK2D
A129D_1_lib_peak_62551	CAMK2D
A173R_peak_123336a	CAMK2D
A237RR_peak_82684a	CAMK2D
A173R_peak_123375	UGT8
A129D_1_lib_peak_62700	MAD2L1
A228R_1_lib_peak_68206	MAD2L1
A129D_1_lib_peak_62714	MAD2L1
A237RR_peak_83081	ANXA5
A454R_peak_94982	ANXA5
A422D_peak_83454a	CCNA2
A174R_peak_72952b	ANXA5
A233D_peak_78821e	ANXA5
A401D_peak_72995b	SPRY1
A150R_peak_891	PARK7
A454R_peak_95109	ANKRD50
A364R1_1_lib_peak_40836b	ANKRD50
A228R_1_lib_peak_68495	RP11-745L13.2
A237RR_peak_83474f	RP11-745L13.2
A129D_1_lib_peak_63044	RP11-745L13.2
A292R_peak_100833b	LINC00616
A292R_peak_100833b	SLC7A11
A240D_peak_95110b	LINC00616
A284R_peak_88250b	LINC00616
A284R_peak_88252a	LINC00616
A284R_peak_88257f	LINC00616
A284R_peak_88257i	LINC00616
A374D_peak_67884b	LINC00616
A284R_peak_88250b	SLC7A11
A284R_peak_88257f	SLC7A11
A259D_peak_87355b	SLC7A11
A173R_peak_124706b	LINC00616
A422D_peak_84356	RP11-733C7.1
A129D_1_lib_peak_63269	ELF2
A364R1_1_lib_peak_40946b	MAML3
A455R1_1_lib_peak_59359	RP11-102N12.3
A455R1_1_lib_peak_59359	TBC1D9
A419D_peak_86511a	INPP4B
A364R1_1_lib_peak_41013	GAB1
A455R1_1_lib_peak_59447	GAB1
A374D_peak_68080a	SMAD1
A116R_peak_62315e	SMAD1
A116R_peak_62315e	ZNF827
A260R_peak_82896c	ARHGAP10
A455R1_1_lib_peak_59562a	NR3C2
A116R_peak_62376b	NR3C2
A226R_peak_992	PARK7
A417D_peak_68959d	RP11-24I21.1
A213L_peak_87658c	RP11-24I21.1
A423D_peak_75552b	RP11-24I21.1
A173R_peak_125182	RP11-24I21.1
A155RR_peak_92834e	RP11-18H21.1
A155RR_peak_92962a	TMEM154
A226D_peak_90852a	KIAA0922
A226D_peak_90852c	KIAA0922
A240R_peak_101099d	KIAA0922
A260R_peak_83028k	KIAA0922
A226D_peak_90862b	KIAA0922
A226D_peak_90865a	KIAA0922
A226R_peak_86144b	KIAA0922
A259D_peak_88088b	KIAA0922
A292R_peak_101484b	KIAA0922
A409D_peak_82311c	ARFIP1
A259D_peak_88104l	KIAA0922
A100R_peak_77590b	KIAA0922
A110D_peak_78584f	KIAA0922
A121R_peak_84113c	KIAA0922
A174R_peak_73810l	KIAA0922
A174R_peak_73810n	KIAA0922
A389R1_1_lib_peak_61354	KIAA0922
A100R_peak_77609	KIAA0922
A259D_peak_88129d	KIAA0922
A280D_peak_108572	KIAA0922
A100R_peak_77624g	KIAA0922
A100R_peak_77640c	KIAA0922
A226R_peak_86203b	KIAA0922
A259RR_1_lib_peak_45868a	KIAA0922
A273R_peak_98908b	KIAA0922
A278D_peak_78192b	KIAA0922
A451D_peak_84673a	KIAA0922
A259RR_1_lib_peak_45868a	RNF175
A110D_peak_78665a	KIAA0922
A110D_peak_78671b	KIAA0922
A292R_peak_101530	RNF175
A110D_peak_78681j	KIAA0922
A226R_peak_86217d	KIAA0922
A389R1_1_lib_peak_61380b	KIAA0922
A174R_peak_73866c	RNF175
A389R1_1_lib_peak_61380b	RNF175
A174R_peak_73866c	TLR2
A237RR_peak_84203a	DCHS2
A100R_peak_77700	DCHS2
A273R_peak_5758	RPF1
A174R_peak_3052e	CTBS
A174R_peak_3052e	PRKACB
A213L_peak_87988a	GUCY1B3
A106D_peak_4701a	PRKACB
A106D_peak_4701a	RPF1
A106D_peak_4701a	SAMD13
A278R_1_peak_4133	PRKACB
A213L_peak_3328a	PRKACB
A192R_peak_843a	ENO1
A106D_peak_4725c	CTBS
A192R_peak_5663b	SSX2IP
A292R_peak_747b	ENO1
A292R_peak_5621g	MCOLN2
A173R_peak_126254	KLHL2
A174R_peak_74111a	KLHL2
A273R_peak_99142a	KLHL2
A173R_peak_126476b	DDX60
A150D_1_peak_689d	ENO1
A150D_1_peak_699b	ENO1
A289RR_peak_60259c	SH3RF1
A226D_peak_91244a	SH3RF1
A192R_peak_104638c	AADAT
A422D_peak_86248	RP11-10K16.1
A150D_1_peak_701b	ENO1
A280D_peak_1493	ENO1
A284R_peak_770b	ENO1
A280D_peak_1493	RERE
A280D_peak_1493	RP4-633I8.4
A237RR_peak_85196	RP13-577H12.2
A262R_peak_76712b	RP13-577H12.2
A173R_peak_126805	RP11-287F9.2
A390R_1_lib_peak_48514	RP11-287F9.2
A150R_peak_972b	ENO1
A121R_peak_595	SLC2A5
A233R_peak_81114b	STOX2
A150R_peak_104029b	RP11-326I11.3
A100R_peak_78134b	RP11-739P1.2
A413R_peak_63546c	RP11-739P1.2
A100R_peak_78134b	STOX2
A413R_peak_63546c	STOX2
A192R_peak_105009b	ACSL1
A364R1_1_lib_peak_41442	RP11-714G18.1
A364R1_1_lib_peak_41442	SNX25
A280R_peak_95545b	RP11-714G18.1
A280R_peak_95545b	SNX25
A278D_peak_78788a	RP11-714G18.1
A278D_peak_78788a	SLC25A4
A278D_peak_78788a	SNX25
A292R_peak_102362	RP11-714G18.1
A278D_peak_78795a	SNX25
A409D_peak_4985	LMO4
A454R_peak_97718	SORBS2
A259D_peak_89095d	SORBS2
A226D_peak_91642c	CYP4V2
A463R_peak_79071	CYP4V2
A364R1_1_lib_peak_41459	CYP4V2
A422D_peak_87233	CYP4V2
A417D_peak_69865a	CYP4V2
A454R_peak_97790	FAT1
A110R_peak_73505b	FAT1
A110R_peak_73505b	RP11-217E13.1
A110R_peak_73505b	RP11-696F12.1
A422D_peak_87326a	RP11-696F12.1
A473D_peak_57795	RP11-696F12.1
A129D_1_lib_peak_64464	FAT1
A259D_peak_89203c	FAT1
A259D_peak_89203c	RP11-696F12.1
A364R1_1_lib_peak_41482b	RP11-462G22.1
A116R_peak_63002h	RP11-462G22.1
A116R_peak_63002i	RP11-462G22.1
A116R_peak_63002k	RP11-462G22.1
A116R_peak_63002l	RP11-462G22.1
A237RR_peak_85874k	RP11-462G22.1
A280D_peak_109242l	RP11-462G22.1
A385R_peak_65483c	RP11-462G22.1
A450R_peak_78969	RP11-462G22.1
A451D_peak_85381a	RP11-462G22.1
A455R1_1_lib_peak_60198b	RP11-462G22.1
A280R_peak_95742e	RP11-462G22.2
A129D_1_lib_peak_64604	RP11-706F1.2
A350R_peak_77675b	CTD-2231H16.1
A350R_peak_77675b	PLEKHG4B
A116R_peak_63061b	CTD-2083E4.7
A116R_peak_63061b	CTD-2231H16.1
A450R_peak_79054a	CTD-2231H16.1
A116R_peak_63061b	LRRC14B
A116R_peak_63061b	PLEKHG4B
A450R_peak_79054a	PLEKHG4B
A423D_peak_76706a	SDHA
A273R_peak_99748d	CTD-2083E4.7
A414D_peak_94177	CTD-2083E4.7
A414D_peak_94177	CTD-2231H16.1
A273R_peak_99748d	LRRC14B
A414D_peak_94177	LRRC14B
A273R_peak_99748d	PLEKHG4B
A414D_peak_94177	PLEKHG4B
A197R_peak_94496b	TRIP13
A110D_peak_79508f	NKD2
A192R_peak_105275q	NKD2
A280D_peak_109577g	NKD2
A280R_peak_95930c	NKD2
A292R_peak_102528a	NKD2
A292R_peak_102538b	NKD2
A450R_peak_79130	NKD2
A110D_peak_79508f	RP11-43F13.3
A192R_peak_105275q	RP11-43F13.3
A280D_peak_109577g	RP11-43F13.3
A292R_peak_102528a	RP11-43F13.3
A292R_peak_102538b	RP11-43F13.3
A192R_peak_105275q	RP11-661C8.3
A280D_peak_109577g	RP11-661C8.3
A106D_peak_92558	TRIP13
A100R_peak_78436d	NKD2
A106D_peak_92563b	NKD2
A192D_peak_78659a	NKD2
A280R_peak_95947g	NKD2
A100R_peak_78436d	RP11-43F13.3
A192D_peak_78659a	RP11-43F13.3
A280R_peak_95947g	RP11-43F13.3
A192D_peak_78659a	RP11-661C8.3
A100R_peak_78436d	SLC6A3
A278R_1_peak_72641a	TRIP13
A389R1_1_lib_peak_61822	TRIP13
A269R_peak_81058a	TERT
A280D_peak_109652b	SLC12A7
A260R_peak_83864j	TRIP13
A292R_peak_102602b	NKD2
A269R_peak_81088f	RP11-43F13.3
A280D_peak_109672	RP11-43F13.3
A413R_peak_63958a	RP11-43F13.3
A280R_peak_96033d	MRPL36
A374D_peak_69037c	NKD2
A226R_peak_87091a	RP11-43F13.3
A413R_peak_63989a	RP11-43F13.3
A121R_peak_85222b	SLC12A7
A269R_peak_81140c	NKD2
A269R_peak_81140c	RP11-43F13.3
A269R_peak_81140c	SLC6A3
A106D_peak_92679b	MRPL36
A454R_peak_98633	RP11-259O2.1
A364R1_1_lib_peak_41669b	RP11-468D11.1
A385R_peak_65755	RP11-468D11.1
A450R_peak_79262g	RP11-468D11.1
A364R1_1_lib_peak_41674	RP11-468D11.1
A450R_peak_79275a	IRX1
A454R_peak_98759b	IRX1
A450R_peak_79275a	RP11-468D11.1
A100R_peak_767a	ENO1
A116R_peak_63270i	IRX1
A429D_peak_77161a	IRX1
A472D_peak_70845g	IRX1
A350R_peak_77924c	CTD-2012M11.3
A174R_peak_74934p	IRX1
A350R_peak_77924c	IRX1
A364R1_1_lib_peak_41692a	IRX1
A454R_peak_98785c	IRX1
A364R1_1_lib_peak_41709	IRX1
A364R1_1_lib_peak_41710a	IRX1
A116R_peak_63348e	ADAMTS16
A423D_peak_76916b	ADAMTS16
A116R_peak_63348e	CTD-2297D10.2
A423D_peak_76916b	CTD-2297D10.2
A455R1_1_lib_peak_60448	ADAMTS16
A455R1_1_lib_peak_60448	CTD-2297D10.2
A116R_peak_63363d	ADAMTS16
A116R_peak_63363d	CTD-2297D10.2
A409D_peak_83347b	RP11-480D4.6
A280D_peak_110158	SEMA5A
A110D_peak_79902k	ANKRD33B
A475D_peak_68819	ANKRD33B
A110D_peak_79902k	RP11-215G15.5
A475D_peak_68819	RP11-215G15.5
A110D_peak_799d	SPSB1
A409D_peak_83493	TRIO
A213L_peak_89641b	ANKH
A198R_peak_6118a	GBP5
A213L_peak_89697a	MYO10
A409D_peak_83603a	MYO10
A129D_1_lib_peak_65361	BASP1
A129D_1_lib_peak_65365	BASP1
A240D_peak_26	NOC2L
A284R_peak_827k	CA6
A284R_peak_827k	ENO1
A192R_peak_5851a	GBP4
A278D_peak_4516b	GBP4
A419R_peak_101479	CTD-2023M8.1
A475D_peak_3797	RP11-413E1.4
A192D_peak_730a	CA6
A419D_peak_89002	DROSHA
A129R_peak_77204a	NPR3
A237RR_peak_87735	NPR3
A213L_peak_90112c	IL7R
A259D_peak_90350p	IL7R
A260R_peak_84679f	IL7R
A292R_peak_103370a	IL7R
A100R_peak_79047a	IL7R
A106D_peak_93757d	IL7R
A284R_peak_90534a	SKP2
A150R_peak_105331	CAPSL
A150R_peak_105331	LMBRD2
A150R_peak_105331	NADK2
A106D_peak_93786b	NADK2
A106D_peak_93786b	RANBP3L
A106D_peak_93786b	SLC1A3
A155RR_peak_688b	CA6
A173R_peak_130820	RICTOR
A116R_peak_63945a	DAB2
A116R_peak_63945c	FYB
A116R_peak_63945e	FYB
A364R1_1_lib_peak_42104a	DAB2
A233R_peak_82230b	DAB2
A150D_1_peak_88665a	PTGER4
A150D_1_peak_88679b	PTGER4
A192R_peak_106288a	PTGER4
A278D_peak_79837a	PTGER4
A150D_1_peak_88714b	PTGER4
A150D_1_peak_88715	PTGER4
A150D_1_peak_88724l	PTGER4
A150R_peak_105626c	PTGER4
A174R_peak_75839e	PTGER4
A174R_peak_75844w	PTGER4
A213L_peak_90360g	PTGER4
A213L_peak_90360i	PTGER4
A260R_peak_84867c	PTGER4
A278R_1_peak_73504b	PTGER4
A389R1_1_lib_peak_62313	OXCT1
A173R_peak_131033	FBXO4
A237RR_peak_88024a	FBXO4
A173R_peak_131033	OXCT1
A173R_peak_131073	OXCT1
A390R_1_lib_peak_49408	OXCT1
A237RR_peak_88062	FBXO4
A237RR_peak_88062	OXCT1
A174R_peak_75898g	AC025171.1
A278D_peak_79928f	AC025171.1
A278D_peak_79928f	ANXA2R
A174R_peak_75898g	CTD-2035E11.3
A278D_peak_79928f	CTD-2035E11.3
A174R_peak_75898g	CTD-2035E11.4
A174R_peak_75898g	CTD-2201E18.3
A192R_peak_106381a	AC025171.1
A278D_peak_79928j	AC025171.1
A278D_peak_79935p	AC025171.1
A278D_peak_79948b	AC025171.1
A278D_peak_79948d	AC025171.1
A278D_peak_79948f	AC025171.1
A278R_1_peak_73573b	AC025171.1
A192R_peak_106381a	ANXA2R
A278D_peak_79935p	ANXA2R
A278D_peak_79948b	ANXA2R
A278D_peak_79948d	ANXA2R
A278D_peak_79948f	ANXA2R
A278R_1_peak_73573b	ANXA2R
A192R_peak_106381a	CTD-2035E11.3
A278D_peak_79935p	CTD-2035E11.3
A278D_peak_79948b	CTD-2035E11.3
A278D_peak_79948d	CTD-2035E11.3
A278D_peak_79948f	CTD-2035E11.3
A278R_1_peak_73573b	CTD-2035E11.3
A278D_peak_79935p	CTD-2035E11.4
A278R_1_peak_73573b	CTD-2035E11.4
A174R_peak_75909	CTD-2035E11.5
A192R_peak_106381a	CTD-2035E11.5
A278D_peak_79935p	CTD-2035E11.5
A278D_peak_79948b	CTD-2035E11.5
A278D_peak_79948d	CTD-2035E11.5
A278D_peak_79948f	CTD-2035E11.5
A278R_1_peak_73573b	CTD-2035E11.5
A278R_1_peak_73573b	CTD-2201E18.3
A260R_peak_84959a	AC025171.1
A389R1_1_lib_peak_62347	AC025171.1
A389R1_1_lib_peak_62347	CCL28
A389R1_1_lib_peak_62347	CTD-2035E11.5
A237RR_peak_88142	NNT
A419R_peak_102362b	NNT
A423D_peak_77951	NNT
A472D_peak_622b	ENO1
A472D_peak_622b	SPSB1
A228R_1_lib_peak_71415	EMB
A228R_1_lib_peak_71415	PARP8
A192R_peak_106489a	EMB
A192R_peak_106489a	PARP8
A198R_peak_1066a	ENO1
A259D_peak_91006b	MAP3K1
A260R_peak_85231a	MAP3K1
A413R_peak_65118b	CTC-236F12.4
A150D_1_peak_89133a	MAP3K1
A150R_peak_106132b	MAP3K1
A226R_peak_88140c	MAP3K1
A413R_peak_65118b	MAP3K1
A150D_1_peak_89138e	MAP3K1
A150D_1_peak_89140b	MAP3K1
A269R_peak_82437b	MAP3K1
A110R_peak_74910b	MAP3K1
A259D_peak_91041b	MAP3K1
A259D_peak_91041f	MAP3K1
A174R_peak_76228b	MAP3K1
A259D_peak_91045m	MAP3K1
A260R_peak_85261c	MAP3K1
A260R_peak_85262d	MAP3K1
A260R_peak_85262e	MAP3K1
A260R_peak_85272j	MAP3K1
A374D_peak_69883	MAP3K1
A260R_peak_85287	MAP3K1
A174R_peak_76306d	GAPT
A150R_peak_1101h	SPSB1
A228R_1_lib_peak_533a	SPSB1
A289RR_peak_462e	SPSB1
A106D_peak_94444c	PDE4D
A419R_peak_102755	PDE4D
A226R_peak_5270	BCAR3
A278D_peak_80384b	LRRC70
A100R_peak_858b	ENO1
A100R_peak_850d	SPSB1
A233R_peak_831a	SPSB1
A374D_peak_950	SPSB1
A278D_peak_80438c	NLN
A174R_peak_76571a	SGTB
A240R_peak_103802	SNORA76
A278D_peak_80465a	CD180
A278D_peak_80465a	CTD-2306M10.1
A100R_peak_5084b	F3
A150R_peak_106809b	CCNB1
A100R_peak_867c	H6PD
A284R_peak_936c	H6PD
A374D_peak_959f	H6PD
A100R_peak_867c	SPSB1
A150R_peak_1159a	SPSB1
A150R_peak_1161d	SPSB1
A198R_peak_1123	SPSB1
A226R_peak_1154i	SPSB1
A233R_peak_848c	SPSB1
A260R_peak_1031d	SPSB1
A280D_peak_1653a	SPSB1
A284R_peak_936a	SPSB1
A284R_peak_936c	SPSB1
A374D_peak_959f	SPSB1
A100R_peak_5092b	F3
A100R_peak_5094	F3
A475D_peak_4004b	SLC44A3
A116R_peak_64497b	FCHO2
A475D_peak_69793d	FCHO2
A237RR_peak_89024b	ENC1
A129D_1_lib_peak_66495	ENC1
A429D_peak_78999	ENC1
A150R_peak_107024d	ENC1
A269R_peak_82955a	S100Z
A198D_peak_84390b	CRHBP
A129D_1_lib_peak_66531b	CRHBP
A289RR_peak_62780c	CRHBP
A454R_peak_102603a	CRHBP
A454R_peak_102603a	F2RL1
A129D_1_lib_peak_66531b	S100Z
A289RR_peak_62780c	S100Z
A454R_peak_102603a	S100Z
A364R1_1_lib_peak_42551a	CRHBP
A364R1_1_lib_peak_42551a	F2RL1
A364R1_1_lib_peak_42551a	S100Z
A260R_peak_86004a	HOMER1
A289RR_peak_62855a	HOMER1
A269R_peak_83063a	SERINC5
A269R_peak_83063a	THBS4
A174R_peak_76976e	THBS4
A116R_peak_64701d	MTX3
A116R_peak_64701d	SERINC5
A414D_peak_97544d	THBS4
A278D_peak_80889a	SERINC5
A450R_peak_81251	XRCC4
A226D_peak_1010b	SLC25A33
A226D_peak_1010b	TMEM201
A129R_peak_78353b	EDIL3
A150R_peak_107653b	RASA1
A260R_peak_1067d	TMEM201
A100R_peak_903a	PIK3CD
A278R_1_peak_74701a	CTD-2154I11.2
A278R_1_peak_74701a	RHOBTB3
A278R_1_peak_74701a	SPATA9
A278D_peak_81257b	CTD-2154I11.2
A278D_peak_81257b	GPR150
A278D_peak_81257b	RHOBTB3
A278D_peak_81257b	SPATA9
A174R_peak_77449	RHOBTB3
A278D_peak_81265d	CTD-2154I11.2
A278D_peak_81265h	CTD-2154I11.2
A278D_peak_81265h	GPR150
A278D_peak_81265d	RHOBTB3
A278D_peak_81265h	RHOBTB3
A292R_peak_105498b	RHOBTB3
A278D_peak_81265d	SPATA9
A150R_peak_108003c	ELL2
A173R_peak_133500	CHD1
A173R_peak_133500	RGMB
A150R_peak_1218a	SLC25A33
A150R_peak_1218a	TMEM201
A413R_peak_66002b	NUDT12
A477R_peak_70469b	CTD-2587M2.1
A100R_peak_80758a	PGGT1B
A150D_1_peak_91282b	CDO1
A259D_peak_93035e	CDO1
A116R_peak_65270c	CTB-118N6.2
A116R_peak_65270c	SEMA6A
A155RR_peak_97291b	CTB-118N6.2
A155RR_peak_97291b	SEMA6A
A116R_peak_65289d	CTB-118N6.2
A197R_peak_97919a	CTB-118N6.2
A116R_peak_65289d	SEMA6A
A197R_peak_97919a	SEMA6A
A455R1_1_lib_peak_62194	SEMA6A
A213L_peak_92829b	DTWD2
A155RR_peak_97382c	TNFAIP8
A278D_peak_81815b	TNFAIP8
A100R_peak_80969f	ZNF608
A226D_peak_94746b	ZNF608
A192R_peak_108750c	LMNB1
A260R_peak_87222b	C5orf63
A374D_peak_71065b	LMNB1
A259D_peak_93508a	C5orf63
A116R_peak_65543a	FBN2
A477R_peak_70886a	AC116366.5
A477R_peak_70886a	C5orf56
A473R_peak_85794c	AC116366.5
A473R_peak_85794c	C5orf56
A473R_peak_85794c	2022-09-08
A289RR_peak_63791cc	AC116366.5
A289RR_peak_63791cc	C5orf56
A289RR_peak_63791cc	IRF1
A100R_peak_81247b	C5orf56
A273R_peak_103103c	C5orf56
A278D_peak_82230	C5orf56
A260R_peak_87501	2022-09-08
A413R_peak_66527d	C5orf56
A150D_1_peak_92052	FSTL4
A240D_peak_99955a	CTB-113I20.2
A240D_peak_99955a	VDAC1
A409D_peak_85898	VDAC1
A273R_peak_103206	VDAC1
A259RR_1_lib_peak_47728c	CTB-113I20.2
A259RR_1_lib_peak_47728c	VDAC1
A280R_peak_99879c	VDAC1
A260R_peak_87668b	C5orf15
A260R_peak_87669j	VDAC1
A259D_peak_4865c	S1PR1
A413R_peak_66626b	CDKN2AIPNL
A260R_peak_87796g	PITX1
A401D_peak_77738a	H2AFY
A455R1_1_lib_peak_62670a	H2AFY
A174R_peak_78727k	H2AFY
A280R_peak_100033r	TIFAB
A280R_peak_100033w	TIFAB
A374D_peak_71434b	TIFAB
A173R_peak_135820b	KLHL3
A148R_peak_92194c	KLHL3
A413R_peak_3661	S1PR1
A100R_peak_81607e	CTB-35F21.1
A409D_peak_86308a	CTB-35F21.2
A100R_peak_81607e	CXXC5
A198R_peak_108509b	CXXC5
A198R_peak_108509g	CXXC5
A409D_peak_86308a	CXXC5
A150R_peak_109936b	MZB1
A150R_peak_109936b	SLC23A1
A357D_peak_88968d	TMEM173
A110R_peak_76732	CTB-35F21.1
A110R_peak_76732	CXXC5
A100R_peak_81634c	TMEM173
A157R_peak_78728a	CTB-35F21.1
A106D_peak_96795bf	CTD-3224K15.2
A413R_peak_67020b	CTD-3224K15.2
A413R_peak_67027f	CTD-3224K15.2
A106D_peak_96795bf	CTD-3224K15.3
A413R_peak_67020b	CTD-3224K15.3
A413R_peak_67027f	CTD-3224K15.3
A106D_peak_96795bf	CXXC5
A106D_peak_96795br	CXXC5
A129D_1_lib_peak_67909a	CXXC5
A157R_peak_78728a	CXXC5
A260R_peak_88202bo	CXXC5
A273R_peak_103685d	CXXC5
A413R_peak_67020b	CXXC5
A413R_peak_67027f	CXXC5
A106D_peak_96795cn	CTB-35F21.1
A106D_peak_96807a	CTB-35F21.1
A106D_peak_96811b	CTB-35F21.1
A409D_peak_86361a	CTB-35F21.1
A409D_peak_86361c	CTB-35F21.1
A419R_peak_105767	CTB-35F21.1
A106D_peak_96807a	CTB-35F21.2
A106D_peak_96795cl	CTD-3224K15.2
A106D_peak_96795cn	CTD-3224K15.2
A106D_peak_96811b	CTD-3224K15.2
A409D_peak_86361a	CTD-3224K15.2
A409D_peak_86361c	CTD-3224K15.2
A106D_peak_96795cn	CTD-3224K15.3
A409D_peak_86361a	CTD-3224K15.3
A106D_peak_96795cl	CXXC5
A106D_peak_96795cn	CXXC5
A106D_peak_96804a	CXXC5
A106D_peak_96807a	CXXC5
A106D_peak_96811b	CXXC5
A409D_peak_86361a	CXXC5
A409D_peak_86361c	CXXC5
A413R_peak_67046	CXXC5
A419R_peak_105767	CXXC5
A409D_peak_86361a	PSD2
A106D_peak_96795cl	SLC23A1
A106D_peak_96819l	CTB-35F21.1
A106D_peak_96819r	CTB-35F21.1
A106D_peak_96821a	CTB-35F21.1
A118R_peak_82563h	CTB-35F21.1
A198R_peak_108570c	CTB-35F21.1
A269R_peak_84746b	CTB-35F21.1
A269R_peak_84747	CTB-35F21.1
A278D_peak_82703f	CTB-35F21.1
A278D_peak_82703h	CTB-35F21.1
A280D_peak_113325b	CTB-35F21.1
A413R_peak_67055a	CTB-35F21.1
A413R_peak_67062b	CTB-35F21.1
A118R_peak_82563h	CTB-35F21.2
A106D_peak_96819r	CTD-3224K15.2
A118R_peak_82563h	CTD-3224K15.2
A278D_peak_82703h	CTD-3224K15.2
A278D_peak_82703h	CTD-3224K15.3
A100R_peak_81664c	CXXC5
A106D_peak_96819l	CXXC5
A106D_peak_96819r	CXXC5
A118R_peak_82563h	CXXC5
A192R_peak_109709a	CXXC5
A198R_peak_108570c	CXXC5
A226D_peak_95629a	CXXC5
A269R_peak_84746b	CXXC5
A269R_peak_84747	CXXC5
A278D_peak_82703f	CXXC5
A278D_peak_82703h	CXXC5
A413R_peak_67055a	CXXC5
A413R_peak_67062b	CXXC5
A192R_peak_109709a	CYSTM1
A269R_peak_84747	MZB1
A278D_peak_82703h	MZB1
A106D_peak_96819r	PAIP2
A413R_peak_67062b	PAIP2
A106D_peak_96819l	PSD2
A118R_peak_82563h	PSD2
A198R_peak_108570c	PSD2
A409D_peak_86379a	CXXC5
A409D_peak_86379a	SLC23A1
A409D_peak_86385	CTB-35F21.1
A150R_peak_110044b	CTB-35F21.1
A174R_peak_79042r	PCDHGC3
A357D_peak_89104b	AC005618.6
A357D_peak_89104b	PCDHGA1
A357D_peak_89104b	PCDHGA10
A357D_peak_89104b	PCDHGA11
A357D_peak_89104b	PCDHGA12
A357D_peak_89104b	PCDHGA7
A357D_peak_89104b	PCDHGA9
A357D_peak_89104b	PCDHGB6
A357D_peak_89104b	PCDHGB7
A357D_peak_89104b	PCDHGC3
A357D_peak_89104b	PCDHGC4
A357D_peak_89104b	PCDHGC5
A174R_peak_79058b	RNF14
A419D_peak_92160a	PCDH12
A100R_peak_81825e	SPRY4
A423D_peak_80666c	PRELID2
A409D_peak_86848b	AFAP1L1
A409D_peak_86848b	GRPEL2
A100R_peak_82093b	GRPEL2
A409D_peak_86886b	CSF1R
A292R_peak_107932g	CSF1R
A110R_peak_77186k	PDGFRB
A233D_peak_83809c	PDGFRB
A259RR_1_lib_peak_48219a	PDGFRB
A260R_peak_88848a	PDGFRB
A292R_peak_107932g	PDGFRB
A292R_peak_107932n	PDGFRB
A226R_peak_90601f	NDST1
A273R_peak_104325	NDST1
A226R_peak_90601a	SYNPO
A226R_peak_90601f	SYNPO
A260R_peak_88861d	SYNPO
A273R_peak_104325	SYNPO
A260R_peak_88871c	PDGFRB
A260R_peak_88871d	PDGFRB
A260R_peak_88871f	PDGFRB
A389R1_1_lib_peak_64445a	PDGFRB
A389R1_1_lib_peak_64445b	PDGFRB
A419R_peak_106348	PDGFRB
A226R_peak_90610a	SYNPO
A260R_peak_88871c	SYNPO
A260R_peak_88871d	SYNPO
A260R_peak_88871f	SYNPO
A389R1_1_lib_peak_64445a	SYNPO
A389R1_1_lib_peak_64445b	SYNPO
A110R_peak_77215	SYNPO
A213L_peak_94515bv	CD74
A425D_peak_66206cy	CD74
A422D_peak_92217a	NDST1
A422D_peak_92217a	SYNPO
A260R_peak_88940b	SYNPO
A198R_peak_109342	IRGM
A226R_peak_90701a	NDST1
A240R_peak_106842b	NDST1
A273R_peak_104429c	NDST1
A198R_peak_109342	PDGFRB
A226R_peak_90701a	PDGFRB
A260R_peak_88964d	PDGFRB
A260R_peak_88965b	PDGFRB
A273R_peak_104429c	PDGFRB
A198R_peak_109342	SYNPO
A226R_peak_90701a	SYNPO
A240R_peak_106842b	SYNPO
A260R_peak_88964d	SYNPO
A260R_peak_88965b	SYNPO
A273R_peak_104429c	SYNPO
A226D_peak_96304f	NDST1
A226R_peak_90706b	NDST1
A226D_peak_96304f	SYNPO
A226R_peak_90706b	SYNPO
A260R_peak_88998	DCTN4
A364R1_1_lib_peak_43928b	IRGM
A364R1_1_lib_peak_43928b	SYNPO
A374D_peak_72158	CCDC69
A374D_peak_72158	GM2A
A260R_peak_89061f	CCDC69
A260R_peak_89061f	GM2A
A273R_peak_104515b	CCDC69
A273R_peak_104515b	GM2A
A100R_peak_82255b	GM2A
A237RR_peak_92449	GALNT10
A150R_peak_111088a	GALNT10
A259D_peak_95261a	CYFIP2
A273R_peak_104664b	CYFIP2
A106D_peak_97809a	CYFIP2
A226R_peak_90896g	CYFIP2
A280D_peak_114278c	CYFIP2
A278D_peak_83432	CYFIP2
A106D_peak_97827b	CYFIP2
A240D_peak_101394	LSM11
A106D_peak_97835b	CYFIP2
A110D_peak_83368a	CYFIP2
A106D_peak_97845b	ADAM19
A116R_peak_66810a	THG1L
A118R_peak_83384a	RP11-542A14.2
A226R_peak_90958b	RP11-542A14.2
A260R_peak_89348e	CTC-436K13.5
A260R_peak_89348g	CTC-436K13.5
A116R_peak_66832d	THG1L
A226D_peak_96641e	CTC-436K13.5
A226R_peak_90990e	CTC-436K13.5
A409D_peak_87339b	UBLCP1
A174R_peak_79947g	UBLCP1
A226R_peak_91047a	UBLCP1
A226R_peak_91088	UBLCP1
A260R_peak_89511a	UBLCP1
A110D_peak_83581	EBF1
A259D_peak_95484g	EBF1
A110D_peak_83581	RP11-175K6.1
A259D_peak_95484g	RP11-175K6.1
A110D_peak_83581	UBLCP1
A259D_peak_95484g	UBLCP1
A260R_peak_89520b	UBLCP1
A260R_peak_89656c	TTC1
A116R_peak_66963c	CCNJL
A213L_peak_95102b	MIR146A
A260R_peak_89715a	HMMR
A110R_peak_77919e	CTD-2270F17.1
A110R_peak_77919e	KCNMB1
A198R_peak_110324	NPM1
A273R_peak_105257	RPL26L1
A116R_peak_67286d	ERGIC1
A278D_peak_84051k	ERGIC1
A389R1_1_lib_peak_65153a	ERGIC1
A150R_peak_112089b	NEURL1B
A273R_peak_105281b	ERGIC1
A259RR_1_lib_peak_48733b	STC2
A273R_peak_105309a	STC2
A260R_peak_90091a	STC2
A280R_peak_102049b	STC2
A409D_peak_87932	STC2
A425D_peak_67204a	HRH2
A450R_peak_85291b	HRH2
A226D_peak_97374b	RP11-91H12.4
A116R_peak_67447b	NOP16
A273R_peak_105489a	TSPAN17
A116R_peak_67497b	DBN1
A116R_peak_67627i	CTB-26E19.1
A110R_peak_78361b	NHP2
A450R_peak_85498	CTB-26E19.1
A364R1_1_lib_peak_44744b	CTB-26E19.1
A450R_peak_85555b	RP11-1379J22.5
A116R_peak_67750o	FLT4
A409D_peak_88443d	FLT4
A450R_peak_85624b	FLT4
A472D_peak_74916f	FLT4
A450R_peak_85633c	FLT4
A450R_peak_85633d	MGAT1
A192R_peak_112211b	FLT4
A419R_peak_108004a	MGAT1
A226R_peak_92242f	IRF4
A226R_peak_92248	IRF4
A228R_1_lib_peak_74538	IRF4
A374D_peak_73302a	IRF4
A100R_peak_83375b	IRF4
A226R_peak_92258e	IRF4
A228R_1_lib_peak_74540	IRF4
A374D_peak_73302b	IRF4
A374D_peak_73303b	IRF4
A273R_peak_106035a	IRF4
A100R_peak_83392	IRF4
A226R_peak_92286c	IRF4
A150D_1_peak_95051a	GMDS
A292R_peak_109782b	SERPINB9
A260R_peak_90901e	SERPINB9
A278R_1_peak_77907a	RP11-420G6.4
A269R_peak_86810a	RP11-420G6.4
A269R_peak_86810a	SERPINB9
A278R_1_peak_77945d	SERPINB9
A106D_peak_99371	PXDC1
A106D_peak_99371	SERPINB9
A429D_peak_83301b	RP3-400B16.3
A429D_peak_83301b	RP4-529N6.1
A409D_peak_88756a	RP4-529N6.1
A278D_peak_84721c	RP4-529N6.1
A496R_peak_85107	RP4-529N6.1
A364R1_1_lib_peak_45042	RP3-380B8.4
A455R1_1_lib_peak_64542	RP3-380B8.4
A174R_peak_81270y	NRN1
A174R_peak_81270y	RP3-380B8.4
A278D_peak_84815a	LY86
A278D_peak_84815a	RP3-380B8.4
A409D_peak_88919b	F13A1
A417D_peak_74423b	F13A1
A100R_peak_83766a	F13A1
A226D_peak_98328b	F13A1
A226R_peak_92765b	F13A1
A473R_peak_89104a	F13A1
A284R_peak_96366a	LY86-AS1
A284R_peak_96390a	LY86-AS1
A284R_peak_96390a	RP1-80N2.2
A389R1_1_lib_peak_65963	RP11-69L16.4
A280D_peak_1798	SRM
A121R_peak_91749	EEF1E1
A477R_peak_73323	TFAP2A-AS1
A100R_peak_83908a	ELOVL2
A240D_peak_103297a	ELOVL2
A273R_peak_106655a	ELOVL2
A226D_peak_98535a	ELOVL2
A409D_peak_89125d	ELOVL2
A226R_peak_93081b	PHACTR1
A226R_peak_93081d	PHACTR1
A292R_peak_110538a	PHACTR1
A226R_peak_93081b	TBC1D7
A174R_peak_81641b	PHACTR1
A226R_peak_93082b	PHACTR1
A174R_peak_81641b	TBC1D7
A150D_1_peak_95795	PHACTR1
A269R_peak_87291	PHACTR1
A269R_peak_87291	TBC1D7
A106D_peak_99975	CD83
A150D_1_peak_96006a	CD83
A269R_peak_87473b	JARID2
A374D_peak_73977b	JARID2
A226D_peak_98896b	JARID2
A121R_peak_92218e	ATXN1
A121R_peak_92218c	RP1-151F17.1
A262R_peak_82907	ATXN1
A269R_peak_87686b	ATXN1
A292R_peak_111022b	ATXN1
A269R_peak_87686b	RP1-151F17.1
A259RR_1_lib_peak_49625a	CAP2
A150R_peak_114555b	KDM1B
A150R_peak_114555b	RNF144B
A413R_peak_69509a	RNF144B
A463R_peak_85308a	PRL
A226D_peak_99210a	PRL
A226R_peak_93675b	PRL
A278D_peak_85624a	PRL
A226R_peak_93721b	TDP2
A496R_peak_86391b	HIST1H2BI
A496R_peak_86391b	HIST1H4D
A121R_peak_92547g	HIST1H2AB
A121R_peak_92547g	HIST1H2BI
A226R_peak_93795c	HIST1H2BI
A121R_peak_92547g	HIST1H3B
A155RR_peak_102129h	HIST1H3B
A226R_peak_93795c	HIST1H3F
A121R_peak_92547g	HIST1H3G
A226R_peak_93795c	HIST1H3G
A121R_peak_92547g	HIST1H4F
A155RR_peak_102129h	HIST1H4F
A148R_peak_96097a	HCG11
A389R1_1_lib_peak_66571	HIST1H3G
A157R_peak_81646	HIST1H2AC
A496R_peak_86507a	HIST1H4I
A157R_peak_81731n	HIST1H2AL
A157R_peak_81731n	HIST1H3J
A292R_peak_111521	OR2B6
A292R_peak_111521	ZSCAN9
A260R_peak_92199b	HIST1H2AL
A260R_peak_92199b	HIST1H2BM
A260R_peak_92199b	HIST1H3J
A374D_peak_74432b	ZSCAN9
A237RR_peak_94759a	ZNF311
A475D_peak_74183b	ZFP57
A198R_peak_113340	GABBR1
A364R1_1_lib_peak_45699a	GABBR1
A118R_peak_86242d	HLA-E
A118R_peak_86249d	HLA-E
A118R_peak_86242d	PPP1R18
A118R_peak_86249d	PPP1R18
A118R_peak_86249d	XXbac-BPG249D20.9
A364R1_1_lib_peak_45737c	PPP1R18
A364R1_1_lib_peak_45737c	XXbac-BPG249D20.9
A100R_peak_84974b	XXbac-BPG249D20.9
A284R_peak_97800a	XXbac-BPG249D20.9
A226R_peak_94180a	LST1
A364R1_1_lib_peak_45783	LST1
A226R_peak_94177	LTA
A226R_peak_94180a	LTA
A364R1_1_lib_peak_45783	LTB
A385R_peak_71912c	DDX39B
A385R_peak_71912a	HLA-B
A385R_peak_71912c	HLA-B
A385R_peak_71912a	HLA-C
A385R_peak_71912c	HLA-C
A289RR_peak_66791a	LTA
A385R_peak_71912c	LTB
A385R_peak_71912c	TNF
A289RR_peak_66807h	HCP5
A289RR_peak_66807h	PRRC2A
A118R_peak_86415f	HSPA1L
A496R_peak_86865i	AGER
A496R_peak_86865k	AGER
A496R_peak_86865i	C6orf25
A496R_peak_86865k	C6orf25
A364R1_1_lib_peak_45853b	DDAH2
A496R_peak_86865i	EGFL8
A496R_peak_86865k	HLA-B
A496R_peak_86865k	HLA-C
A496R_peak_86865k	HSPA1A
A496R_peak_86865k	HSPA1L
A496R_peak_86865k	LTA
A496R_peak_86865i	PBX2
A269R_peak_88366b	LTB
A278R_1_peak_79645b	AGER
A226R_peak_94332b	LTA
A278R_1_peak_79645b	LTA
A262R_peak_83711b	TNXB
A240D_peak_104631b	AGER
A240D_peak_104631b	PBX2
A233R_peak_88447	HLA-DQA1
A451D_peak_92293	TAPBP
A413R_peak_70141c	BAK1
A413R_peak_70141c	CUTA
A414D_peak_104404i	CUTA
A451D_peak_92363	TAPBP
A100R_peak_85271a	CUTA
A414D_peak_104413g	ITPR3
A280D_peak_117797	CUTA
A150R_peak_8371	PSMA5
A150R_peak_8371	PSRC1
A150R_peak_8371	SORT1
A273R_peak_108211c	ANKS1A
A455R1_1_lib_peak_3663b	PSRC1
A259RR_1_lib_peak_2972a	CELSR2
A273R_peak_6458a	CELSR2
A273R_peak_6458a	GSTM2
A198R_peak_6811b	PSMA5
A259RR_1_lib_peak_2972a	PSMA5
A259RR_1_lib_peak_2972a	PSRC1
A198R_peak_6811b	SORT1
A259RR_1_lib_peak_2972a	SORT1
A273R_peak_6458a	SORT1
A150D_1_peak_6761	SORT1
A273R_peak_108386	BRPF3
A226R_peak_94945b	FGD2
A226R_peak_94945b	PPIL1
A226D_peak_6033f	CELSR2
A100R_peak_5435a	PSRC1
A174R_peak_4019	PSRC1
[truncated: 10,351 more rows]
