# Supplementary material for: Chromatin accessibility landscape of relapsed pediatric B-lineage acute lymphoblastic leukemia
Source: Nat Commun. 2023 Oct 25;14:6792. doi: 10.1038/s41467-023-42565-z (PMC10600232; doi:10.1038/s41467-023-42565-z)
Supplement: Supplementary file 17 — Supplementary Data 14 [file 41467_2023_42565_MOESM17_ESM.xlsx]

## Sheet: SData 14A
Supplementary Data 14A. 31,632 RFS-related ACRs with differential accessibility between B-ALL cases in Group A and Group B. P values were calculated by Wald test and adjusted for multiple testing using the procedure of Benjamini and Hochberg (by DESeq2).
PeakID	Log2FoldChange	P value	FDR	Status
A364R1_1_lib_peak_22257a	-3.35088	3.14127e-23	1.19106e-18	Low_in_GroupB
A237RR_peak_4972a	-2.21769	1.38912e-20	1.70562e-16	Low_in_GroupB
A455R1_1_lib_peak_66735c	-3.14208	2.43099e-19	1.40715e-15	Low_in_GroupB
A477R_peak_20968	-1.50092	7.11222e-19	3.39034e-15	Low_in_GroupB
A414D_peak_97171	-2.02953	1.18006e-18	5.31275e-15	Low_in_GroupB
A129D_1_lib_peak_51189b	-1.73305	1.56815e-18	6.55048e-15	Low_in_GroupB
A463R_peak_34431g	-2.85495	1.60756e-18	6.64657e-15	Low_in_GroupB
A455R1_1_lib_peak_63312	-3.38598	1.84788e-18	7.41326e-15	Low_in_GroupB
A455R1_1_lib_peak_37662c	-2.91927	2.25022e-18	8.60152e-15	Low_in_GroupB
A129D_1_lib_peak_3808	-1.99759	3.11388e-18	1.11655e-14	Low_in_GroupB
A262R_peak_4500	-2.83056	5.2151e-18	1.67706e-14	Low_in_GroupB
A390R_1_lib_peak_17728	-2.37753	9.19542e-18	2.66134e-14	Low_in_GroupB
A364R1_1_lib_peak_8429b	-3.12117	1.03252e-17	2.92562e-14	Low_in_GroupB
A454R_peak_144960a	-2.21372	1.15786e-17	3.21338e-14	Low_in_GroupB
A237RR_peak_40694b	-3.3713	1.26554e-17	3.4883e-14	Low_in_GroupB
A409D_peak_67814	-3.35276	1.99996e-17	5.09748e-14	Low_in_GroupB
A364R1_1_lib_peak_43007	-1.93505	2.81023e-17	6.77287e-14	Low_in_GroupB
A414D_peak_13548	-2.30936	3.88209e-17	8.45734e-14	Low_in_GroupB
A213L_peak_30935b	-2.60528	2.70241e-16	4.29405e-13	Low_in_GroupB
A364R1_1_lib_peak_6493	-1.91059	4.67585e-16	6.91459e-13	Low_in_GroupB
A390R_1_lib_peak_7183	-2.01178	5.92767e-16	8.45712e-13	Low_in_GroupB
A414D_peak_5611	-2.12765	6.25993e-16	8.83741e-13	Low_in_GroupB
A129D_1_lib_peak_3805a	-1.99949	7.5752e-16	1.03695e-12	Low_in_GroupB
A173R_peak_145574	-2.12069	9.21306e-16	1.22394e-12	Low_in_GroupB
A237RR_peak_65528a	-2.06959	1.03638e-15	1.35461e-12	Low_in_GroupB
A129D_1_lib_peak_3774b	-1.95827	1.13484e-15	1.46055e-12	Low_in_GroupB
A116R_peak_42624	-2.71359	1.21294e-15	1.52157e-12	Low_in_GroupB
A419R_peak_29490d	-2.7703	1.21121e-15	1.52157e-12	Low_in_GroupB
A237RR_peak_89035	-2.47026	1.35003e-15	1.64764e-12	Low_in_GroupB
A228R_1_lib_peak_72828	-1.99092	2.14384e-15	2.46778e-12	Low_in_GroupB
A473D_peak_8312a	-2.11457	2.13862e-15	2.46778e-12	Low_in_GroupB
A364R1_1_lib_peak_7250	-1.84236	2.49405e-15	2.7916e-12	Low_in_GroupB
A423D_peak_34464	-2.11414	2.96052e-15	3.24207e-12	Low_in_GroupB
A429D_peak_88983a	-2.61836	3.33029e-15	3.54867e-12	Low_in_GroupB
A129D_1_lib_peak_51225b	-2.04968	3.36027e-15	3.55494e-12	Low_in_GroupB
A173R_peak_132147	-2.64395	3.97584e-15	4.09914e-12	Low_in_GroupB
A364R1_1_lib_peak_52469	-1.97486	4.1242e-15	4.20926e-12	Low_in_GroupB
A364R1_1_lib_peak_20544	-2.58347	4.22997e-15	4.26351e-12	Low_in_GroupB
A129D_1_lib_peak_51193h	-1.79419	4.27097e-15	4.29416e-12	Low_in_GroupB
A116R_peak_52019y	-2.53761	4.68753e-15	4.64836e-12	Low_in_GroupB
A390R_1_lib_peak_7185	-1.98242	5.30679e-15	5.14413e-12	Low_in_GroupB
A364R1_1_lib_peak_7270	-1.93503	6.60213e-15	6.22117e-12	Low_in_GroupB
A390R_1_lib_peak_7186	-1.86324	7.17347e-15	6.68185e-12	Low_in_GroupB
A262R_peak_12670	-1.83878	7.39666e-15	6.84255e-12	Low_in_GroupB
A454R_peak_22751n	-1.87058	7.96838e-15	7.19085e-12	Low_in_GroupB
A129D_1_lib_peak_8856	-2.00622	1.00334e-14	8.69106e-12	Low_in_GroupB
A390R_1_lib_peak_39869c	-1.78127	1.03294e-14	8.86728e-12	Low_in_GroupB
A454R_peak_16825c	-1.91975	1.03558e-14	8.87113e-12	Low_in_GroupB
A129D_1_lib_peak_51018	-1.83429	1.16789e-14	9.75701e-12	Low_in_GroupB
A116R_peak_19933e	-1.88884	1.17357e-14	9.78428e-12	Low_in_GroupB
A423D_peak_14827	-1.9665	1.29832e-14	1.06707e-11	Low_in_GroupB
A173R_peak_167740	-1.89762	1.34417e-14	1.10029e-11	Low_in_GroupB
A237RR_peak_83418	-1.70874	1.45739e-14	1.18249e-11	Low_in_GroupB
A129D_1_lib_peak_3802c	-1.94824	1.53647e-14	1.23769e-11	Low_in_GroupB
A289RR_peak_10211	-1.88016	1.63214e-14	1.30696e-11	Low_in_GroupB
A116R_peak_25490c	-3.33765	1.66508e-14	1.3203e-11	Low_in_GroupB
A237RR_peak_46839	-1.68974	1.66421e-14	1.3203e-11	Low_in_GroupB
A423D_peak_60420a	-2.0314	1.68572e-14	1.33405e-11	Low_in_GroupB
A237RR_peak_4976	-2.04727	1.72055e-14	1.34126e-11	Low_in_GroupB
A419R_peak_15719	-1.91295	1.71337e-14	1.34126e-11	Low_in_GroupB
A454R_peak_113511b	-1.98718	1.78526e-14	1.38311e-11	Low_in_GroupB
A173R_peak_168316	-1.8715	1.79999e-14	1.38921e-11	Low_in_GroupB
A173R_peak_133500	-2.21357	2.09002e-14	1.577e-11	Low_in_GroupB
A413R_peak_62012	-2.04099	2.10707e-14	1.58397e-11	Low_in_GroupB
A429D_peak_97108	-2.07735	2.11645e-14	1.58807e-11	Low_in_GroupB
A129D_1_lib_peak_3786a	-1.89267	2.16152e-14	1.61294e-11	Low_in_GroupB
A429D_peak_11368	-1.72732	2.25539e-14	1.67067e-11	Low_in_GroupB
A129D_1_lib_peak_3804b	-1.87238	2.3721e-14	1.73492e-11	Low_in_GroupB
A116R_peak_28318b	-2.68551	2.45485e-14	1.78898e-11	Low_in_GroupB
A173R_peak_164282	-2.68783	2.46388e-14	1.7911e-11	Low_in_GroupB
A429D_peak_95449c	-1.7337	2.65127e-14	1.9115e-11	Low_in_GroupB
A364R1_1_lib_peak_7571	-2.19725	2.69469e-14	1.93249e-11	Low_in_GroupB
A116R_peak_42710e	-2.98128	2.85861e-14	2.03206e-11	Low_in_GroupB
A173R_peak_20018a	-2.0048	2.92472e-14	2.07184e-11	Low_in_GroupB
A429D_peak_64368bh	-2.07862	3.14163e-14	2.19853e-11	Low_in_GroupB
A429D_peak_12155	-1.9824	3.13941e-14	2.19853e-11	Low_in_GroupB
A157R_peak_61122b	-3.57212	3.2684e-14	2.27342e-11	Low_in_GroupB
A173R_peak_18713	-1.81927	3.39596e-14	2.32826e-11	Low_in_GroupB
A129D_1_lib_peak_51239d	-1.74482	3.47151e-14	2.37203e-11	Low_in_GroupB
A419D_peak_92698	-1.66037	3.51662e-14	2.39881e-11	Low_in_GroupB
A129D_1_lib_peak_3765	-1.83485	3.81456e-14	2.55897e-11	Low_in_GroupB
A237RR_peak_92792	-1.73572	4.01111e-14	2.65565e-11	Low_in_GroupB
A350R_peak_45370b	-2.98186	4.06994e-14	2.68582e-11	Low_in_GroupB
A116R_peak_63002h	-2.73894	4.34101e-14	2.85077e-11	Low_in_GroupB
A414D_peak_97181	-2.08783	4.66553e-14	3.02467e-11	Low_in_GroupB
A364R1_1_lib_peak_43443	-1.989	4.82619e-14	3.11885e-11	Low_in_GroupB
A173R_peak_145613a	-1.76411	4.90748e-14	3.16129e-11	Low_in_GroupB
A129D_1_lib_peak_80564a	-1.956	5.09987e-14	3.25418e-11	Low_in_GroupB
A364R1_1_lib_peak_7557	-1.94184	5.16623e-14	3.27732e-11	Low_in_GroupB
A390R_1_lib_peak_60680	-1.60649	5.16596e-14	3.27732e-11	Low_in_GroupB
A364R1_1_lib_peak_7554	-1.83882	5.16848e-14	3.27732e-11	Low_in_GroupB
A450R_peak_13652	-1.91078	5.30982e-14	3.35121e-11	Low_in_GroupB
A357D_peak_115262	-2.09984	5.44787e-14	3.43299e-11	Low_in_GroupB
A129D_1_lib_peak_61762	-2.11942	5.8462e-14	3.63873e-11	Low_in_GroupB
A454R_peak_15780b	-2.14384	5.91068e-14	3.66759e-11	Low_in_GroupB
A364R1_1_lib_peak_58093	-1.80742	5.95626e-14	3.69022e-11	Low_in_GroupB
A419D_peak_110867	-2.11724	6.00784e-14	3.71298e-11	Low_in_GroupB
A429D_peak_64368by	-1.91434	6.0649e-14	3.72337e-11	Low_in_GroupB
A455R1_1_lib_peak_50364b	-2.68787	6.46531e-14	3.91554e-11	Low_in_GroupB
A173R_peak_101580a	-1.79229	6.6858e-14	4.03727e-11	Low_in_GroupB
A454R_peak_62576e	-1.6686	7.00867e-14	4.18237e-11	Low_in_GroupB
A419D_peak_87522	-2.02831	7.26773e-14	4.31788e-11	Low_in_GroupB
A414D_peak_97196	-2.1062	7.33033e-14	4.3487e-11	Low_in_GroupB
A129D_1_lib_peak_51201	-1.84586	7.49161e-14	4.43141e-11	Low_in_GroupB
A454R_peak_15769b	-2.07168	7.82551e-14	4.58872e-11	Low_in_GroupB
A450R_peak_96958	-2.0292	8.25766e-14	4.77986e-11	Low_in_GroupB
A129D_1_lib_peak_51214c	-1.71937	8.31611e-14	4.79998e-11	Low_in_GroupB
A129D_1_lib_peak_66473	-2.17754	8.92343e-14	5.12134e-11	Low_in_GroupB
A390R_1_lib_peak_7501	-2.14669	9.00289e-14	5.15778e-11	Low_in_GroupB
A129D_1_lib_peak_51191c	-1.88948	9.04864e-14	5.16395e-11	Low_in_GroupB
A173R_peak_36305i	-1.75829	9.21424e-14	5.20711e-11	Low_in_GroupB
A423D_peak_14793b	-1.89302	9.42302e-14	5.31029e-11	Low_in_GroupB
A129D_1_lib_peak_80091	-1.83876	1.02455e-13	5.71812e-11	Low_in_GroupB
A422R_peak_64595b	-2.69468	1.03737e-13	5.77378e-11	Low_in_GroupB
A173R_peak_18700b	-2.02813	1.05311e-13	5.83731e-11	Low_in_GroupB
A228R_1_lib_peak_21911	-2.0678	1.05909e-13	5.86243e-11	Low_in_GroupB
A129D_1_lib_peak_51021b	-1.80255	1.06397e-13	5.87372e-11	Low_in_GroupB
A364R1_1_lib_peak_9108	-1.92088	1.06662e-13	5.87372e-11	Low_in_GroupB
A116R_peak_63399a	-2.36845	1.1236e-13	6.16059e-11	Low_in_GroupB
A429D_peak_100881	-1.97378	1.14116e-13	6.23998e-11	Low_in_GroupB
A237RR_peak_45438	-1.92879	1.14727e-13	6.26497e-11	Low_in_GroupB
A129D_1_lib_peak_37624	-1.78777	1.15891e-13	6.30304e-11	Low_in_GroupB
A173R_peak_181202a	-1.91498	1.16305e-13	6.31706e-11	Low_in_GroupB
A454R_peak_62686h	-1.97727	1.17307e-13	6.35448e-11	Low_in_GroupB
A419D_peak_110691	-1.5936	1.17674e-13	6.3585e-11	Low_in_GroupB
A455R1_1_lib_peak_49464e	-2.57514	1.20349e-13	6.48459e-11	Low_in_GroupB
A173R_peak_18550b	-1.90814	1.22046e-13	6.55005e-11	Low_in_GroupB
A173R_peak_18536	-2.04609	1.30336e-13	6.95793e-11	Low_in_GroupB
A237RR_peak_80269b	-1.98714	1.31059e-13	6.9781e-11	Low_in_GroupB
A413R_peak_9964	-1.90293	1.31469e-13	6.98162e-11	Low_in_GroupB
A423D_peak_39533	-2.0647	1.33722e-13	7.06423e-11	Low_in_GroupB
A422D_peak_108062b	-2.20861	1.35279e-13	7.12788e-11	Low_in_GroupB
A422D_peak_4135	-1.87988	1.36803e-13	7.17087e-11	Low_in_GroupB
A129D_1_lib_peak_8834	-1.85269	1.38328e-13	7.22277e-11	Low_in_GroupB
A129D_1_lib_peak_37679	-1.80126	1.41159e-13	7.32343e-11	Low_in_GroupB
A477R_peak_33910b	-3.52686	1.47717e-13	7.63199e-11	Low_in_GroupB
A429D_peak_64368bg	-2.03672	1.503e-13	7.70885e-11	Low_in_GroupB
A429D_peak_4654b	-1.72951	1.5324e-13	7.84968e-11	Low_in_GroupB
A364R1_1_lib_peak_7610	-1.83372	1.54661e-13	7.90247e-11	Low_in_GroupB
A129D_1_lib_peak_3842	-1.89057	1.63491e-13	8.24965e-11	Low_in_GroupB
A454R_peak_60250a	-2.01025	1.64591e-13	8.29039e-11	Low_in_GroupB
A477R_peak_11741	-2.29147	1.66532e-13	8.37179e-11	Low_in_GroupB
A116R_peak_63002k	-1.84762	1.69024e-13	8.48655e-11	Low_in_GroupB
A173R_peak_52346b	-1.97169	1.70009e-13	8.52542e-11	Low_in_GroupB
A129D_1_lib_peak_51035a	-1.7241	1.71633e-13	8.58561e-11	Low_in_GroupB
A364R1_1_lib_peak_7592	-1.93119	1.74627e-13	8.71386e-11	Low_in_GroupB
A173R_peak_21141	-2.07256	1.77857e-13	8.8352e-11	Low_in_GroupB
A173R_peak_142875a	-2.09425	1.84796e-13	9.14249e-11	Low_in_GroupB
A390D_peak_61495	-2.14252	1.95177e-13	9.53963e-11	Low_in_GroupB
A454R_peak_15753b	-2.17193	1.95721e-13	9.55466e-11	Low_in_GroupB
A414D_peak_16725	-1.85807	1.97572e-13	9.58726e-11	Low_in_GroupB
A364R1_1_lib_peak_34426a	-2.20227	1.9969e-13	9.67845e-11	Low_in_GroupB
A401D_peak_72308	-2.14491	2.05427e-13	9.89733e-11	Low_in_GroupB
A228R_1_lib_peak_73638	-2.17388	2.09287e-13	1.00713e-10	Low_in_GroupB
A228R_1_lib_peak_53367	-2.28109	2.17129e-13	1.03748e-10	Low_in_GroupB
A237RR_peak_10721	-2.04646	2.23831e-13	1.06448e-10	Low_in_GroupB
A237RR_peak_116230	-2.03515	2.48892e-13	1.16319e-10	Low_in_GroupB
A237RR_peak_89008	-1.98956	2.48675e-13	1.16319e-10	Low_in_GroupB
A364R1_1_lib_peak_7569	-2.10711	2.50588e-13	1.16841e-10	Low_in_GroupB
A422D_peak_63574b	-1.77728	2.50438e-13	1.16841e-10	Low_in_GroupB
A454R_peak_18381	-1.56934	2.60032e-13	1.20734e-10	Low_in_GroupB
A473D_peak_9163a	-2.04682	2.67548e-13	1.23753e-10	Low_in_GroupB
A429D_peak_11430	-2.09333	2.77108e-13	1.27447e-10	Low_in_GroupB
A280D_peak_120748	-1.62967	2.82188e-13	1.29343e-10	Low_in_GroupB
A129D_1_lib_peak_60851	-1.81605	2.88736e-13	1.31452e-10	Low_in_GroupB
A390R_1_lib_peak_7184	-2.02293	2.89178e-13	1.31506e-10	Low_in_GroupB
A390R_1_lib_peak_39851	-1.67421	3.04924e-13	1.37893e-10	Low_in_GroupB
A390R_1_lib_peak_7477	-1.73436	3.08741e-13	1.39153e-10	Low_in_GroupB
A173R_peak_19537	-1.68916	3.28143e-13	1.47091e-10	Low_in_GroupB
A454R_peak_16840b	-1.95536	3.30238e-13	1.47855e-10	Low_in_GroupB
A390R_1_lib_peak_7487	-2.05822	3.33891e-13	1.49325e-10	Low_in_GroupB
A289RR_peak_4772	-1.99152	3.50408e-13	1.55171e-10	Low_in_GroupB
A129D_1_lib_peak_51342	-1.80191	3.5512e-13	1.56403e-10	Low_in_GroupB
A237RR_peak_4855a	-1.78772	3.62294e-13	1.58871e-10	Low_in_GroupB
A385R_peak_39930	-2.14085	3.88638e-13	1.68961e-10	Low_in_GroupB
A173R_peak_20691a	-2.17472	3.89482e-13	1.69146e-10	Low_in_GroupB
A455R1_1_lib_peak_9274	-1.85411	3.93786e-13	1.70832e-10	Low_in_GroupB
A237RR_peak_100734a	-1.81706	3.95864e-13	1.7155e-10	Low_in_GroupB
A390R_1_lib_peak_47401	-1.90853	4.01594e-13	1.73847e-10	Low_in_GroupB
A129D_1_lib_peak_51033	-1.98294	4.04309e-13	1.7462e-10	Low_in_GroupB
A414D_peak_74868	-1.70994	4.14053e-13	1.7791e-10	Low_in_GroupB
A364R1_1_lib_peak_52440	-1.99734	4.23016e-13	1.81569e-10	Low_in_GroupB
A473D_peak_3247d	-1.94865	4.34699e-13	1.86148e-10	Low_in_GroupB
A157R_peak_76985	-1.80521	4.35063e-13	1.86148e-10	Low_in_GroupB
A422D_peak_15552	-1.88513	4.34937e-13	1.86148e-10	Low_in_GroupB
A423D_peak_15347	-2.03929	4.40696e-13	1.87393e-10	Low_in_GroupB
A228R_1_lib_peak_78519	-2.19199	4.40297e-13	1.87393e-10	Low_in_GroupB
A129D_1_lib_peak_51209c	-1.72217	4.42161e-13	1.876e-10	Low_in_GroupB
A129D_1_lib_peak_51199b	-1.77579	4.45215e-13	1.88699e-10	Low_in_GroupB
A173R_peak_9071	-1.83612	4.58764e-13	1.93631e-10	Low_in_GroupB
A116R_peak_30941i	-2.62529	4.61465e-13	1.94366e-10	Low_in_GroupB
A422D_peak_12770b	-1.86112	4.70255e-13	1.96637e-10	Low_in_GroupB
A129D_1_lib_peak_63257a	-1.69744	4.76153e-13	1.98693e-10	Low_in_GroupB
A173R_peak_163907	-1.87328	4.96677e-13	2.06196e-10	Low_in_GroupB
A364R1_1_lib_peak_8384	-2.07501	5.10144e-13	2.10674e-10	Low_in_GroupB
A173R_peak_163805g	-1.87353	5.11102e-13	2.10674e-10	Low_in_GroupB
A422D_peak_9613b	-1.84663	5.23889e-13	2.14813e-10	Low_in_GroupB
A423D_peak_10097	-1.74059	5.3176e-13	2.17201e-10	Low_in_GroupB
A173R_peak_52428a	-1.89387	5.33873e-13	2.17844e-10	Low_in_GroupB
A390R_1_lib_peak_8319	-1.79872	5.44292e-13	2.20983e-10	Low_in_GroupB
A413R_peak_80021	-1.88315	5.65703e-13	2.28475e-10	Low_in_GroupB
A390R_1_lib_peak_39841c	-1.61588	5.68708e-13	2.29059e-10	Low_in_GroupB
A364R1_1_lib_peak_6616	-2.05531	5.83185e-13	2.34214e-10	Low_in_GroupB
A173R_peak_32739d	-2.05008	5.8324e-13	2.34214e-10	Low_in_GroupB
A454R_peak_4603	-1.81118	5.82988e-13	2.34214e-10	Low_in_GroupB
A116R_peak_63650a	-2.57771	5.85513e-13	2.34894e-10	Low_in_GroupB
A129D_1_lib_peak_82173	-1.81181	6.02262e-13	2.40898e-10	Low_in_GroupB
A414D_peak_45863b	-3.42002	6.11702e-13	2.43951e-10	Low_in_GroupB
A473R_peak_86792c	-2.49369	6.11153e-13	2.43951e-10	Low_in_GroupB
A364R1_1_lib_peak_7616	-1.65472	6.29307e-13	2.49743e-10	Low_in_GroupB
A237RR_peak_13738	-1.54563	6.36519e-13	2.52358e-10	Low_in_GroupB
A364R1_1_lib_peak_50853	-1.9051	6.41146e-13	2.53449e-10	Low_in_GroupB
A429D_peak_76690	-1.98786	6.49246e-13	2.55902e-10	Low_in_GroupB
A173R_peak_127389b	-2.07398	6.52204e-13	2.55972e-10	Low_in_GroupB
A455R1_1_lib_peak_35850	-1.92708	6.53477e-13	2.56074e-10	Low_in_GroupB
A237RR_peak_89057c	-1.88014	6.75504e-13	2.63686e-10	Low_in_GroupB
A129R_peak_26172a	-2.03537	6.76924e-13	2.63986e-10	Low_in_GroupB
A419R_peak_6380b	-1.96725	6.99502e-13	2.71476e-10	Low_in_GroupB
A385R_peak_33373c	-2.56782	7.23582e-13	2.78166e-10	Low_in_GroupB
A454R_peak_115594	-1.77137	7.24903e-13	2.78409e-10	Low_in_GroupB
A364R1_1_lib_peak_26107	-2.01036	7.32228e-13	2.80691e-10	Low_in_GroupB
A237RR_peak_4967a	-2.20268	7.33278e-13	2.80827e-10	Low_in_GroupB
A454R_peak_16847u	-2.01793	7.61627e-13	2.90586e-10	Low_in_GroupB
A213L_peak_33539b	-2.0738	7.64896e-13	2.91559e-10	Low_in_GroupB
A280D_peak_114622	-1.68374	7.66521e-13	2.91903e-10	Low_in_GroupB
A454R_peak_60292b	-1.67875	7.72422e-13	2.93493e-10	Low_in_GroupB
A414D_peak_5204	-2.01952	7.87891e-13	2.97206e-10	Low_in_GroupB
A129D_1_lib_peak_22857b	-1.88584	7.97266e-13	2.99391e-10	Low_in_GroupB
A390R_1_lib_peak_50011	-1.6031	7.99607e-13	2.99617e-10	Low_in_GroupB
A390R_1_lib_peak_7461	-1.78065	8.05985e-13	3.01079e-10	Low_in_GroupB
A173R_peak_102035	-1.64638	8.0622e-13	3.01079e-10	Low_in_GroupB
A454R_peak_133623	-3.10347	8.25287e-13	3.06786e-10	Low_in_GroupB
A413R_peak_67687	-1.90518	8.246e-13	3.06786e-10	Low_in_GroupB
A129D_1_lib_peak_51250c	-1.87491	8.51408e-13	3.13904e-10	Low_in_GroupB
A228R_1_lib_peak_88678	-1.96774	8.51369e-13	3.13904e-10	Low_in_GroupB
A350R_peak_72513c	-1.56767	8.54907e-13	3.14907e-10	Low_in_GroupB
A364R1_1_lib_peak_52625b	-3.00076	8.78888e-13	3.2286e-10	Low_in_GroupB
A350R_peak_5351c	-1.81476	8.84565e-13	3.23791e-10	Low_in_GroupB
A364R1_1_lib_peak_26122	-2.07904	8.85417e-13	3.23791e-10	Low_in_GroupB
A429D_peak_37322	-2.54683	9.44035e-13	3.4092e-10	Low_in_GroupB
A422D_peak_11395	-1.97353	9.4953e-13	3.42599e-10	Low_in_GroupB
A390R_1_lib_peak_28811	-1.81886	9.64933e-13	3.47228e-10	Low_in_GroupB
A129D_1_lib_peak_46061b	-1.8481	9.70486e-13	3.48917e-10	Low_in_GroupB
A390R_1_lib_peak_59901	-1.82194	9.80399e-13	3.51856e-10	Low_in_GroupB
A129D_1_lib_peak_63865a	-1.7499	9.81888e-13	3.52079e-10	Low_in_GroupB
A237RR_peak_12240	-1.94438	1.00513e-12	3.58517e-10	Low_in_GroupB
A237RR_peak_65493b	-2.13655	1.00919e-12	3.59326e-10	Low_in_GroupB
A116R_peak_36607b	-2.0796	1.02379e-12	3.63564e-10	Low_in_GroupB
A129D_1_lib_peak_8806	-1.79075	1.027e-12	3.64385e-10	Low_in_GroupB
A173R_peak_6894d	-2.08224	1.03604e-12	3.66949e-10	Low_in_GroupB
A454R_peak_107163	-1.89718	1.04092e-12	3.68035e-10	Low_in_GroupB
A423D_peak_95713	-1.82762	1.05588e-12	3.71753e-10	Low_in_GroupB
A390D_peak_83198	-1.83942	1.05456e-12	3.71753e-10	Low_in_GroupB
A213L_peak_69765a	-1.64841	1.08363e-12	3.79822e-10	Low_in_GroupB
A455R1_1_lib_peak_10581	-1.91685	1.0914e-12	3.81556e-10	Low_in_GroupB
A364R1_1_lib_peak_52448	-1.86953	1.09697e-12	3.82512e-10	Low_in_GroupB
A425D_peak_82457	-2.04487	1.09606e-12	3.82512e-10	Low_in_GroupB
A409D_peak_15681	-1.8008	1.09857e-12	3.82739e-10	Low_in_GroupB
A450R_peak_14550	-1.7716	1.10933e-12	3.85827e-10	Low_in_GroupB
A237RR_peak_78989	-2.07685	1.11347e-12	3.86934e-10	Low_in_GroupB
A129D_1_lib_peak_4815	-1.87223	1.12526e-12	3.90362e-10	Low_in_GroupB
A429D_peak_12210	-1.73867	1.15517e-12	3.99029e-10	Low_in_GroupB
A173R_peak_73600b	-2.08869	1.16179e-12	4.00632e-10	Low_in_GroupB
A228R_1_lib_peak_22544b	-1.86516	1.17443e-12	4.04304e-10	Low_in_GroupB
A473D_peak_8934b	-1.95353	1.23776e-12	4.2466e-10	Low_in_GroupB
A228R_1_lib_peak_4013	-1.99482	1.25989e-12	4.30796e-10	Low_in_GroupB
A390R_1_lib_peak_59217	-1.9155	1.27891e-12	4.35461e-10	Low_in_GroupB
A116R_peak_55056l	-2.68713	1.28737e-12	4.36508e-10	Low_in_GroupB
A129D_1_lib_peak_36398	-1.66569	1.28721e-12	4.36508e-10	Low_in_GroupB
A401D_peak_12700a	-1.99526	1.30107e-12	4.39681e-10	Low_in_GroupB
A414D_peak_109570	-1.95243	1.31074e-12	4.41845e-10	Low_in_GroupB
A173R_peak_148812b	-2.47872	1.32423e-12	4.45649e-10	Low_in_GroupB
A364R1_1_lib_peak_7588	-2.09658	1.3663e-12	4.58287e-10	Low_in_GroupB
A129D_1_lib_peak_51323b	-2.02804	1.39422e-12	4.64955e-10	Low_in_GroupB
A129D_1_lib_peak_51287g	-1.62165	1.40268e-12	4.66863e-10	Low_in_GroupB
A477R_peak_39578	-1.94559	1.4034e-12	4.66863e-10	Low_in_GroupB
A496R_peak_6401b	-1.81092	1.41719e-12	4.71067e-10	Low_in_GroupB
A350R_peak_63224x	-2.39169	1.50858e-12	4.96958e-10	Low_in_GroupB
A364R1_1_lib_peak_9034	-2.00452	1.51057e-12	4.9721e-10	Low_in_GroupB
A129D_1_lib_peak_65373	-1.84595	1.52808e-12	5.01749e-10	Low_in_GroupB
A422D_peak_110648c	-1.84305	1.53852e-12	5.03952e-10	Low_in_GroupB
A129D_1_lib_peak_3801a	-1.65209	1.56324e-12	5.0877e-10	Low_in_GroupB
A280D_peak_112039b	-1.78856	1.56004e-12	5.0877e-10	Low_in_GroupB
A390R_1_lib_peak_48482	-1.81642	1.59196e-12	5.17277e-10	Low_in_GroupB
A129D_1_lib_peak_9316a	-1.9244	1.61436e-12	5.23023e-10	Low_in_GroupB
A454R_peak_130355b	-2.13531	1.61387e-12	5.23023e-10	Low_in_GroupB
A390R_1_lib_peak_49855	-1.97737	1.63246e-12	5.27475e-10	Low_in_GroupB
A173R_peak_137327	-2.01246	1.63234e-12	5.27475e-10	Low_in_GroupB
A173R_peak_71512d	-2.15674	1.64741e-12	5.31036e-10	Low_in_GroupB
A364R1_1_lib_peak_44877	-1.69438	1.65209e-12	5.32119e-10	Low_in_GroupB
A390R_1_lib_peak_8296	-1.90992	1.70393e-12	5.47946e-10	Low_in_GroupB
A390R_1_lib_peak_7484	-1.82652	1.78258e-12	5.69622e-10	Low_in_GroupB
A473D_peak_32904	-1.5161	1.8049e-12	5.74939e-10	Low_in_GroupB
A429D_peak_77657	-1.71041	1.80637e-12	5.74957e-10	Low_in_GroupB
A192D_peak_63929	-1.69521	1.82605e-12	5.78495e-10	Low_in_GroupB
A364R1_1_lib_peak_52450	-2.01969	1.84295e-12	5.82937e-10	Low_in_GroupB
A237RR_peak_88516c	-1.67641	1.8507e-12	5.8493e-10	Low_in_GroupB
A364R1_1_lib_peak_57877b	-2.58531	1.86856e-12	5.90115e-10	Low_in_GroupB
A419R_peak_48205c	-1.54391	1.91379e-12	6.02053e-10	Low_in_GroupB
A414D_peak_101567	-1.96295	1.91605e-12	6.02297e-10	Low_in_GroupB
A422D_peak_11307c	-1.78343	1.91888e-12	6.0272e-10	Low_in_GroupB
A473D_peak_8144	-1.91266	1.95319e-12	6.11599e-10	Low_in_GroupB
A173R_peak_19893	-1.97594	1.98176e-12	6.19109e-10	Low_in_GroupB
A429D_peak_11873	-1.80553	1.99462e-12	6.22167e-10	Low_in_GroupB
A129D_1_lib_peak_46061f	-1.93346	2.01149e-12	6.26948e-10	Low_in_GroupB
A454R_peak_15594	-2.1188	2.04277e-12	6.35232e-10	Low_in_GroupB
A429D_peak_13018	-1.64476	2.07378e-12	6.42901e-10	Low_in_GroupB
A450R_peak_81251	-2.19965	2.10925e-12	6.524e-10	Low_in_GroupB
A454R_peak_22758b	-1.78446	2.12436e-12	6.55573e-10	Low_in_GroupB
A237RR_peak_92401b	-1.89607	2.13256e-12	6.571e-10	Low_in_GroupB
A429D_peak_77244	-2.85696	2.17629e-12	6.67529e-10	Low_in_GroupB
A237RR_peak_6874b	-2.76702	2.21192e-12	6.7692e-10	Low_in_GroupB
A454R_peak_92849e	-1.66895	2.26631e-12	6.90958e-10	Low_in_GroupB
A429D_peak_98324c	-1.57865	2.29817e-12	6.99618e-10	Low_in_GroupB
A414D_peak_92797a	-1.66586	2.31261e-12	7.03485e-10	Low_in_GroupB
A385R_peak_3975	-1.91452	2.33059e-12	7.08035e-10	Low_in_GroupB
A422D_peak_15613	-1.96294	2.33331e-12	7.08187e-10	Low_in_GroupB
A197D_peak_43624b	-2.22621	2.34609e-12	7.09939e-10	Low_in_GroupB
A454R_peak_39412a	-1.68912	2.34601e-12	7.09939e-10	Low_in_GroupB
A429D_peak_11330	-1.76116	2.36896e-12	7.16325e-10	Low_in_GroupB
A496R_peak_46112	-1.91664	2.40222e-12	7.25839e-10	Low_in_GroupB
A237RR_peak_21477b	-1.89978	2.40952e-12	7.27503e-10	Low_in_GroupB
A129D_1_lib_peak_51220b	-1.56164	2.46088e-12	7.41903e-10	Low_in_GroupB
A364R1_1_lib_peak_41674	-2.56448	2.50238e-12	7.52734e-10	Low_in_GroupB
A390R_1_lib_peak_28863	-1.65313	2.52176e-12	7.58003e-10	Low_in_GroupB
A157R_peak_76984	-1.83341	2.52927e-12	7.59132e-10	Low_in_GroupB
A364R1_1_lib_peak_15583	-1.99091	2.53928e-12	7.61011e-10	Low_in_GroupB
A364R1_1_lib_peak_33988	-1.81853	2.57147e-12	7.67535e-10	Low_in_GroupB
A129D_1_lib_peak_9140a	-1.82595	2.57574e-12	7.67962e-10	Low_in_GroupB
A450R_peak_83814	-2.2768	2.6245e-12	7.80774e-10	Low_in_GroupB
A129D_1_lib_peak_60518	-1.7674	2.63668e-12	7.83248e-10	Low_in_GroupB
A237RR_peak_81318	-1.76271	2.68561e-12	7.96615e-10	Low_in_GroupB
A129R_peak_81331	-2.44176	2.69323e-12	7.98291e-10	Low_in_GroupB
A237RR_peak_12948	-1.73966	2.71237e-12	8.0279e-10	Low_in_GroupB
A454R_peak_28063a	-1.97	2.79313e-12	8.19509e-10	Low_in_GroupB
A454R_peak_22702e	-1.92857	2.79219e-12	8.19509e-10	Low_in_GroupB
A173R_peak_177764bo	-1.44117	2.7989e-12	8.20014e-10	Low_in_GroupB
A429D_peak_12197	-1.86722	2.79741e-12	8.20014e-10	Low_in_GroupB
A422D_peak_12773b	-2.0524	2.80786e-12	8.22047e-10	Low_in_GroupB
A129D_1_lib_peak_10279	-1.79607	2.81736e-12	8.24233e-10	Low_in_GroupB
A422R_peak_14981	-2.07521	2.85617e-12	8.31982e-10	Low_in_GroupB
A454R_peak_39412c	-1.78052	2.9207e-12	8.47125e-10	Low_in_GroupB
A129D_1_lib_peak_68382	-1.96761	2.93613e-12	8.50691e-10	Low_in_GroupB
A129D_1_lib_peak_8847	-1.75485	2.93719e-12	8.50691e-10	Low_in_GroupB
A228R_1_lib_peak_37626b	-1.93973	2.96349e-12	8.5708e-10	Low_in_GroupB
A454R_peak_62514	-1.63177	2.9687e-12	8.57976e-10	Low_in_GroupB
A129D_1_lib_peak_64568a	-1.45787	3.04038e-12	8.73128e-10	Low_in_GroupB
A237RR_peak_85639	-1.95704	3.04052e-12	8.73128e-10	Low_in_GroupB
A173R_peak_18804c	-1.62481	3.08625e-12	8.84378e-10	Low_in_GroupB
A463R_peak_9729a	-2.76593	3.1035e-12	8.88596e-10	Low_in_GroupB
A390R_1_lib_peak_48567	-2.06312	3.10535e-12	8.88596e-10	Low_in_GroupB
A129D_1_lib_peak_36569	-1.71419	3.11722e-12	8.90733e-10	Low_in_GroupB
A213L_peak_15791a	-2.40379	3.18436e-12	9.03876e-10	Low_in_GroupB
A477R_peak_59135o	-1.97291	3.1815e-12	9.03876e-10	Low_in_GroupB
A173R_peak_124430a	-2.50388	3.26761e-12	9.25225e-10	Low_in_GroupB
A237RR_peak_110760b	-1.86213	3.42114e-12	9.63311e-10	Low_in_GroupB
A364R1_1_lib_peak_48214	-1.82069	3.43316e-12	9.66024e-10	Low_in_GroupB
A422R_peak_15002	-1.64143	3.47318e-12	9.76608e-10	Low_in_GroupB
A173R_peak_51669a	-1.70276	3.549e-12	9.95166e-10	Low_in_GroupB
A463R_peak_26105a	-1.93687	3.68218e-12	1.02471e-09	Low_in_GroupB
A454R_peak_60298b	-1.93028	3.73429e-12	1.03707e-09	Low_in_GroupB
A173R_peak_127373a	-1.99587	3.78299e-12	1.04844e-09	Low_in_GroupB
A173R_peak_149793	-1.76136	3.79152e-12	1.05009e-09	Low_in_GroupB
A129D_1_lib_peak_51187a	-1.64201	3.80441e-12	1.05294e-09	Low_in_GroupB
A237RR_peak_79812	-1.94609	3.81413e-12	1.05419e-09	Low_in_GroupB
A417D_peak_67173	-1.78093	3.82569e-12	1.05666e-09	Low_in_GroupB
A129D_1_lib_peak_51351b	-1.55973	3.83612e-12	1.05882e-09	Low_in_GroupB
A390D_peak_11877c	-1.88873	3.95383e-12	1.09057e-09	Low_in_GroupB
A496R_peak_101873	-1.88132	3.99516e-12	1.09977e-09	Low_in_GroupB
A364R1_1_lib_peak_7579	-1.8571	4.06047e-12	1.11392e-09	Low_in_GroupB
A454R_peak_16879d	-1.64554	4.06849e-12	1.11536e-09	Low_in_GroupB
A213L_peak_11104b	-2.54347	4.07579e-12	1.11585e-09	Low_in_GroupB
A390D_peak_11614	-1.77962	4.11524e-12	1.12437e-09	Low_in_GroupB
A364R1_1_lib_peak_53244a	-3.08474	4.16649e-12	1.13761e-09	Low_in_GroupB
A129D_1_lib_peak_10464	-1.83188	4.21585e-12	1.14954e-09	Low_in_GroupB
A289RR_peak_13448c	-1.69256	4.29522e-12	1.16882e-09	Low_in_GroupB
A237RR_peak_21709	-2.01698	4.3307e-12	1.17611e-09	Low_in_GroupB
A455R1_1_lib_peak_9676	-1.98106	4.35633e-12	1.18227e-09	Low_in_GroupB
A364R1_1_lib_peak_38041b	-2.37205	4.36996e-12	1.18359e-09	Low_in_GroupB
A454R_peak_16717b	-1.71784	4.3845e-12	1.18594e-09	Low_in_GroupB
A385R_peak_11152	-1.93152	4.38413e-12	1.18594e-09	Low_in_GroupB
A454R_peak_16829c	-1.74486	4.39495e-12	1.18719e-09	Low_in_GroupB
A173R_peak_135435	-1.80901	4.46588e-12	1.20314e-09	Low_in_GroupB
A289RR_peak_79566	-1.81414	4.49519e-12	1.20862e-09	Low_in_GroupB
A385R_peak_68464	-1.61156	4.61727e-12	1.23653e-09	Low_in_GroupB
A419D_peak_13192	-1.66131	4.63105e-12	1.2394e-09	Low_in_GroupB
A364R1_1_lib_peak_26142	-1.68422	4.68248e-12	1.25151e-09	Low_in_GroupB
A390R_1_lib_peak_60663	-1.68961	4.69788e-12	1.25415e-09	Low_in_GroupB
A390R_1_lib_peak_60265b	-1.85246	4.72104e-12	1.25849e-09	Low_in_GroupB
A157R_peak_85770	-1.91236	4.79117e-12	1.27467e-09	Low_in_GroupB
A237RR_peak_96324	-1.7024	4.78896e-12	1.27467e-09	Low_in_GroupB
A364R1_1_lib_peak_7575	-2.18894	4.8749e-12	1.29202e-09	Low_in_GroupB
A173R_peak_73621a	-1.95906	4.8719e-12	1.29202e-09	Low_in_GroupB
A454R_peak_19231c	-1.85401	4.94183e-12	1.30448e-09	Low_in_GroupB
A364R1_1_lib_peak_52429	-1.82751	4.99484e-12	1.31675e-09	Low_in_GroupB
A364R1_1_lib_peak_26106	-1.86501	5.08081e-12	1.33594e-09	Low_in_GroupB
A364R1_1_lib_peak_7644	-1.67619	5.1253e-12	1.34676e-09	Low_in_GroupB
A364R1_1_lib_peak_7537	-2.03888	5.14229e-12	1.34948e-09	Low_in_GroupB
A364R1_1_lib_peak_26111	-1.87147	5.15841e-12	1.35196e-09	Low_in_GroupB
A129D_1_lib_peak_9923	-1.73405	5.162e-12	1.35202e-09	Low_in_GroupB
A454R_peak_20559	-1.85158	5.18454e-12	1.35705e-09	Low_in_GroupB
A129D_1_lib_peak_51330b	-1.58145	5.23775e-12	1.36656e-09	Low_in_GroupB
A364R1_1_lib_peak_52456	-1.86187	5.26986e-12	1.37229e-09	Low_in_GroupB
A129D_1_lib_peak_8800	-1.91065	5.27948e-12	1.37391e-09	Low_in_GroupB
A364R1_1_lib_peak_25429	-1.78436	5.30457e-12	1.37779e-09	Low_in_GroupB
A429D_peak_12086	-1.69086	5.30119e-12	1.37779e-09	Low_in_GroupB
A454R_peak_60057	-1.57348	5.32583e-12	1.38065e-09	Low_in_GroupB
A364R1_1_lib_peak_40835b	-2.3043	5.45389e-12	1.40795e-09	Low_in_GroupB
A423D_peak_15439	-1.79422	5.45885e-12	1.40795e-09	Low_in_GroupB
A429D_peak_88940a	-2.31492	5.48758e-12	1.41195e-09	Low_in_GroupB
A237RR_peak_88959b	-1.96895	5.50421e-12	1.41513e-09	Low_in_GroupB
A364R1_1_lib_peak_9007	-1.83974	5.53688e-12	1.41954e-09	Low_in_GroupB
A385R_peak_38668d	-2.78698	5.57262e-12	1.42638e-09	Low_in_GroupB
A173R_peak_18586b	-1.88433	5.62598e-12	1.43913e-09	Low_in_GroupB
A390R_1_lib_peak_13581	-1.99713	5.65661e-12	1.44605e-09	Low_in_GroupB
A228R_1_lib_peak_89838	-1.93975	5.67271e-12	1.44834e-09	Low_in_GroupB
A454R_peak_113700b	-1.90644	5.68641e-12	1.45092e-09	Low_in_GroupB
A450R_peak_83867	-1.76311	5.70645e-12	1.45329e-09	Low_in_GroupB
A413R_peak_11056b	-1.94849	5.71982e-12	1.45578e-09	Low_in_GroupB
A390R_1_lib_peak_28317	-1.71618	5.81229e-12	1.4716e-09	Low_in_GroupB
A417D_peak_88510	-1.79132	5.94112e-12	1.49784e-09	Low_in_GroupB
A454R_peak_16809h	-1.68531	5.96911e-12	1.50318e-09	Low_in_GroupB
A280D_peak_106617	-1.63352	5.9963e-12	1.50846e-09	Low_in_GroupB
A129R_peak_74617	-2.59197	6.08782e-12	1.52454e-09	Low_in_GroupB
A237RR_peak_33370a	-1.93565	6.11216e-12	1.52875e-09	Low_in_GroupB
A477R_peak_7001	-1.89136	6.1499e-12	1.53629e-09	Low_in_GroupB
A429D_peak_95264b	-2.74279	6.18388e-12	1.54383e-09	Low_in_GroupB
A451D_peak_104379	-1.94591	6.23277e-12	1.55316e-09	Low_in_GroupB
A237RR_peak_93028a	-1.67015	6.30637e-12	1.56765e-09	Low_in_GroupB
A237RR_peak_122802	-1.60023	6.35482e-12	1.57775e-09	Low_in_GroupB
A385R_peak_69322	-2.09564	6.35904e-12	1.57784e-09	Low_in_GroupB
A237RR_peak_110622b	-2.11737	6.38734e-12	1.58195e-09	Low_in_GroupB
A129D_1_lib_peak_36477	-1.7568	6.4324e-12	1.5902e-09	Low_in_GroupB
A116R_peak_8668a	-2.55467	6.44888e-12	1.5933e-09	Low_in_GroupB
A422D_peak_11380a	-1.92028	6.47747e-12	1.59647e-09	Low_in_GroupB
A129D_1_lib_peak_10504	-1.93537	6.47673e-12	1.59647e-09	Low_in_GroupB
A364R1_1_lib_peak_8807	-2.03225	6.4861e-12	1.59762e-09	Low_in_GroupB
A385R_peak_3981	-1.8269	6.49653e-12	1.59922e-09	Low_in_GroupB
A364R1_1_lib_peak_7597	-1.7359	6.51697e-12	1.60328e-09	Low_in_GroupB
A429D_peak_96989	-1.88367	6.57669e-12	1.61601e-09	Low_in_GroupB
A429D_peak_44630	-1.98634	6.587e-12	1.61756e-09	Low_in_GroupB
A129D_1_lib_peak_72217	-1.86188	6.61387e-12	1.62191e-09	Low_in_GroupB
A228R_1_lib_peak_62715	-1.85177	6.65246e-12	1.6287e-09	Low_in_GroupB
A237RR_peak_4935	-1.83434	6.72718e-12	1.64406e-09	Low_in_GroupB
A413R_peak_11804	-1.99385	6.81509e-12	1.66349e-09	Low_in_GroupB
A454R_peak_39872	-1.81727	6.92621e-12	1.68554e-09	Low_in_GroupB
A173R_peak_163875a	-1.72986	6.98277e-12	1.69726e-09	Low_in_GroupB
A454R_peak_16818a	-1.8975	7.01209e-12	1.70337e-09	Low_in_GroupB
A129D_1_lib_peak_88817	-1.81983	7.02032e-12	1.70434e-09	Low_in_GroupB
A414D_peak_14631	-1.74414	7.0245e-12	1.70434e-09	Low_in_GroupB
A401D_peak_15212	-1.8942	7.13939e-12	1.72363e-09	Low_in_GroupB
A454R_peak_62593c	-2.11678	7.20588e-12	1.73587e-09	Low_in_GroupB
A429D_peak_12144a	-1.9725	7.27788e-12	1.75113e-09	Low_in_GroupB
A423D_peak_79304b	-2.13622	7.36518e-12	1.76794e-09	Low_in_GroupB
A129D_1_lib_peak_9312	-1.74179	7.36355e-12	1.76794e-09	Low_in_GroupB
A473D_peak_3234a	-1.85288	7.38586e-12	1.76976e-09	Low_in_GroupB
A173R_peak_18521b	-1.70559	7.47926e-12	1.78896e-09	Low_in_GroupB
A173R_peak_6899b	-1.84271	7.49269e-12	1.79112e-09	Low_in_GroupB
A429D_peak_82989a	-2.72665	7.67091e-12	1.82726e-09	Low_in_GroupB
A496R_peak_64369	-1.76185	7.71623e-12	1.83374e-09	Low_in_GroupB
A422D_peak_114423	-1.8407	7.7162e-12	1.83374e-09	Low_in_GroupB
A364R1_1_lib_peak_8559	-1.94883	7.74188e-12	1.83875e-09	Low_in_GroupB
A237RR_peak_98995	-1.61908	7.75754e-12	1.8414e-09	Low_in_GroupB
A414D_peak_39122	-1.65301	7.79626e-12	1.8495e-09	Low_in_GroupB
A423D_peak_12688	-1.45968	7.82883e-12	1.85506e-09	Low_in_GroupB
A364R1_1_lib_peak_48213	-1.889	7.86613e-12	1.86281e-09	Low_in_GroupB
A454R_peak_15616b	-2.04118	7.89156e-12	1.86774e-09	Low_in_GroupB
A429D_peak_11407	-1.98216	7.93049e-12	1.87476e-09	Low_in_GroupB
A350R_peak_84087	-1.87168	7.94129e-12	1.87622e-09	Low_in_GroupB
A450R_peak_75006	-1.71571	7.96701e-12	1.8801e-09	Low_in_GroupB
A129D_1_lib_peak_32292a	-1.80975	8.13815e-12	1.9138e-09	Low_in_GroupB
A364R1_1_lib_peak_34528	-2.49907	8.15114e-12	1.91574e-09	Low_in_GroupB
A173R_peak_87607a	-3.27404	8.15832e-12	1.91632e-09	Low_in_GroupB
A237RR_peak_4878c	-2.01012	8.29531e-12	1.94399e-09	Low_in_GroupB
A429D_peak_98772	-1.70283	8.3584e-12	1.95651e-09	Low_in_GroupB
A129D_1_lib_peak_51020	-2.0098	8.39204e-12	1.96293e-09	Low_in_GroupB
A496R_peak_87730	-1.90238	8.40036e-12	1.96293e-09	Low_in_GroupB
A454R_peak_41254	-1.67771	8.42468e-12	1.96748e-09	Low_in_GroupB
A364R1_1_lib_peak_8558	-1.90771	8.45357e-12	1.96829e-09	Low_in_GroupB
A129D_1_lib_peak_8848	-1.93685	8.4422e-12	1.96829e-09	Low_in_GroupB
A173R_peak_163785b	-2.19682	8.48549e-12	1.97372e-09	Low_in_GroupB
A129D_1_lib_peak_64471	-2.0278	8.51317e-12	1.97789e-09	Low_in_GroupB
A473D_peak_55437	-1.70487	8.54535e-12	1.98423e-09	Low_in_GroupB
A454R_peak_107004	-2.02865	8.63279e-12	1.9988e-09	Low_in_GroupB
A129D_1_lib_peak_8801	-1.95812	8.67419e-12	2.00609e-09	Low_in_GroupB
A414D_peak_96881	-1.72071	8.78145e-12	2.02743e-09	Low_in_GroupB
A364R1_1_lib_peak_7566	-2.05671	8.78686e-12	2.02752e-09	Low_in_GroupB
A450R_peak_50161f	-2.58459	8.84211e-12	2.03679e-09	Low_in_GroupB
A129D_1_lib_peak_61399c	-1.82365	9.02018e-12	2.0649e-09	Low_in_GroupB
A422D_peak_9525	-1.94849	9.01579e-12	2.0649e-09	Low_in_GroupB
A429D_peak_11422	-1.94821	9.1056e-12	2.08093e-09	Low_in_GroupB
A129D_1_lib_peak_51192b	-1.9279	9.22826e-12	2.10539e-09	Low_in_GroupB
A473D_peak_9052b	-1.69307	9.34593e-12	2.12388e-09	Low_in_GroupB
A451D_peak_33002	-1.74364	9.5279e-12	2.16038e-09	Low_in_GroupB
A129D_1_lib_peak_62563	-1.80384	9.73965e-12	2.1963e-09	Low_in_GroupB
A173R_peak_19675a	-1.99957	9.74054e-12	2.1963e-09	Low_in_GroupB
A454R_peak_109889b	-1.92454	9.76271e-12	2.20007e-09	Low_in_GroupB
A364R1_1_lib_peak_8811	-2.20605	9.82469e-12	2.20913e-09	Low_in_GroupB
A173R_peak_51360	-1.93393	9.84153e-12	2.21169e-09	Low_in_GroupB
A129D_1_lib_peak_3843	-1.98935	9.90522e-12	2.22353e-09	Low_in_GroupB
A289RR_peak_10721b	-1.88359	9.9203e-12	2.22445e-09	Low_in_GroupB
A173R_peak_76793	-1.73364	9.94628e-12	2.22848e-09	Low_in_GroupB
A450R_peak_4326	-1.79583	1.0001e-11	2.2376e-09	Low_in_GroupB
A237RR_peak_112988b	-1.66993	1.00892e-11	2.25359e-09	Low_in_GroupB
A129D_1_lib_peak_23229	-1.69375	1.01992e-11	2.27567e-09	Low_in_GroupB
A429D_peak_12069	-2.0619	1.02199e-11	2.27777e-09	Low_in_GroupB
A364R1_1_lib_peak_7590	-1.77947	1.02294e-11	2.27863e-09	Low_in_GroupB
A454R_peak_39455b	-1.66218	1.02648e-11	2.284e-09	Low_in_GroupB
A422D_peak_118265a	-1.78837	1.02715e-11	2.28424e-09	Low_in_GroupB
A450R_peak_74788c	-2.2673	1.03522e-11	2.29714e-09	Low_in_GroupB
A450R_peak_15685	-1.92467	1.03623e-11	2.29814e-09	Low_in_GroupB
A454R_peak_34214a	-2.0613	1.0489e-11	2.32074e-09	Low_in_GroupB
A129D_1_lib_peak_46061d	-1.73981	1.05208e-11	2.32437e-09	Low_in_GroupB
A173R_peak_121240a	-1.9034	1.06665e-11	2.35399e-09	Low_in_GroupB
A496R_peak_27411	-1.56371	1.06967e-11	2.35809e-09	Low_in_GroupB
A350R_peak_63424d	-2.45395	1.07113e-11	2.36002e-09	Low_in_GroupB
A173R_peak_163815o	-1.61323	1.09875e-11	2.41562e-09	Low_in_GroupB
A129D_1_lib_peak_51263	-1.56876	1.12951e-11	2.4752e-09	Low_in_GroupB
A237RR_peak_111931	-1.99634	1.13113e-11	2.47606e-09	Low_in_GroupB
A129D_1_lib_peak_10020	-1.85606	1.13081e-11	2.47606e-09	Low_in_GroupB
A390R_1_lib_peak_49721	-1.8307	1.14408e-11	2.50171e-09	Low_in_GroupB
A237RR_peak_4946b	-1.67178	1.15669e-11	2.52295e-09	Low_in_GroupB
A429D_peak_61032	-1.80005	1.1569e-11	2.52295e-09	Low_in_GroupB
A129D_1_lib_peak_51212b	-1.60719	1.16474e-11	2.53418e-09	Low_in_GroupB
A364R1_1_lib_peak_3676	-1.80559	1.16928e-11	2.54037e-09	Low_in_GroupB
A237RR_peak_66036	-1.72608	1.17763e-11	2.55713e-09	Low_in_GroupB
A454R_peak_62637b	-1.80815	1.1895e-11	2.57666e-09	Low_in_GroupB
A129D_1_lib_peak_80128	-1.83212	1.20615e-11	2.60373e-09	Low_in_GroupB
A473D_peak_8259	-2.05568	1.21114e-11	2.60972e-09	Low_in_GroupB
A390R_1_lib_peak_39971	-1.68825	1.21333e-11	2.61086e-09	Low_in_GroupB
A425D_peak_78279b	-2.71601	1.21719e-11	2.61639e-09	Low_in_GroupB
A129D_1_lib_peak_71903	-1.88868	1.22536e-11	2.62839e-09	Low_in_GroupB
A237RR_peak_66000	-1.69906	1.2304e-11	2.6378e-09	Low_in_GroupB
A129D_1_lib_peak_35963	-1.80657	1.23485e-11	2.64454e-09	Low_in_GroupB
A173R_peak_163737b	-1.847	1.23706e-11	2.6476e-09	Low_in_GroupB
A450R_peak_64447	-1.51404	1.23759e-11	2.6476e-09	Low_in_GroupB
A173R_peak_121297b	-2.36116	1.24367e-11	2.6564e-09	Low_in_GroupB
A423D_peak_29224a	-1.50071	1.25959e-11	2.67912e-09	Low_in_GroupB
A116R_peak_24097b	-2.32295	1.26727e-11	2.6912e-09	Low_in_GroupB
A237RR_peak_12714	-1.84463	1.2667e-11	2.6912e-09	Low_in_GroupB
A473D_peak_35267	-1.98341	1.26634e-11	2.6912e-09	Low_in_GroupB
A450R_peak_21065c	-2.33372	1.27025e-11	2.69613e-09	Low_in_GroupB
A364R1_1_lib_peak_22258	-1.49801	1.28092e-11	2.71081e-09	Low_in_GroupB
A473D_peak_35345	-1.86172	1.28118e-11	2.71081e-09	Low_in_GroupB
A129D_1_lib_peak_3830b	-1.75888	1.2945e-11	2.73614e-09	Low_in_GroupB
A129D_1_lib_peak_36514	-1.74415	1.2995e-11	2.74383e-09	Low_in_GroupB
A473D_peak_12036	-1.43603	1.30106e-11	2.7457e-09	Low_in_GroupB
A450R_peak_53085c	-2.09695	1.32076e-11	2.78004e-09	Low_in_GroupB
A454R_peak_16865n	-2.10057	1.32038e-11	2.78004e-09	Low_in_GroupB
A450R_peak_23710	-1.86611	1.32732e-11	2.79238e-09	Low_in_GroupB
A364R1_1_lib_peak_26161	-1.97502	1.33741e-11	2.80779e-09	Low_in_GroupB
A237RR_peak_33154	-1.58696	1.35271e-11	2.83845e-09	Low_in_GroupB
A364R1_1_lib_peak_40892	-1.57711	1.37681e-11	2.88154e-09	Low_in_GroupB
A237RR_peak_12710	-1.53566	1.37787e-11	2.88228e-09	Low_in_GroupB
A364R1_1_lib_peak_33997	-1.79109	1.39669e-11	2.91862e-09	Low_in_GroupB
A455R1_1_lib_peak_10608c	-2.69378	1.39961e-11	2.92322e-09	Low_in_GroupB
A129D_1_lib_peak_34210	-1.82135	1.40169e-11	2.92606e-09	Low_in_GroupB
A454R_peak_6807	-2.13726	1.40449e-11	2.9304e-09	Low_in_GroupB
A429D_peak_27988	-1.8747	1.42029e-11	2.9512e-09	Low_in_GroupB
A390R_1_lib_peak_29582	-1.75357	1.42778e-11	2.96373e-09	Low_in_GroupB
A237RR_peak_33282b	-2.45633	1.42984e-11	2.96649e-09	Low_in_GroupB
A450R_peak_102700	-2.0682	1.43131e-11	2.96801e-09	Low_in_GroupB
A455R1_1_lib_peak_15972	-2.88008	1.46827e-11	3.03551e-09	Low_in_GroupB
A173R_peak_123514d	-1.67243	1.46734e-11	3.03551e-09	Low_in_GroupB
A173R_peak_19304	-1.62938	1.50801e-11	3.10324e-09	Low_in_GroupB
A173R_peak_49942	-1.8934	1.50984e-11	3.10542e-09	Low_in_GroupB
A173R_peak_141258b	-2.11435	1.51649e-11	3.11639e-09	Low_in_GroupB
A237RR_peak_48773	-1.81213	1.5197e-11	3.12095e-09	Low_in_GroupB
A129D_1_lib_peak_51250d	-1.90103	1.52811e-11	3.13504e-09	Low_in_GroupB
A129D_1_lib_peak_83619	-2.01192	1.52751e-11	3.13504e-09	Low_in_GroupB
A173R_peak_137055b	-1.95044	1.54158e-11	3.15629e-09	Low_in_GroupB
A129D_1_lib_peak_51340	-1.69675	1.54511e-11	3.16033e-09	Low_in_GroupB
A237RR_peak_83406b	-1.72641	1.55638e-11	3.17816e-09	Low_in_GroupB
A173R_peak_18592d	-1.6341	1.56006e-11	3.18287e-09	Low_in_GroupB
A357D_peak_72628	-2.22817	1.56231e-11	3.18585e-09	Low_in_GroupB
A289RR_peak_37297a	-1.86463	1.5679e-11	3.19082e-09	Low_in_GroupB
A496R_peak_4671	-1.95632	1.5735e-11	3.19902e-09	Low_in_GroupB
A422D_peak_12888c	-1.76953	1.57583e-11	3.20049e-09	Low_in_GroupB
A385R_peak_71485	-1.69063	1.5817e-11	3.20924e-09	Low_in_GroupB
A364R1_1_lib_peak_8549	-1.75352	1.58719e-11	3.21877e-09	Low_in_GroupB
A289RR_peak_78578c	-1.9942	1.58895e-11	3.22073e-09	Low_in_GroupB
A454R_peak_119967	-1.88424	1.5902e-11	3.22095e-09	Low_in_GroupB
A129D_1_lib_peak_8819	-1.65847	1.60412e-11	3.23851e-09	Low_in_GroupB
A417D_peak_11078b	-1.7019	1.60409e-11	3.23851e-09	Low_in_GroupB
A237RR_peak_112986b	-1.72241	1.60859e-11	3.24593e-09	Low_in_GroupB
A237RR_peak_89006	-1.99687	1.63446e-11	3.29157e-09	Low_in_GroupB
A385R_peak_81490	-1.72735	1.64081e-11	3.30107e-09	Low_in_GroupB
A173R_peak_142718b	-1.94261	1.67081e-11	3.35145e-09	Low_in_GroupB
A129D_1_lib_peak_10327	-1.82721	1.67748e-11	3.36315e-09	Low_in_GroupB
A364R1_1_lib_peak_7541	-1.91824	1.67974e-11	3.36435e-09	Low_in_GroupB
A129D_1_lib_peak_68834	-2.22676	1.6976e-11	3.39008e-09	Low_in_GroupB
A280D_peak_14857c	-1.73908	1.7046e-11	3.40071e-09	Low_in_GroupB
A390R_1_lib_peak_39865	-1.57826	1.70739e-11	3.40459e-09	Low_in_GroupB
A173R_peak_156657b	-1.97667	1.72515e-11	3.43136e-09	Low_in_GroupB
A173R_peak_132261b	-1.96031	1.72759e-11	3.43136e-09	Low_in_GroupB
A237RR_peak_113605b	-1.75359	1.73401e-11	3.44243e-09	Low_in_GroupB
A173R_peak_17462b	-1.787	1.73521e-11	3.44313e-09	Low_in_GroupB
A364R1_1_lib_peak_6595	-1.58356	1.73852e-11	3.448e-09	Low_in_GroupB
A390R_1_lib_peak_4046	-2.29091	1.74524e-11	3.45964e-09	Low_in_GroupB
A454R_peak_113740b	-2.18143	1.75481e-11	3.4769e-09	Low_in_GroupB
A429D_peak_12242	-1.66011	1.75735e-11	3.47854e-09	Low_in_GroupB
A450R_peak_34190	-1.94469	1.75664e-11	3.47854e-09	Low_in_GroupB
A129D_1_lib_peak_32277f	-1.75331	1.76943e-11	3.50073e-09	Low_in_GroupB
A390R_1_lib_peak_39848	-1.59444	1.77579e-11	3.51162e-09	Low_in_GroupB
A129D_1_lib_peak_73729	-1.88206	1.78526e-11	3.52689e-09	Low_in_GroupB
A237RR_peak_4871a	-2.08212	1.79496e-11	3.54261e-09	Low_in_GroupB
A350R_peak_7769	-2.12212	1.81105e-11	3.56915e-09	Low_in_GroupB
A364R1_1_lib_peak_44290	-2.08171	1.82367e-11	3.59053e-09	Low_in_GroupB
A450R_peak_49410	-1.80989	1.82512e-11	3.59162e-09	Low_in_GroupB
A454R_peak_15496b	-2.09838	1.82964e-11	3.59877e-09	Low_in_GroupB
A237RR_peak_4968	-1.89843	1.83434e-11	3.60452e-09	Low_in_GroupB
A173R_peak_32936a	-2.02194	1.84454e-11	3.61425e-09	Low_in_GroupB
A477R_peak_49284	-1.71427	1.84706e-11	3.61724e-09	Low_in_GroupB
A173R_peak_73650b	-1.86456	1.85889e-11	3.63864e-09	Low_in_GroupB
A475D_peak_35402a	-2.12105	1.86478e-11	3.64689e-09	Low_in_GroupB
A454R_peak_92849c	-1.77164	1.86975e-11	3.65461e-09	Low_in_GroupB
A116R_peak_63002i	-2.07432	1.88098e-11	3.66948e-09	Low_in_GroupB
A237RR_peak_96660	-1.65554	1.89529e-11	3.69207e-09	Low_in_GroupB
A173R_peak_18705	-1.97491	1.9223e-11	3.73391e-09	Low_in_GroupB
A364R1_1_lib_peak_25398	-2.04008	1.92671e-11	3.74068e-09	Low_in_GroupB
A129D_1_lib_peak_36497	-1.85643	1.93026e-11	3.74219e-09	Low_in_GroupB
A173R_peak_165447	-1.84904	1.94692e-11	3.76909e-09	Low_in_GroupB
A237RR_peak_82871a	-1.60797	1.95143e-11	3.776e-09	Low_in_GroupB
A237RR_peak_110731	-1.80416	1.96637e-11	3.79766e-09	Low_in_GroupB
A173R_peak_52382	-2.01479	1.96895e-11	3.80083e-09	Low_in_GroupB
A173R_peak_124706b	-1.88053	1.97191e-11	3.80401e-09	Low_in_GroupB
A450R_peak_92907	-1.46426	1.97748e-11	3.81133e-09	Low_in_GroupB
A414D_peak_7589a	-1.74102	1.97815e-11	3.81133e-09	Low_in_GroupB
A454R_peak_107573a	-1.72318	1.99976e-11	3.84662e-09	Low_in_GroupB
A454R_peak_129689a	-1.80391	2.00461e-11	3.85133e-09	Low_in_GroupB
A237RR_peak_78985	-1.89383	2.00884e-11	3.85579e-09	Low_in_GroupB
A454R_peak_90326	-1.59877	2.01185e-11	3.85974e-09	Low_in_GroupB
A364R1_1_lib_peak_6615	-1.79815	2.01881e-11	3.87127e-09	Low_in_GroupB
A237RR_peak_66010	-1.56952	2.02759e-11	3.88441e-09	Low_in_GroupB
A450R_peak_97970	-1.54376	2.04486e-11	3.91011e-09	Low_in_GroupB
A414D_peak_97200	-1.97642	2.05437e-11	3.92349e-09	Low_in_GroupB
A454R_peak_130413	-1.72254	2.05476e-11	3.92349e-09	Low_in_GroupB
A173R_peak_154327b	-1.8485	2.06386e-11	3.93665e-09	Low_in_GroupB
A390R_1_lib_peak_7460	-1.77208	2.07929e-11	3.95913e-09	Low_in_GroupB
A129D_1_lib_peak_9134a	-1.73264	2.09384e-11	3.97748e-09	Low_in_GroupB
A364R1_1_lib_peak_2483	-1.58867	2.09499e-11	3.97782e-09	Low_in_GroupB
A390R_1_lib_peak_39841a	-1.72199	2.10784e-11	3.99471e-09	Low_in_GroupB
A364R1_1_lib_peak_16566	-1.95736	2.11134e-11	3.99761e-09	Low_in_GroupB
A473D_peak_9126	-1.7475	2.11129e-11	3.99761e-09	Low_in_GroupB
A364R1_1_lib_peak_25400	-1.93531	2.11357e-11	3.99997e-09	Low_in_GroupB
A228R_1_lib_peak_39197	-1.68863	2.14276e-11	4.04497e-09	Low_in_GroupB
A390R_1_lib_peak_47328	-1.72991	2.14952e-11	4.05169e-09	Low_in_GroupB
A129D_1_lib_peak_88695a	-1.65067	2.1499e-11	4.05169e-09	Low_in_GroupB
A357D_peak_69940a	-1.8014	2.15374e-11	4.05704e-09	Low_in_GroupB
A364R1_1_lib_peak_7242	-1.94697	2.16677e-11	4.07591e-09	Low_in_GroupB
A173R_peak_21932a	-1.94723	2.16595e-11	4.07591e-09	Low_in_GroupB
A228R_1_lib_peak_80681	-1.62953	2.17179e-11	4.08155e-09	Low_in_GroupB
A364R1_1_lib_peak_34099	-1.65612	2.17396e-11	4.08198e-09	Low_in_GroupB
A100R_peak_96479	-1.76517	2.17909e-11	4.08959e-09	Low_in_GroupB
A116R_peak_23152c	-2.28598	2.18491e-11	4.0986e-09	Low_in_GroupB
A237RR_peak_81016	-1.76217	2.26711e-11	4.23321e-09	Low_in_GroupB
A423D_peak_20297b	-1.49122	2.27526e-11	4.24507e-09	Low_in_GroupB
A129D_1_lib_peak_51207b	-1.66491	2.3186e-11	4.31543e-09	Low_in_GroupB
A390R_1_lib_peak_59681	-1.84357	2.33819e-11	4.34989e-09	Low_in_GroupB
A228R_1_lib_peak_53936	-1.69872	2.34351e-11	4.3538e-09	Low_in_GroupB
A237RR_peak_112257a	-1.8594	2.35862e-11	4.37785e-09	Low_in_GroupB
A413R_peak_37821	-1.85315	2.42174e-11	4.47682e-09	Low_in_GroupB
A173R_peak_21920b	-1.83897	2.42188e-11	4.47682e-09	Low_in_GroupB
A157R_peak_60532	-1.94252	2.42568e-11	4.47974e-09	Low_in_GroupB
A390R_1_lib_peak_20265	-1.74762	2.43009e-11	4.48381e-09	Low_in_GroupB
A364R1_1_lib_peak_26141	-1.85041	2.43505e-11	4.48728e-09	Low_in_GroupB
A237RR_peak_21668b	-1.91303	2.4353e-11	4.48728e-09	Low_in_GroupB
A364R1_1_lib_peak_26140	-1.78007	2.45411e-11	4.51988e-09	Low_in_GroupB
A429D_peak_77683	-1.50827	2.46212e-11	4.53257e-09	Low_in_GroupB
A429D_peak_27986	-1.94445	2.47146e-11	4.54195e-09	Low_in_GroupB
A390R_1_lib_peak_17681	-2.02561	2.47169e-11	4.54195e-09	Low_in_GroupB
A237RR_peak_104835a	-1.94397	2.47154e-11	4.54195e-09	Low_in_GroupB
A237RR_peak_48399b	-1.57182	2.4776e-11	4.54869e-09	Low_in_GroupB
A454R_peak_20282	-2.12484	2.47874e-11	4.54871e-09	Low_in_GroupB
A129D_1_lib_peak_61017	-1.80936	2.48111e-11	4.55099e-09	Low_in_GroupB
A173R_peak_166230	-1.80729	2.49005e-11	4.56326e-09	Low_in_GroupB
A454R_peak_22690d	-1.80417	2.52425e-11	4.61134e-09	Low_in_GroupB
A429D_peak_64368cs	-1.82535	2.53881e-11	4.62749e-09	Low_in_GroupB
A237RR_peak_65505a	-1.71976	2.54024e-11	4.62749e-09	Low_in_GroupB
A173R_peak_162978c	-1.56239	2.53799e-11	4.62749e-09	Low_in_GroupB
A429D_peak_82376	-1.83844	2.54345e-11	4.62764e-09	Low_in_GroupB
A129D_1_lib_peak_32296	-1.84905	2.55776e-11	4.64741e-09	Low_in_GroupB
A454R_peak_62655b	-1.82189	2.56211e-11	4.64906e-09	Low_in_GroupB
A429D_peak_44667	-1.85282	2.57e-11	4.65505e-09	Low_in_GroupB
A173R_peak_163749a	-1.99796	2.58395e-11	4.67195e-09	Low_in_GroupB
A390R_1_lib_peak_39975	-1.71411	2.60885e-11	4.70648e-09	Low_in_GroupB
A450R_peak_90038	-1.85974	2.62394e-11	4.72528e-09	Low_in_GroupB
A173R_peak_36147d	-1.8068	2.62692e-11	4.72855e-09	Low_in_GroupB
A454R_peak_102332	-2.01961	2.64181e-11	4.74691e-09	Low_in_GroupB
A237RR_peak_48798	-1.7331	2.66503e-11	4.78016e-09	Low_in_GroupB
A454R_peak_113679a	-2.32933	2.67492e-11	4.79154e-09	Low_in_GroupB
A228R_1_lib_peak_38882	-1.81306	2.69617e-11	4.82107e-09	Low_in_GroupB
A450R_peak_13708	-2.14181	2.69608e-11	4.82107e-09	Low_in_GroupB
A357D_peak_70468p	-2.22343	2.70059e-11	4.826e-09	Low_in_GroupB
A157R_peak_94067	-2.9248	2.70131e-11	4.826e-09	Low_in_GroupB
A237RR_peak_82713a	-1.77214	2.71889e-11	4.85528e-09	Low_in_GroupB
A473D_peak_18641	-2.08222	2.73464e-11	4.87051e-09	Low_in_GroupB
A173R_peak_133485a	-1.91128	2.73885e-11	4.87539e-09	Low_in_GroupB
A157R_peak_13363	-2.07499	2.73978e-11	4.87539e-09	Low_in_GroupB
A129D_1_lib_peak_60797b	-1.68576	2.74498e-11	4.8825e-09	Low_in_GroupB
A173R_peak_27442a	-1.69798	2.78525e-11	4.94544e-09	Low_in_GroupB
A422D_peak_4177	-1.81689	2.78727e-11	4.94686e-09	Low_in_GroupB
A414D_peak_16870	-2.05163	2.81302e-11	4.99038e-09	Low_in_GroupB
A454R_peak_62640f	-1.91624	2.8416e-11	5.03447e-09	Low_in_GroupB
A129D_1_lib_peak_62999	-1.68458	2.8694e-11	5.07819e-09	Low_in_GroupB
A422D_peak_84038	-1.77504	2.87004e-11	5.07819e-09	Low_in_GroupB
A454R_peak_39529b	-1.56339	2.88068e-11	5.09036e-09	Low_in_GroupB
A129D_1_lib_peak_51298b	-1.7794	2.88926e-11	5.10328e-09	Low_in_GroupB
A237RR_peak_85634	-1.86247	2.93341e-11	5.16547e-09	Low_in_GroupB
A454R_peak_15583	-1.95192	2.93297e-11	5.16547e-09	Low_in_GroupB
A454R_peak_60212e	-1.70594	2.94756e-11	5.18141e-09	Low_in_GroupB
A228R_1_lib_peak_21774	-1.92526	2.95221e-11	5.18734e-09	Low_in_GroupB
A450R_peak_97945	-1.82208	2.95792e-11	5.19511e-09	Low_in_GroupB
A129D_1_lib_peak_51022a	-1.67987	2.99034e-11	5.2407e-09	Low_in_GroupB
A129D_1_lib_peak_23598	-1.72198	3.00068e-11	5.24974e-09	Low_in_GroupB
A116R_peak_52023c	-2.02612	3.00424e-11	5.25369e-09	Low_in_GroupB
A237RR_peak_116207	-2.05944	3.00585e-11	5.25424e-09	Low_in_GroupB
A237RR_peak_65524g	-1.48828	3.01843e-11	5.26583e-09	Low_in_GroupB
A463R_peak_4765	-1.76361	3.01897e-11	5.26583e-09	Low_in_GroupB
A450R_peak_14475	-1.86651	3.06281e-11	5.32624e-09	Low_in_GroupB
A364R1_1_lib_peak_34054	-1.58683	3.07524e-11	5.34327e-09	Low_in_GroupB
A473D_peak_9174	-1.88151	3.07463e-11	5.34327e-09	Low_in_GroupB
A129D_1_lib_peak_60726	-1.62537	3.07709e-11	5.34419e-09	Low_in_GroupB
A129D_1_lib_peak_51235a	-1.78071	3.08178e-11	5.34887e-09	Low_in_GroupB
A228R_1_lib_peak_40828c	-1.86793	3.08521e-11	5.34912e-09	Low_in_GroupB
A390D_peak_71695	-1.64059	3.09483e-11	5.36121e-09	Low_in_GroupB
A390D_peak_44385	-1.59634	3.12623e-11	5.39715e-09	Low_in_GroupB
A357D_peak_15312	-1.94881	3.13887e-11	5.41205e-09	Low_in_GroupB
A350R_peak_76474	-1.95439	3.14558e-11	5.41901e-09	Low_in_GroupB
A454R_peak_20602a	-1.92494	3.15223e-11	5.42586e-09	Low_in_GroupB
A213L_peak_114691b	-1.7488	3.16128e-11	5.43681e-09	Low_in_GroupB
A422D_peak_110699c	-1.62451	3.1741e-11	5.45424e-09	Low_in_GroupB
A364R1_1_lib_peak_52451	-1.74202	3.18394e-11	5.46418e-09	Low_in_GroupB
A237RR_peak_110706a	-1.78096	3.18142e-11	5.46418e-09	Low_in_GroupB
A454R_peak_104243e	-1.76702	3.18317e-11	5.46418e-09	Low_in_GroupB
A413R_peak_60811	-1.69685	3.20598e-11	5.49735e-09	Low_in_GroupB
A451D_peak_69123n	-1.63074	3.22015e-11	5.51466e-09	Low_in_GroupB
A173R_peak_129366a	-1.67127	3.24393e-11	5.55067e-09	Low_in_GroupB
A417D_peak_85648	-1.63382	3.24277e-11	5.55067e-09	Low_in_GroupB
A237RR_peak_48787a	-1.89915	3.25756e-11	5.56461e-09	Low_in_GroupB
A173R_peak_163011c	-1.80048	3.25666e-11	5.56461e-09	Low_in_GroupB
A129D_1_lib_peak_23385a	-1.74438	3.26007e-11	5.56655e-09	Low_in_GroupB
A429D_peak_76733	-1.59886	3.28853e-11	5.59757e-09	Low_in_GroupB
A237RR_peak_46024	-1.60586	3.29738e-11	5.60427e-09	Low_in_GroupB
A228R_1_lib_peak_21753	-1.80759	3.29995e-11	5.60628e-09	Low_in_GroupB
A425D_peak_9532	-1.79336	3.30219e-11	5.60774e-09	Low_in_GroupB
A129D_1_lib_peak_36587	-1.83542	3.33036e-11	5.64374e-09	Low_in_GroupB
A417D_peak_88512	-2.16841	3.33681e-11	5.64761e-09	Low_in_GroupB
A473D_peak_9083a	-1.64226	3.34804e-11	5.66188e-09	Low_in_GroupB
A129D_1_lib_peak_51075h	-1.70937	3.35404e-11	5.66965e-09	Low_in_GroupB
A423D_peak_94981a	-1.79373	3.37001e-11	5.68953e-09	Low_in_GroupB
A350R_peak_83914	-1.9064	3.38962e-11	5.71312e-09	Low_in_GroupB
A129D_1_lib_peak_3773a	-1.95376	3.40333e-11	5.73385e-09	Low_in_GroupB
A429D_peak_11461b	-1.84587	3.40557e-11	5.73523e-09	Low_in_GroupB
A192D_peak_19286	-1.67097	3.41169e-11	5.74314e-09	Low_in_GroupB
A237RR_peak_10816	-1.97239	3.41735e-11	5.75028e-09	Low_in_GroupB
A129D_1_lib_peak_80549	-1.7362	3.44156e-11	5.78622e-09	Low_in_GroupB
A390R_1_lib_peak_45168	-1.76581	3.47399e-11	5.83832e-09	Low_in_GroupB
A228R_1_lib_peak_40839a	-1.7755	3.47764e-11	5.84203e-09	Low_in_GroupB
A429D_peak_17138	-1.74697	3.49356e-11	5.86634e-09	Low_in_GroupB
A129D_1_lib_peak_3766	-1.8027	3.51425e-11	5.89865e-09	Low_in_GroupB
A129D_1_lib_peak_51076g	-1.592	3.53404e-11	5.92665e-09	Low_in_GroupB
A390R_1_lib_peak_18038	-1.7527	3.53532e-11	5.92665e-09	Low_in_GroupB
A463R_peak_26785	-1.75572	3.56572e-11	5.97266e-09	Low_in_GroupB
A429D_peak_73639	-1.68217	3.58261e-11	5.99403e-09	Low_in_GroupB
A173R_peak_163815k	-1.91473	3.59068e-11	6.00454e-09	Low_in_GroupB
A237RR_peak_21495a	-2.10426	3.60512e-11	6.02619e-09	Low_in_GroupB
A364R1_1_lib_peak_2508	-2.54654	3.60667e-11	6.02631e-09	Low_in_GroupB
A173R_peak_19804	-1.71988	3.66096e-11	6.10443e-09	Low_in_GroupB
A173R_peak_19612b	-2.00712	3.66938e-11	6.11259e-09	Low_in_GroupB
A129D_1_lib_peak_29285	-1.78528	3.67573e-11	6.11898e-09	Low_in_GroupB
A129D_1_lib_peak_36483	-1.7162	3.67998e-11	6.12354e-09	Low_in_GroupB
A390R_1_lib_peak_39869a	-1.58094	3.68899e-11	6.13602e-09	Low_in_GroupB
A364R1_1_lib_peak_8815	-1.99723	3.7202e-11	6.18032e-09	Low_in_GroupB
A364R1_1_lib_peak_6589	-1.88569	3.73948e-11	6.20726e-09	Low_in_GroupB
A450R_peak_64533	-1.68878	3.75319e-11	6.22747e-09	Low_in_GroupB
A454R_peak_39490b	-2.08332	3.76345e-11	6.23939e-09	Low_in_GroupB
A289RR_peak_4800	-1.92751	3.79949e-11	6.28885e-09	Low_in_GroupB
A419R_peak_79748b	-1.35781	3.83276e-11	6.3284e-09	Low_in_GroupB
A173R_peak_121522	-1.91284	3.8474e-11	6.34481e-09	Low_in_GroupB
A198R_peak_18603b	-1.71293	3.86496e-11	6.36859e-09	Low_in_GroupB
A350R_peak_63211f	-1.72573	3.87907e-11	6.38664e-09	Low_in_GroupB
A390R_1_lib_peak_8324	-1.77161	3.90223e-11	6.41956e-09	Low_in_GroupB
A237RR_peak_71326	-1.92688	3.90801e-11	6.42646e-09	Low_in_GroupB
A364R1_1_lib_peak_26128	-1.54059	3.99368e-11	6.54079e-09	Low_in_GroupB
A390R_1_lib_peak_17882	-1.68324	4.01968e-11	6.57275e-09	Low_in_GroupB
A116R_peak_40138b	-2.04693	4.0521e-11	6.62e-09	Low_in_GroupB
A450R_peak_98083	-1.75745	4.05348e-11	6.62e-09	Low_in_GroupB
A129D_1_lib_peak_63256b	-1.95	4.05596e-11	6.62138e-09	Low_in_GroupB
A423D_peak_76916b	-3.04782	4.09154e-11	6.6714e-09	Low_in_GroupB
A414D_peak_54111	-1.84221	4.09053e-11	6.6714e-09	Low_in_GroupB
A409D_peak_90904b	-1.87699	4.10924e-11	6.69757e-09	Low_in_GroupB
A422D_peak_47146	-1.66192	4.1621e-11	6.78099e-09	Low_in_GroupB
A364R1_1_lib_peak_43999	-1.81052	4.17827e-11	6.80187e-09	Low_in_GroupB
A364R1_1_lib_peak_4710	-1.89961	4.21772e-11	6.854e-09	Low_in_GroupB
A429D_peak_64368bi	-2.37223	4.24653e-11	6.8936e-09	Low_in_GroupB
A429D_peak_64368cl	-1.67533	4.28153e-11	6.93653e-09	Low_in_GroupB
A454R_peak_39497a	-1.90564	4.28529e-11	6.93984e-09	Low_in_GroupB
A237RR_peak_92264	-1.9482	4.30359e-11	6.9667e-09	Low_in_GroupB
A228R_1_lib_peak_37677	-1.87518	4.31544e-11	6.97752e-09	Low_in_GroupB
A129D_1_lib_peak_37005	-1.66301	4.32564e-11	6.99121e-09	Low_in_GroupB
A129D_1_lib_peak_61936b	-1.71	4.34328e-11	7.00711e-09	Low_in_GroupB
A390R_1_lib_peak_12038	-1.82336	4.34034e-11	7.00711e-09	Low_in_GroupB
A429D_peak_81475	-1.47749	4.34521e-11	7.00711e-09	Low_in_GroupB
A237RR_peak_45482b	-1.78976	4.35013e-11	7.00843e-09	Low_in_GroupB
A454R_peak_6898	-1.80069	4.38475e-11	7.05299e-09	Low_in_GroupB
A390R_1_lib_peak_17821	-1.78461	4.38776e-11	7.05358e-09	Low_in_GroupB
A129D_1_lib_peak_9125	-1.5971	4.42265e-11	7.09423e-09	Low_in_GroupB
A429D_peak_74356b	-2.49232	4.45153e-11	7.12646e-09	Low_in_GroupB
A237RR_peak_14072	-1.74669	4.46657e-11	7.14015e-09	Low_in_GroupB
A454R_peak_96482	-1.68275	4.47356e-11	7.14479e-09	Low_in_GroupB
A364R1_1_lib_peak_43468	-1.86294	4.51726e-11	7.20606e-09	Low_in_GroupB
A129D_1_lib_peak_9327	-1.73238	4.52801e-11	7.21913e-09	Low_in_GroupB
A129D_1_lib_peak_60313	-1.60362	4.5581e-11	7.24307e-09	Low_in_GroupB
A237RR_peak_109844a	-1.71447	4.60342e-11	7.3004e-09	Low_in_GroupB
A237RR_peak_48738a	-1.90259	4.62571e-11	7.32428e-09	Low_in_GroupB
A422D_peak_96639a	-1.69756	4.62437e-11	7.32428e-09	Low_in_GroupB
A473D_peak_8764	-1.82872	4.62981e-11	7.32791e-09	Low_in_GroupB
A364R1_1_lib_peak_25419	-1.70194	4.6381e-11	7.32958e-09	Low_in_GroupB
A364R1_1_lib_peak_26148	-1.86438	4.63539e-11	7.32958e-09	Low_in_GroupB
A454R_peak_19196b	-1.64046	4.63792e-11	7.32958e-09	Low_in_GroupB
A129R_peak_97753a	-2.13398	4.64186e-11	7.33265e-09	Low_in_GroupB
A237RR_peak_116144	-1.78904	4.65548e-11	7.34179e-09	Low_in_GroupB
A129D_1_lib_peak_80127	-1.74392	4.66138e-11	7.34345e-09	Low_in_GroupB
A213L_peak_15791c	-2.68693	4.66642e-11	7.34853e-09	Low_in_GroupB
A129D_1_lib_peak_36619	-1.80419	4.67115e-11	7.35026e-09	Low_in_GroupB
A228R_1_lib_peak_54165	-1.57722	4.72056e-11	7.41633e-09	Low_in_GroupB
A401D_peak_12063	-1.82324	4.72182e-11	7.41633e-09	Low_in_GroupB
A390R_1_lib_peak_47097	-1.65763	4.77811e-11	7.48547e-09	Low_in_GroupB
A173R_peak_127850	-2.52577	4.77796e-11	7.48547e-09	Low_in_GroupB
A429D_peak_100862a	-1.96888	4.78237e-11	7.48747e-09	Low_in_GroupB
A237RR_peak_111995	-1.74242	4.79253e-11	7.49758e-09	Low_in_GroupB
A129D_1_lib_peak_71271	-2.09049	4.80697e-11	7.51698e-09	Low_in_GroupB
A129D_1_lib_peak_32343b	-1.57733	4.81439e-11	7.52307e-09	Low_in_GroupB
A129D_1_lib_peak_51325a	-1.76335	4.82644e-11	7.52785e-09	Low_in_GroupB
A280D_peak_18115	-1.74472	4.82427e-11	7.52785e-09	Low_in_GroupB
A417D_peak_80558	-1.90691	4.84986e-11	7.5581e-09	Low_in_GroupB
A429D_peak_81707	-1.74726	4.86022e-11	7.56882e-09	Low_in_GroupB
A228R_1_lib_peak_70358	-1.65518	4.8849e-11	7.59809e-09	Low_in_GroupB
A454R_peak_62535c	-1.86611	4.92694e-11	7.64547e-09	Low_in_GroupB
A423D_peak_95855	-1.78903	4.92857e-11	7.64547e-09	Low_in_GroupB
A173R_peak_138273	-1.83905	4.93977e-11	7.65699e-09	Low_in_GroupB
A454R_peak_105657	-1.82576	4.94707e-11	7.66536e-09	Low_in_GroupB
A454R_peak_16857c	-1.84577	4.95265e-11	7.66815e-09	Low_in_GroupB
A173R_peak_145608	-1.83451	4.97926e-11	7.7064e-09	Low_in_GroupB
A173R_peak_128366	-1.64969	4.99062e-11	7.72104e-09	Low_in_GroupB
A129D_1_lib_peak_62143	-1.83138	5.0103e-11	7.73966e-09	Low_in_GroupB
A364R1_1_lib_peak_43460	-1.95156	5.01586e-11	7.7453e-09	Low_in_GroupB
A228R_1_lib_peak_37729	-1.74925	5.04773e-11	7.78264e-09	Low_in_GroupB
A454R_peak_60189h	-1.74937	5.05663e-11	7.78748e-09	Low_in_GroupB
A129D_1_lib_peak_9980	-1.90286	5.09519e-11	7.83631e-09	Low_in_GroupB
A417D_peak_10878	-1.92253	5.11039e-11	7.85236e-09	Low_in_GroupB
A419R_peak_68321a	-2.29927	5.14115e-11	7.88767e-09	Low_in_GroupB
A364R1_1_lib_peak_43472	-1.86252	5.15139e-11	7.89739e-09	Low_in_GroupB
A289RR_peak_79841	-1.74812	5.16432e-11	7.91142e-09	Low_in_GroupB
A129D_1_lib_peak_23579	-1.88573	5.16649e-11	7.91157e-09	Low_in_GroupB
A129D_1_lib_peak_64246	-1.65112	5.17185e-11	7.91678e-09	Low_in_GroupB
A423D_peak_73927	-1.77715	5.17644e-11	7.92081e-09	Low_in_GroupB
A173R_peak_125182	-2.2727	5.18059e-11	7.92417e-09	Low_in_GroupB
A129D_1_lib_peak_60762	-1.57873	5.1984e-11	7.94542e-09	Low_in_GroupB
A422D_peak_12869	-1.6708	5.21643e-11	7.9672e-09	Low_in_GroupB
A429D_peak_11461a	-1.7526	5.23269e-11	7.98577e-09	Low_in_GroupB
A129D_1_lib_peak_3839a	-1.86643	5.25229e-11	8.00664e-09	Low_in_GroupB
A357D_peak_13249a	-1.96184	5.25875e-11	8.01347e-09	Low_in_GroupB
A454R_peak_62587c	-1.89377	5.29552e-11	8.06344e-09	Low_in_GroupB
A414D_peak_65788	-1.7167	5.31067e-11	8.075e-09	Low_in_GroupB
A401D_peak_13151b	-1.87353	5.35765e-11	8.13358e-09	Low_in_GroupB
A454R_peak_16777b	-1.6906	5.36321e-11	8.13594e-09	Low_in_GroupB
A413R_peak_26919	-1.97558	5.37104e-11	8.14171e-09	Low_in_GroupB
A173R_peak_62668b	-1.87112	5.37542e-11	8.14226e-09	Low_in_GroupB
A454R_peak_16789a	-1.80206	5.38025e-11	8.14654e-09	Low_in_GroupB
A390R_1_lib_peak_8330	-1.79214	5.43047e-11	8.21337e-09	Low_in_GroupB
A129D_1_lib_peak_23491b	-1.73502	5.43538e-11	8.21772e-09	Low_in_GroupB
A280D_peak_109242l	-1.96538	5.50537e-11	8.31114e-09	Low_in_GroupB
A414D_peak_23988	-1.84059	5.5423e-11	8.34748e-09	Low_in_GroupB
A419D_peak_70941	-1.64946	5.55447e-11	8.35379e-09	Low_in_GroupB
A129D_1_lib_peak_66864	-1.6543	5.57042e-11	8.36881e-09	Low_in_GroupB
A450R_peak_97237	-1.62963	5.61012e-11	8.41597e-09	Low_in_GroupB
A129D_1_lib_peak_46105	-1.96583	5.62219e-11	8.43095e-09	Low_in_GroupB
A173R_peak_18584	-1.9284	5.6494e-11	8.46862e-09	Low_in_GroupB
A390R_1_lib_peak_30310	-1.76798	5.65343e-11	8.47154e-09	Low_in_GroupB
A364R1_1_lib_peak_7626	-1.87541	5.65858e-11	8.47456e-09	Low_in_GroupB
A454R_peak_97276	-1.78483	5.66909e-11	8.48558e-09	Low_in_GroupB
A423D_peak_11927	-1.78336	5.67865e-11	8.49675e-09	Low_in_GroupB
A129D_1_lib_peak_10488	-1.8075	5.68974e-11	8.50558e-09	Low_in_GroupB
A390R_1_lib_peak_18040	-2.07164	5.70879e-11	8.52442e-09	Low_in_GroupB
A364R1_1_lib_peak_7532	-1.71099	5.71187e-11	8.52442e-09	Low_in_GroupB
A390R_1_lib_peak_29573	-1.69339	5.73583e-11	8.55703e-09	Low_in_GroupB
A429D_peak_78934	-1.75077	5.78664e-11	8.61586e-09	Low_in_GroupB
A173R_peak_18573	-1.82355	5.84491e-11	8.68777e-09	Low_in_GroupB
A364R1_1_lib_peak_42317	-1.51104	5.89636e-11	8.7514e-09	Low_in_GroupB
A237RR_peak_74431a	-1.83758	5.90003e-11	8.75365e-09	Low_in_GroupB
A454R_peak_62583a	-1.75648	5.92625e-11	8.78933e-09	Low_in_GroupB
A129D_1_lib_peak_61753	-1.86756	5.98192e-11	8.86541e-09	Low_in_GroupB
A173R_peak_32011	-1.85949	5.99482e-11	8.87803e-09	Low_in_GroupB
A173R_peak_34450d	-1.85115	6.00501e-11	8.88662e-09	Low_in_GroupB
A364R1_1_lib_peak_26134	-1.68763	6.02206e-11	8.90535e-09	Low_in_GroupB
A450R_peak_99430	-1.79849	6.02006e-11	8.90535e-09	Low_in_GroupB
A237RR_peak_21829	-1.83774	6.05378e-11	8.94246e-09	Low_in_GroupB
A390R_1_lib_peak_8316	-1.85921	6.06084e-11	8.94637e-09	Low_in_GroupB
A129D_1_lib_peak_71815	-1.54608	6.05871e-11	8.94637e-09	Low_in_GroupB
A173R_peak_119863	-1.79038	6.09116e-11	8.98786e-09	Low_in_GroupB
A422D_peak_87958	-1.83208	6.12704e-11	9.03422e-09	Low_in_GroupB
A390R_1_lib_peak_23027	-1.72899	6.13343e-11	9.04035e-09	Low_in_GroupB
A237RR_peak_33307a	-1.50553	6.16653e-11	9.07263e-09	Low_in_GroupB
A429D_peak_13877	-1.91213	6.19031e-11	9.10101e-09	Low_in_GroupB
A429D_peak_73760	-1.70563	6.27344e-11	9.21988e-09	Low_in_GroupB
A237RR_peak_21838b	-1.94603	6.32415e-11	9.28554e-09	Low_in_GroupB
A390D_peak_95490	-1.95428	6.3376e-11	9.29732e-09	Low_in_GroupB
A364R1_1_lib_peak_41334	-1.81363	6.34366e-11	9.30284e-09	Low_in_GroupB
A364R1_1_lib_peak_5019	-2.00061	6.36316e-11	9.32806e-09	Low_in_GroupB
A429D_peak_10149	-1.7577	6.39002e-11	9.36405e-09	Low_in_GroupB
A237RR_peak_21508c	-1.87297	6.4254e-11	9.40568e-09	Low_in_GroupB
A364R1_1_lib_peak_18513a	-2.01689	6.45095e-11	9.43627e-09	Low_in_GroupB
A390R_1_lib_peak_47917	-1.62082	6.45505e-11	9.43822e-09	Low_in_GroupB
A422D_peak_82751b	-1.69743	6.46891e-11	9.44889e-09	Low_in_GroupB
A237RR_peak_62178	-1.91115	6.48179e-11	9.4643e-09	Low_in_GroupB
A289RR_peak_77818	-1.96518	6.50734e-11	9.49729e-09	Low_in_GroupB
A173R_peak_132316a	-1.9899	6.514e-11	9.50106e-09	Low_in_GroupB
A429D_peak_95939	-1.83273	6.57e-11	9.55887e-09	Low_in_GroupB
A173R_peak_137317b	-1.70209	6.57015e-11	9.55887e-09	Low_in_GroupB
A454R_peak_19249d	-2.20406	6.63095e-11	9.64041e-09	Low_in_GroupB
A129D_1_lib_peak_73986	-1.7236	6.65301e-11	9.66283e-09	Low_in_GroupB
A429D_peak_64368ca	-1.60581	6.69107e-11	9.71039e-09	Low_in_GroupB
A237RR_peak_89024b	-1.8283	6.69415e-11	9.71138e-09	Low_in_GroupB
A422D_peak_128449a	-1.52533	6.71907e-11	9.73708e-09	Low_in_GroupB
A129D_1_lib_peak_71594	-1.68349	6.74464e-11	9.77063e-09	Low_in_GroupB
A350R_peak_63235b	-1.8556	6.76352e-11	9.78393e-09	Low_in_GroupB
A473D_peak_35399b	-1.87626	6.88014e-11	9.92162e-09	Low_in_GroupB
A454R_peak_69074	-2.24073	6.90734e-11	9.95206e-09	Low_in_GroupB
A450R_peak_11328	-1.63951	6.93957e-11	9.9923e-09	Low_in_GroupB
A364R1_1_lib_peak_7551	-1.62102	6.94437e-11	9.99235e-09	Low_in_GroupB
A422D_peak_87405	-1.73021	6.95717e-11	9.99631e-09	Low_in_GroupB
A413R_peak_10741	-1.92446	6.96438e-11	1.00003e-08	Low_in_GroupB
A237RR_peak_90927	-1.63544	7.00188e-11	1.00463e-08	Low_in_GroupB
A262R_peak_12991	-1.86269	7.00803e-11	1.00516e-08	Low_in_GroupB
A364R1_1_lib_peak_26120	-1.93889	7.076e-11	1.01311e-08	Low_in_GroupB
A450R_peak_16075	-1.75944	7.07355e-11	1.01311e-08	Low_in_GroupB
A429D_peak_64368db	-1.83316	7.11468e-11	1.01757e-08	Low_in_GroupB
A454R_peak_15392	-1.70401	7.11247e-11	1.01757e-08	Low_in_GroupB
A289RR_peak_80560b	-1.83156	7.12353e-11	1.01812e-08	Low_in_GroupB
A429D_peak_81527	-1.78542	7.173e-11	1.02447e-08	Low_in_GroupB
A419D_peak_109623	-1.5334	7.22499e-11	1.03153e-08	Low_in_GroupB
A414D_peak_5592a	-1.74192	7.23079e-11	1.03199e-08	Low_in_GroupB
A429D_peak_82353	-1.70529	7.32185e-11	1.04242e-08	Low_in_GroupB
A422D_peak_128274	-2.0117	7.32055e-11	1.04242e-08	Low_in_GroupB
A129D_1_lib_peak_88710b	-2.06579	7.39233e-11	1.05061e-08	Low_in_GroupB
A237RR_peak_110666c	-1.75996	7.41198e-11	1.05266e-08	Low_in_GroupB
A423D_peak_15388	-1.8799	7.43057e-11	1.05493e-08	Low_in_GroupB
A364R1_1_lib_peak_7652	-1.78271	7.44514e-11	1.05663e-08	Low_in_GroupB
A197D_peak_66441a	-1.8799	7.45303e-11	1.05738e-08	Low_in_GroupB
A454R_peak_128232	-1.90815	7.45977e-11	1.05797e-08	Low_in_GroupB
A129D_1_lib_peak_3809a	-1.82279	7.54006e-11	1.06823e-08	Low_in_GroupB
A454R_peak_60798c	-1.66762	7.56148e-11	1.07089e-08	Low_in_GroupB
A419D_peak_107345	-1.82623	7.62086e-11	1.07817e-08	Low_in_GroupB
A413R_peak_83434	-1.93257	7.68681e-11	1.0858e-08	Low_in_GroupB
A390D_peak_13573	-1.65567	7.69871e-11	1.08691e-08	Low_in_GroupB
A454R_peak_129723d	-1.73691	7.73486e-11	1.09011e-08	Low_in_GroupB
A350R_peak_80733	-1.79945	7.7658e-11	1.09333e-08	Low_in_GroupB
A473R_peak_106654b	-2.48076	7.78383e-11	1.09473e-08	Low_in_GroupB
A390R_1_lib_peak_25631	-1.69355	7.78161e-11	1.09473e-08	Low_in_GroupB
A429D_peak_4658	-1.8335	7.7908e-11	1.09533e-08	Low_in_GroupB
A414D_peak_85454a	-1.7051	7.82621e-11	1.09954e-08	Low_in_GroupB
A429D_peak_73761	-1.83081	7.85423e-11	1.10235e-08	Low_in_GroupB
A423D_peak_15402	-1.84757	7.98907e-11	1.11662e-08	Low_in_GroupB
A237RR_peak_4890	-2.04749	7.99261e-11	1.11673e-08	Low_in_GroupB
A237RR_peak_122818a	-1.94151	8.09555e-11	1.13033e-08	Low_in_GroupB
A289RR_peak_8951	-1.78434	8.10192e-11	1.13083e-08	Low_in_GroupB
A429D_peak_13987	-2.06307	8.17288e-11	1.13877e-08	Low_in_GroupB
A414D_peak_23933	-1.96757	8.21129e-11	1.14302e-08	Low_in_GroupB
A429D_peak_14048	-1.82554	8.23745e-11	1.14619e-08	Low_in_GroupB
A173R_peak_21526	-1.67959	8.2632e-11	1.14831e-08	Low_in_GroupB
A496R_peak_57844	-1.76053	8.28663e-11	1.15067e-08	Low_in_GroupB
A237RR_peak_61603a	-1.9279	8.36697e-11	1.16023e-08	Low_in_GroupB
A364R1_1_lib_peak_7271	-1.88926	8.39435e-11	1.16322e-08	Low_in_GroupB
A129D_1_lib_peak_71762	-1.70331	8.41236e-11	1.16453e-08	Low_in_GroupB
A473D_peak_35201b	-1.67924	8.41139e-11	1.16453e-08	Low_in_GroupB
A129D_1_lib_peak_3609	-1.95445	8.42026e-11	1.16505e-08	Low_in_GroupB
A454R_peak_16852a	-1.88538	8.45762e-11	1.1688e-08	Low_in_GroupB
A262R_peak_84888b	-2.85203	8.46563e-11	1.16951e-08	Low_in_GroupB
A454R_peak_16865l	-1.76129	8.48547e-11	1.17025e-08	Low_in_GroupB
A116R_peak_77912	-2.09863	8.49512e-11	1.17079e-08	Low_in_GroupB
A237RR_peak_48983	-1.69763	8.5282e-11	1.17495e-08	Low_in_GroupB
A390R_1_lib_peak_18039	-1.73234	8.5613e-11	1.17871e-08	Low_in_GroupB
A350R_peak_15185a	-2.12413	8.57726e-11	1.1801e-08	Low_in_GroupB
A390R_1_lib_peak_40086	-1.34432	8.63542e-11	1.18649e-08	Low_in_GroupB
A237RR_peak_49028a	-1.7039	8.643e-11	1.18713e-08	Low_in_GroupB
A173R_peak_168252a	-1.55759	8.68374e-11	1.19192e-08	Low_in_GroupB
A390R_1_lib_peak_60417	-1.80499	8.68944e-11	1.1923e-08	Low_in_GroupB
A237RR_peak_81848	-1.56471	8.74733e-11	1.19902e-08	Low_in_GroupB
A390R_1_lib_peak_3022	-1.73057	8.76334e-11	1.20041e-08	Low_in_GroupB
A173R_peak_18621b	-1.6563	8.77371e-11	1.20142e-08	Low_in_GroupB
A455R1_1_lib_peak_10942	-1.88678	8.78749e-11	1.2029e-08	Low_in_GroupB
A364R1_1_lib_peak_45699a	-2.31235	8.7944e-11	1.20344e-08	Low_in_GroupB
A237RR_peak_110597c	-1.99198	8.82364e-11	1.20581e-08	Low_in_GroupB
A364R1_1_lib_peak_26165	-1.61352	8.85116e-11	1.20835e-08	Low_in_GroupB
A414D_peak_37631	-1.61803	8.84897e-11	1.20835e-08	Low_in_GroupB
A129D_1_lib_peak_68905	-1.51815	8.86496e-11	1.20983e-08	Low_in_GroupB
A237RR_peak_90704	-1.4745	8.8855e-11	1.21181e-08	Low_in_GroupB
A350R_peak_99001c	-2.27404	8.89751e-11	1.21304e-08	Low_in_GroupB
A173R_peak_145627d	-1.75715	8.91265e-11	1.21429e-08	Low_in_GroupB
A429D_peak_60852b	-1.61184	8.93105e-11	1.21557e-08	Low_in_GroupB
A390R_1_lib_peak_60665	-1.83555	8.94476e-11	1.21703e-08	Low_in_GroupB
A129D_1_lib_peak_23222a	-1.56785	8.95534e-11	1.21733e-08	Low_in_GroupB
A228R_1_lib_peak_65283	-1.84174	9.03814e-11	1.22685e-08	Low_in_GroupB
A454R_peak_21352c	-1.72239	9.14145e-11	1.23756e-08	Low_in_GroupB
A473D_peak_10590	-1.83932	9.16507e-11	1.23951e-08	Low_in_GroupB
A423D_peak_15382	-1.9635	9.17558e-11	1.2401e-08	Low_in_GroupB
A129D_1_lib_peak_23423	-1.84286	9.22642e-11	1.24532e-08	Low_in_GroupB
A390R_1_lib_peak_47979	-1.7244	9.25244e-11	1.24745e-08	Low_in_GroupB
A364R1_1_lib_peak_52256	-1.6268	9.25452e-11	1.24745e-08	Low_in_GroupB
A173R_peak_12224a	-1.87442	9.24859e-11	1.24745e-08	Low_in_GroupB
A129D_1_lib_peak_37623	-1.85987	9.26717e-11	1.24832e-08	Low_in_GroupB
A450R_peak_14345b	-1.6151	9.32951e-11	1.25582e-08	Low_in_GroupB
A401D_peak_12942	-1.70992	9.4992e-11	1.27507e-08	Low_in_GroupB
A423D_peak_4593g	-1.7491	9.5422e-11	1.27984e-08	Low_in_GroupB
A364R1_1_lib_peak_8557	-1.91406	9.58258e-11	1.2844e-08	Low_in_GroupB
A129D_1_lib_peak_61395a	-1.63594	9.60351e-11	1.28593e-08	Low_in_GroupB
A237RR_peak_92366	-1.9446	9.59844e-11	1.28593e-08	Low_in_GroupB
A454R_peak_92530d	-1.80067	9.6225e-11	1.28805e-08	Low_in_GroupB
A454R_peak_105570e	-1.70635	9.63624e-11	1.28946e-08	Low_in_GroupB
A129D_1_lib_peak_71890	-1.98805	9.64807e-11	1.29062e-08	Low_in_GroupB
A414D_peak_14397	-1.79549	9.6563e-11	1.29087e-08	Low_in_GroupB
A237RR_peak_81590	-2.56473	9.68514e-11	1.29387e-08	Low_in_GroupB
A350R_peak_84065	-1.92531	9.69336e-11	1.29454e-08	Low_in_GroupB
A429D_peak_42225	-1.46835	9.7264e-11	1.29751e-08	Low_in_GroupB
A454R_peak_62593a	-1.75879	9.74235e-11	1.29894e-08	Low_in_GroupB
A129D_1_lib_peak_68662	-1.59904	9.7774e-11	1.3019e-08	Low_in_GroupB
A173R_peak_33114	-1.82664	9.78979e-11	1.3027e-08	Low_in_GroupB
A413R_peak_80051	-1.75961	9.8024e-11	1.3033e-08	Low_in_GroupB
A129D_1_lib_peak_7710b	-1.80194	9.84476e-11	1.30743e-08	Low_in_GroupB
A157R_peak_12083	-1.70157	9.88827e-11	1.31203e-08	Low_in_GroupB
A422D_peak_31682	-1.60794	9.90356e-11	1.31352e-08	Low_in_GroupB
A364R1_1_lib_peak_39865	-1.61027	9.90836e-11	1.31373e-08	Low_in_GroupB
A228R_1_lib_peak_18583	-1.51529	9.93403e-11	1.31584e-08	Low_in_GroupB
A364R1_1_lib_peak_7269	-1.85656	9.97642e-11	1.32059e-08	Low_in_GroupB
A173R_peak_123625a	-1.66844	9.99525e-11	1.32142e-08	Low_in_GroupB
A422D_peak_12714b	-1.7568	1.00146e-10	1.32348e-08	Low_in_GroupB
A129D_1_lib_peak_3798	-1.61406	1.00206e-10	1.3237e-08	Low_in_GroupB
A129D_1_lib_peak_51462	-1.44575	1.01221e-10	1.3342e-08	Low_in_GroupB
A450R_peak_79262g	-2.42674	1.01379e-10	1.33586e-08	Low_in_GroupB
A385R_peak_64796	-1.693	1.01456e-10	1.33603e-08	Low_in_GroupB
A423D_peak_15411a	-1.91451	1.01504e-10	1.33619e-08	Low_in_GroupB
A414D_peak_101722	-1.93029	1.01951e-10	1.34121e-08	Low_in_GroupB
A129D_1_lib_peak_51344b	-1.7185	1.02062e-10	1.34223e-08	Low_in_GroupB
A173R_peak_19507b	-1.736	1.02575e-10	1.3479e-08	Low_in_GroupB
A364R1_1_lib_peak_6580	-1.73802	1.03217e-10	1.3539e-08	Low_in_GroupB
A129D_1_lib_peak_7833	-1.74703	1.03467e-10	1.35675e-08	Low_in_GroupB
A116R_peak_77049b	-2.77782	1.04297e-10	1.36586e-08	Low_in_GroupB
A454R_peak_15816	-1.72924	1.04647e-10	1.36893e-08	Low_in_GroupB
A280D_peak_89490	-1.5722	1.04625e-10	1.36893e-08	Low_in_GroupB
A173R_peak_117991	-1.70719	1.04666e-10	1.36893e-08	Low_in_GroupB
A129D_1_lib_peak_66862	-1.62007	1.04722e-10	1.36921e-08	Low_in_GroupB
A454R_peak_129720e	-1.82141	1.04787e-10	1.36963e-08	Low_in_GroupB
A237RR_peak_97224b	-1.639	1.05116e-10	1.37304e-08	Low_in_GroupB
A237RR_peak_23438	-1.55787	1.05292e-10	1.37359e-08	Low_in_GroupB
A289RR_peak_36055	-1.91679	1.05294e-10	1.37359e-08	Low_in_GroupB
A228R_1_lib_peak_37672	-1.76088	1.05348e-10	1.37386e-08	Low_in_GroupB
A364R1_1_lib_peak_15639	-1.785	1.05798e-10	1.37839e-08	Low_in_GroupB
A454R_peak_104501	-2.01901	1.06076e-10	1.38099e-08	Low_in_GroupB
A454R_peak_54378b	-1.88883	1.06334e-10	1.38227e-08	Low_in_GroupB
A173R_peak_73524b	-1.65148	1.06463e-10	1.3835e-08	Low_in_GroupB
A390R_1_lib_peak_51116	-1.79158	1.0663e-10	1.38433e-08	Low_in_GroupB
A173R_peak_73495e	-1.40769	1.07317e-10	1.39147e-08	Low_in_GroupB
A173R_peak_62490a	-1.75783	1.07561e-10	1.39375e-08	Low_in_GroupB
A129D_1_lib_peak_29416b	-1.9547	1.07836e-10	1.39686e-08	Low_in_GroupB
A129D_1_lib_peak_64123	-1.96229	1.07915e-10	1.39744e-08	Low_in_GroupB
A237RR_peak_42306b	-1.99099	1.07953e-10	1.39748e-08	Low_in_GroupB
A422D_peak_12382a	-1.69021	1.0821e-10	1.39946e-08	Low_in_GroupB
A364R1_1_lib_peak_40201	-1.62199	1.08801e-10	1.40538e-08	Low_in_GroupB
A173R_peak_71132a	-1.67864	1.08806e-10	1.40538e-08	Low_in_GroupB
A422D_peak_14453	-1.65395	1.08909e-10	1.40626e-08	Low_in_GroupB
A429D_peak_9997	-1.8741	1.09223e-10	1.40942e-08	Low_in_GroupB
A364R1_1_lib_peak_25415	-1.9753	1.09864e-10	1.41634e-08	Low_in_GroupB
A129D_1_lib_peak_3797	-1.99758	1.09986e-10	1.41746e-08	Low_in_GroupB
A450R_peak_95827	-1.55866	1.1086e-10	1.42672e-08	Low_in_GroupB
A289RR_peak_11593	-1.37846	1.1088e-10	1.42672e-08	Low_in_GroupB
A237RR_peak_97269	-1.62456	1.11086e-10	1.42891e-08	Low_in_GroupB
A237RR_peak_111913	-1.78273	1.11463e-10	1.43149e-08	Low_in_GroupB
A173R_peak_73500b	-1.70516	1.12657e-10	1.44545e-08	Low_in_GroupB
A422D_peak_15358	-1.78489	1.12952e-10	1.44786e-08	Low_in_GroupB
A422D_peak_14900	-1.73648	1.13018e-10	1.44825e-08	Low_in_GroupB
A454R_peak_128163h	-1.83922	1.13254e-10	1.45081e-08	Low_in_GroupB
A364R1_1_lib_peak_49785b	-2.4546	1.13345e-10	1.45152e-08	Low_in_GroupB
A237RR_peak_81166	-1.62044	1.13654e-10	1.45502e-08	Low_in_GroupB
A390R_1_lib_peak_18071	-1.65374	1.13768e-10	1.45601e-08	Low_in_GroupB
A173R_peak_50820	-1.60183	1.13833e-10	1.45638e-08	Low_in_GroupB
A422D_peak_77911	-1.49185	1.13955e-10	1.45657e-08	Low_in_GroupB
A429D_peak_86220a	-1.71284	1.14121e-10	1.45764e-08	Low_in_GroupB
A237RR_peak_110586c	-1.73244	1.14107e-10	1.45764e-08	Low_in_GroupB
A173R_peak_52359	-1.81931	1.14485e-10	1.46058e-08	Low_in_GroupB
A473D_peak_9003	-1.52315	1.14615e-10	1.46132e-08	Low_in_GroupB
A385R_peak_41078a	-1.88334	1.14853e-10	1.46296e-08	Low_in_GroupB
A228R_1_lib_peak_40806	-1.74697	1.15691e-10	1.47318e-08	Low_in_GroupB
A173R_peak_26950	-1.71464	1.15777e-10	1.47335e-08	Low_in_GroupB
A473D_peak_45758	-1.86892	1.15997e-10	1.47475e-08	Low_in_GroupB
A450R_peak_34162	-1.69237	1.16214e-10	1.47706e-08	Low_in_GroupB
A173R_peak_52687	-1.88593	1.16708e-10	1.48155e-08	Low_in_GroupB
A237RR_peak_110529a	-1.8018	1.16794e-10	1.48164e-08	Low_in_GroupB
A450R_peak_75135	-1.67237	1.1693e-10	1.48243e-08	Low_in_GroupB
A237RR_peak_4879h	-1.57787	1.17293e-10	1.48527e-08	Low_in_GroupB
A419D_peak_107386c	-1.5881	1.17268e-10	1.48527e-08	Low_in_GroupB
A237RR_peak_46973a	-1.95773	1.17373e-10	1.48527e-08	Low_in_GroupB
A401D_peak_91471	-1.63096	1.17612e-10	1.48735e-08	Low_in_GroupB
A364R1_1_lib_peak_41933	-1.88258	1.17673e-10	1.48766e-08	Low_in_GroupB
A390R_1_lib_peak_29584	-1.77198	1.17888e-10	1.48821e-08	Low_in_GroupB
A454R_peak_126249	-1.93234	1.17871e-10	1.48821e-08	Low_in_GroupB
A429D_peak_11402	-1.71139	1.18032e-10	1.48849e-08	Low_in_GroupB
A414D_peak_121556	-1.64524	1.1811e-10	1.48901e-08	Low_in_GroupB
A364R1_1_lib_peak_7236	-1.62054	1.18316e-10	1.49114e-08	Low_in_GroupB
A129D_1_lib_peak_72384	-1.40134	1.18574e-10	1.49393e-08	Low_in_GroupB
A129D_1_lib_peak_71480b	-1.68125	1.19045e-10	1.4994e-08	Low_in_GroupB
A454R_peak_90763	-1.77921	1.19218e-10	1.50111e-08	Low_in_GroupB
A289RR_peak_59259	-1.55825	1.19815e-10	1.50722e-08	Low_in_GroupB
A129D_1_lib_peak_51367b	-1.26257	1.21196e-10	1.52004e-08	Low_in_GroupB
A237RR_peak_83451	-1.96601	1.21209e-10	1.52004e-08	Low_in_GroupB
A129D_1_lib_peak_71509b	-1.42428	1.21519e-10	1.52251e-08	Low_in_GroupB
A450R_peak_13651	-1.96385	1.21621e-10	1.52332e-08	Low_in_GroupB
A473D_peak_8407	-1.87914	1.22193e-10	1.52822e-08	Low_in_GroupB
A419R_peak_79097	-1.7285	1.22796e-10	1.53283e-08	Low_in_GroupB
A401D_peak_12148	-1.92399	1.23172e-10	1.53657e-08	Low_in_GroupB
A390R_1_lib_peak_47919	-1.7309	1.23317e-10	1.53788e-08	Low_in_GroupB
A450R_peak_94859	-1.77973	1.24132e-10	1.54569e-08	Low_in_GroupB
A129D_1_lib_peak_3806	-1.6826	1.24266e-10	1.5465e-08	Low_in_GroupB
A390R_1_lib_peak_53774	-1.64054	1.24273e-10	1.5465e-08	Low_in_GroupB
A422D_peak_17059	-1.79828	1.25101e-10	1.55537e-08	Low_in_GroupB
A237RR_peak_93231	-1.75518	1.25199e-10	1.55591e-08	Low_in_GroupB
A423D_peak_43820	-1.63836	1.25777e-10	1.56233e-08	Low_in_GroupB
A454R_peak_5738	-1.78078	1.27201e-10	1.57713e-08	Low_in_GroupB
A364R1_1_lib_peak_4712	-1.89314	1.27354e-10	1.57854e-08	Low_in_GroupB
A473D_peak_69731	-1.34071	1.28371e-10	1.58937e-08	Low_in_GroupB
A129D_1_lib_peak_64060	-1.8144	1.28654e-10	1.59124e-08	Low_in_GroupB
A454R_peak_16550b	-1.45392	1.28943e-10	1.59385e-08	Low_in_GroupB
A129D_1_lib_peak_51193f	-1.63067	1.29018e-10	1.59429e-08	Low_in_GroupB
A422D_peak_11388	-1.54076	1.29306e-10	1.59687e-08	Low_in_GroupB
A423D_peak_4581a	-1.54615	1.30026e-10	1.6038e-08	Low_in_GroupB
A473D_peak_54229	-1.81048	1.30375e-10	1.60664e-08	Low_in_GroupB
A157R_peak_43145	-1.75816	1.30539e-10	1.60818e-08	Low_in_GroupB
A173R_peak_145618	-1.71066	1.30763e-10	1.60996e-08	Low_in_GroupB
A413R_peak_79436	-1.55842	1.30958e-10	1.61187e-08	Low_in_GroupB
A454R_peak_107131g	-1.70629	1.31635e-10	1.61921e-08	Low_in_GroupB
A364R1_1_lib_peak_39678	-1.63653	1.31991e-10	1.62261e-08	Low_in_GroupB
A237RR_peak_4966c	-1.92021	1.32718e-10	1.63006e-08	Low_in_GroupB
A129D_1_lib_peak_23504	-1.58512	1.32839e-10	1.63074e-08	Low_in_GroupB
A129D_1_lib_peak_36436	-1.69965	1.33397e-10	1.63443e-08	Low_in_GroupB
A129D_1_lib_peak_29300	-1.69192	1.33712e-10	1.6356e-08	Low_in_GroupB
A473D_peak_57979	-1.82614	1.33625e-10	1.6356e-08	Low_in_GroupB
A228R_1_lib_peak_40851b	-1.51657	1.34619e-10	1.64375e-08	Low_in_GroupB
A173R_peak_18636b	-1.63557	1.34566e-10	1.64375e-08	Low_in_GroupB
A422D_peak_81872	-1.79408	1.34649e-10	1.64375e-08	Low_in_GroupB
A364R1_1_lib_peak_25011	-1.65179	1.34937e-10	1.64633e-08	Low_in_GroupB
A390R_1_lib_peak_6391	-1.79404	1.35301e-10	1.64929e-08	Low_in_GroupB
A173R_peak_145554	-2.04881	1.35267e-10	1.64929e-08	Low_in_GroupB
A173R_peak_103689	-3.35595	1.35486e-10	1.65105e-08	Low_in_GroupB
A429D_peak_44699b	-1.84248	1.35641e-10	1.65243e-08	Low_in_GroupB
A237RR_peak_96882	-1.53574	1.35868e-10	1.65442e-08	Low_in_GroupB
A390R_1_lib_peak_40031	-1.46188	1.36234e-10	1.65668e-08	Low_in_GroupB
A157R_peak_13306	-1.92688	1.363e-10	1.65698e-08	Low_in_GroupB
A173R_peak_169687b	-2.31903	1.3745e-10	1.66896e-08	Low_in_GroupB
A473D_peak_62825	-1.77674	1.38027e-10	1.67396e-08	Low_in_GroupB
A419R_peak_106895	-1.86967	1.38118e-10	1.67456e-08	Low_in_GroupB
A364R1_1_lib_peak_46838	-1.7273	1.38523e-10	1.67847e-08	Low_in_GroupB
A228R_1_lib_peak_22055	-1.53588	1.39215e-10	1.68483e-08	Low_in_GroupB
A390R_1_lib_peak_39905	-1.72849	1.40978e-10	1.70211e-08	Low_in_GroupB
A129D_1_lib_peak_10254	-1.99093	1.41544e-10	1.70649e-08	Low_in_GroupB
A419D_peak_91753	-1.85063	1.41525e-10	1.70649e-08	Low_in_GroupB
A116R_peak_55049a	-1.63645	1.41958e-10	1.71088e-08	Low_in_GroupB
A129D_1_lib_peak_79943	-1.6407	1.42473e-10	1.71408e-08	Low_in_GroupB
A429D_peak_81165	-1.91783	1.43363e-10	1.72148e-08	Low_in_GroupB
A173R_peak_18498b	-1.71762	1.43995e-10	1.72721e-08	Low_in_GroupB
A429D_peak_13879	-1.71937	1.44201e-10	1.72916e-08	Low_in_GroupB
A364R1_1_lib_peak_39012	-2.12823	1.44406e-10	1.73061e-08	Low_in_GroupB
A364R1_1_lib_peak_7622a	-1.78839	1.44406e-10	1.73061e-08	Low_in_GroupB
A237RR_peak_75297a	-1.68873	1.45278e-10	1.739e-08	Low_in_GroupB
A129D_1_lib_peak_35612	-1.60128	1.4584e-10	1.74469e-08	Low_in_GroupB
A357D_peak_69963	-1.57495	1.46129e-10	1.74763e-08	Low_in_GroupB
A364R1_1_lib_peak_26115	-1.95476	1.46494e-10	1.75045e-08	Low_in_GroupB
A237RR_peak_61849	-1.782	1.46635e-10	1.75109e-08	Low_in_GroupB
A454R_peak_113626f	-1.7274	1.46755e-10	1.75176e-08	Low_in_GroupB
A422D_peak_76933	-1.60626	1.46777e-10	1.75176e-08	Low_in_GroupB
A357D_peak_23889c	-1.58956	1.47319e-10	1.75667e-08	Low_in_GroupB
A390R_1_lib_peak_7527	-1.6422	1.47974e-10	1.76334e-08	Low_in_GroupB
A129D_1_lib_peak_37611a	-1.63576	1.48051e-10	1.76334e-08	Low_in_GroupB
A173R_peak_101411	-1.58769	1.48015e-10	1.76334e-08	Low_in_GroupB
A496R_peak_13793	-1.84563	1.4839e-10	1.76596e-08	Low_in_GroupB
A422R_peak_65473c	-2.46979	1.48943e-10	1.77065e-08	Low_in_GroupB
A174R_peak_84457c	-2.12879	1.48918e-10	1.77065e-08	Low_in_GroupB
A237RR_peak_21659	-1.83539	1.49337e-10	1.77343e-08	Low_in_GroupB
A173R_peak_36252b	-1.92279	1.49761e-10	1.77795e-08	Low_in_GroupB
A454R_peak_16847f	-1.53698	1.50507e-10	1.78628e-08	Low_in_GroupB
A454R_peak_91249a	-1.55681	1.51753e-10	1.79896e-08	Low_in_GroupB
A228R_1_lib_peak_81954	-1.58308	1.52153e-10	1.80267e-08	Low_in_GroupB
A173R_peak_127113a	-1.73731	1.52308e-10	1.80396e-08	Low_in_GroupB
A173R_peak_18650a	-1.82305	1.52582e-10	1.80614e-08	Low_in_GroupB
A237RR_peak_99385	-1.60224	1.53355e-10	1.81324e-08	Low_in_GroupB
A237RR_peak_6214	-1.60475	1.53519e-10	1.81458e-08	Low_in_GroupB
A419D_peak_119812a	-1.89074	1.53612e-10	1.81515e-08	Low_in_GroupB
A129D_1_lib_peak_32316b	-1.59863	1.54538e-10	1.82397e-08	Low_in_GroupB
A364R1_1_lib_peak_7539	-1.7214	1.548e-10	1.82547e-08	Low_in_GroupB
A173R_peak_18895a	-1.82961	1.54718e-10	1.82547e-08	Low_in_GroupB
A422D_peak_117469	-1.97347	1.5476e-10	1.82547e-08	Low_in_GroupB
A173R_peak_18657c	-1.74391	1.55824e-10	1.83507e-08	Low_in_GroupB
A129D_1_lib_peak_23463	-1.59351	1.55788e-10	1.83507e-08	Low_in_GroupB
A390R_1_lib_peak_8466	-1.76778	1.56172e-10	1.8379e-08	Low_in_GroupB
A129D_1_lib_peak_66226	-1.55189	1.56156e-10	1.8379e-08	Low_in_GroupB
A173R_peak_19313e	-1.70781	1.5703e-10	1.84639e-08	Low_in_GroupB
A450R_peak_66592c	-1.6478	1.57179e-10	1.84761e-08	Low_in_GroupB
A173R_peak_163810c	-1.87155	1.57298e-10	1.84847e-08	Low_in_GroupB
A364R1_1_lib_peak_43992	-1.78016	1.57421e-10	1.84938e-08	Low_in_GroupB
A237RR_peak_84624	-1.77864	1.58735e-10	1.86373e-08	Low_in_GroupB
A425D_peak_37363	-1.80061	1.58883e-10	1.86493e-08	Low_in_GroupB
A364R1_1_lib_peak_48215	-1.90857	1.58958e-10	1.86527e-08	Low_in_GroupB
A496R_peak_63635	-1.68034	1.5908e-10	1.86617e-08	Low_in_GroupB
A429D_peak_61001	-1.81628	1.59443e-10	1.86933e-08	Low_in_GroupB
A237RR_peak_116832c	-2.03592	1.59543e-10	1.86997e-08	Low_in_GroupB
A350R_peak_100219a	-1.71376	1.59847e-10	1.8727e-08	Low_in_GroupB
A455R1_1_lib_peak_11157	-1.99844	1.59869e-10	1.8727e-08	Low_in_GroupB
A129D_1_lib_peak_63860a	-1.55882	1.60555e-10	1.87678e-08	Low_in_GroupB
A237RR_peak_83242b	-1.8193	1.60431e-10	1.87678e-08	Low_in_GroupB
A450R_peak_15584	-1.62981	1.60587e-10	1.87678e-08	Low_in_GroupB
A289RR_peak_35909	-1.72274	1.60567e-10	1.87678e-08	Low_in_GroupB
A173R_peak_68530	-2.00761	1.60377e-10	1.87678e-08	Low_in_GroupB
A454R_peak_20458b	-1.74618	1.61187e-10	1.88216e-08	Low_in_GroupB
A129D_1_lib_peak_3802a	-1.50547	1.61245e-10	1.8823e-08	Low_in_GroupB
A454R_peak_53768	-1.77626	1.61634e-10	1.88521e-08	Low_in_GroupB
A422D_peak_16058	-1.67705	1.62128e-10	1.88988e-08	Low_in_GroupB
A390R_1_lib_peak_48350	-1.61446	1.62664e-10	1.89341e-08	Low_in_GroupB
A350R_peak_79840	-1.85761	1.63181e-10	1.8978e-08	Low_in_GroupB
A473D_peak_9242	-1.66295	1.63312e-10	1.89877e-08	Low_in_GroupB
A429D_peak_94561	-1.66219	1.63593e-10	1.9008e-08	Low_in_GroupB
A237RR_peak_114969	-1.89666	1.63731e-10	1.90121e-08	Low_in_GroupB
A364R1_1_lib_peak_8552	-1.77694	1.63861e-10	1.90187e-08	Low_in_GroupB
A414D_peak_119741b	-2.10643	1.6416e-10	1.90372e-08	Low_in_GroupB
A473D_peak_35356	-1.8104	1.64481e-10	1.90525e-08	Low_in_GroupB
A237RR_peak_100781	-1.7216	1.65477e-10	1.91351e-08	Low_in_GroupB
A473D_peak_35201a	-1.74436	1.65472e-10	1.91351e-08	Low_in_GroupB
A213L_peak_30934b	-1.93427	1.657e-10	1.91499e-08	Low_in_GroupB
A390R_1_lib_peak_54720	-1.75551	1.66797e-10	1.92468e-08	Low_in_GroupB
A228R_1_lib_peak_87965	-1.72777	1.66824e-10	1.92468e-08	Low_in_GroupB
A129D_1_lib_peak_51278b	-1.59394	1.67025e-10	1.92537e-08	Low_in_GroupB
A473R_peak_66349h	-2.07161	1.66984e-10	1.92537e-08	Low_in_GroupB
A417D_peak_13064	-2.02099	1.67099e-10	1.92567e-08	Low_in_GroupB
A237RR_peak_92891	-1.64467	1.67561e-10	1.92935e-08	Low_in_GroupB
A280D_peak_59106	-1.78617	1.6765e-10	1.92982e-08	Low_in_GroupB
A129D_1_lib_peak_8832	-1.67368	1.67921e-10	1.93129e-08	Low_in_GroupB
A454R_peak_15584b	-1.91864	1.67854e-10	1.93129e-08	Low_in_GroupB
A173R_peak_127442	-1.87677	1.67899e-10	1.93129e-08	Low_in_GroupB
A129D_1_lib_peak_3813	-1.59385	1.68336e-10	1.93553e-08	Low_in_GroupB
A451D_peak_5737	-1.62281	1.68886e-10	1.9413e-08	Low_in_GroupB
A414D_peak_14760	-1.6652	1.69165e-10	1.94395e-08	Low_in_GroupB
A454R_peak_16785	-1.94123	1.70097e-10	1.9541e-08	Low_in_GroupB
A477R_peak_65577	-1.78272	1.71117e-10	1.9647e-08	Low_in_GroupB
A364R1_1_lib_peak_8539	-1.88089	1.71666e-10	1.96989e-08	Low_in_GroupB
A237RR_peak_111797b	-1.86818	1.71992e-10	1.97196e-08	Low_in_GroupB
A237RR_peak_83845b	-2.35848	1.72362e-10	1.97509e-08	Low_in_GroupB
A496R_peak_63505	-1.74467	1.73636e-10	1.988e-08	Low_in_GroupB
A417D_peak_64947b	-2.95656	1.74059e-10	1.99068e-08	Low_in_GroupB
A129D_1_lib_peak_8831	-1.8192	1.73941e-10	1.99068e-08	Low_in_GroupB
A173R_peak_22283	-1.96137	1.74261e-10	1.99233e-08	Low_in_GroupB
A422D_peak_87893c	-1.70691	1.74328e-10	1.99255e-08	Low_in_GroupB
A364R1_1_lib_peak_3674	-1.85595	1.74619e-10	1.99474e-08	Low_in_GroupB
A237RR_peak_11553	-1.7601	1.74676e-10	1.99484e-08	Low_in_GroupB
A473D_peak_10554	-1.63471	1.76088e-10	2.00982e-08	Low_in_GroupB
A173R_peak_150399	-2.07268	1.76268e-10	2.01064e-08	Low_in_GroupB
A364R1_1_lib_peak_9114	-1.66088	1.76307e-10	2.01064e-08	Low_in_GroupB
A429D_peak_79908	-1.98863	1.76308e-10	2.01064e-08	Low_in_GroupB
A414D_peak_7043	-1.65435	1.7671e-10	2.01466e-08	Low_in_GroupB
A173R_peak_18623c	-1.73351	1.76783e-10	2.01491e-08	Low_in_GroupB
A364R1_1_lib_peak_26167	-1.74479	1.78033e-10	2.02688e-08	Low_in_GroupB
A390R_1_lib_peak_7485b	-1.53248	1.78289e-10	2.02866e-08	Low_in_GroupB
A419R_peak_88695b	-1.76006	1.78409e-10	2.02945e-08	Low_in_GroupB
A129D_1_lib_peak_3801b	-1.67958	1.78624e-10	2.03034e-08	Low_in_GroupB
A129D_1_lib_peak_61294b	-1.60944	1.78637e-10	2.03034e-08	Low_in_GroupB
A473D_peak_46665k	-1.90542	1.79355e-10	2.03667e-08	Low_in_GroupB
A116R_peak_23327c	-2.72261	1.79396e-10	2.03667e-08	Low_in_GroupB
A454R_peak_130561	-1.73923	1.79717e-10	2.03918e-08	Low_in_GroupB
A129D_1_lib_peak_7701	-1.72087	1.79769e-10	2.0392e-08	Low_in_GroupB
A173R_peak_171712b	-1.91562	1.81158e-10	2.05151e-08	Low_in_GroupB
A129D_1_lib_peak_58168	-1.67003	1.82354e-10	2.06045e-08	Low_in_GroupB
A197D_peak_37467a	-2.49306	1.83646e-10	2.07346e-08	Low_in_GroupB
A173R_peak_22587	-1.90767	1.83761e-10	2.07346e-08	Low_in_GroupB
A454R_peak_15600	-1.71813	1.8376e-10	2.07346e-08	Low_in_GroupB
A129R_peak_93068	-1.69157	1.84001e-10	2.07558e-08	Low_in_GroupB
A454R_peak_17201	-1.89196	1.84154e-10	2.07673e-08	Low_in_GroupB
A473D_peak_3201	-1.75926	1.84423e-10	2.07778e-08	Low_in_GroupB
A390R_1_lib_peak_54655	-1.77494	1.84694e-10	2.07993e-08	Low_in_GroupB
A129D_1_lib_peak_37600	-1.72527	1.85088e-10	2.0832e-08	Low_in_GroupB
A454R_peak_60133a	-1.63385	1.86137e-10	2.09303e-08	Low_in_GroupB
A129D_1_lib_peak_24608	-1.58781	1.8633e-10	2.09428e-08	Low_in_GroupB
A390R_1_lib_peak_11715	-1.78141	1.86689e-10	2.09773e-08	Low_in_GroupB
A116R_peak_63348e	-2.34143	1.87085e-10	2.10101e-08	Low_in_GroupB
A173R_peak_123336a	-1.86116	1.87416e-10	2.10414e-08	Low_in_GroupB
A237RR_peak_110193a	-1.76538	1.8834e-10	2.11278e-08	Low_in_GroupB
A455R1_1_lib_peak_10563a	-1.96101	1.8872e-10	2.11624e-08	Low_in_GroupB
A454R_peak_20553b	-1.70734	1.88754e-10	2.11624e-08	Low_in_GroupB
A364R1_1_lib_peak_37941	-1.88069	1.89128e-10	2.11926e-08	Low_in_GroupB
A280D_peak_14851	-1.86041	1.89772e-10	2.12403e-08	Low_in_GroupB
A192D_peak_94421	-1.49991	1.91115e-10	2.13798e-08	Low_in_GroupB
A450R_peak_4319b	-1.65393	1.91299e-10	2.13851e-08	Low_in_GroupB
A173R_peak_142819b	-2.05654	1.91528e-10	2.14023e-08	Low_in_GroupB
A197R_peak_17014b	-2.00567	1.91678e-10	2.14132e-08	Low_in_GroupB
A228R_1_lib_peak_54040	-1.66904	1.92048e-10	2.14486e-08	Low_in_GroupB
A364R1_1_lib_peak_25409	-1.68028	1.92228e-10	2.14628e-08	Low_in_GroupB
A450R_peak_6478	-1.75622	1.9264e-10	2.1491e-08	Low_in_GroupB
A390R_1_lib_peak_59767	-1.65396	1.93205e-10	2.15422e-08	Low_in_GroupB
A390R_1_lib_peak_52226	-1.49544	1.93572e-10	2.15771e-08	Low_in_GroupB
A173R_peak_149589b	-1.71234	1.93689e-10	2.15843e-08	Low_in_GroupB
A419D_peak_24089b	-1.55124	1.93864e-10	2.15979e-08	Low_in_GroupB
A423D_peak_12913	-1.79138	1.94355e-10	2.16466e-08	Low_in_GroupB
A173R_peak_19710	-1.78904	1.94511e-10	2.1658e-08	Low_in_GroupB
A364R1_1_lib_peak_3681	-1.84471	1.94913e-10	2.16769e-08	Low_in_GroupB
A237RR_peak_87640	-1.89603	1.95788e-10	2.17583e-08	Low_in_GroupB
A419R_peak_94535	-1.47921	1.96198e-10	2.17947e-08	Low_in_GroupB
A429D_peak_14081	-1.87404	1.96343e-10	2.18021e-08	Low_in_GroupB
A429D_peak_68897	-1.62679	1.96577e-10	2.1822e-08	Low_in_GroupB
A173R_peak_74008a	-1.72548	1.9666e-10	2.18253e-08	Low_in_GroupB
A364R1_1_lib_peak_54243	-1.96106	1.97106e-10	2.18689e-08	Low_in_GroupB
A450R_peak_97356	-1.90063	1.97844e-10	2.19207e-08	Low_in_GroupB
A173R_peak_137132	-1.79453	1.99729e-10	2.21001e-08	Low_in_GroupB
A237RR_peak_83686	-1.66727	1.99767e-10	2.21001e-08	Low_in_GroupB
A364R1_1_lib_peak_7549	-1.67653	2.00691e-10	2.21876e-08	Low_in_GroupB
A390R_1_lib_peak_8161	-1.8289	2.00859e-10	2.2195e-08	Low_in_GroupB
A454R_peak_13944e	-2.31134	2.01409e-10	2.22326e-08	Low_in_GroupB
A413R_peak_11287	-1.59327	2.01428e-10	2.22326e-08	Low_in_GroupB
A473D_peak_35321a	-1.74275	2.02623e-10	2.23525e-08	Low_in_GroupB
A262R_peak_26611d	-1.83027	2.02911e-10	2.2372e-08	Low_in_GroupB
A116R_peak_75755	-2.15058	2.03602e-10	2.24308e-08	Low_in_GroupB
A237RR_peak_21509c	-1.87481	2.0361e-10	2.24308e-08	Low_in_GroupB
A364R1_1_lib_peak_25399	-1.73868	2.03951e-10	2.24622e-08	Low_in_GroupB
A357D_peak_5138	-2.0778	2.04162e-10	2.24793e-08	Low_in_GroupB
A390R_1_lib_peak_8320	-1.88027	2.0445e-10	2.25049e-08	Low_in_GroupB
A228R_1_lib_peak_40848a	-1.19147	2.04833e-10	2.25287e-08	Low_in_GroupB
A401D_peak_12192	-1.71984	2.05897e-10	2.26028e-08	Low_in_GroupB
A129D_1_lib_peak_64264	-1.57731	2.06051e-10	2.26136e-08	Low_in_GroupB
A129D_1_lib_peak_10278	-1.75364	2.06517e-10	2.26525e-08	Low_in_GroupB
A454R_peak_62740b	-1.73969	2.06639e-10	2.26536e-08	Low_in_GroupB
A429D_peak_13687a	-1.63752	2.07726e-10	2.27666e-08	Low_in_GroupB
A455R1_1_lib_peak_59562a	-2.40359	2.08601e-10	2.28069e-08	Low_in_GroupB
A129D_1_lib_peak_23505	-1.5975	2.08498e-10	2.28069e-08	Low_in_GroupB
A129D_1_lib_peak_37009b	-1.60593	2.08388e-10	2.28069e-08	Low_in_GroupB
A173R_peak_162848	-1.9127	2.08497e-10	2.28069e-08	Low_in_GroupB
A173R_peak_18943	-1.78044	2.087e-10	2.28117e-08	Low_in_GroupB
A237RR_peak_116027	-2.05083	2.09192e-10	2.2847e-08	Low_in_GroupB
A173R_peak_138866	-1.58209	2.09379e-10	2.28534e-08	Low_in_GroupB
A237RR_peak_58378	-1.97317	2.09421e-10	2.28534e-08	Low_in_GroupB
A390D_peak_9690	-1.84254	2.09554e-10	2.28618e-08	Low_in_GroupB
A173R_peak_166680a	-1.96872	2.09943e-10	2.2898e-08	Low_in_GroupB
A173R_peak_8061	-1.91907	2.10011e-10	2.28994e-08	Low_in_GroupB
A129D_1_lib_peak_71338b	-1.33866	2.10202e-10	2.29078e-08	Low_in_GroupB
A450R_peak_64458	-1.94118	2.11603e-10	2.30171e-08	Low_in_GroupB
A129D_1_lib_peak_61032	-1.56905	2.12158e-10	2.30713e-08	Low_in_GroupB
A454R_peak_93065	-1.75327	2.12967e-10	2.31469e-08	Low_in_GroupB
A390R_1_lib_peak_58549a	-1.43607	2.13385e-10	2.31799e-08	Low_in_GroupB
A454R_peak_16849a	-1.59182	2.1395e-10	2.32226e-08	Low_in_GroupB
A129D_1_lib_peak_51023a	-1.84329	2.1409e-10	2.32262e-08	Low_in_GroupB
A237RR_peak_12236	-1.95475	2.14986e-10	2.32953e-08	Low_in_GroupB
A129D_1_lib_peak_64256	-1.80178	2.15092e-10	2.32966e-08	Low_in_GroupB
A237RR_peak_93122	-1.7771	2.15184e-10	2.33004e-08	Low_in_GroupB
A390R_1_lib_peak_6523b	-1.83949	2.15621e-10	2.33352e-08	Low_in_GroupB
A173R_peak_163680a	-1.89096	2.16005e-10	2.33581e-08	Low_in_GroupB
A454R_peak_13761b	-1.78237	2.16639e-10	2.34203e-08	Low_in_GroupB
A364R1_1_lib_peak_29660a	-2.42241	2.16933e-10	2.34459e-08	Low_in_GroupB
A473D_peak_8718	-1.59025	2.1719e-10	2.34627e-08	Low_in_GroupB
A237RR_peak_110078	-1.99375	2.17205e-10	2.34627e-08	Low_in_GroupB
A129D_1_lib_peak_23842	-1.51489	2.18371e-10	2.35573e-08	Low_in_GroupB
A173R_peak_142749a	-2.07008	2.19535e-10	2.36639e-08	Low_in_GroupB
A425D_peak_7389b	-2.4468	2.19715e-10	2.36708e-08	Low_in_GroupB
A390R_1_lib_peak_49262	-1.69529	2.20252e-10	2.37136e-08	Low_in_GroupB
A429D_peak_81487	-1.65274	2.20288e-10	2.37136e-08	Low_in_GroupB
A228R_1_lib_peak_3945	-1.81942	2.21579e-10	2.38462e-08	Low_in_GroupB
A129D_1_lib_peak_9333	-1.53467	2.21659e-10	2.38475e-08	Low_in_GroupB
A129D_1_lib_peak_51040a	-1.96639	2.22376e-10	2.3902e-08	Low_in_GroupB
A422D_peak_87244	-1.69015	2.22906e-10	2.39318e-08	Low_in_GroupB
A228R_1_lib_peak_79986	-1.7136	2.23116e-10	2.39481e-08	Low_in_GroupB
A116R_peak_63363d	-2.63182	2.23498e-10	2.397e-08	Low_in_GroupB
A364R1_1_lib_peak_7641	-1.84976	2.23899e-10	2.40003e-08	Low_in_GroupB
A454R_peak_62669k	-1.69056	2.246e-10	2.40691e-08	Low_in_GroupB
A429D_peak_91687f	-2.17368	2.24798e-10	2.40775e-08	Low_in_GroupB
A364R1_1_lib_peak_3689	-1.79896	2.24914e-10	2.40837e-08	Low_in_GroupB
A157R_peak_44314	-1.85002	2.25089e-10	2.40896e-08	Low_in_GroupB
A129D_1_lib_peak_51287d	-1.57773	2.25324e-10	2.40957e-08	Low_in_GroupB
A390R_1_lib_peak_8336	-1.8545	2.25955e-10	2.41504e-08	Low_in_GroupB
A173R_peak_52467a	-1.66139	2.2669e-10	2.42098e-08	Low_in_GroupB
A429D_peak_82300	-1.83345	2.27773e-10	2.42935e-08	Low_in_GroupB
A350R_peak_29380	-1.52039	2.2863e-10	2.43592e-08	Low_in_GroupB
A390R_1_lib_peak_39987	-1.70371	2.29104e-10	2.44033e-08	Low_in_GroupB
A454R_peak_16857f	-1.62449	2.29992e-10	2.4485e-08	Low_in_GroupB
A419D_peak_13135	-1.60386	2.30307e-10	2.45122e-08	Low_in_GroupB
A237RR_peak_89057a	-1.98879	2.31163e-10	2.45904e-08	Low_in_GroupB
A385R_peak_84451	-2.33415	2.31581e-10	2.46089e-08	Low_in_GroupB
A364R1_1_lib_peak_26139	-1.88935	2.32659e-10	2.46976e-08	Low_in_GroupB
A228R_1_lib_peak_88981	-1.79668	2.32609e-10	2.46976e-08	Low_in_GroupB
A454R_peak_117684b	-1.61594	2.3264e-10	2.46976e-08	Low_in_GroupB
A450R_peak_97249	-1.66744	2.32737e-10	2.46994e-08	Low_in_GroupB
A173R_peak_126008	-1.73716	2.32875e-10	2.47075e-08	Low_in_GroupB
A450R_peak_109805a	-2.06841	2.33141e-10	2.47293e-08	Low_in_GroupB
A454R_peak_62644b	-1.73408	2.33369e-10	2.4747e-08	Low_in_GroupB
A129D_1_lib_peak_61376	-1.4573	2.34218e-10	2.48175e-08	Low_in_GroupB
A237RR_peak_100702	-2.09527	2.34593e-10	2.48508e-08	Low_in_GroupB
A129D_1_lib_peak_10311	-1.81931	2.34702e-10	2.48558e-08	Low_in_GroupB
A454R_peak_21442a	-1.76688	2.38549e-10	2.5204e-08	Low_in_GroupB
A237RR_peak_21477e	-1.70504	2.39469e-10	2.52551e-08	Low_in_GroupB
A414D_peak_109441	-1.68929	2.39432e-10	2.52551e-08	Low_in_GroupB
A454R_peak_16859b	-1.85381	2.39845e-10	2.52815e-08	Low_in_GroupB
A350R_peak_14982	-1.73088	2.40038e-10	2.52953e-08	Low_in_GroupB
A477R_peak_66346	-1.58433	2.40147e-10	2.53002e-08	Low_in_GroupB
A414D_peak_119960a	-1.55872	2.40316e-10	2.53048e-08	Low_in_GroupB
A173R_peak_127400	-1.91348	2.40309e-10	2.53048e-08	Low_in_GroupB
A454R_peak_15404	-1.68159	2.40441e-10	2.5311e-08	Low_in_GroupB
A129D_1_lib_peak_3800b	-1.98831	2.40726e-10	2.53217e-08	Low_in_GroupB
A237RR_peak_11336	-1.56253	2.40956e-10	2.53393e-08	Low_in_GroupB
A454R_peak_132154a	-1.89848	2.41918e-10	2.54141e-08	Low_in_GroupB
A237RR_peak_109847b	-1.60719	2.42142e-10	2.5429e-08	Low_in_GroupB
A129D_1_lib_peak_81322	-1.60278	2.42268e-10	2.5429e-08	Low_in_GroupB
A390R_1_lib_peak_28319	-1.66078	2.43249e-10	2.55143e-08	Low_in_GroupB
A237RR_peak_47057	-1.87589	2.43745e-10	2.55597e-08	Low_in_GroupB
A129D_1_lib_peak_17035	-1.82564	2.45018e-10	2.56799e-08	Low_in_GroupB
A423D_peak_12983	-1.8525	2.46277e-10	2.57852e-08	Low_in_GroupB
A173R_peak_163805b	-1.85238	2.46691e-10	2.58129e-08	Low_in_GroupB
A454R_peak_58924	-1.69243	2.46734e-10	2.58129e-08	Low_in_GroupB
A423D_peak_20024	-1.71077	2.4702e-10	2.5831e-08	Low_in_GroupB
A129D_1_lib_peak_51649	-1.39126	2.48115e-10	2.59106e-08	Low_in_GroupB
A173R_peak_137598d	-1.88526	2.48535e-10	2.59372e-08	Low_in_GroupB
A173R_peak_27435a	-1.77339	2.511e-10	2.61437e-08	Low_in_GroupB
A496R_peak_47003	-1.80348	2.5102e-10	2.61437e-08	Low_in_GroupB
A364R1_1_lib_peak_52470	-1.62216	2.51228e-10	2.61481e-08	Low_in_GroupB
A237RR_peak_116331	-1.69885	2.51961e-10	2.62064e-08	Low_in_GroupB
A129D_1_lib_peak_63510	-1.79569	2.52051e-10	2.62064e-08	Low_in_GroupB
A414D_peak_54881	-1.52006	2.52488e-10	2.62186e-08	Low_in_GroupB
A390R_1_lib_peak_49609	-1.52581	2.53078e-10	2.62664e-08	Low_in_GroupB
A364R1_1_lib_peak_8395	-1.84434	2.5543e-10	2.64766e-08	Low_in_GroupB
A390R_1_lib_peak_37852f	-1.76888	2.56023e-10	2.65245e-08	Low_in_GroupB
A237RR_peak_78850	-1.69802	2.57996e-10	2.66948e-08	Low_in_GroupB
A455R1_1_lib_peak_76297	-1.70088	2.59512e-10	2.68243e-08	Low_in_GroupB
A385R_peak_41086	-1.54421	2.59746e-10	2.68416e-08	Low_in_GroupB
A228R_1_lib_peak_40963b	-1.42686	2.60438e-10	2.68788e-08	Low_in_GroupB
A419R_peak_127713	-1.57259	2.60394e-10	2.68788e-08	Low_in_GroupB
A173R_peak_159840	-1.71359	2.6068e-10	2.6897e-08	Low_in_GroupB
A173R_peak_53812	-1.70858	2.60866e-10	2.69094e-08	Low_in_GroupB
A390R_1_lib_peak_40032	-1.69615	2.62206e-10	2.70062e-08	Low_in_GroupB
A429D_peak_72365	-1.70345	2.63206e-10	2.70886e-08	Low_in_GroupB
A454R_peak_15573	-1.61972	2.64406e-10	2.71777e-08	Low_in_GroupB
A173R_peak_19759a	-2.03225	2.6504e-10	2.7229e-08	Low_in_GroupB
A414D_peak_24730b	-1.53417	2.65289e-10	2.72407e-08	Low_in_GroupB
A364R1_1_lib_peak_8293	-1.59497	2.66041e-10	2.73003e-08	Low_in_GroupB
A129D_1_lib_peak_65378b	-1.73692	2.66008e-10	2.73003e-08	Low_in_GroupB
A390R_1_lib_peak_60713	-1.57532	2.66084e-10	2.73003e-08	Low_in_GroupB
A454R_peak_22690n	-1.84532	2.6634e-10	2.7314e-08	Low_in_GroupB
A237RR_peak_110121	-1.7396	2.68802e-10	2.75108e-08	Low_in_GroupB
A455R1_1_lib_peak_11180	-1.76445	2.69009e-10	2.75181e-08	Low_in_GroupB
A237RR_peak_12712	-1.86199	2.69513e-10	2.75558e-08	Low_in_GroupB
A129D_1_lib_peak_72323	-1.59765	2.70044e-10	2.75829e-08	Low_in_GroupB
A385R_peak_76802	-1.63802	2.70306e-10	2.7602e-08	Low_in_GroupB
A364R1_1_lib_peak_41171	-1.7812	2.7332e-10	2.78569e-08	Low_in_GroupB
A390R_1_lib_peak_51308	-1.77106	2.73352e-10	2.78569e-08	Low_in_GroupB
A454R_peak_54457	-1.87334	2.74191e-10	2.79143e-08	Low_in_GroupB
A473D_peak_76957	-1.9463	2.74175e-10	2.79143e-08	Low_in_GroupB
A157R_peak_20010	-1.58187	2.75615e-10	2.80381e-08	Low_in_GroupB
A129D_1_lib_peak_8154a	-1.66785	2.75768e-10	2.80396e-08	Low_in_GroupB
A173R_peak_120524b	-1.71685	2.75739e-10	2.80396e-08	Low_in_GroupB
A129D_1_lib_peak_80638	-1.78122	2.76226e-10	2.80721e-08	Low_in_GroupB
A237RR_peak_15799	-1.71819	2.783e-10	2.82262e-08	Low_in_GroupB
A422D_peak_4145	-1.8201	2.79079e-10	2.82948e-08	Low_in_GroupB
A364R1_1_lib_peak_8412	-2.02941	2.79741e-10	2.83344e-08	Low_in_GroupB
A450R_peak_71052	-1.50045	2.79731e-10	2.83344e-08	Low_in_GroupB
A364R1_1_lib_peak_7245	-1.67296	2.81059e-10	2.8442e-08	Low_in_GroupB
A422D_peak_12867b	-1.75482	2.81013e-10	2.8442e-08	Low_in_GroupB
A455R1_1_lib_peak_29849f	-2.40664	2.81428e-10	2.84704e-08	Low_in_GroupB
A401D_peak_12035	-1.78991	2.81551e-10	2.84704e-08	Low_in_GroupB
A364R1_1_lib_peak_7587	-1.78058	2.81787e-10	2.84872e-08	Low_in_GroupB
A422D_peak_15131k	-1.82356	2.8201e-10	2.85027e-08	Low_in_GroupB
A401D_peak_12015	-1.91495	2.83965e-10	2.8636e-08	Low_in_GroupB
A414D_peak_101535	-1.60467	2.84041e-10	2.86365e-08	Low_in_GroupB
A237RR_peak_110684c	-1.766	2.84511e-10	2.86767e-08	Low_in_GroupB
A390R_1_lib_peak_29218	-1.5782	2.84738e-10	2.86854e-08	Low_in_GroupB
A389R1_1_lib_peak_77246	-2.0972	2.86579e-10	2.88492e-08	Low_in_GroupB
A173R_peak_121083b	-1.62043	2.8668e-10	2.88523e-08	Low_in_GroupB
A422D_peak_109975	-1.82519	2.86994e-10	2.88695e-08	Low_in_GroupB
A429D_peak_88584	-1.89508	2.87588e-10	2.8915e-08	Low_in_GroupB
A473R_peak_66343c	-1.75431	2.87933e-10	2.89425e-08	Low_in_GroupB
A390R_1_lib_peak_8295	-2.01188	2.88614e-10	2.89813e-08	Low_in_GroupB
A237RR_peak_78978b	-2.17027	2.88677e-10	2.89813e-08	Low_in_GroupB
A173R_peak_71607a	-1.91105	2.885e-10	2.89813e-08	Low_in_GroupB
A419D_peak_86634	-1.80431	2.89745e-10	2.90489e-08	Low_in_GroupB
A364R1_1_lib_peak_44280	-1.9757	2.9174e-10	2.92236e-08	Low_in_GroupB
A390D_peak_83156	-1.74139	2.92205e-10	2.92485e-08	Low_in_GroupB
A429D_peak_29256	-1.61199	2.95349e-10	2.95052e-08	Low_in_GroupB
A173R_peak_129189b	-1.66741	2.95786e-10	2.95413e-08	Low_in_GroupB
A237RR_peak_65787a	-1.74058	2.96327e-10	2.9588e-08	Low_in_GroupB
A129D_1_lib_peak_68095	-1.53886	2.97216e-10	2.96622e-08	Low_in_GroupB
A289RR_peak_37317	-1.74428	2.97487e-10	2.96819e-08	Low_in_GroupB
A148R_peak_15178	-1.65185	2.98178e-10	2.97362e-08	Low_in_GroupB
A173R_peak_19832	-1.56926	2.98569e-10	2.97532e-08	Low_in_GroupB
A429D_peak_88209a	-1.4327	2.98907e-10	2.97722e-08	Low_in_GroupB
A423D_peak_14765	-1.88368	2.9937e-10	2.9811e-08	Low_in_GroupB
A129D_1_lib_peak_51364	-1.32598	2.99927e-10	2.98445e-08	Low_in_GroupB
A450R_peak_75561a	-1.63142	3.00596e-10	2.98964e-08	Low_in_GroupB
A477R_peak_16649	-1.66253	3.01029e-10	2.992e-08	Low_in_GroupB
A429D_peak_50006	-3.19867	3.01787e-10	2.99854e-08	Low_in_GroupB
A173R_peak_138901a	-1.73107	3.02274e-10	3.00264e-08	Low_in_GroupB
A390R_1_lib_peak_46734	-1.76793	3.02584e-10	3.00368e-08	Low_in_GroupB
A413R_peak_9605	-1.83941	3.03887e-10	3.01497e-08	Low_in_GroupB
A450R_peak_13701c	-1.68034	3.04213e-10	3.01599e-08	Low_in_GroupB
A233D_peak_64497	-1.37968	3.04111e-10	3.01599e-08	Low_in_GroupB
A454R_peak_108786	-1.79506	3.05273e-10	3.02575e-08	Low_in_GroupB
A450R_peak_76314	-1.72276	3.0629e-10	3.03436e-08	Low_in_GroupB
A129D_1_lib_peak_71850	-1.56229	3.06469e-10	3.03539e-08	Low_in_GroupB
A129D_1_lib_peak_7819	-1.76669	3.06677e-10	3.0367e-08	Low_in_GroupB
A237RR_peak_65751f	-1.46346	3.0724e-10	3.04079e-08	Low_in_GroupB
A364R1_1_lib_peak_6703	-1.67096	3.07529e-10	3.0428e-08	Low_in_GroupB
A496R_peak_88768	-1.64706	3.08191e-10	3.04648e-08	Low_in_GroupB
A454R_peak_20418	-2.11191	3.08921e-10	3.05051e-08	Low_in_GroupB
A106D_peak_97672	-1.55929	3.08944e-10	3.05051e-08	Low_in_GroupB
A237RR_peak_111906	-1.96651	3.09837e-10	3.05604e-08	Low_in_GroupB
A129D_1_lib_peak_51239b	-1.47804	3.10418e-10	3.06029e-08	Low_in_GroupB
A364R1_1_lib_peak_7633	-1.67084	3.10911e-10	3.06365e-08	Low_in_GroupB
A413R_peak_80409	-1.69082	3.10889e-10	3.06365e-08	Low_in_GroupB
A173R_peak_128464a	-1.92735	3.12012e-10	3.07301e-08	Low_in_GroupB
A129D_1_lib_peak_81175	-1.54613	3.12884e-10	3.07806e-08	Low_in_GroupB
A422D_peak_114949	-1.75429	3.12801e-10	3.07806e-08	Low_in_GroupB
A429D_peak_107339a	-1.7534	3.13419e-10	3.08087e-08	Low_in_GroupB
A237RR_peak_4585	-1.95069	3.13358e-10	3.08087e-08	Low_in_GroupB
A414D_peak_80950	-1.98959	3.13317e-10	3.08087e-08	Low_in_GroupB
A429D_peak_108156b	-1.64654	3.14417e-10	3.08919e-08	Low_in_GroupB
A129D_1_lib_peak_51291a	-1.46742	3.15135e-10	3.09474e-08	Low_in_GroupB
A129D_1_lib_peak_51042	-1.67882	3.16118e-10	3.10138e-08	Low_in_GroupB
A419R_peak_79310a	-1.44741	3.16941e-10	3.10645e-08	Low_in_GroupB
A473D_peak_62962	-1.62393	3.17284e-10	3.10906e-08	Low_in_GroupB
A390R_1_lib_peak_3251c	-1.82897	3.17799e-10	3.11335e-08	Low_in_GroupB
A364R1_1_lib_peak_52428	-1.73351	3.20509e-10	3.13838e-08	Low_in_GroupB
A422D_peak_11330a	-1.72683	3.21574e-10	3.14729e-08	Low_in_GroupB
A237RR_peak_8081	-1.76712	3.22063e-10	3.15132e-08	Low_in_GroupB
A237RR_peak_89909	-2.76888	3.22163e-10	3.15154e-08	Low_in_GroupB
A129D_1_lib_peak_68906	-1.75639	3.22272e-10	3.15184e-08	Low_in_GroupB
A414D_peak_118978	-1.90304	3.2395e-10	3.16519e-08	Low_in_GroupB
A116R_peak_6050a	-2.09342	3.26803e-10	3.19041e-08	Low_in_GroupB
A423D_peak_93026c	-1.70716	3.26996e-10	3.19041e-08	Low_in_GroupB
A454R_peak_16885a	-1.56871	3.26995e-10	3.19041e-08	Low_in_GroupB
A129D_1_lib_peak_4833	-1.66393	3.27248e-10	3.19203e-08	Low_in_GroupB
A429D_peak_96929	-1.66299	3.27359e-10	3.19234e-08	Low_in_GroupB
A173R_peak_166528	-1.62609	3.28005e-10	3.19788e-08	Low_in_GroupB
A173R_peak_6298b	-1.6589	3.28414e-10	3.20033e-08	Low_in_GroupB
A129D_1_lib_peak_35643	-1.7258	3.3015e-10	3.21337e-08	Low_in_GroupB
A422D_peak_110774	-1.56574	3.30948e-10	3.22037e-08	Low_in_GroupB
A173R_peak_145300	-1.62639	3.31779e-10	3.2269e-08	Low_in_GroupB
A237RR_peak_14121	-1.88812	3.31733e-10	3.2269e-08	Low_in_GroupB
A289RR_peak_10133	-1.79261	3.31918e-10	3.22748e-08	Low_in_GroupB
A364R1_1_lib_peak_43441	-1.76263	3.32878e-10	3.23508e-08	Low_in_GroupB
A390R_1_lib_peak_53558	-1.55556	3.33045e-10	3.23534e-08	Low_in_GroupB
A237RR_peak_113568b	-1.65875	3.33347e-10	3.23625e-08	Low_in_GroupB
A173R_peak_88985h	-1.60411	3.33893e-10	3.24047e-08	Low_in_GroupB
A129D_1_lib_peak_47752a	-1.71624	3.3572e-10	3.25664e-08	Low_in_GroupB
A429D_peak_95715	-1.92135	3.35919e-10	3.25779e-08	Low_in_GroupB
A173R_peak_73360c	-1.38363	3.36123e-10	3.25821e-08	Low_in_GroupB
A364R1_1_lib_peak_44006	-1.80299	3.37567e-10	3.27063e-08	Low_in_GroupB
A129D_1_lib_peak_9135c	-1.55746	3.37942e-10	3.27114e-08	Low_in_GroupB
A455R1_1_lib_peak_10388	-1.6547	3.37803e-10	3.27114e-08	Low_in_GroupB
A228R_1_lib_peak_78909	-1.62738	3.37942e-10	3.27114e-08	Low_in_GroupB
A413R_peak_67606	-1.4561	3.37728e-10	3.27114e-08	Low_in_GroupB
A237RR_peak_98926	-1.8648	3.40557e-10	3.29033e-08	Low_in_GroupB
A385R_peak_18614	-2.04894	3.40574e-10	3.29033e-08	Low_in_GroupB
A237RR_peak_89053	-1.99367	3.40871e-10	3.29158e-08	Low_in_GroupB
A414D_peak_119026	-1.75795	3.41067e-10	3.29158e-08	Low_in_GroupB
A496R_peak_13564	-1.53124	3.41775e-10	3.29565e-08	Low_in_GroupB
A173R_peak_21940a	-1.85398	3.41889e-10	3.29596e-08	Low_in_GroupB
A364R1_1_lib_peak_6597	-1.7877	3.42281e-10	3.29896e-08	Low_in_GroupB
A129D_1_lib_peak_60504	-1.86694	3.4246e-10	3.2999e-08	Low_in_GroupB
A129D_1_lib_peak_51553	-1.71508	3.44558e-10	3.31703e-08	Low_in_GroupB
A213L_peak_38510a	-1.80321	3.45181e-10	3.32217e-08	Low_in_GroupB
A129D_1_lib_peak_46103	-1.74603	3.45392e-10	3.32262e-08	Low_in_GroupB
A350R_peak_29218	-1.66847	3.46025e-10	3.32709e-08	Low_in_GroupB
A173R_peak_11076	-1.62115	3.46103e-10	3.32709e-08	Low_in_GroupB
A429D_peak_28085	-1.44512	3.47626e-10	3.34014e-08	Low_in_GroupB
A414D_peak_96007	-1.59405	3.48316e-10	3.34598e-08	Low_in_GroupB
A422D_peak_80664	-1.79445	3.49005e-10	3.35181e-08	Low_in_GroupB
A129D_1_lib_peak_37379	-1.74383	3.49636e-10	3.35548e-08	Low_in_GroupB
A419R_peak_56026a	-1.73814	3.50228e-10	3.35877e-08	Low_in_GroupB
A173R_peak_18563a	-1.69606	3.50552e-10	3.36109e-08	Low_in_GroupB
A289RR_peak_49008e	-2.16645	3.50845e-10	3.3629e-08	Low_in_GroupB
A237RR_peak_110711	-1.94779	3.50908e-10	3.3629e-08	Low_in_GroupB
A129D_1_lib_peak_33728	-1.86737	3.51298e-10	3.36505e-08	Low_in_GroupB
A237RR_peak_97292a	-1.7353	3.51573e-10	3.36689e-08	Low_in_GroupB
A450R_peak_52208b	-1.8901	3.51902e-10	3.36839e-08	Low_in_GroupB
A173R_peak_26113a	-1.8662	3.51979e-10	3.36839e-08	Low_in_GroupB
A401D_peak_12088	-1.75068	3.52864e-10	3.37527e-08	Low_in_GroupB
A450R_peak_75089a	-1.64503	3.54142e-10	3.38669e-08	Low_in_GroupB
A429D_peak_74200	-1.54414	3.553e-10	3.39616e-08	Low_in_GroupB
A129D_1_lib_peak_51213	-1.96246	3.5621e-10	3.40325e-08	Low_in_GroupB
A228R_1_lib_peak_107749	-1.54509	3.57226e-10	3.41216e-08	Low_in_GroupB
A237RR_peak_65974	-1.58172	3.57317e-10	3.41222e-08	Low_in_GroupB
A364R1_1_lib_peak_7631	-1.69897	3.57446e-10	3.41265e-08	Low_in_GroupB
A455R1_1_lib_peak_70362b	-2.60931	3.57742e-10	3.41467e-08	Low_in_GroupB
A385R_peak_13293	-1.93782	3.5887e-10	3.42301e-08	Low_in_GroupB
A357D_peak_13279	-1.86473	3.58868e-10	3.42301e-08	Low_in_GroupB
A454R_peak_62699c	-1.63107	3.59582e-10	3.42738e-08	Low_in_GroupB
A292R_peak_2767a	-2.60389	3.59497e-10	3.42738e-08	Low_in_GroupB
A390R_1_lib_peak_49539	-1.51426	3.61159e-10	3.43918e-08	Low_in_GroupB
A414D_peak_45421	-1.75799	3.61853e-10	3.44499e-08	Low_in_GroupB
A364R1_1_lib_peak_44270	-1.51318	3.63763e-10	3.45748e-08	Low_in_GroupB
A414D_peak_119801	-1.82553	3.65943e-10	3.47494e-08	Low_in_GroupB
A477R_peak_85948	-1.92839	3.67153e-10	3.4848e-08	Low_in_GroupB
A390R_1_lib_peak_29583	-1.60356	3.67632e-10	3.48853e-08	Low_in_GroupB
A496R_peak_35358e	-1.49143	3.68113e-10	3.49111e-08	Low_in_GroupB
A129D_1_lib_peak_71396	-1.7154	3.68163e-10	3.49111e-08	Low_in_GroupB
A129D_1_lib_peak_4829	-1.60246	3.68047e-10	3.49111e-08	Low_in_GroupB
A364R1_1_lib_peak_26099	-1.61178	3.68763e-10	3.49582e-08	Low_in_GroupB
A454R_peak_79205	-3.11201	3.69048e-10	3.49705e-08	Low_in_GroupB
A364R1_1_lib_peak_48256	-1.73741	3.70532e-10	3.50865e-08	Low_in_GroupB
A454R_peak_60250d	-1.83417	3.71532e-10	3.51729e-08	Low_in_GroupB
A472D_peak_74916f	-1.72542	3.72372e-10	3.52442e-08	Low_in_GroupB
A364R1_1_lib_peak_52452	-1.83025	3.73208e-10	3.52987e-08	Low_in_GroupB
A173R_peak_41686	-2.63858	3.73333e-10	3.53022e-08	Low_in_GroupB
A477R_peak_5719	-1.94777	3.73945e-10	3.53354e-08	Low_in_GroupB
A237RR_peak_81757b	-1.79266	3.75013e-10	3.54115e-08	Low_in_GroupB
A451D_peak_93409	-1.65887	3.75699e-10	3.54515e-08	Low_in_GroupB
A454R_peak_62642c	-1.68325	3.76537e-10	3.5514e-08	Low_in_GroupB
A173R_peak_145088b	-1.53833	3.76486e-10	3.5514e-08	Low_in_GroupB
A454R_peak_16855i	-1.60536	3.77258e-10	3.55619e-08	Low_in_GroupB
A173R_peak_73473	-1.77009	3.78568e-10	3.56558e-08	Low_in_GroupB
A237RR_peak_80087	-1.48789	3.7993e-10	3.57508e-08	Low_in_GroupB
A364R1_1_lib_peak_7625	-1.73468	3.80506e-10	3.57884e-08	Low_in_GroupB
A473D_peak_10995	-1.6203	3.80959e-10	3.58061e-08	Low_in_GroupB
A385R_peak_13289	-1.67329	3.80874e-10	3.58061e-08	Low_in_GroupB
A129D_1_lib_peak_51044b	-1.63235	3.84371e-10	3.60349e-08	Low_in_GroupB
A364R1_1_lib_peak_3670	-1.7195	3.84658e-10	3.60534e-08	Low_in_GroupB
A429D_peak_76359	-1.75431	3.84761e-10	3.60547e-08	Low_in_GroupB
A357D_peak_14358b	-1.65124	3.87309e-10	3.62348e-08	Low_in_GroupB
A129D_1_lib_peak_51317	-1.43841	3.87429e-10	3.62376e-08	Low_in_GroupB
A390D_peak_13284	-1.78246	3.87689e-10	3.62536e-08	Low_in_GroupB
A364R1_1_lib_peak_7591	-1.90852	3.8947e-10	3.63865e-08	Low_in_GroupB
A390R_1_lib_peak_39977	-1.5167	3.90553e-10	3.6471e-08	Low_in_GroupB
A429D_peak_11466	-1.71556	3.94033e-10	3.67535e-08	Low_in_GroupB
A129D_1_lib_peak_62756	-1.60707	3.94177e-10	3.67585e-08	Low_in_GroupB
A173R_peak_139176	-1.79144	3.94342e-10	3.67655e-08	Low_in_GroupB
A454R_peak_100326	-1.68277	3.94559e-10	3.67772e-08	Low_in_GroupB
A228R_1_lib_peak_37827	-1.90407	3.95348e-10	3.68253e-08	Low_in_GroupB
A237RR_peak_100752b	-1.60884	3.95942e-10	3.68722e-08	Low_in_GroupB
A237RR_peak_110829	-1.85232	3.96184e-10	3.68863e-08	Low_in_GroupB
A390R_1_lib_peak_66163	-1.56905	3.97074e-10	3.69336e-08	Low_in_GroupB
A262R_peak_45804	-1.90806	3.97148e-10	3.69336e-08	Low_in_GroupB
A422D_peak_87763b	-1.55576	3.9894e-10	3.70917e-08	Low_in_GroupB
A450R_peak_75030	-1.66439	4.00359e-10	3.71895e-08	Low_in_GroupB
A173R_peak_118697	-1.70745	4.00455e-10	3.71899e-08	Low_in_GroupB
A129D_1_lib_peak_43510	-1.75759	4.01249e-10	3.72466e-08	Low_in_GroupB
A390R_1_lib_peak_7502	-1.88704	4.01474e-10	3.72589e-08	Low_in_GroupB
A237RR_peak_85874k	-1.70314	4.02861e-10	3.73534e-08	Low_in_GroupB
A454R_peak_22682h	-1.93116	4.04565e-10	3.7484e-08	Low_in_GroupB
A228R_1_lib_peak_40902b	-1.82577	4.04861e-10	3.74898e-08	Low_in_GroupB
A454R_peak_62662	-2.00635	4.04887e-10	3.74898e-08	Low_in_GroupB
A228R_1_lib_peak_77352	-1.68822	4.05034e-10	3.74948e-08	Low_in_GroupB
A237RR_peak_81743	-1.86375	4.05308e-10	3.75116e-08	Low_in_GroupB
A429D_peak_98305	-1.73345	4.06827e-10	3.76437e-08	Low_in_GroupB
A129D_1_lib_peak_10395	-1.83889	4.07075e-10	3.7658e-08	Low_in_GroupB
A129D_1_lib_peak_8442	-1.7244	4.0744e-10	3.76659e-08	Low_in_GroupB
A197D_peak_59405	-1.66953	4.07402e-10	3.76659e-08	Low_in_GroupB
A129D_1_lib_peak_23089	-1.68439	4.07571e-10	3.76694e-08	Low_in_GroupB
A129D_1_lib_peak_61740	-1.53973	4.08516e-10	3.77309e-08	Low_in_GroupB
A422D_peak_79989	-1.53386	4.08463e-10	3.77309e-08	Low_in_GroupB
A237RR_peak_92354	-1.66977	4.10583e-10	3.78443e-08	Low_in_GroupB
A454R_peak_60295c	-1.79158	4.11585e-10	3.79194e-08	Low_in_GroupB
A422D_peak_83010	-1.77656	4.12313e-10	3.79778e-08	Low_in_GroupB
A429D_peak_77245c	-2.69912	4.1358e-10	3.80859e-08	Low_in_GroupB
A454R_peak_62696	-1.75398	4.13886e-10	3.81054e-08	Low_in_GroupB
A129D_1_lib_peak_81702a	-1.69075	4.14537e-10	3.81328e-08	Low_in_GroupB
A129R_peak_10793	-1.71377	4.14561e-10	3.81328e-08	Low_in_GroupB
A419D_peak_24132c	-1.67938	4.16265e-10	3.82722e-08	Low_in_GroupB
A364R1_1_lib_peak_43436	-1.92808	4.1674e-10	3.83072e-08	Low_in_GroupB
A173R_peak_163900a	-1.95254	4.17501e-10	3.8351e-08	Low_in_GroupB
A422D_peak_83357b	-1.71355	4.18168e-10	3.84036e-08	Low_in_GroupB
A364R1_1_lib_peak_8399	-1.94231	4.18516e-10	3.84268e-08	Low_in_GroupB
A280D_peak_105796	-1.62047	4.18874e-10	3.8451e-08	Low_in_GroupB
A390R_1_lib_peak_28905	-1.73781	4.19967e-10	3.85339e-08	Low_in_GroupB
A173R_peak_19613	-1.64363	4.20215e-10	3.85479e-08	Low_in_GroupB
A454R_peak_105546e	-1.81736	4.20915e-10	3.85947e-08	Low_in_GroupB
A129D_1_lib_peak_35657	-1.81705	4.21368e-10	3.86275e-08	Low_in_GroupB
A280D_peak_111914b	-1.52821	4.2275e-10	3.87278e-08	Low_in_GroupB
A423D_peak_60879	-1.70852	4.26687e-10	3.90532e-08	Low_in_GroupB
A173R_peak_168927c	-1.85292	4.27285e-10	3.90991e-08	Low_in_GroupB
A450R_peak_96973	-1.79524	4.29082e-10	3.92281e-08	Low_in_GroupB
A129D_1_lib_peak_71925	-1.48055	4.29469e-10	3.92436e-08	Low_in_GroupB
A429D_peak_96244	-1.62141	4.29639e-10	3.92436e-08	Low_in_GroupB
A473D_peak_32949	-1.82959	4.29568e-10	3.92436e-08	Low_in_GroupB
A173R_peak_163709f	-1.72768	4.30096e-10	3.92764e-08	Low_in_GroupB
A451D_peak_15732b	-2.08564	4.30622e-10	3.93068e-08	Low_in_GroupB
A390R_1_lib_peak_59899	-1.72414	4.31034e-10	3.93356e-08	Low_in_GroupB
A429D_peak_78937	-1.83528	4.312e-10	3.93418e-08	Low_in_GroupB
A364R1_1_lib_peak_43046	-1.49397	4.33226e-10	3.94911e-08	Low_in_GroupB
A237RR_peak_92360	-1.82753	4.33435e-10	3.94962e-08	Low_in_GroupB
A451D_peak_102074c	-2.55245	4.349e-10	3.96027e-08	Low_in_GroupB
A450R_peak_85633d	-1.29721	4.34939e-10	3.96027e-08	Low_in_GroupB
A385R_peak_12335	-1.54702	4.3735e-10	3.97775e-08	Low_in_GroupB
A173R_peak_118983	-1.87088	4.38153e-10	3.98416e-08	Low_in_GroupB
A173R_peak_7961	-1.45873	4.38327e-10	3.98485e-08	Low_in_GroupB
A173R_peak_118526b	-1.67102	4.4019e-10	3.99999e-08	Low_in_GroupB
A454R_peak_34348b	-1.98971	4.41363e-10	4.00839e-08	Low_in_GroupB
A450R_peak_5756	-1.943	4.41661e-10	4.00976e-08	Low_in_GroupB
A237RR_peak_23448	-1.82775	4.43914e-10	4.02841e-08	Low_in_GroupB
A129D_1_lib_peak_68875	-1.55081	4.45218e-10	4.03753e-08	Low_in_GroupB
A237RR_peak_32858b	-1.68378	4.45998e-10	4.04008e-08	Low_in_GroupB
A173R_peak_137063a	-1.60215	4.45932e-10	4.04008e-08	Low_in_GroupB
A429D_peak_29306a	-2.15372	4.46428e-10	4.04217e-08	Low_in_GroupB
A173R_peak_6837c	-1.51718	4.47e-10	4.04555e-08	Low_in_GroupB
A414D_peak_26642	-1.9298	4.4771e-10	4.05107e-08	Low_in_GroupB
A414D_peak_24333	-1.67632	4.4796e-10	4.05242e-08	Low_in_GroupB
A423D_peak_49330b	-1.85487	4.48446e-10	4.0541e-08	Low_in_GroupB
A454R_peak_60251a	-1.74641	4.4844e-10	4.0541e-08	Low_in_GroupB
A414D_peak_5205	-2.19308	4.48382e-10	4.0541e-08	Low_in_GroupB
A173R_peak_27437a	-1.64763	4.49551e-10	4.06087e-08	Low_in_GroupB
A364R1_1_lib_peak_8834	-1.87066	4.49493e-10	4.06087e-08	Low_in_GroupB
A473D_peak_44680	-1.87642	4.51478e-10	4.07515e-08	Low_in_GroupB
A129D_1_lib_peak_67112	-1.54642	4.51869e-10	4.07596e-08	Low_in_GroupB
A357D_peak_52550	-1.82795	4.5187e-10	4.07596e-08	Low_in_GroupB
A173R_peak_163805f	-1.94562	4.52647e-10	4.08206e-08	Low_in_GroupB
A454R_peak_60164a	-1.80575	4.53351e-10	4.08659e-08	Low_in_GroupB
A116R_peak_33734a	-2.14153	4.55283e-10	4.10036e-08	Low_in_GroupB
A173R_peak_18692	-1.47093	4.55822e-10	4.10339e-08	Low_in_GroupB
A454R_peak_108571d	-1.69741	4.56224e-10	4.10518e-08	Low_in_GroupB
A390R_1_lib_peak_12825	-1.6132	4.56349e-10	4.1054e-08	Low_in_GroupB
A173R_peak_137141	-1.75498	4.57341e-10	4.1125e-08	Low_in_GroupB
A417D_peak_87808	-1.74488	4.60098e-10	4.13454e-08	Low_in_GroupB
A173R_peak_144709	-1.48623	4.62492e-10	4.15328e-08	Low_in_GroupB
A390R_1_lib_peak_54042	-1.76403	4.62952e-10	4.15634e-08	Low_in_GroupB
A173R_peak_8987	-1.72419	4.64583e-10	4.16929e-08	Low_in_GroupB
A129D_1_lib_peak_51319	-1.67543	4.65742e-10	4.17692e-08	Low_in_GroupB
A463R_peak_79194	-1.82926	4.657e-10	4.17692e-08	Low_in_GroupB
A228R_1_lib_peak_89051b	-1.64933	4.67294e-10	4.18805e-08	Low_in_GroupB
A364R1_1_lib_peak_16027	-1.83885	4.67273e-10	4.18805e-08	Low_in_GroupB
A419R_peak_124691	-1.6041	4.68314e-10	4.19534e-08	Low_in_GroupB
A173R_peak_124289	-1.82601	4.68525e-10	4.1963e-08	Low_in_GroupB
A422D_peak_14929a	-1.93672	4.6877e-10	4.19757e-08	Low_in_GroupB
A364R1_1_lib_peak_41459	-1.49831	4.6926e-10	4.20103e-08	Low_in_GroupB
A173R_peak_137139	-1.81754	4.70383e-10	4.20922e-08	Low_in_GroupB
A422D_peak_76848	-1.7206	4.71383e-10	4.21537e-08	Low_in_GroupB
A390R_1_lib_peak_59915	-1.87598	4.74018e-10	4.23614e-08	Low_in_GroupB
A173R_peak_73511e	-1.873	4.73992e-10	4.23614e-08	Low_in_GroupB
A173R_peak_137987	-1.43359	4.74674e-10	4.23887e-08	Low_in_GroupB
A419R_peak_99655	-1.56347	4.75181e-10	4.24185e-08	Low_in_GroupB
A237RR_peak_115606b	-1.76577	4.76396e-10	4.25176e-08	Low_in_GroupB
A173R_peak_22270a	-1.90776	4.80393e-10	4.27724e-08	Low_in_GroupB
A364R1_1_lib_peak_7535	-1.83001	4.80733e-10	4.27916e-08	Low_in_GroupB
A129D_1_lib_peak_74132	-1.4906	4.84364e-10	4.30864e-08	Low_in_GroupB
A454R_peak_39364	-1.89535	4.88785e-10	4.3432e-08	Low_in_GroupB
A237RR_peak_110586g	-1.859	4.91558e-10	4.36401e-08	Low_in_GroupB
A228R_1_lib_peak_66740	-1.8529	4.92617e-10	4.36958e-08	Low_in_GroupB
A173R_peak_149305	-1.86054	4.94096e-10	4.37983e-08	Low_in_GroupB
A129D_1_lib_peak_51022c	-1.60582	4.94228e-10	4.38003e-08	Low_in_GroupB
A454R_peak_22669c	-1.74908	4.9537e-10	4.38824e-08	Low_in_GroupB
A390D_peak_13491	-1.66831	4.95987e-10	4.39275e-08	Low_in_GroupB
A129R_peak_6546	-1.84391	4.97473e-10	4.40479e-08	Low_in_GroupB
A173R_peak_68628b	-1.72547	4.98298e-10	4.40839e-08	Low_in_GroupB
A237RR_peak_110587a	-1.62937	5.00251e-10	4.42181e-08	Low_in_GroupB
A417D_peak_13518	-2.02707	5.01444e-10	4.43042e-08	Low_in_GroupB
A192D_peak_46411	-1.48008	5.0416e-10	4.45248e-08	Low_in_GroupB
A116R_peak_67750o	-2.27118	5.04383e-10	4.45348e-08	Low_in_GroupB
A390R_1_lib_peak_47916	-1.53735	5.04947e-10	4.45671e-08	Low_in_GroupB
A173R_peak_19574a	-1.85605	5.05205e-10	4.45685e-08	Low_in_GroupB
A454R_peak_127033a	-1.74522	5.07502e-10	4.47516e-08	Low_in_GroupB
A364R1_1_lib_peak_7260	-1.67766	5.07986e-10	4.47749e-08	Low_in_GroupB
A385R_peak_41069c	-2.18433	5.08544e-10	4.479e-08	Low_in_GroupB
A364R1_1_lib_peak_8564	-1.74703	5.12122e-10	4.50023e-08	Low_in_GroupB
A419R_peak_96806	-1.82827	5.12031e-10	4.50023e-08	Low_in_GroupB
A429D_peak_64368cp	-1.98163	5.16821e-10	4.53955e-08	Low_in_GroupB
A364R1_1_lib_peak_25004	-1.92925	5.18714e-10	4.55519e-08	Low_in_GroupB
A390R_1_lib_peak_53502	-1.67423	5.19868e-10	4.56335e-08	Low_in_GroupB
A237RR_peak_5745	-1.92217	5.21585e-10	4.57644e-08	Low_in_GroupB
A237RR_peak_110027d	-1.72191	5.22303e-10	4.58075e-08	Low_in_GroupB
A173R_peak_145580	-1.65283	5.22724e-10	4.58332e-08	Low_in_GroupB
A129D_1_lib_peak_23291	-1.37822	5.23008e-10	4.58396e-08	Low_in_GroupB
A129D_1_lib_peak_73674	-1.45083	5.24555e-10	4.59355e-08	Low_in_GroupB
A429D_peak_82099	-1.90331	5.25153e-10	4.59779e-08	Low_in_GroupB
A454R_peak_94930	-1.58773	5.25443e-10	4.59855e-08	Low_in_GroupB
A129R_peak_14331a	-1.69739	5.25627e-10	4.59896e-08	Low_in_GroupB
A129D_1_lib_peak_10824	-1.65107	5.26524e-10	4.60482e-08	Low_in_GroupB
A390R_1_lib_peak_28541	-1.63691	5.3016e-10	4.63162e-08	Low_in_GroupB
A454R_peak_107207b	-1.70157	5.32443e-10	4.64656e-08	Low_in_GroupB
A390R_1_lib_peak_48078	-1.58087	5.33649e-10	4.65427e-08	Low_in_GroupB
A237RR_peak_110656d	-1.67722	5.33672e-10	4.65427e-08	Low_in_GroupB
A423D_peak_80934	-1.65765	5.33463e-10	4.65427e-08	Low_in_GroupB
A237RR_peak_96256h	-1.51481	5.34977e-10	4.66318e-08	Low_in_GroupB
A364R1_1_lib_peak_8435	-1.77879	5.35616e-10	4.66522e-08	Low_in_GroupB
A414D_peak_24378a	-1.58889	5.35605e-10	4.66522e-08	Low_in_GroupB
A173R_peak_149528	-1.72689	5.36083e-10	4.66727e-08	Low_in_GroupB
A237RR_peak_109545	-1.80886	5.40771e-10	4.70101e-08	Low_in_GroupB
A390R_1_lib_peak_59215	-1.72718	5.41517e-10	4.70648e-08	Low_in_GroupB
A173R_peak_76602	-1.52225	5.43395e-10	4.72078e-08	Low_in_GroupB
A364R1_1_lib_peak_51286	-1.74948	5.44371e-10	4.72825e-08	Low_in_GroupB
A129D_1_lib_peak_10495	-1.88075	5.46933e-10	4.74765e-08	Low_in_GroupB
A422D_peak_83856a	-1.49391	5.47544e-10	4.75173e-08	Low_in_GroupB
A173R_peak_52308	-1.87874	5.48335e-10	4.75656e-08	Low_in_GroupB
A237RR_peak_83341b	-1.74122	5.48847e-10	4.75998e-08	Low_in_GroupB
A390R_1_lib_peak_6546a	-1.55757	5.49075e-10	4.76094e-08	Low_in_GroupB
A473D_peak_8952	-1.8836	5.49863e-10	4.76573e-08	Low_in_GroupB
A385R_peak_12345	-2.38089	5.50166e-10	4.76632e-08	Low_in_GroupB
A173R_peak_83542a	-2.13873	5.5173e-10	4.77796e-08	Low_in_GroupB
A237RR_peak_110705b	-1.56315	5.53523e-10	4.7886e-08	Low_in_GroupB
A129D_1_lib_peak_51031b	-1.74985	5.54833e-10	4.79649e-08	Low_in_GroupB
A228R_1_lib_peak_56101c	-2.62647	5.54759e-10	4.79649e-08	Low_in_GroupB
A454R_peak_22858m	-1.57463	5.56782e-10	4.81129e-08	Low_in_GroupB
A455R1_1_lib_peak_9648	-1.61262	5.57577e-10	4.81713e-08	Low_in_GroupB
A129D_1_lib_peak_10276	-1.83555	5.577e-10	4.81714e-08	Low_in_GroupB
A237RR_peak_74998a	-1.70437	5.58616e-10	4.822e-08	Low_in_GroupB
A129D_1_lib_peak_36606	-1.66259	5.60419e-10	4.83653e-08	Low_in_GroupB
A173R_peak_73743a	-1.68118	5.6383e-10	4.85872e-08	Low_in_GroupB
A237RR_peak_32915	-1.68253	5.6563e-10	4.87113e-08	Low_in_GroupB
A237RR_peak_30809	-1.80851	5.66167e-10	4.87471e-08	Low_in_GroupB
A173R_peak_18585	-1.7496	5.66367e-10	4.8754e-08	Low_in_GroupB
A106D_peak_12889b	-1.7565	5.67618e-10	4.88513e-08	Low_in_GroupB
A173R_peak_162947	-1.75305	5.71729e-10	4.91633e-08	Low_in_GroupB
A390R_1_lib_peak_47858	-1.86285	5.71999e-10	4.91762e-08	Low_in_GroupB
A450R_peak_30149j	-1.46227	5.72909e-10	4.92439e-08	Low_in_GroupB
A289RR_peak_76484a	-1.55917	5.749e-10	4.93675e-08	Low_in_GroupB
A237RR_peak_4478	-1.80332	5.75158e-10	4.93744e-08	Low_in_GroupB
A237RR_peak_10822a	-1.64318	5.75311e-10	4.93771e-08	Low_in_GroupB
A390R_1_lib_peak_8970e	-2.54806	5.76333e-10	4.94457e-08	Low_in_GroupB
A455R1_1_lib_peak_29849e	-2.23935	5.76355e-10	4.94457e-08	Low_in_GroupB
A129D_1_lib_peak_23270b	-1.53773	5.77722e-10	4.95525e-08	Low_in_GroupB
A157R_peak_73743	-1.72058	5.80798e-10	4.98058e-08	Low_in_GroupB
A429D_peak_12248	-1.74754	5.87482e-10	5.02938e-08	Low_in_GroupB
A173R_peak_102048f	-1.74954	5.91231e-10	5.05507e-08	Low_in_GroupB
A390R_1_lib_peak_50576	-1.76615	5.91782e-10	5.05871e-08	Low_in_GroupB
A454R_peak_128107l	-1.60988	5.92824e-10	5.06655e-08	Low_in_GroupB
A385R_peak_17682	-1.70327	5.94781e-10	5.07672e-08	Low_in_GroupB
A473D_peak_2183	-1.75272	5.95239e-10	5.07862e-08	Low_in_GroupB
A289RR_peak_10759	-1.74826	5.95821e-10	5.08252e-08	Low_in_GroupB
A129D_1_lib_peak_4573	-1.7911	5.97306e-10	5.08823e-08	Low_in_GroupB
A173R_peak_101856	-1.61106	5.9737e-10	5.08823e-08	Low_in_GroupB
A173R_peak_120830	-1.65867	5.98017e-10	5.09267e-08	Low_in_GroupB
A419D_peak_92719	-1.51201	6.02058e-10	5.12254e-08	Low_in_GroupB
A450R_peak_100590	-1.74853	6.02668e-10	5.12582e-08	Low_in_GroupB
A173R_peak_18499	-1.82724	6.02802e-10	5.12588e-08	Low_in_GroupB
A419R_peak_124698	-1.60679	6.05853e-10	5.15075e-08	Low_in_GroupB
A364R1_1_lib_peak_47871a	-3.04258	6.08237e-10	5.16779e-08	Low_in_GroupB
A454R_peak_62559a	-1.79039	6.09145e-10	5.17439e-08	Low_in_GroupB
A364R1_1_lib_peak_8392	-1.7819	6.09936e-10	5.18002e-08	Low_in_GroupB
A129D_1_lib_peak_57928	-1.91696	6.11915e-10	5.19138e-08	Low_in_GroupB
A129D_1_lib_peak_72758	-1.68521	6.12449e-10	5.19483e-08	Low_in_GroupB
A455R1_1_lib_peak_68525	-1.90728	6.13444e-10	5.20218e-08	Low_in_GroupB
A173R_peak_137975a	-1.54017	6.13621e-10	5.20259e-08	Low_in_GroupB
A364R1_1_lib_peak_3319	-1.74355	6.14602e-10	5.20982e-08	Low_in_GroupB
A157R_peak_93701	-1.67018	6.16986e-10	5.22675e-08	Low_in_GroupB
A364R1_1_lib_peak_8514	-1.73565	6.17375e-10	5.22805e-08	Low_in_GroupB
A454R_peak_15336	-1.8228	6.17594e-10	5.22862e-08	Low_in_GroupB
A173R_peak_129372c	-1.65284	6.18757e-10	5.23519e-08	Low_in_GroupB
A429D_peak_75772	-1.60032	6.18516e-10	5.23519e-08	Low_in_GroupB
A129D_1_lib_peak_76546	-1.61567	6.2123e-10	5.25172e-08	Low_in_GroupB
A237RR_peak_33813	-1.78969	6.21615e-10	5.25376e-08	Low_in_GroupB
A454R_peak_15304b	-1.61082	6.22267e-10	5.25613e-08	Low_in_GroupB
A454R_peak_105631i	-1.77969	6.26303e-10	5.28249e-08	Low_in_GroupB
A237RR_peak_21574d	-1.71878	6.26705e-10	5.28477e-08	Low_in_GroupB
A228R_1_lib_peak_66191	-1.73329	6.27037e-10	5.28558e-08	Low_in_GroupB
A414D_peak_24149b	-1.65291	6.29198e-10	5.30249e-08	Low_in_GroupB
A237RR_peak_114083	-1.65247	6.31637e-10	5.32056e-08	Low_in_GroupB
A237RR_peak_57027a	-1.87367	6.32075e-10	5.3223e-08	Low_in_GroupB
A289RR_peak_3403d	-1.85537	6.33688e-10	5.33261e-08	Low_in_GroupB
A364R1_1_lib_peak_40187	-1.66441	6.33996e-10	5.33404e-08	Low_in_GroupB
A419R_peak_106897	-1.7203	6.34929e-10	5.33857e-08	Low_in_GroupB
A237RR_peak_110198b	-1.61496	6.35184e-10	5.33961e-08	Low_in_GroupB
A237RR_peak_7691	-1.74024	6.4083e-10	5.38149e-08	Low_in_GroupB
A364R1_1_lib_peak_3638	-1.95031	6.4338e-10	5.39954e-08	Low_in_GroupB
A173R_peak_162037	-1.67577	6.45273e-10	5.41288e-08	Low_in_GroupB
A390R_1_lib_peak_48331	-1.65049	6.45241e-10	5.41288e-08	Low_in_GroupB
A173R_peak_138950	-1.75295	6.4537e-10	5.41288e-08	Low_in_GroupB
A454R_peak_20708	-1.78204	6.45925e-10	5.41641e-08	Low_in_GroupB
A422D_peak_11422a	-1.75721	6.47185e-10	5.42586e-08	Low_in_GroupB
A129D_1_lib_peak_81172	-1.57302	6.47837e-10	5.4302e-08	Low_in_GroupB
A129D_1_lib_peak_51294f	-1.53712	6.48375e-10	5.43358e-08	Low_in_GroupB
A390R_1_lib_peak_29574	-1.58448	6.49616e-10	5.4412e-08	Low_in_GroupB
A364R1_1_lib_peak_39858	-1.78559	6.49687e-10	5.4412e-08	Low_in_GroupB
A423D_peak_17859	-1.73639	6.5032e-10	5.44538e-08	Low_in_GroupB
A454R_peak_107441	-2.00251	6.52545e-10	5.46062e-08	Low_in_GroupB
A364R1_1_lib_peak_8406	-1.78649	6.54309e-10	5.47198e-08	Low_in_GroupB
A429D_peak_60806	-1.55054	6.54442e-10	5.47198e-08	Low_in_GroupB
A454R_peak_22586	-1.73607	6.55179e-10	5.47475e-08	Low_in_GroupB
A454R_peak_20602c	-2.14342	6.56172e-10	5.48192e-08	Low_in_GroupB
A237RR_peak_88965a	-2.03853	6.57998e-10	5.49357e-08	Low_in_GroupB
A390R_1_lib_peak_39887	-1.57497	6.61434e-10	5.51792e-08	Low_in_GroupB
A129D_1_lib_peak_72400	-1.5506	6.62744e-10	5.52365e-08	Low_in_GroupB
A414D_peak_102190	-1.6689	6.62416e-10	5.52365e-08	Low_in_GroupB
A173R_peak_149586b	-2.19517	6.62679e-10	5.52365e-08	Low_in_GroupB
A173R_peak_138972	-1.65228	6.62768e-10	5.52365e-08	Low_in_GroupB
A364R1_1_lib_peak_11391	-1.88028	6.63482e-10	5.52817e-08	Low_in_GroupB
A364R1_1_lib_peak_4708	-1.85834	6.65151e-10	5.54094e-08	Low_in_GroupB
A129D_1_lib_peak_23934	-1.53845	6.68333e-10	5.56173e-08	Low_in_GroupB
A429D_peak_53996	-1.62291	6.70985e-10	5.57922e-08	Low_in_GroupB
A422R_peak_17607a	-2.13673	6.71811e-10	5.58494e-08	Low_in_GroupB
A237RR_peak_14166	-1.84351	6.72989e-10	5.59129e-08	Low_in_GroupB
A129D_1_lib_peak_29296b	-1.59568	6.73294e-10	5.59268e-08	Low_in_GroupB
A429D_peak_11313	-1.88463	6.74093e-10	5.59702e-08	Low_in_GroupB
A364R1_1_lib_peak_8381	-1.79283	6.76154e-10	5.61298e-08	Low_in_GroupB
A413R_peak_11089	-1.94215	6.78596e-10	5.62748e-08	Low_in_GroupB
A129D_1_lib_peak_51574	-1.54505	6.79194e-10	5.62901e-08	Low_in_GroupB
A233R_peak_67050	-2.40065	6.79545e-10	5.6296e-08	Low_in_GroupB
A350R_peak_32246	-1.59102	6.80337e-10	5.635e-08	Low_in_GroupB
A390R_1_lib_peak_49859	-1.70097	6.81324e-10	5.64203e-08	Low_in_GroupB
A289RR_peak_36006	-1.80445	6.8164e-10	5.64349e-08	Low_in_GroupB
A422D_peak_76969	-1.6764	6.84162e-10	5.6609e-08	Low_in_GroupB
A173R_peak_167753	-1.70393	6.84998e-10	5.66666e-08	Low_in_GroupB
A173R_peak_34433b	-1.57396	6.88095e-10	5.68996e-08	Low_in_GroupB
A129D_1_lib_peak_35960b	-1.67194	6.89999e-10	5.70221e-08	Low_in_GroupB
A454R_peak_20164	-1.47685	6.90577e-10	5.70582e-08	Low_in_GroupB
A414D_peak_109458	-1.70697	6.91577e-10	5.71175e-08	Low_in_GroupB
A454R_peak_21275a	-1.76596	6.94878e-10	5.73317e-08	Low_in_GroupB
A129D_1_lib_peak_9920	-1.6917	6.95199e-10	5.73365e-08	Low_in_GroupB
A463R_peak_18639	-1.76715	7.02295e-10	5.78377e-08	Low_in_GroupB
A228R_1_lib_peak_37579	-1.9718	7.02876e-10	5.7862e-08	Low_in_GroupB
A364R1_1_lib_peak_7237	-1.78273	7.03371e-10	5.7891e-08	Low_in_GroupB
A364R1_1_lib_peak_39729	-1.81848	7.04719e-10	5.79784e-08	Low_in_GroupB
A390R_1_lib_peak_29402	-1.53957	7.05997e-10	5.80717e-08	Low_in_GroupB
A390R_1_lib_peak_8163	-1.53963	7.09711e-10	5.83417e-08	Low_in_GroupB
A390R_1_lib_peak_37208	-1.57287	7.11204e-10	5.84052e-08	Low_in_GroupB
A173R_peak_138923c	-1.68328	7.11027e-10	5.84052e-08	Low_in_GroupB
A454R_peak_16820e	-1.89806	7.11554e-10	5.84221e-08	Low_in_GroupB
A429D_peak_5907	-1.53323	7.13009e-10	5.8506e-08	Low_in_GroupB
A414D_peak_88197	-1.96038	7.1363e-10	5.85451e-08	Low_in_GroupB
A364R1_1_lib_peak_8410	-1.92151	7.1383e-10	5.8548e-08	Low_in_GroupB
A454R_peak_62601b	-1.51908	7.14255e-10	5.85503e-08	Low_in_GroupB
A414D_peak_86393	-1.61438	7.17203e-10	5.87668e-08	Low_in_GroupB
A350R_peak_47004	-1.43306	7.19304e-10	5.89271e-08	Low_in_GroupB
A429D_peak_47230d	-2.27272	7.1954e-10	5.89345e-08	Low_in_GroupB
A129D_1_lib_peak_51618	-1.45906	7.19845e-10	5.89475e-08	Low_in_GroupB
A364R1_1_lib_peak_43989	-1.92363	7.20766e-10	5.89853e-08	Low_in_GroupB
A237RR_peak_88531a	-1.63046	7.2069e-10	5.89853e-08	Low_in_GroupB
A454R_peak_108659b	-1.60752	7.25179e-10	5.92646e-08	Low_in_GroupB
A390R_1_lib_peak_48404	-1.63522	7.26502e-10	5.9331e-08	Low_in_GroupB
A173R_peak_159475c	-1.92029	7.27983e-10	5.94099e-08	Low_in_GroupB
A173R_peak_160206b	-2.64456	7.2835e-10	5.94278e-08	Low_in_GroupB
A237RR_peak_110819b	-1.6837	7.31787e-10	5.96843e-08	Low_in_GroupB
A173R_peak_71596	-1.65462	7.34134e-10	5.98395e-08	Low_in_GroupB
A237RR_peak_50319f	-1.87619	7.34891e-10	5.9873e-08	Low_in_GroupB
A390R_1_lib_peak_18056	-1.58815	7.34987e-10	5.9873e-08	Low_in_GroupB
A357D_peak_52417	-1.95793	7.37178e-10	6.00273e-08	Low_in_GroupB
A129D_1_lib_peak_83621	-1.80988	7.43662e-10	6.05066e-08	Low_in_GroupB
A401D_peak_12988	-1.66755	7.4441e-10	6.05553e-08	Low_in_GroupB
A413R_peak_11305	-1.9702	7.4665e-10	6.07131e-08	Low_in_GroupB
A173R_peak_72563d	-1.56106	7.47398e-10	6.07618e-08	Low_in_GroupB
A401D_peak_16827a	-1.61395	7.49378e-10	6.08861e-08	Low_in_GroupB
A129D_1_lib_peak_62208	-1.57038	7.506e-10	6.09731e-08	Low_in_GroupB
A129D_1_lib_peak_63013	-1.67255	7.50924e-10	6.09872e-08	Low_in_GroupB
A157R_peak_80611b	-2.26122	7.51313e-10	6.10066e-08	Low_in_GroupB
A422D_peak_110013	-1.74058	7.51561e-10	6.10145e-08	Low_in_GroupB
A364R1_1_lib_peak_8409	-1.74573	7.51978e-10	6.10342e-08	Low_in_GroupB
A429D_peak_13920	-1.61972	7.52255e-10	6.10342e-08	Low_in_GroupB
A237RR_peak_96282b	-1.71566	7.56581e-10	6.13483e-08	Low_in_GroupB
A237RR_peak_89031	-1.88077	7.5713e-10	6.13806e-08	Low_in_GroupB
A173R_peak_165457b	-1.51041	7.57437e-10	6.13809e-08	Low_in_GroupB
A454R_peak_60434	-1.75019	7.59756e-10	6.15319e-08	Low_in_GroupB
A173R_peak_137301	-1.82095	7.60338e-10	6.15544e-08	Low_in_GroupB
A454R_peak_22641b	-1.753	7.60915e-10	6.15888e-08	Low_in_GroupB
A129D_1_lib_peak_12787	-1.50135	7.64668e-10	6.18308e-08	Low_in_GroupB
A364R1_1_lib_peak_7594	-1.79014	7.67561e-10	6.19781e-08	Low_in_GroupB
A129D_1_lib_peak_71740	-1.7986	7.68735e-10	6.20482e-08	Low_in_GroupB
A364R1_1_lib_peak_48245	-1.72928	7.69874e-10	6.21278e-08	Low_in_GroupB
A173R_peak_149408	-1.61945	7.70513e-10	6.2167e-08	Low_in_GroupB
A173R_peak_6891	-1.73745	7.7262e-10	6.2275e-08	Low_in_GroupB
A237RR_peak_12817b	-1.62174	7.73708e-10	6.23447e-08	Low_in_GroupB
A237RR_peak_71864	-1.92441	7.7387e-10	6.23447e-08	Low_in_GroupB
A454R_peak_128181a	-1.59378	7.73946e-10	6.23447e-08	Low_in_GroupB
A129D_1_lib_peak_3791	-1.47885	7.74168e-10	6.23502e-08	Low_in_GroupB
A173R_peak_74559	-1.59843	7.77028e-10	6.24811e-08	Low_in_GroupB
A414D_peak_101472	-1.47848	7.79713e-10	6.261e-08	Low_in_GroupB
A129D_1_lib_peak_32292b	-1.5689	7.83789e-10	6.28377e-08	Low_in_GroupB
A364R1_1_lib_peak_9032	-1.66329	7.85209e-10	6.29266e-08	Low_in_GroupB
A401D_peak_15234	-1.84548	7.86213e-10	6.29822e-08	Low_in_GroupB
A429D_peak_12022	-1.67029	7.87365e-10	6.30371e-08	Low_in_GroupB
A173R_peak_36068a	-1.67912	7.89924e-10	6.32045e-08	Low_in_GroupB
A116R_peak_23234	-2.13412	7.91682e-10	6.32952e-08	Low_in_GroupB
A401D_peak_14491	-1.50262	7.91423e-10	6.32952e-08	Low_in_GroupB
A129D_1_lib_peak_9272	-1.52865	7.91385e-10	6.32952e-08	Low_in_GroupB
A422D_peak_109911	-1.69952	7.91559e-10	6.32952e-08	Low_in_GroupB
A413R_peak_61414	-1.51797	7.94595e-10	6.34905e-08	Low_in_GroupB
A129D_1_lib_peak_61037c	-1.60286	7.9513e-10	6.35082e-08	Low_in_GroupB
A364R1_1_lib_peak_7640	-1.75608	7.9598e-10	6.3542e-08	Low_in_GroupB
A423D_peak_79114	-1.45355	7.96255e-10	6.3542e-08	Low_in_GroupB
A237RR_peak_89003	-1.62173	8.0248e-10	6.39566e-08	Low_in_GroupB
A364R1_1_lib_peak_48210	-1.88511	8.04841e-10	6.40944e-08	Low_in_GroupB
A390R_1_lib_peak_53461	-1.44768	8.08047e-10	6.43244e-08	Low_in_GroupB
A364R1_1_lib_peak_25410	-1.84485	8.09787e-10	6.44502e-08	Low_in_GroupB
A237RR_peak_87019	-1.68936	8.10331e-10	6.44808e-08	Low_in_GroupB
A173R_peak_165336b	-1.53788	8.10999e-10	6.45169e-08	Low_in_GroupB
A419D_peak_15111b	-1.55911	8.11526e-10	6.45379e-08	Low_in_GroupB
A129D_1_lib_peak_8798	-1.87455	8.14782e-10	6.47715e-08	Low_in_GroupB
A364R1_1_lib_peak_40578	-2.4008	8.17391e-10	6.49279e-08	Low_in_GroupB
A237RR_peak_33763	-1.70206	8.21378e-10	6.51807e-08	Low_in_GroupB
A364R1_1_lib_peak_35537a	-2.48833	8.2491e-10	6.53969e-08	Low_in_GroupB
A173R_peak_106783a	-1.58354	8.25199e-10	6.5407e-08	Low_in_GroupB
A289RR_peak_36037	-1.71544	8.25896e-10	6.54495e-08	Low_in_GroupB
A473D_peak_33942b	-1.52702	8.30193e-10	6.57257e-08	Low_in_GroupB
A364R1_1_lib_peak_3686	-1.75635	8.3061e-10	6.57459e-08	Low_in_GroupB
A173R_peak_32961	-1.57098	8.3182e-10	6.58031e-08	Low_in_GroupB
A454R_peak_22825b	-1.69452	8.32715e-10	6.5861e-08	Low_in_GroupB
A364R1_1_lib_peak_6596	-1.80474	8.33941e-10	6.59323e-08	Low_in_GroupB
A473D_peak_8961	-1.51467	8.40873e-10	6.63251e-08	Low_in_GroupB
A429D_peak_60814b	-1.80039	8.41203e-10	6.63381e-08	Low_in_GroupB
A129D_1_lib_peak_32274a	-1.48861	8.42375e-10	6.64176e-08	Low_in_GroupB
A385R_peak_12892	-1.72892	8.44399e-10	6.65255e-08	Low_in_GroupB
A228R_1_lib_peak_40690a	-1.74119	8.46753e-10	6.66979e-08	Low_in_GroupB
A473D_peak_3264	-1.74488	8.48883e-10	6.67749e-08	Low_in_GroupB
A173R_peak_141264b	-1.85941	8.5014e-10	6.68608e-08	Low_in_GroupB
[truncated: 29,634 more rows]

## Sheet: SData 14B
Supplementary Data S14B. The potential target genes of RFS-related ACRs with higher chromatin accessibility in B-ALL cases in Group B, as predicted from ACR-to-gene links.
PeakID	Gene
A110R_peak_63892b	AC023481.1
A451D_peak_74184c	TADA3
A121R_peak_72391u	NUP210
A259RR_1_lib_peak_40858c	NUP210
A129D_1_lib_peak_54757b	IQSEC1
A129D_1_lib_peak_54757b	NUP210
A226R_peak_76973b	NUP210
A350R_peak_66809e	NUP210
A374D_peak_60525f	NUP210
A413R_peak_54749c	NUP210
A226D_peak_79928a	NUP210
A259RR_1_lib_peak_40930	NUP210
A273R_peak_88136a	LSM3
A110D_peak_69219b	ANKRD28
A150R_peak_93528c	PLCL2
A292R_peak_89098a	AC132807.1
A174R_peak_63122b	TGFBR2
A100R_peak_68446a	RP11-1024P17.1
A110R_peak_64714a	RP11-1024P17.1
A174R_peak_63131a	RP11-1024P17.1
A226D_peak_80544c	RP11-1024P17.1
A260R_peak_74090b	RP11-1024P17.1
A260R_peak_74093b	RP11-1024P17.1
A100R_peak_68446a	TGFBR2
A110R_peak_64714a	TGFBR2
A226D_peak_80544c	TGFBR2
A226D_peak_80545b	TGFBR2
A260R_peak_74090b	TGFBR2
A260R_peak_74107e	RP11-1024P17.1
A278D_peak_68886	RP11-1024P17.1
A260R_peak_74107e	TGFBR2
A278D_peak_68886	TGFBR2
A110R_peak_64736b	RP11-1024P17.1
A278D_peak_68888b	RP11-1024P17.1
A110R_peak_64736b	TGFBR2
A278D_peak_68888b	TGFBR2
A269R_peak_71005c	OSBPL10
A198D_peak_3810e	RAB3B
A198D_peak_3810g	RAB3B
A259RR_1_lib_peak_41201	CMTM7
A259RR_1_lib_peak_41201	CMTM8
A226D_peak_80667a	CMTM8
A148R_peak_77233c	CMTM7
A259D_peak_75616i	CMTM7
A148R_peak_77233c	CMTM8
A259D_peak_75616i	CMTM8
A269R_peak_3627	KTI12
A100R_peak_3854f	KTI12
A100R_peak_3854f	TXNDC12
A278D_peak_3482f	TXNDC12
A278D_peak_3482h	TXNDC12
A148R_peak_77458b	ITGA9
A278R_1_peak_63371b	ITGA9
A292R_peak_89925b	ITGA9
A409D_peak_73302e	ITGA9
A278D_peak_69213b	CTDSPL
A110D_peak_69943	CTDSPL
A278D_peak_69230b	CTDSPL
A100R_peak_3874e	GPX7
A100R_peak_3884b	GPX7
A260R_peak_4276b	CPT2
A260R_peak_4276b	ECHDC2
A374D_peak_3653	ECHDC2
A260R_peak_4276b	SCP2
A374D_peak_3653	SCP2
A260R_peak_74749c	RP4-613B23.1
A413R_peak_55602a	HIGD1A
A413R_peak_55602a	SS18L2
A273R_peak_89360a	ZKSCAN7
A226R_peak_78226	ZDHHC3
A273R_peak_89390b	ZKSCAN7
A226R_peak_78226	ZNF660
A273R_peak_89390b	ZNF660
A259D_peak_76351b	LIMD1
A278R_1_peak_63813b	LRRC2
A226R_peak_78404	ELP6
A148R_peak_78187	ELP6
A374D_peak_61803a	CDC25A
A374D_peak_61803a	UQCRC1
A374D_peak_61928	RHOA
A389R1_1_lib_peak_55875	APEH
A389R1_1_lib_peak_55875	IFRD2
A269R_peak_71975b	SEMA3F
A269R_peak_71975c	SEMA3F
A389R1_1_lib_peak_55875	SEMA3F
A226D_peak_82029b	ABHD14B
A100R_peak_69871b	ABHD14B
A233D_peak_71457j	ABHD14B
A233D_peak_71457d	NT5DC2
A233D_peak_71457j	NT5DC2
A100R_peak_69871b	TWF2
A280R_peak_85230b	ABHD14B
A280R_peak_85230b	PARP3
A374D_peak_62171c	PARP3
A280R_peak_85230b	RRP9
A121R_peak_74374b	POC1A
A121R_peak_74374b	TWF2
A100R_peak_69933b	ITIH3
A273R_peak_90206b	ITIH3
A260R_peak_4357d	LRRC42
A260R_peak_4357d	NDC1
A226D_peak_82170b	STAB1
A226D_peak_82180a	ITIH3
A409D_peak_74507a	CACNA2D3
A192R_peak_4848a	DHCR24
A413R_peak_2683f	SSBP3
A110D_peak_71226a	FAM3D
A110R_peak_66072a	C3orf67
A110R_peak_66072a	FAM3D
A278D_peak_70406a	C3orf67
A259D_peak_77181b	C3orf67
A278D_peak_70464b	FHIT
A269R_peak_3770	DHCR24
A213L_peak_77664b	MAGI1
A413R_peak_56586d	MAGI1
A226D_peak_82630c	LRIG1
A259D_peak_77382f	LRIG1
A259D_peak_77382h	LRIG1
A259RR_1_lib_peak_42160a	LRIG1
A280R_peak_85842a	LRIG1
A284R_peak_81041d	LRIG1
A226D_peak_82625a	MAGI1
A226D_peak_82630c	MAGI1
A110D_peak_71427b	LRIG1
A110D_peak_71430	LRIG1
A174R_peak_64730e	LRIG1
A226D_peak_82653f	LRIG1
A226R_peak_79294c	LRIG1
A226R_peak_79312c	LRIG1
A100R_peak_70408b	KBTBD8
A292R_peak_91755b	SUCLG2
A100R_peak_70418	SUCLG2
A292R_peak_91759a	SUCLG2
A269R_peak_72655c	ARL6IP5
A269R_peak_72655c	FRMD4B
A192R_peak_94572b	GPR27
A174R_peak_65194h	GBE1
A174R_peak_65195a	GBE1
A174R_peak_65232d	HTR1F
A413R_peak_56935a	HTR1F
A213L_peak_78413	ARL6
A413R_peak_56977a	ARL6
A413R_peak_56977a	CRYBG3
A413R_peak_56977a	MINA
A213L_peak_78421b	CRYBG3
A213L_peak_78421b	MINA
A374D_peak_3788b	OMA1
A292R_peak_4817c	FGGY
A198D_peak_74634b	HHLA2
A100R_peak_71075a	IFT57
A213L_peak_78849a	DZIP3
A213L_peak_78848a	IFT57
A259D_peak_78604e	CD96
A259D_peak_78610d	CD96
A192R_peak_95407a	PHLDB2
A155RR_peak_84061b	GCSAM
A414D_peak_82920	GCSAM
A414D_peak_82920	PHLDB2
A106D_peak_83316b	CD200
A150R_peak_96617	PLCXD2
A374D_peak_63201a	ADPRH
A260R_peak_76878a	FSTL1
A260R_peak_76878b	FSTL1
A192D_peak_71629a	EAF2
A278D_peak_71742a	EAF2
A389R1_1_lib_peak_57030b	CCDC58
A226R_peak_80158a	PARP15
A389R1_1_lib_peak_57030b	PARP15
A198D_peak_74996	PARP15
A278D_peak_71762b	PARP15
A148R_peak_80275a	PARP15
A240R_peak_93523e	PDIA5
A240R_peak_93532d	PDIA5
A273R_peak_92001c	TXNRD3
A409D_peak_76296c	PODXL2
A110D_peak_72762b	RUVBL1
A278R_1_peak_65996b	RP11-723O4.6
A106D_peak_84801a	FAIM
A174R_peak_66804b	FAIM
A155RR_peak_85584a	FAIM
A292R_peak_94140b	FAIM
A198R_peak_96332b	SPSB4
A100R_peak_579	ACOT7
A240R_peak_882b	ACOT7
A273R_peak_814e	ACOT7
A240D_peak_826h	GPR153
A213L_peak_80328	C3orf58
A100R_peak_4202a	PGM1
A100R_peak_4202a	ROR1
A451D_peak_4247e	PGM1
A374D_peak_3910c	ROR1
A451D_peak_4247e	ROR1
A413R_peak_2957a	ROR1
A100R_peak_4232c	ROR1
A100R_peak_4240f	ROR1
A423D_peak_3099	ROR1
A192R_peak_97285g	SUCNR1
A100R_peak_72448b	MBNL1
A100R_peak_72448d	MBNL1
A106D_peak_85406e	MBNL1
A106D_peak_85406l	MBNL1
A106D_peak_85406n	MBNL1
A106D_peak_85409e	MBNL1
A106D_peak_85409g	MBNL1
A106D_peak_85409t	MBNL1
A106D_peak_85414b	MBNL1
A174R_peak_67315k	MBNL1
A174R_peak_67323j	MBNL1
A192D_peak_72814a	MBNL1
A192D_peak_72834a	MBNL1
A278D_peak_72870b	MBNL1
A292R_peak_94633b	MBNL1
A292R_peak_94633t	MBNL1
A389R1_1_lib_peak_57782	MBNL1
A106D_peak_85406e	MBNL1-AS1
A106D_peak_85406l	MBNL1-AS1
A106D_peak_85406n	MBNL1-AS1
A106D_peak_85409e	MBNL1-AS1
A106D_peak_85409g	MBNL1-AS1
A106D_peak_85409t	MBNL1-AS1
A106D_peak_85414b	MBNL1-AS1
A192D_peak_72814a	MBNL1-AS1
A192D_peak_72834a	MBNL1-AS1
A292R_peak_94633t	MBNL1-AS1
A100R_peak_72448b	RP11-246A10.1
A100R_peak_72448d	RP11-246A10.1
A106D_peak_85406l	RP11-246A10.1
A106D_peak_85406n	RP11-246A10.1
A192D_peak_72814a	RP11-246A10.1
A192D_peak_72834a	RP11-246A10.1
A106D_peak_85406l	SUCNR1
A106D_peak_85406n	SUCNR1
A192D_peak_72814a	SUCNR1
A389R1_1_lib_peak_57782	SUCNR1
A106D_peak_85437a	MBNL1
A192D_peak_72852	MBNL1
A192D_peak_72853d	MBNL1
A192R_peak_97303a	MBNL1
A192R_peak_97303c	MBNL1
A278R_1_peak_66832a	MBNL1
A278R_1_peak_66836b	MBNL1
A292R_peak_94634g	MBNL1
A292R_peak_94635d	MBNL1
A292R_peak_94636	MBNL1
A292R_peak_94637e	MBNL1
A192D_peak_72853d	MBNL1-AS1
A192R_peak_97303a	MBNL1-AS1
A278R_1_peak_66832a	MBNL1-AS1
A292R_peak_94637e	MBNL1-AS1
A292R_peak_94637e	RP11-246A10.1
A192R_peak_97303a	SUCNR1
A213L_peak_80696c	MBNL1
A150D_1_peak_515b	ACOT7
A226R_peak_818a	ACOT7
A389R1_1_lib_peak_430	ACOT7
A389R1_1_lib_peak_430	ICMT
A389R1_1_lib_peak_430	RPL22
A100R_peak_601d	ACOT7
A240R_peak_917b	ACOT7
A240R_peak_918c	ACOT7
A260R_peak_702b	ACOT7
A280D_peak_1293	ACOT7
A240R_peak_917b	ICMT
A451D_peak_4288a	CACHD1
A121R_peak_3881	CACHD1
A174R_peak_67756a	B3GALNT1
A240R_peak_927h	ACOT7
A260R_peak_718k	ACOT7
A174R_peak_67820b	GOLIM4
A259D_peak_81065c	GOLIM4
A292R_peak_95148a	GPR160
A269R_peak_75298	LRRC34
A174R_peak_67874c	GPR160
A278R_1_peak_67213b	GPR160
A174R_peak_67874c	RP11-379K17.12
A278R_1_peak_67213b	RP11-379K17.12
A174R_peak_67890b	GPR160
A155RR_peak_86785a	RP11-379K17.12
A174R_peak_67890b	RP11-379K17.12
A413R_peak_59095e	PLD1
A213L_peak_81473b	PLD1
A292R_peak_95242f	PLD1
A213L_peak_81477a	PLD1
A259D_peak_81282c	PLD1
A278R_1_peak_67304b	PLD1
A278R_1_peak_67304d	PLD1
A292R_peak_95251a	PLD1
A100R_peak_72876b	PLD1
A100R_peak_72876c	PLD1
A100R_peak_72877a	PLD1
A192R_peak_97988b	PLD1
A100R_peak_72935b	TBL1XR1
A100R_peak_72956a	TBL1XR1
A100R_peak_73028c	KCNMB3
A174R_peak_68166m	KCNMB3
A259D_peak_81587c	KCNMB3
A100R_peak_73028c	ZMAT3
A174R_peak_68166m	ZMAT3
A259D_peak_81587c	ZMAT3
A259D_peak_81597a	RP11-385J1.2
A259D_peak_81597a	ZMAT3
A269R_peak_75568	ZMAT3
A374D_peak_64552a	ACTL6A
A374D_peak_64552a	KCNMB3
A374D_peak_64552a	NDUFB5
A374D_peak_64552a	PIK3CA
A374D_peak_64552a	RP11-245C23.3
A374D_peak_64552a	USP13
A273R_peak_93488a	ACTL6A
A273R_peak_93488a	NDUFB5
A273R_peak_93488a	ZMAT3
A100R_peak_73175a	ABCC5
A155RR_peak_87209c	ABCC5
A226R_peak_81886a	MAGEF1
A150R_peak_6814a	IL12RB2
A260R_peak_78720	MAGEF1
A174R_peak_2705b	IL12RB2
A148R_peak_82739i	ETV5
A284R_peak_4846a	IL12RB2
A374D_peak_4049g	IL12RB2
A110R_peak_68894b	RPL39L
A226R_peak_82046d	RPL39L
A278R_1_peak_67816c	ST6GAL1
A116R_peak_59394d	BCL6
A284R_peak_83863e	BCL6
A100R_peak_646b	ACOT7
A374D_peak_721b	ACOT7
A374D_peak_724a	ACOT7
A148R_peak_83115	HES1
A226R_peak_82264a	CPN2
A226R_peak_82264a	GP5
A226R_peak_82264a	LRRC15
A273R_peak_94147b	GP5
A233R_peak_4345g	GNG12
A233R_peak_4345g	WLS
A273R_peak_94168b	GP5
A273R_peak_94168b	LRRC15
A226R_peak_82314a	ACAP2-IT1
A155RR_peak_88195b	XXYLT1-AS2
A240R_peak_96375a	AC124944.3
A100R_peak_73717	RP11-141C7.4
A240R_peak_96375a	RP11-141C7.4
A273R_peak_94275	RP11-141C7.4
A155RR_peak_88281c	MUC4
A155RR_peak_88281d	MUC4
A155RR_peak_88281i	MUC4
A269R_peak_76306c	MUC4
A155RR_peak_88281q	RP11-141C7.4
A155RR_peak_88281d	RP11-352G9.1
A269R_peak_76399a	NRROS
A110D_peak_75103a	MFI2
A409D_peak_78621b	NCBP2
A226D_peak_86653d	NCBP2
A260R_peak_79334b	NCBP2
A226D_peak_86653d	PIGZ
A226R_peak_82546h	NCBP2
A260R_peak_79341c	NCBP2
A451D_peak_80728c	NCBP2
A226R_peak_82546h	PIGZ
A260R_peak_79341c	PIGZ
A240R_peak_96580	CEP19
A226D_peak_86667c	MFI2
A226R_peak_82549b	MFI2
A226D_peak_86667c	NCBP2
A226R_peak_82549b	NCBP2
A240R_peak_96580	NCBP2
A240R_peak_96580	NCBP2-AS2
A240R_peak_96580	PIGX
A148R_peak_83403a	PIGZ
A226R_peak_82549b	PIGZ
A240R_peak_96580	PIGZ
A110D_peak_75130n	CEP19
A110D_peak_75130n	MFI2
A129D_1_lib_peak_59655	MFI2
A292R_peak_96586b	MFI2
A110D_peak_75130n	NCBP2
A292R_peak_96586b	NCBP2
A110D_peak_75130n	PIGX
A110D_peak_75130n	PIGZ
A292R_peak_96586b	PIGZ
A106D_peak_87119b	BDH1
A374D_peak_65216b	BDH1
A374D_peak_65216b	MFI2
A374D_peak_65217b	BDH1
A374D_peak_65217b	MFI2
A374D_peak_65217b	PIGZ
A155RR_peak_88481b	NCBP2
A226R_peak_82573b	NCBP2
A155RR_peak_88481b	NCBP2-AS2
A155RR_peak_88481b	PIGZ
A226R_peak_82573b	PIGZ
A278D_peak_542b	ACOT7
A273R_peak_94539a	BDH1
A110R_peak_69501a	FGFRL1
A110R_peak_69501a	PDE6B
A284R_peak_84648a	FGFRL1
A284R_peak_84648a	RP11-440L14.1
A284R_peak_84648a	TMEM175
A226R_peak_82900b	C4orf48
A273R_peak_95094b	DOK7
A226D_peak_87288d	RP3-513G18.2
A100R_peak_74316a	NSG1
A100R_peak_74317b	NSG1
A100R_peak_74323b	NSG1
A226D_peak_87330b	NSG1
A273R_peak_95242b	NSG1
A226D_peak_87416m	CRMP1
A226D_peak_87416m	EVC
A226D_peak_87416m	EVC2
A226D_peak_87416m	JAKMIP1
A226D_peak_87419b	CRMP1
A226D_peak_87428	CRMP1
A226D_peak_87419b	JAKMIP1
A226D_peak_87428	JAKMIP1
A121R_peak_80195	CRMP1
A121R_peak_80195	EVC
A121R_peak_80195	EVC2
A100R_peak_74519b	TBC1D14
A260R_peak_80212d	GRPEL1
A260R_peak_80212h	GRPEL1
A260R_peak_80212d	PPP2R2C
A260R_peak_80212h	TADA2B
A240R_peak_97887a	HTRA3
A226D_peak_88043c	CD38
A174R_peak_70149a	SLIT2
A174R_peak_70149a	SLIT2-IT1
A198D_peak_78999b	SLIT2
A198D_peak_78999b	SLIT2-IT1
A174R_peak_70187d	GPR125
A226D_peak_88522b	KLF3
A226D_peak_88522b	KLHL5
A226D_peak_88522b	TLR10
A226D_peak_88522b	TLR6
A226D_peak_88522b	TMEM156
A106D_peak_88804c	SMIM14
A106D_peak_88804e	SMIM14
A226D_peak_88588	RP11-395I6.3
A100R_peak_75485e	APBB2
A100R_peak_75556a	ATP8A1
A100R_peak_75556a	BEND4
A100R_peak_75601a	COMMD8
A269R_peak_78198a	TEC
A260R_peak_81420b	IGFBP7
A240R_peak_1059a	PARK7
A278R_1_peak_552	PARK7
A155RR_peak_90723a	ENAM
A284R_peak_5043c	ST6GALNAC3
A226D_peak_89204b	SHROOM3
A280R_peak_93111e	HPSE
A389R1_1_lib_peak_60495	HPSE
A192R_peak_102490b	C4orf36
A121R_peak_82475b	PKD2
A292R_peak_99762b	PPM1K
A150D_1_peak_618e	TNFRSF9
A198D_peak_80795f	LEF1
A100R_peak_76636a	LEF1-AS1
A284R_peak_87712a	LEF1
A284R_peak_87722b	LEF1
A284R_peak_87712a	LEF1-AS1
A292R_peak_100306a	EGF
A192R_peak_103168h	EGF
A192R_peak_103168h	ELOVL6
A174R_peak_72750d	C4orf32
A155RR_peak_91854e	C4orf32
A198D_peak_80968a	C4orf32
A259D_peak_86811b	C4orf32
A374D_peak_67680d	CAMK2D
A106D_peak_90596b	CAMK2D
A278D_peak_77380b	CAMK2D
A374D_peak_67684	CAMK2D
A174R_peak_72825c	CAMK2D
A226D_peak_90113b	CAMK2D
A374D_peak_67697b	CAMK2D
A150R_peak_891	PARK7
A292R_peak_100833b	LINC00616
A292R_peak_100833b	SLC7A11
A240D_peak_95110b	LINC00616
A284R_peak_88250b	LINC00616
A284R_peak_88252a	LINC00616
A284R_peak_88257f	LINC00616
A284R_peak_88257i	LINC00616
A374D_peak_67884b	LINC00616
A284R_peak_88250b	SLC7A11
A284R_peak_88257f	SLC7A11
A259D_peak_87355b	SLC7A11
A374D_peak_68080a	SMAD1
A155RR_peak_92962a	TMEM154
A226D_peak_90852a	KIAA0922
A226D_peak_90852c	KIAA0922
A260R_peak_83028k	KIAA0922
A226D_peak_90862b	KIAA0922
A226R_peak_86144b	KIAA0922
A292R_peak_101484b	KIAA0922
A409D_peak_82311c	ARFIP1
A100R_peak_77590b	KIAA0922
A110D_peak_78584f	KIAA0922
A174R_peak_73810l	KIAA0922
A100R_peak_77609	KIAA0922
A280D_peak_108572	KIAA0922
A100R_peak_77640c	KIAA0922
A259RR_1_lib_peak_45868a	KIAA0922
A273R_peak_98908b	KIAA0922
A278D_peak_78192b	KIAA0922
A451D_peak_84673a	KIAA0922
A259RR_1_lib_peak_45868a	RNF175
A226R_peak_86217d	KIAA0922
A389R1_1_lib_peak_61380b	KIAA0922
A389R1_1_lib_peak_61380b	RNF175
A100R_peak_77700	DCHS2
A174R_peak_3052e	CTBS
A174R_peak_3052e	PRKACB
A213L_peak_87988a	GUCY1B3
A278R_1_peak_4133	PRKACB
A213L_peak_3328a	PRKACB
A192R_peak_843a	ENO1
A106D_peak_4725c	CTBS
A292R_peak_747b	ENO1
A292R_peak_5621g	MCOLN2
A150D_1_peak_689d	ENO1
A150D_1_peak_699b	ENO1
A226D_peak_91244a	SH3RF1
A192R_peak_104638c	AADAT
A150D_1_peak_701b	ENO1
A284R_peak_770b	ENO1
A100R_peak_78134b	RP11-739P1.2
A413R_peak_63546c	RP11-739P1.2
A100R_peak_78134b	STOX2
A413R_peak_63546c	STOX2
A280R_peak_95545b	RP11-714G18.1
A280R_peak_95545b	SNX25
A278D_peak_78788a	RP11-714G18.1
A278D_peak_78788a	SLC25A4
A278D_peak_78788a	SNX25
A259D_peak_89203c	FAT1
A259D_peak_89203c	RP11-696F12.1
A110D_peak_79508f	NKD2
A280D_peak_109577g	NKD2
A280R_peak_95930c	NKD2
A292R_peak_102528a	NKD2
A292R_peak_102538b	NKD2
A450R_peak_79130	NKD2
A110D_peak_79508f	RP11-43F13.3
A280D_peak_109577g	RP11-43F13.3
A292R_peak_102528a	RP11-43F13.3
A292R_peak_102538b	RP11-43F13.3
A280D_peak_109577g	RP11-661C8.3
A100R_peak_78436d	NKD2
A106D_peak_92563b	NKD2
A280R_peak_95947g	NKD2
A100R_peak_78436d	RP11-43F13.3
A280R_peak_95947g	RP11-43F13.3
A100R_peak_78436d	SLC6A3
A278R_1_peak_72641a	TRIP13
A389R1_1_lib_peak_61822	TRIP13
A260R_peak_83864j	TRIP13
A269R_peak_81088f	RP11-43F13.3
A280D_peak_109672	RP11-43F13.3
A280R_peak_96033d	MRPL36
A374D_peak_69037c	NKD2
A226R_peak_87091a	RP11-43F13.3
A413R_peak_63989a	RP11-43F13.3
A121R_peak_85222b	SLC12A7
A269R_peak_81140c	NKD2
A269R_peak_81140c	RP11-43F13.3
A269R_peak_81140c	SLC6A3
A110D_peak_79902k	ANKRD33B
A110D_peak_79902k	RP11-215G15.5
A213L_peak_89641b	ANKH
A284R_peak_827k	CA6
A284R_peak_827k	ENO1
A192R_peak_5851a	GBP4
A278D_peak_4516b	GBP4
A260R_peak_84679f	IL7R
A100R_peak_79047a	IL7R
A284R_peak_90534a	SKP2
A150D_1_peak_88665a	PTGER4
A150D_1_peak_88679b	PTGER4
A192R_peak_106288a	PTGER4
A150D_1_peak_88714b	PTGER4
A150D_1_peak_88724l	PTGER4
A150R_peak_105626c	PTGER4
A174R_peak_75839e	PTGER4
A174R_peak_75844w	PTGER4
A213L_peak_90360g	PTGER4
A213L_peak_90360i	PTGER4
A260R_peak_84867c	PTGER4
A278R_1_peak_73504b	PTGER4
A278D_peak_79928f	AC025171.1
A278D_peak_79928f	ANXA2R
A278D_peak_79928f	CTD-2035E11.3
A192R_peak_106381a	AC025171.1
A278D_peak_79928j	AC025171.1
A278D_peak_79935p	AC025171.1
A278D_peak_79948b	AC025171.1
A278D_peak_79948d	AC025171.1
A278D_peak_79948f	AC025171.1
A192R_peak_106381a	ANXA2R
A278D_peak_79935p	ANXA2R
A278D_peak_79948b	ANXA2R
A278D_peak_79948d	ANXA2R
A278D_peak_79948f	ANXA2R
A192R_peak_106381a	CTD-2035E11.3
A278D_peak_79935p	CTD-2035E11.3
A278D_peak_79948b	CTD-2035E11.3
A278D_peak_79948d	CTD-2035E11.3
A278D_peak_79948f	CTD-2035E11.3
A278D_peak_79935p	CTD-2035E11.4
A174R_peak_75909	CTD-2035E11.5
A192R_peak_106381a	CTD-2035E11.5
A278D_peak_79935p	CTD-2035E11.5
A278D_peak_79948b	CTD-2035E11.5
A278D_peak_79948d	CTD-2035E11.5
A278D_peak_79948f	CTD-2035E11.5
A260R_peak_84959a	AC025171.1
A389R1_1_lib_peak_62347	AC025171.1
A389R1_1_lib_peak_62347	CCL28
A389R1_1_lib_peak_62347	CTD-2035E11.5
A472D_peak_622b	ENO1
A472D_peak_622b	SPSB1
A198R_peak_1066a	ENO1
A259D_peak_91006b	MAP3K1
A260R_peak_85231a	MAP3K1
A413R_peak_65118b	CTC-236F12.4
A150D_1_peak_89133a	MAP3K1
A150R_peak_106132b	MAP3K1
A226R_peak_88140c	MAP3K1
A413R_peak_65118b	MAP3K1
A150D_1_peak_89138e	MAP3K1
A150D_1_peak_89140b	MAP3K1
A269R_peak_82437b	MAP3K1
A110R_peak_74910b	MAP3K1
A259D_peak_91041b	MAP3K1
A259D_peak_91041f	MAP3K1
A174R_peak_76228b	MAP3K1
A259D_peak_91045m	MAP3K1
A260R_peak_85261c	MAP3K1
A260R_peak_85262d	MAP3K1
A374D_peak_69883	MAP3K1
A260R_peak_85287	MAP3K1
A106D_peak_94444c	PDE4D
A419R_peak_102755	PDE4D
A278D_peak_80384b	LRRC70
A100R_peak_858b	ENO1
A374D_peak_950	SPSB1
A278D_peak_80438c	NLN
A174R_peak_76571a	SGTB
A100R_peak_5084b	F3
A150R_peak_106809b	CCNB1
A284R_peak_936c	H6PD
A374D_peak_959f	H6PD
A150R_peak_1161d	SPSB1
A198R_peak_1123	SPSB1
A226R_peak_1154i	SPSB1
A260R_peak_1031d	SPSB1
A284R_peak_936c	SPSB1
A374D_peak_959f	SPSB1
A150R_peak_107024d	ENC1
A260R_peak_86004a	HOMER1
A269R_peak_83063a	SERINC5
A269R_peak_83063a	THBS4
A174R_peak_76976e	THBS4
A414D_peak_97544d	THBS4
A278D_peak_80889a	SERINC5
A260R_peak_1067d	TMEM201
A278D_peak_81257b	CTD-2154I11.2
A278D_peak_81257b	GPR150
A278D_peak_81257b	RHOBTB3
A278D_peak_81257b	SPATA9
A278D_peak_81265d	CTD-2154I11.2
A278D_peak_81265h	CTD-2154I11.2
A278D_peak_81265h	GPR150
A278D_peak_81265d	RHOBTB3
A278D_peak_81265h	RHOBTB3
A292R_peak_105498b	RHOBTB3
A278D_peak_81265d	SPATA9
A150R_peak_1218a	SLC25A33
A150R_peak_1218a	TMEM201
A413R_peak_66002b	NUDT12
A100R_peak_80758a	PGGT1B
A150D_1_peak_91282b	CDO1
A259D_peak_93035e	CDO1
A278D_peak_81815b	TNFAIP8
A100R_peak_80969f	ZNF608
A226D_peak_94746b	ZNF608
A374D_peak_71065b	LMNB1
A100R_peak_81247b	C5orf56
A273R_peak_103103c	C5orf56
A278D_peak_82230	C5orf56
A260R_peak_87501	2023-09-08
A240D_peak_99955a	CTB-113I20.2
A240D_peak_99955a	VDAC1
A409D_peak_85898	VDAC1
A273R_peak_103206	VDAC1
A259RR_1_lib_peak_47728c	CTB-113I20.2
A259RR_1_lib_peak_47728c	VDAC1
A280R_peak_99879c	VDAC1
A260R_peak_87669j	VDAC1
A259D_peak_4865c	S1PR1
A174R_peak_78727k	H2AFY
A280R_peak_100033r	TIFAB
A413R_peak_3661	S1PR1
A100R_peak_81607e	CTB-35F21.1
A100R_peak_81607e	CXXC5
A198R_peak_108509b	CXXC5
A198R_peak_108509g	CXXC5
A110R_peak_76732	CTB-35F21.1
A110R_peak_76732	CXXC5
A100R_peak_81634c	TMEM173
A106D_peak_96795bf	CTD-3224K15.2
A413R_peak_67027f	CTD-3224K15.2
A106D_peak_96795bf	CTD-3224K15.3
A413R_peak_67027f	CTD-3224K15.3
A106D_peak_96795bf	CXXC5
A129D_1_lib_peak_67909a	CXXC5
A260R_peak_88202bo	CXXC5
A273R_peak_103685d	CXXC5
A413R_peak_67027f	CXXC5
A409D_peak_86361a	CTB-35F21.1
A409D_peak_86361c	CTB-35F21.1
A409D_peak_86361a	CTD-3224K15.2
A409D_peak_86361c	CTD-3224K15.2
A409D_peak_86361a	CTD-3224K15.3
A409D_peak_86361a	CXXC5
A409D_peak_86361c	CXXC5
A409D_peak_86361a	PSD2
A106D_peak_96819l	CTB-35F21.1
A106D_peak_96819r	CTB-35F21.1
A106D_peak_96821a	CTB-35F21.1
A118R_peak_82563h	CTB-35F21.1
A198R_peak_108570c	CTB-35F21.1
A269R_peak_84746b	CTB-35F21.1
A269R_peak_84747	CTB-35F21.1
A278D_peak_82703f	CTB-35F21.1
A278D_peak_82703h	CTB-35F21.1
A118R_peak_82563h	CTB-35F21.2
A106D_peak_96819r	CTD-3224K15.2
A118R_peak_82563h	CTD-3224K15.2
A278D_peak_82703h	CTD-3224K15.2
A278D_peak_82703h	CTD-3224K15.3
A100R_peak_81664c	CXXC5
A106D_peak_96819l	CXXC5
A106D_peak_96819r	CXXC5
A118R_peak_82563h	CXXC5
A198R_peak_108570c	CXXC5
A226D_peak_95629a	CXXC5
A269R_peak_84746b	CXXC5
A269R_peak_84747	CXXC5
A278D_peak_82703f	CXXC5
A278D_peak_82703h	CXXC5
A269R_peak_84747	MZB1
A278D_peak_82703h	MZB1
A106D_peak_96819r	PAIP2
A106D_peak_96819l	PSD2
A118R_peak_82563h	PSD2
A198R_peak_108570c	PSD2
A409D_peak_86379a	CXXC5
A409D_peak_86379a	SLC23A1
A150R_peak_110044b	CTB-35F21.1
A409D_peak_86848b	AFAP1L1
A409D_peak_86848b	GRPEL2
A100R_peak_82093b	GRPEL2
A292R_peak_107932g	CSF1R
A233D_peak_83809c	PDGFRB
A259RR_1_lib_peak_48219a	PDGFRB
A292R_peak_107932g	PDGFRB
A292R_peak_107932n	PDGFRB
A226R_peak_90601f	NDST1
A273R_peak_104325	NDST1
A226R_peak_90601f	SYNPO
A273R_peak_104325	SYNPO
A260R_peak_88871c	PDGFRB
A260R_peak_88871d	PDGFRB
A389R1_1_lib_peak_64445a	PDGFRB
A389R1_1_lib_peak_64445b	PDGFRB
A226R_peak_90610a	SYNPO
A260R_peak_88871c	SYNPO
A260R_peak_88871d	SYNPO
A389R1_1_lib_peak_64445a	SYNPO
A389R1_1_lib_peak_64445b	SYNPO
A110R_peak_77215	SYNPO
A260R_peak_88940b	SYNPO
A198R_peak_109342	IRGM
A226R_peak_90701a	NDST1
A240R_peak_106842b	NDST1
A273R_peak_104429c	NDST1
A198R_peak_109342	PDGFRB
A226R_peak_90701a	PDGFRB
A260R_peak_88964d	PDGFRB
A260R_peak_88965b	PDGFRB
A273R_peak_104429c	PDGFRB
A198R_peak_109342	SYNPO
A226R_peak_90701a	SYNPO
A240R_peak_106842b	SYNPO
A260R_peak_88964d	SYNPO
A260R_peak_88965b	SYNPO
A273R_peak_104429c	SYNPO
A226D_peak_96304f	NDST1
A226D_peak_96304f	SYNPO
A374D_peak_72158	CCDC69
A374D_peak_72158	GM2A
A273R_peak_104515b	CCDC69
A273R_peak_104515b	GM2A
A100R_peak_82255b	GM2A
A150R_peak_111088a	GALNT10
A259D_peak_95261a	CYFIP2
A273R_peak_104664b	CYFIP2
A106D_peak_97809a	CYFIP2
A106D_peak_97827b	CYFIP2
A110D_peak_83368a	CYFIP2
A118R_peak_83384a	RP11-542A14.2
A226R_peak_90958b	RP11-542A14.2
A226D_peak_96641e	CTC-436K13.5
A226R_peak_90990e	CTC-436K13.5
A409D_peak_87339b	UBLCP1
A110R_peak_77919e	CTD-2270F17.1
A110R_peak_77919e	KCNMB1
A116R_peak_67286d	ERGIC1
A389R1_1_lib_peak_65153a	ERGIC1
A273R_peak_105281b	ERGIC1
A259RR_1_lib_peak_48733b	STC2
A273R_peak_105309a	STC2
A280R_peak_102049b	STC2
A409D_peak_87932	STC2
A273R_peak_105489a	TSPAN17
A110R_peak_78361b	NHP2
A226R_peak_92242f	IRF4
A100R_peak_83375b	IRF4
A226R_peak_92258e	IRF4
A374D_peak_73302b	IRF4
A273R_peak_106035a	IRF4
A100R_peak_83392	IRF4
A226R_peak_92286c	IRF4
A150D_1_peak_95051a	GMDS
A278R_1_peak_77907a	RP11-420G6.4
A269R_peak_86810a	RP11-420G6.4
A269R_peak_86810a	SERPINB9
A278D_peak_84721c	RP4-529N6.1
A100R_peak_83766a	F13A1
A226D_peak_98328b	F13A1
A226R_peak_92765b	F13A1
A473R_peak_89104a	F13A1
A100R_peak_83908a	ELOVL2
A240D_peak_103297a	ELOVL2
A273R_peak_106655a	ELOVL2
A226D_peak_98535a	ELOVL2
A409D_peak_89125d	ELOVL2
A226R_peak_93081b	PHACTR1
A226R_peak_93081d	PHACTR1
A292R_peak_110538a	PHACTR1
A226R_peak_93081b	TBC1D7
A226R_peak_93082b	PHACTR1
A150D_1_peak_95795	PHACTR1
A150D_1_peak_96006a	CD83
A269R_peak_87473b	JARID2
A226D_peak_98896b	JARID2
A121R_peak_92218e	ATXN1
A121R_peak_92218c	RP1-151F17.1
A269R_peak_87686b	ATXN1
A292R_peak_111022b	ATXN1
A269R_peak_87686b	RP1-151F17.1
A259RR_1_lib_peak_49625a	CAP2
A150R_peak_114555b	KDM1B
A150R_peak_114555b	RNF144B
A226R_peak_93675b	PRL
A278D_peak_85624a	PRL
A226R_peak_93721b	TDP2
A121R_peak_92547g	HIST1H2AB
A121R_peak_92547g	HIST1H2BI
A121R_peak_92547g	HIST1H3B
A121R_peak_92547g	HIST1H3G
A121R_peak_92547g	HIST1H4F
A389R1_1_lib_peak_66571	HIST1H3G
A374D_peak_74432b	ZSCAN9
A226R_peak_94180a	LST1
A226R_peak_94177	LTA
A226R_peak_94180a	LTA
A269R_peak_88366b	LTB
A278R_1_peak_79645b	AGER
A226R_peak_94332b	LTA
A278R_1_peak_79645b	LTA
A100R_peak_85271a	CUTA
A150R_peak_8371	PSMA5
A150R_peak_8371	PSRC1
A150R_peak_8371	SORT1
A259RR_1_lib_peak_2972a	CELSR2
A198R_peak_6811b	PSMA5
A259RR_1_lib_peak_2972a	PSMA5
A259RR_1_lib_peak_2972a	PSRC1
A198R_peak_6811b	SORT1
A259RR_1_lib_peak_2972a	SORT1
A150D_1_peak_6761	SORT1
A273R_peak_108386	BRPF3
A226R_peak_94945b	FGD2
A226R_peak_94945b	PPIL1
A100R_peak_5435a	PSRC1
A174R_peak_4019	PSRC1
A174R_peak_4022	PSRC1
A278D_peak_5024a	PSRC1
A174R_peak_4019	SCARNA2
A100R_peak_5435a	SORT1
A174R_peak_4019	SORT1
A174R_peak_4022	SORT1
A198R_peak_6816	SORT1
A278D_peak_5024a	SORT1
A284R_peak_6013a	SORT1
A374D_peak_4747b	SORT1
A100R_peak_5435a	TAF13
A273R_peak_108559	CCDC167
A100R_peak_85682b	CCDC167
A292R_peak_112619a	CCDC167
A262R_peak_84468e	LINC00951
A262R_peak_84468e	LRFN2
A262R_peak_84468e	RP11-121P10.1
A262R_peak_84468e	RP11-552E20.4
A262R_peak_84468e	RP3-462C17.1
A155RR_peak_103597b	LRFN2
A278R_1_peak_80361c	LINC00951
A226R_peak_95277h	LRFN2
A226R_peak_95282e	LRFN2
A278R_1_peak_80361c	LRFN2
A226R_peak_95277h	RP11-121P10.1
A226R_peak_95277h	RP11-552E20.4
A278R_1_peak_80361c	RP11-552E20.4
A226R_peak_95277h	RP3-462C17.1
A226R_peak_95282e	RP3-462C17.1
A278R_1_peak_80361c	RP3-462C17.1
A192R_peak_115595a	PTCRA
A192R_peak_115595a	TBCC
A389R1_1_lib_peak_4314e	GSTM2
A226R_peak_95671	CAPN11
A389R1_1_lib_peak_67854a	MRPL14
A389R1_1_lib_peak_67855	MRPL14
A389R1_1_lib_peak_67855	MRPS18A
A192D_peak_86723b	RP1-244F24.1
A278D_peak_87315j	RP1-244F24.1
A192D_peak_86723b	RUNX2
A278D_peak_87315j	RUNX2
A273R_peak_6609a	KCNA3
A273R_peak_6609a	RP11-284N8.3
A259RR_1_lib_peak_3042	KCNA3
A259RR_1_lib_peak_3042	RP11-284N8.3
A226R_peak_5676	KCNA3
A226R_peak_5676	RP11-284N8.3
A150D_1_peak_6901a	KCNA3
A259D_peak_5321d	KCNA3
A413R_peak_3864b	KCNA3
A150D_1_peak_6901a	RP11-284N8.3
A259D_peak_5321d	RP11-284N8.3
A413R_peak_3864b	RP11-284N8.3
A240R_peak_7081a	KCNA3
A240R_peak_7081a	RP11-284N8.3
A226D_peak_6187a	KCNA3
A226D_peak_6187a	RP11-284N8.3
A174R_peak_84119c	TRAM2
A278R_1_peak_81075	ELOVL5
A278R_1_peak_81075	RP3-483K16.4
A278R_1_peak_81075	TRAM2
A100R_peak_86271	ELOVL5
A150R_peak_117564b	ELOVL5
A226D_peak_101203d	ELOVL5
A226R_peak_95994c	ELOVL5
A259D_peak_99917j	ELOVL5
A260R_peak_93856b	ELOVL5
A226D_peak_101203d	RP3-483K16.4
A259D_peak_99917j	RP3-483K16.4
A150D_1_peak_98947b	ELOVL5
A174R_peak_84182d	ELOVL5
A198D_peak_91555e	ELOVL5
A259D_peak_99918bo	ELOVL5
A259RR_1_lib_peak_50768	ELOVL5
A198D_peak_91555e	LRRC1
A259D_peak_99918bo	LRRC1
A198D_peak_91555e	RP3-483K16.4
A259D_peak_99918bo	RP3-483K16.4
A213L_peak_99017a	ELOVL5
A259D_peak_99930l	ELOVL5
A259RR_1_lib_peak_50777f	ELOVL5
A259D_peak_99930l	LRRC1
A213L_peak_99017a	RP3-483K16.4
A259D_peak_99930l	RP3-483K16.4
A374D_peak_75815	LRRC1
A374D_peak_75817b	LRRC1
A259D_peak_99984d	LRRC1
A148R_peak_98079b	LRRC1
A280R_peak_6239a	CHI3L2
A118R_peak_88034a	DST
A413R_peak_71023	DST
A413R_peak_71027b	DST
A413R_peak_71032	BAG2
A226D_peak_6225a	ATP5F1
A284R_peak_99602	KHDRBS2
A192R_peak_1191d	MAD2L2
A192R_peak_1191d	SRM
A374D_peak_4949b	SLC16A1
A150R_peak_117900e	SMAP1
A150R_peak_117955a	KCNQ5
A259D_peak_100305b	KCNQ5
A260R_peak_94028k	KCNQ5
A269R_peak_89938c	KCNQ5
A292R_peak_113746g	KCNQ5
A413R_peak_71161f	KCNQ5
A413R_peak_71161g	KCNQ5
A150R_peak_117955a	KCNQ5-IT1
A259D_peak_100305b	KCNQ5-IT1
A260R_peak_94028k	KCNQ5-IT1
A269R_peak_89938c	KCNQ5-IT1
A292R_peak_113746g	KCNQ5-IT1
A413R_peak_71161f	KCNQ5-IT1
A413R_peak_71161g	KCNQ5-IT1
A269R_peak_89944	KCNQ5
A269R_peak_89944	KCNQ5-IT1
A150R_peak_117968d	KCNQ5
A150R_peak_117968d	KCNQ5-IT1
A150D_1_peak_99279a	KCNQ5
A150D_1_peak_99279a	KCNQ5-IT1
A273R_peak_109627b	KCNQ5-IT1
A280R_peak_6342a	MAGI3
A273R_peak_1392a	DRAXIN
A273R_peak_1392a	MAD2L2
A155RR_peak_974a	MAD2L2
A150D_1_peak_99454a	TPBG
A409D_peak_92095b	NT5E
A148R_peak_98423e	NT5E
A374D_peak_77c	AURKAIP1
A259D_peak_100730a	CNR1
A259D_peak_101004bh	BACH2
A280R_peak_106827a	BACH2
A280R_peak_106827a	RP1-45N11.1
A273R_peak_1408b	DRAXIN
A240R_peak_1540e	MAD2L2
A273R_peak_1408b	MAD2L2
A150R_peak_1382	MAD2L2
A390R_1_lib_peak_53790d	GPR63
A240D_peak_106923a	QRSL1
A273R_peak_1422b	MAD2L2
A150R_peak_119016	SCML4
A174R_peak_85894e	SCML4
A280R_peak_107316b	FIG4
A374D_peak_76567f	CDC40
A269R_peak_90734	CTA-331P3.1
A150D_1_peak_100538a	GTF3C6
A155RR_peak_105608d	GTF3C6
A110R_peak_1058	DRAXIN
A260R_peak_1252c	DRAXIN
A110R_peak_1058	MAD2L2
A260R_peak_1252c	MAD2L2
A213L_peak_4833b	PTGFRN
A226D_peak_6501f	PTGFRN
A233R_peak_5497b	PTGFRN
A259D_peak_5676e	PTGFRN
A150R_peak_9086b	TTF2
A240R_peak_1569b	DRAXIN
A260R_peak_1255b	DRAXIN
A278D_peak_917f	DRAXIN
A278R_1_peak_825a	DRAXIN
A240R_peak_1569b	MAD2L2
A260R_peak_1255b	MAD2L2
A278D_peak_917f	MAD2L2
A278R_1_peak_825a	MAD2L2
A213L_peak_100925a	CEP85L
A273R_peak_110631d	CEP85L
A100R_peak_87600a	CEP85L
A150D_1_peak_100826b	CEP85L
A150D_1_peak_100827c	CEP85L
A150R_peak_119686b	CEP85L
A284R_peak_100907a	CEP85L
A174R_peak_86850a	ARHGAP18
A150D_1_peak_101060b	ARHGAP18
A106D_peak_104197b	L3MBTL3
A121R_peak_96173a	ARHGAP18
A174R_peak_86909b	EPB41L2
A259D_peak_102407b	AKAP7
A259D_peak_102407b	EPB41L2
A389R1_1_lib_peak_69012	EPB41L2
A150R_peak_1427b	DRAXIN
A150R_peak_1427b	MAD2L2
A278D_peak_89197a	VNN2
A292R_peak_115703a	EYA4
A106D_peak_104558a	MAP3K5
A106D_peak_104558a	MTFR2
A374D_peak_99a	C1orf159
A150D_1_peak_101575b	OLIG3
A174R_peak_87545d	ABRACL
A259RR_1_lib_peak_51392c	ABRACL
A174R_peak_87545a	NHSL1
A174R_peak_87545d	NHSL1
A259RR_1_lib_peak_51392c	NHSL1
A150R_peak_120863b	HIVEP2
A150R_peak_120863b	RP11-439L18.2
A100R_peak_5834b	RP5-1042I8.7
A260R_peak_95155d	HIVEP2
A260R_peak_95155f	HIVEP2
A260R_peak_95156a	HIVEP2
A260R_peak_95156c	HIVEP2
A389R1_1_lib_peak_69321	HIVEP2
A260R_peak_95155f	RP11-439L18.2
A389R1_1_lib_peak_69321	RP11-439L18.2
A100R_peak_88315c	AIG1
A100R_peak_88310c	PHACTR2
A100R_peak_88315c	PHACTR2
A278D_peak_5453b	RP11-344P13.6
A150R_peak_121178	ZC3H12D
A269R_peak_91834a	ZC3H12D
A150D_1_peak_102186	LRP11
A389R1_1_lib_peak_69452	LRP11
A226R_peak_97645a	PPP1R14C
A226R_peak_97659a	PPP1R14C
A389R1_1_lib_peak_69482c	PPP1R14C
A226R_peak_97659a	ULBP3
A260R_peak_95635	SYNJ2
A226R_peak_98185	EZR
A284R_peak_102735a	AGPAT4
A278R_1_peak_84397d	AGPAT4
A413R_peak_73278d	AGPAT4
A273R_peak_112164a	AGPAT4
A226R_peak_98485b	SFT2D1
A226R_peak_98521e	RNASET2
A226R_peak_98608a	RNASET2
A284R_peak_103059e	AC093627.7
A150D_1_peak_103429a	C7orf50
A100R_peak_89591b	C7orf50
A100R_peak_89591b	PRKAR1B
A155RR_peak_108365a	C7orf50
A260R_peak_96365e	C7orf50
A148R_peak_101771a	ELFN1
A192R_peak_120868i	FTSJ2
A192R_peak_120868d	IQCE
A192R_peak_120868i	IQCE
A240D_peak_109860b	IQCE
A192R_peak_120868i	TTYH3
A475D_peak_78386a	CHST12
A226D_peak_105132b	RADIL
A226R_peak_99677a	FSCN1
A374D_peak_78832c	AIMP2
A455R1_1_lib_peak_69242b	AIMP2
A374D_peak_78832c	CYTH3
A455R1_1_lib_peak_69242b	CYTH3
A455R1_1_lib_peak_69242b	EIF2AK1
A455R1_1_lib_peak_69242b	FAM220A
A455R1_1_lib_peak_69242b	RAC1
A150D_1_peak_103836	AIMP2
A198R_peak_120157b	AIMP2
A150D_1_peak_103836	CYTH3
A198R_peak_120157b	CYTH3
A106D_peak_107064	AIMP2
A106D_peak_107064	CYTH3
A414D_peak_111160a	RPA3
A292R_peak_118837a	THSD7A
A259D_peak_105662f	ARL4A
A278D_peak_91665b	AHR
A292R_peak_118978a	AHR
A278D_peak_91685a	AHR
A278R_1_peak_85680a	AHR
A174R_peak_90164e	AHR
A174R_peak_90166a	AHR
A240D_peak_110474s	HDAC9
A240D_peak_110475g	HDAC9
A259D_peak_105828a	HDAC9
A374D_peak_79076c	HDAC9
A174R_peak_90344b	RAPGEF5
A148R_peak_102707b	RAPGEF5
A174R_peak_90375k	RAPGEF5
A121R_peak_99236b	FAM126A
A121R_peak_99236b	IGF2BP3
A100R_peak_90538b	DFNA5
A100R_peak_90538b	MPP6
A148R_peak_102841	DFNA5
A148R_peak_102841	MPP6
A148R_peak_102841	OSBPL3
A284R_peak_104438c	DFNA5
A284R_peak_104438c	MPP6
A155RR_peak_109533a	DFNA5
A226D_peak_105833c	DFNA5
A155RR_peak_109533a	MPP6
A226D_peak_105833c	MPP6
A100R_peak_90559	DFNA5
A100R_peak_90559	MPP6
A278D_peak_92015c	DFNA5
A278D_peak_92015c	OSBPL3
A150D_1_peak_104342	DFNA5
A150D_1_peak_104342	MPP6
A150D_1_peak_104342	OSBPL3
A284R_peak_104476b	OSBPL3
A269R_peak_94034b	OSBPL3
A284R_peak_104501g	CYCS
A278D_peak_92083b	SNX10
A278D_peak_92204cd	HOTAIRM1
A278D_peak_92204cd	HOXA10
A278D_peak_92204cd	HOXA3
A278D_peak_92204cd	HOXA4
A278D_peak_92204cd	HOXA5
A278D_peak_92204cd	HOXA6
A278D_peak_92204cd	HOXA7
A278D_peak_92204cd	HOXA9
A278D_peak_92204cx	HOTAIRM1
A278D_peak_92204cz	HOTAIRM1
A278D_peak_92204cx	HOXA10
A278D_peak_92204cz	HOXA10
A278D_peak_92204cx	HOXA3
A278D_peak_92204cz	HOXA3
A278D_peak_92204cx	HOXA4
A278D_peak_92204cx	HOXA5
A278D_peak_92204cz	HOXA5
A278D_peak_92204cx	HOXA6
A278D_peak_92204cz	HOXA6
A278D_peak_92204cx	HOXA7
A278D_peak_92204cz	HOXA7
A278D_peak_92204cx	HOXA9
A278D_peak_92204cz	HOXA9
A273R_peak_114227b	HIBADH
A260R_peak_97698b	CHN2
A110D_peak_91730b	PLEKHA8
A260R_peak_97698b	PLEKHA8
A260R_peak_97698d	PLEKHA8
A110D_peak_91730b	PRR15
A110D_peak_91730i	PRR15
A260R_peak_97698b	PRR15
A226R_peak_100404b	PLEKHA8
A292R_peak_119779	GGCT
A273R_peak_114417	PLEKHA8
A284R_peak_105176e	HECW1
A284R_peak_105176e	HECW1-IT1
A150R_peak_124470	HECW1
A150R_peak_124470	HECW1-IT1
A284R_peak_105190b	HECW1
A284R_peak_105191	HECW1
A284R_peak_105190b	HECW1-IT1
A284R_peak_105191	HECW1-IT1
A477R_peak_79388	HECW1
A477R_peak_79388	HECW1-IT1
A260R_peak_98157e	POLM
A260R_peak_98157e	STK17A
A273R_peak_114899b	AEBP1
A273R_peak_114899b	DBNL
A273R_peak_114899b	LINC00957
A273R_peak_114899b	PGAM2
A273R_peak_114899b	POLM
A273R_peak_114899b	UBE2D4
A226R_peak_100829c	AEBP1
A273R_peak_114913e	AEBP1
A273R_peak_114913e	DBNL
A273R_peak_114913e	LINC00957
A226R_peak_100829c	POLM
A273R_peak_114913e	POLM
A100R_peak_91237e	AEBP1
A148R_peak_103620e	AEBP1
A198R_peak_121658c	AEBP1
A226R_peak_100839e	AEBP1
A389R1_1_lib_peak_71507	AEBP1
A100R_peak_91237e	DBNL
A148R_peak_103620e	DBNL
A198R_peak_121658c	DBNL
A226R_peak_100839e	DBNL
A100R_peak_91237e	LINC00957
A148R_peak_103620e	LINC00957
A198R_peak_121658c	LINC00957
A389R1_1_lib_peak_71507	LINC00957
A148R_peak_103620e	PGAM2
A100R_peak_91237e	POLD2
A198R_peak_121658c	POLD2
A226R_peak_100839e	POLD2
A100R_peak_91237e	POLM
A148R_peak_103620e	POLM
A198R_peak_121658c	POLM
A226R_peak_100839e	POLM
A389R1_1_lib_peak_71507	POLM
A100R_peak_91237e	UBE2D4
A148R_peak_103620e	UBE2D4
A198R_peak_121658c	UBE2D4
A389R1_1_lib_peak_71507	UBE2D4
A100R_peak_91237e	YKT6
A148R_peak_103620e	YKT6
A198R_peak_121658c	YKT6
A226R_peak_100839e	YKT6
A389R1_1_lib_peak_71507	YKT6
A284R_peak_105271	AEBP1
A174R_peak_91401a	OGDH
A284R_peak_105271	POLD2
A284R_peak_105271	POLM
A284R_peak_105271	UBE2D4
A273R_peak_114963a	PGAM2
A192R_peak_122939	DBNL
A273R_peak_114979g	DBNL
A278R_1_peak_86714a	DBNL
A192R_peak_122939	LINC00957
A192R_peak_122939	OGDH
A192R_peak_122939	PGAM2
A278R_1_peak_86714a	PGAM2
A192R_peak_122939	POLD2
A192R_peak_122939	POLM
A278R_1_peak_86714a	POLM
A192R_peak_122939	PPIA
A192R_peak_122939	YKT6
A259D_peak_107200b	AEBP1
A259D_peak_107200b	POLM
A259D_peak_107200b	YKT6
A174R_peak_91529d	AC004870.3
A106D_peak_108751a	AC004870.3
A273R_peak_115278	AC020743.3
A284R_peak_105455c	AC020743.3
A106D_peak_108888b	C7orf72
A273R_peak_115278	C7orf72
A284R_peak_105455c	C7orf72
A284R_peak_105456c	C7orf72
A284R_peak_105455c	FIGNL1
A116R_peak_74105a	AC020743.3
A116R_peak_74105a	C7orf72
A116R_peak_74105a	FIGNL1
A269R_peak_1068	DHRS3
A269R_peak_1068	RP5-888M10.2
A226R_peak_101290b	CHCHD2
A226R_peak_101622c	ABHD11
A226D_peak_107518e	TRIM74
A226R_peak_101622c	VPS37D
A226D_peak_107532b	ABHD11
A269R_peak_95557	ABHD11
A226D_peak_107532b	NSUN5
A472D_peak_82144b	ABHD11
A472D_peak_82144b	LIMK1
A472D_peak_82144b	NSUN5
A226R_peak_101665b	VPS37D
A472D_peak_82144b	VPS37D
A226R_peak_101711	VPS37D
A100R_peak_92027	ABHD11
A100R_peak_92027	CLIP2
A100R_peak_92027	LIMK1
A100R_peak_92027	VPS37D
A269R_peak_95653b	ABHD11
A240D_peak_112495b	ABHD11
A240D_peak_112495b	CLIP2
A240D_peak_112495b	LIMK1
A226D_peak_107784	MDH2
A226D_peak_107784	TRIM73
A269R_peak_95773b	MDH2
A110R_peak_85953	MDH2
A260R_peak_99369	GNAI1
A100R_peak_92414a	ABCB4
A389R1_1_lib_peak_72247a	ABCB4
A278D_peak_93937a	CLDN12
A284R_peak_106584	CDK14
A278D_peak_93983a	MTERF
A100R_peak_92525b	MTERF
A259D_peak_108794d	MTERF
A155RR_peak_111887a	GATAD1
A148R_peak_105167c	PON2
A198D_peak_98302a	PON2
A292R_peak_122270b	PON2
A389R1_1_lib_peak_72372	ASNS
A226D_peak_108229a	ASNS
A374D_peak_80887c	ASNS
A100R_peak_92664a	BAIAP2L1
A273R_peak_116618b	ASNS
A100R_peak_92686	ASNS
A100R_peak_92689	ASNS
A226D_peak_108315a	ATP5J2
A273R_peak_116693a	ATP5J2
A226D_peak_108315a	BUD31
A226D_peak_108331d	ATP5J2
A226D_peak_108331d	BUD31
A292R_peak_122537a	STAG3
A374D_peak_81105	RABL5
A374D_peak_81111b	EPHB4
A374D_peak_81111b	RABL5
A269R_peak_96523	RABL5
A269R_peak_96523	SERPINE1
A260R_peak_100032a	RABL5
A192D_peak_93441e	POLR2J
A292R_peak_122955	PUS7
A260R_peak_100368	PUS7
A110D_peak_94061	CDHR3
A226D_peak_108990a	PRKAR2B
A292R_peak_123268a	TES
A292R_peak_123303b	TES
A259D_peak_110100g	FAM3C
A259D_peak_110100g	WNT16
A110R_peak_87359c	FAM3C
A226D_peak_109204b	FAM3C
A374D_peak_81568b	FAM3C
A110R_peak_87359c	WNT16
A226D_peak_109204b	WNT16
A374D_peak_81568b	WNT16
A226R_peak_103287b	SMKR1
A174R_peak_94253d	TMEM209
A226D_peak_109473a	TMEM209
A100R_peak_93948b	AKR1B1
A226R_peak_103467c	AKR1B1
A100R_peak_93948b	CALD1
A226R_peak_103467c	CALD1
A226R_peak_103479a	AKR1B1
A110R_peak_87765b	CALD1
A226R_peak_103479a	CALD1
A273R_peak_117978b	CALD1
A409D_peak_98853a	AKR1B1
A409D_peak_98853a	CALD1
A110R_peak_87807d	CALD1
A100R_peak_94023a	TRIM24
A106D_peak_112263b	AC073342.12
A374D_peak_82324	WDR86
A374D_peak_82324	WDR86-AS1
A110R_peak_88372c	GIMAP6
A110R_peak_88372c	WDR86
A110R_peak_88372c	WDR86-AS1
A100R_peak_94527d	WDR86
A100R_peak_94527d	WDR86-AS1
A100R_peak_94537g	WDR86
A198D_peak_100186c	WDR86
A198D_peak_100191d	WDR86
A198D_peak_100191h	WDR86
A226R_peak_104098b	WDR86
A273R_peak_118623b	WDR86
A100R_peak_94537g	WDR86-AS1
A198D_peak_100186c	WDR86-AS1
A198D_peak_100191d	WDR86-AS1
A198D_peak_100191h	WDR86-AS1
A226R_peak_104098b	WDR86-AS1
A273R_peak_118623b	WDR86-AS1
A110R_peak_88447d	RHEB
A292R_peak_124644b	CDK5
A259RR_1_lib_peak_54906	WDR86
A259RR_1_lib_peak_54906	WDR86-AS1
A110R_peak_88563e	INSIG1
A292R_peak_124776b	AC008060.7
A292R_peak_124776b	RP5-912I13.1
A110R_peak_88858a	LINC00689
A110R_peak_88858a	VIPR2
A100R_peak_94836c	LINC00689
A110R_peak_88870b	LINC00689
A150D_1_peak_108225	LINC00689
A198R_peak_126131j	LINC00689
A259RR_1_lib_peak_55118c	LINC00689
A259RR_1_lib_peak_55124c	LINC00689
A260R_peak_102010i	LINC00689
A260R_peak_102019d	LINC00689
A260R_peak_102020a	LINC00689
A280R_peak_116446h	LINC00689
A284R_peak_109255m	LINC00689
A374D_peak_82712j	LINC00689
A374D_peak_82717g	LINC00689
A374D_peak_82722e	LINC00689
A409D_peak_99796b	LINC00689
A423D_peak_93202c	LINC00689
A451D_peak_102231f	LINC00689
A100R_peak_94836c	VIPR2
A110R_peak_88870b	VIPR2
A150D_1_peak_108225	VIPR2
A198R_peak_126131j	VIPR2
A259RR_1_lib_peak_55118c	VIPR2
A259RR_1_lib_peak_55124c	VIPR2
A260R_peak_102010i	VIPR2
A260R_peak_102019d	VIPR2
A260R_peak_102020a	VIPR2
A260R_peak_102020b	VIPR2
A280R_peak_116446h	VIPR2
A284R_peak_109255m	VIPR2
A374D_peak_82712j	VIPR2
A374D_peak_82717g	VIPR2
A374D_peak_82722e	VIPR2
A409D_peak_99796b	VIPR2
A423D_peak_93202c	VIPR2
A451D_peak_102231f	VIPR2
A260R_peak_102026k	LINC00689
A280R_peak_116451	LINC00689
A284R_peak_109266k	LINC00689
A374D_peak_82732	LINC00689
A260R_peak_102026k	VIPR2
A280R_peak_116451	VIPR2
A284R_peak_109266k	VIPR2
A374D_peak_82732	VIPR2
A121R_peak_104188b	LINC00689
A374D_peak_82735	LINC00689
A374D_peak_82738a	LINC00689
A121R_peak_104188b	VIPR2
A374D_peak_82735	VIPR2
A374D_peak_82738a	VIPR2
A292R_peak_1264a	PDPN
A106D_peak_124974a	STS
A192R_peak_140316a	STS
A269R_peak_108854b	STS
A100R_peak_104356a	WWC3
A233R_peak_107810c	WWC3
A233R_peak_107814	RP6-1O2.1
A213L_peak_119327b	MID1
A213L_peak_119327b	RP6-1O2.1
A213L_peak_119330a	MID1
A213L_peak_119330b	MID1
A213L_peak_119333	MID1
A213L_peak_119367	MSL3
A150D_1_peak_119449a	PRPS2
A174R_peak_106453z	PRPS2
A174R_peak_106453z	TMSB4X
A150D_1_peak_119467b	PRPS2
A174R_peak_106458u	PRPS2
A150D_1_peak_119467b	TMSB4X
A174R_peak_106467h	PRPS2
A174R_peak_106467h	TMSB4X
A429D_peak_105717b	OFD1
A429D_peak_105717b	RAB9A
A429D_peak_105717b	TMSB4X
A174R_peak_106511n	OFD1
A174R_peak_106541i	GPM6B
A150D_1_peak_119607c	AP1S2
A150D_1_peak_119607c	CA5B
A110D_peak_105330f	MAP7D2
A213L_peak_120045b	APOO
A174R_peak_107056b	CXorf21
A259D_peak_124971d	CXorf21
A174R_peak_107056b	GK
A174R_peak_107064ba	CXorf21
A174R_peak_107065m	CXorf21
A174R_peak_107065w	CXorf21
A174R_peak_107065m	GK
A213L_peak_120173b	CXorf21
A374D_peak_5180a	RP11-326G21.1
A174R_peak_107971b	SPIN4
A148R_peak_119579a	CXCR3
A148R_peak_119579c	CXCR3
A174R_peak_108370c	XIST
A240D_peak_7242b	MRPS21
A374D_peak_5368	MRPS21
A148R_peak_120121b	AMOT
A260R_peak_6482a	S100A10
A292R_peak_7555b	S100A10
A260R_peak_6482a	S100A11
A292R_peak_7555b	S100A11
A197R_peak_6571a	S100A10
A269R_peak_5851c	S100A10
A374D_peak_5485e	S100A10
A197R_peak_6571a	S100A11
A269R_peak_5851c	S100A11
A374D_peak_5485e	S100A11
A226R_peak_6500a	NPR1
A226D_peak_7047	NPR1
A226D_peak_7047	RAB13
A226D_peak_7047	SLC27A3
A100R_peak_6287a	NPR1
A278D_peak_5938a	ATP8B2
A278D_peak_5938a	NPR1
A278D_peak_5938a	RAB13
A278D_peak_5938a	SLC27A3
A409D_peak_6694d	CKS1B
A100R_peak_94869a	FBXO25
A273R_peak_119078b	FBXO25
A100R_peak_94869a	RP11-91J19.4
A273R_peak_119078b	RP11-91J19.4
A100R_peak_94869a	RP5-855D21.1
A273R_peak_119078b	RP5-855D21.1
A100R_peak_94881b	FBXO25
A413R_peak_78843a	FBXO25
A100R_peak_94881b	RP11-91J19.4
A413R_peak_78843a	RP11-91J19.4
A389R1_1_lib_peak_5122	PKLR
A226D_peak_111233a	ANGPT2
A198R_peak_126558	PPP1R3B
A472D_peak_5367b	SYT11
A110D_peak_96120b	SOX7
A389R1_1_lib_peak_5141	LAMTOR2
A100R_peak_95249a	PINX1
A240R_peak_123611b	PINX1
A150R_peak_128688b	FAM167A
A150R_peak_128688b	RP11-148O21.2
A150R_peak_128688b	RP11-148O21.3
A150R_peak_128688b	RP11-148O21.4
A273R_peak_119725b	BLK
A273R_peak_119738a	BLK
A273R_peak_119738a	FAM167A
A389R1_1_lib_peak_5203b	CCT3
A389R1_1_lib_peak_5203b	GPATCH4
A389R1_1_lib_peak_5203b	HDGF
A389R1_1_lib_peak_5203b	LAMTOR2
A389R1_1_lib_peak_5203b	PAQR6
A260R_peak_6944a	ARHGEF11
A260R_peak_6944d	ARHGEF11
A273R_peak_8071b	ARHGEF11
A273R_peak_8071b	SH2D2A
A292R_peak_125802c	ATP6V1B2
A198R_peak_127081	LZTS1
A198R_peak_127085b	LZTS1
A240D_peak_7902b	ARHGEF11
A273R_peak_8074b	ARHGEF11
A273R_peak_8074b	HDGF
A150R_peak_10465a	ARHGEF11
A259RR_1_lib_peak_3755	ARHGEF11
A150R_peak_10471b	ARHGEF11
A374D_peak_83648a	PBK
A240R_peak_124469a	PBK
A278R_1_peak_91017b	ESCO2
A278D_peak_97332c	PBK
A278R_1_peak_91017b	PBK
A413R_peak_79718b	PBK
A259D_peak_113594a	PBK
A413R_peak_79724	PBK
A150D_1_peak_109611	PBK
A278D_peak_97350c	PBK
A259RR_1_lib_peak_55837a	AC145110.1
A259RR_1_lib_peak_55837a	DUSP4
A292R_peak_126461b	AC145110.1
A269R_peak_99817	GSR
A292R_peak_126540b	GSR
A278D_peak_97655	RAB11FIP1
A100R_peak_96294a	PLEKHA2
A278R_1_peak_91441c	RP11-589C21.5
A280R_peak_118329	RP11-589C21.6
A226R_peak_1631c	AGMAT
A260R_peak_1510	AGMAT
A226R_peak_7253b	CD48
A226R_peak_7253b	CD84
A150D_1_peak_110653a	LYN
A413R_peak_80575	LYN
A150D_1_peak_110653a	RP11-446E9.2
A150D_1_peak_110669b	LYN
A150D_1_peak_110669b	RP11-446E9.2
A100R_peak_6758d	CD48
A100R_peak_6758d	CD84
A100R_peak_6758d	SLAMF1
A226R_peak_7285a	CD48
A259RR_1_lib_peak_3835	CD48
A260R_peak_7173b	CD48
A226R_peak_7285a	SLAMF1
A259RR_1_lib_peak_3835	SLAMF1
A260R_peak_7173b	SLAMF1
A150D_1_peak_8845a	CD48
A192R_peak_8414b	CD48
A226R_peak_7286f	CD48
A278D_peak_6450e	PFDN2
A150D_1_peak_8845a	SLAMF1
A226R_peak_7286f	SLAMF1
A278D_peak_6450e	SLAMF1
A121R_peak_6636k	CD48
A121R_peak_6636k	SLAMF1
A226R_peak_7311b	CD48
A419R_peak_7352c	CD48
A226R_peak_7311b	SLAMF1
A273R_peak_8425b	CD48
A292R_peak_127446a	RP11-25K19.1
A292R_peak_127446a	RP11-328K2.1
A106D_peak_115526b	TOX
A292R_peak_127446a	TOX
A292R_peak_8383b	CD48
A240R_peak_125547c	CA8
A240R_peak_125614b	CHD7
A150R_peak_10889b	CD48
A174R_peak_98527d	RRS1
A278R_1_peak_6265b	FCGR2B
A278R_1_peak_6265b	FCRLA
A174R_peak_98624f	ARFGEF1
A259RR_1_lib_peak_56334b	CPA6
A259RR_1_lib_peak_56334b	RP11-396J6.1
A106D_peak_7341d	FCRLA
A413R_peak_4999a	FCRLA
A106D_peak_7341d	FCRLB
A150R_peak_131737c	CRISPLD1
A174R_peak_98871g	CRISPLD1
A292R_peak_127986a	CRISPLD1
A292R_peak_127987a	CRISPLD1
A413R_peak_81063	PKIA
A422R_peak_103402c	PKIA
A413R_peak_81063	ZC2HC1A
A422R_peak_103402c	ZC2HC1A
A278D_peak_98658a	TPD52
A148R_peak_110092	TPD52
A174R_peak_98945b	TPD52
A150R_peak_131818c	TPD52
A174R_peak_98966a	TPD52
A100R_peak_1353b	AGMAT
A110D_peak_1323e	AGMAT
A110R_peak_1319b	AGMAT
A240D_peak_1770b	AGMAT
A273R_peak_1780b	AGMAT
A150D_1_peak_111861	TP53INP1
A374D_peak_84922a	C8orf37
A374D_peak_84922a	PLEKHF2
A100R_peak_97697a	COX6C
A192R_peak_130894b	SPAG1
A364R1_1_lib_peak_53063	SPAG1
A150R_peak_132686a	SPAG1
A240D_peak_118989d	KLF10
A240D_peak_118989d	RRM2B
A100R_peak_97844c	KB-431C1.4
A192R_peak_8680e	ALDH9A1
A106D_peak_7431d	TMCO1
A192R_peak_8680e	TMCO1
A106D_peak_7431d	UCK2
A174R_peak_5470e	UCK2
A192R_peak_8680e	UCK2
A100R_peak_98113a	SNTB1
A273R_peak_8766a	POGK
A273R_peak_8766a	TADA1
A260R_peak_104908b	TBC1D31
A100R_peak_7005	POGK
A150R_peak_133613a	TBC1D31
A192D_peak_98338	RP11-383J24.6
A269R_peak_102067d	RP11-383J24.6
A269R_peak_102067d	TMEM65
A292R_peak_129475b	NDUFB9
A292R_peak_129475b	SQLE
A292R_peak_129475b	TATDN1
A192R_peak_8833d	RP3-455J7.4
A100R_peak_98423	CCDC26
A110D_peak_6811d	MPC2
A110D_peak_6811d	TIPRL
A192R_peak_132120e	SLA
A192R_peak_132120e	TMEM71
A278R_1_peak_93579a	SLA
A110R_peak_92344	ST3GAL1
A278R_1_peak_93579a	TMEM71
A174R_peak_101257c	RP11-452N4.1
A284R_peak_113816b	RP11-452N4.1
A110R_peak_92554d	KCNK9
A110R_peak_92556b	KCNK9
A240R_peak_127855a	AGO2
A269R_peak_103019a	TOP1MT
A269R_peak_103066b	TOP1MT
A278D_peak_100585c	TOP1MT
A174R_peak_102068d	PLGRKT
A269R_peak_103553b	KDM4C
A278R_1_peak_94821b	KDM4C
A174R_peak_102199	TMEM261
A273R_peak_8970a	RP1-45C12.1
A269R_peak_103827	CDKN2B-AS1
A100R_peak_99938f	KIF24
A273R_peak_125284b	DCTN3
A273R_peak_125284b	KIF24
A292R_peak_131763b	KIF24
A389R1_1_lib_peak_77515	KIF24
A226D_peak_116978	KIF24
A100R_peak_100025b	CD72
A100R_peak_100025b	SIT1
A150R_peak_136585a	CCDC107
A226R_peak_110060b	PAX5
A280D_peak_136706c	PAX5
A451D_peak_108371e	PAX5
A280D_peak_136798c	PAX5
A280D_peak_136798l	PAX5
A260R_peak_107114	ZCCHC7
A150R_peak_136825c	FRMPD1
A150D_1_peak_9631b	RABGAP1L
A150D_1_peak_115543b	PIP5K1B
A284R_peak_115720c	RP11-470P21.2
A284R_peak_115720c	TJP2
A110R_peak_94291a	APBA1
A226R_peak_110381b	APBA1
A240R_peak_129865e	APBA1
A259D_peak_119633a	APBA1
A259RR_1_lib_peak_57933c	APBA1
A259RR_1_lib_peak_57933c	FXN
A110R_peak_94291a	RP11-470P21.2
A240R_peak_129865e	RP11-470P21.2
A259RR_1_lib_peak_57933c	TJP2
A259D_peak_119655d	APBA1
A259D_peak_119660b	APBA1
A100R_peak_100576c	RORB
A100R_peak_100576c	RP11-171A24.3
A100R_peak_100639b	RFK
A110R_peak_94514c	GNAQ
A226D_peak_117839c	GNAQ
A110R_peak_94514c	PSAT1
A226D_peak_117839c	PSAT1
A110R_peak_94519d	GNAQ
A419R_peak_131772b	GNAQ
A110R_peak_94519d	PSAT1
A419R_peak_131772b	PSAT1
A259RR_1_lib_peak_58085a	PSAT1
A278D_peak_102527	RP11-154D17.1
A278D_peak_102527	TLE1
A284R_peak_116186a	RASEF
A292R_peak_132958b	RASEF
A213L_peak_115965	IDNK
A233D_peak_6884	RASAL2
A259D_peak_120434a	IDNK
A259D_peak_120434a	KIF27
A259D_peak_120450b	C9orf64
A259D_peak_120450b	IDNK
A259D_peak_120450b	RMI1
A269R_peak_104942d	GOLM1
A269R_peak_104947b	GOLM1
A100R_peak_100951b	CKS2
A226D_peak_118223b	GADD45G
A414D_peak_126321d	SYK
A259RR_1_lib_peak_58340a	RP11-305L7.1
A260R_peak_108075b	RP11-305L7.1
A260R_peak_108075b	RP11-305L7.3
A260R_peak_108076k	RP11-305L7.3
A240D_peak_122818c	RP11-305L7.1
A260R_peak_108082b	RP11-305L7.1
A260R_peak_108082c	RP11-305L7.1
A240D_peak_122818c	RP11-305L7.3
A260R_peak_108082b	RP11-305L7.3
A260R_peak_108082c	RP11-305L7.3
A284R_peak_116527b	RP11-305L7.3
A110D_peak_101824a	RP11-305L7.1
A110D_peak_101824a	RP11-305L7.3
A292R_peak_133376a	RP11-305L7.3
A374D_peak_87931e	RP11-305L7.1
A100R_peak_101165	ECM2
A259RR_1_lib_peak_58484b	NINJ1
A106D_peak_121240a	SUSD3
A292R_peak_133589	FBP1
A278D_peak_103121g	FBP1
A284R_peak_116740b	C9orf3
A110R_peak_95153c	FBP1
A259RR_1_lib_peak_58566a	FBP1
A292R_peak_133676b	LINC00092
A192D_peak_101656a	LINC00092
A269R_peak_105469a	LINC00092
A292R_peak_133703h	LINC00092
A425D_peak_82769	LINC00092
A240D_peak_123155d	LINC00092
A273R_peak_126953b	LINC00092
A192R_peak_136229a	LINC00092
A192R_peak_136229b	LINC00092
A192R_peak_136234e	LINC00092
A292R_peak_133722b	LINC00092
A192R_peak_136250e	LINC00092
A292R_peak_133724g	LINC00092
A273R_peak_126992b	RP11-535M15.1
A259RR_1_lib_peak_58623b	AAED1
A259RR_1_lib_peak_58623b	RP11-535M15.1
A157R_peak_99092a	AAED1
A273R_peak_126998	RP11-535M15.1
A278D_peak_103276b	HEMGN
A150D_1_peak_116748b	SLC44A1
A174R_peak_104155b	SLC44A1
A106D_peak_121670a	SLC44A1
A150R_peak_138429c	SLC44A1
A226D_peak_119012a	SLC44A1
A278R_1_peak_96914b	FAM206A
A198R_peak_135051a	FAM206A
A278R_1_peak_96938a	FAM206A
A198D_peak_107884b	PTPN3
A198D_peak_107885a	PTPN3
A292R_peak_134276c	PTPN3
A292R_peak_134276j	PTPN3
A148R_peak_115041c	PTPN3
A148R_peak_115041f	PTPN3
A148R_peak_115041g	PTPN3
A148R_peak_115041j	PTPN3
A292R_peak_134285d	PTPN3
A148R_peak_115053	PTPN3
A413R_peak_85192a	SNX30
A148R_peak_115226c	BSPRY
A413R_peak_85217a	BSPRY
A413R_peak_85217a	CDC26
A413R_peak_85217a	HDHD3
A413R_peak_85217a	POLE3
A273R_peak_127628a	BSPRY
A259D_peak_122055g	BSPRY
A280R_peak_125026a	BSPRY
A280R_peak_125026a	POLE3
A273R_peak_127644b	AMBP
A174R_peak_104513d	BSPRY
A259RR_1_lib_peak_58976b	BSPRY
A273R_peak_127644b	BSPRY
A174R_peak_104513d	KIF12
A259RR_1_lib_peak_58976b	KIF12
A273R_peak_127644b	POLE3
A409D_peak_106879b	POLE3
A226D_peak_119366b	AMBP
A226D_peak_119366b	KIF12
A259D_peak_122103b	AMBP
A259D_peak_122103b	KIF12
A259RR_1_lib_peak_59002c	AMBP
A259RR_1_lib_peak_59003	AMBP
A259RR_1_lib_peak_59004c	AMBP
A259RR_1_lib_peak_59002c	KIF12
A259RR_1_lib_peak_59003	KIF12
A259RR_1_lib_peak_59004c	KIF12
A259RR_1_lib_peak_59010b	AMBP
A259RR_1_lib_peak_59010b	KIF12
A226R_peak_112004b	AMBP
A226R_peak_112004b	KIF12
A150R_peak_138974c	TLR4
A240D_peak_124107c	PHF19
A260R_peak_109183a	PHF19
A174R_peak_104672a	TRAF1
A100R_peak_102151a	TRAF1
A106D_peak_122374a	PHF19
A106D_peak_122379c	PHF19
A226D_peak_119628b	PHF19
A409D_peak_107277b	CRB2
A226D_peak_119931b	MIR181A2HG
A155RR_peak_123880d	PBX3
A260R_peak_109540c	PBX3
A292R_peak_135189a	PBX3
A292R_peak_135194b	PBX3
A269R_peak_106680b	PBX3
A269R_peak_106686b	PBX3
A284R_peak_118028c	PBX3
A284R_peak_118033b	PBX3
A357D_peak_111310a	PBX3
A259RR_1_lib_peak_59399a	PBX3
A269R_peak_106701	PBX3
A374D_peak_89159c	PBX3
A273R_peak_128556a	SWI5
A292R_peak_135613b	ENDOG
A110R_peak_96481b	DOLPP1
A110R_peak_96583a	FNBP1
A110R_peak_96613b	FAM78A
A100R_peak_103166d	RAPGEF1
A292R_peak_136024	RAPGEF1
A273R_peak_129086b	MED27
A240R_peak_133317b	MED27
A259RR_1_lib_peak_59901f	MED27
A226D_peak_120773	MED27
A226D_peak_120773	TTF1
A240R_peak_133342a	MED27
A110R_peak_96760b	TTF1
A472D_peak_91717	TTF1
A259RR_1_lib_peak_59959a	GTF3C4
A259RR_1_lib_peak_59959a	SETX
A259RR_1_lib_peak_59959a	TTF1
A240D_peak_125412d	TTF1
A226D_peak_120947b	CACFD1
A226R_peak_113410a	CACFD1
A226D_peak_120947b	SARDH
A226R_peak_113410a	SARDH
A240R_peak_133549	CACFD1
A374D_peak_89917f	CACFD1
A374D_peak_89917f	SARDH
A240D_peak_125560b	SARDH
A259RR_1_lib_peak_60075	SARDH
A240R_peak_133606d	SLC2A6
A278R_1_peak_98493	COL5A1
A278R_1_peak_98493	RP11-473E2.2
A292R_peak_136394b	RP11-473E2.2
A292R_peak_136394b	RP11-473E2.4
A100R_peak_103605b	PPP1R26
A240D_peak_125921b	WI2-1959D15.1
A226D_peak_121264a	EGFL7
A226D_peak_121264a	WI2-1959D15.1
A374D_peak_90306a	DPP7
A273R_peak_129883e	EDF1
A106D_peak_123959a	EGFL7
A374D_peak_90306a	EGFL7
A106D_peak_123959a	NOTCH1
A106D_peak_123959a	NPDC1
A106D_peak_123959a	RP11-251M1.1
A374D_peak_90306a	RP11-251M1.1
A106D_peak_123959a	SAPCD2
A106D_peak_123959a	SSNA1
A273R_peak_129883e	SSNA1
A374D_peak_90306a	SSNA1
A106D_peak_123959a	TUBB4B
A269R_peak_107976b	EGFL7
A260R_peak_110952	EGFL7
A280D_peak_142133b	MRPL41
A280D_peak_142133b	PNPLA7
A260R_peak_110952	RP11-251M1.1
A260R_peak_110952	SSNA1
A280D_peak_142133b	SSNA1
A413R_peak_86643c	ABCA2
A413R_peak_86643c	EGFL7
A413R_peak_86643c	RP11-251M1.1
A240R_peak_134282	NOXA1
A240R_peak_134282	SSNA1
A240R_peak_134282	TUBB4B
A100R_peak_103949c	MRPL41
A100R_peak_103950f	NOXA1
A240D_peak_126358b	NOXA1
A100R_peak_103950f	NSMF
A292R_peak_136878	MRPL41
A292R_peak_136878	ZMYND19
A409D_peak_11667b	FAM171A1
A409D_peak_11667b	ITGA8
A213L_peak_10923a	VIM
A150D_1_peak_14878	STAM
A150D_1_peak_14878	VIM
A269R_peak_10941e	BMI1
A226D_peak_12684a	RP11-301N24.3
A269R_peak_10941e	RP11-301N24.3
A226D_peak_12684a	RP11-573G6.8
A269R_peak_10941e	RP11-573G6.8
A226D_peak_12684a	SPAG6
A269R_peak_10941e	SPAG6
A110R_peak_10480	SPAG6
A374D_peak_9617b	MYO3A
A100R_peak_11123b	MPP7
A192D_peak_10726b	MPP7
A192R_peak_14636a	MPP7
A278D_peak_11116a	MPP7
A269R_peak_11255	KIAA1462
A226D_peak_13187a	PARD3
A259D_peak_13149a	FZD8
A100R_peak_11485a	ZNF239
A150D_1_peak_16049	RP11-563N6.6
A150D_1_peak_16049	WDFY4
A150R_peak_19568	CCDC6
A100R_peak_11960a	RTKN2
A226R_peak_13677a	RTKN2
A192D_peak_11839b	JMJD1C-AS1
A292R_peak_15895c	JMJD1C-AS1
A292R_peak_15901h	JMJD1C-AS1
A292R_peak_15895c	REEP3
A269R_peak_12194d	JMJD1C-AS1
A260R_peak_12907c	LRRC20
A260R_peak_12907c	PPA1
A280R_peak_14806a	PPA1
A226D_peak_14187a	PPA1
A240R_peak_16026a	LRRC20
[truncated: 3,092 more rows]
