# Supplementary material for: Chromatin accessibility landscape of relapsed pediatric B-lineage acute lymphoblastic leukemia
Source: Nat Commun. 2023 Oct 25;14:6792. doi: 10.1038/s41467-023-42565-z (PMC10600232; doi:10.1038/s41467-023-42565-z)
Supplement: Supplementary file 18 — Supplementary Data 15 [file 41467_2023_42565_MOESM18_ESM.xlsx]

## Sheet: SData 15
Supplementary Data 15. The clustering information of 252 B-ALL samples of TARGET corhort in Supplementary Figure 7D.
PatientID	SampleID	Status	Diagnosis-Relapse paired	Subtype	Cluster in Supplementary Figure 7D
TARGET.10.PAKSWW	TARGET.10.PAKSWW.03A.02R	Diagnosis	Paired	NA	Cluster1
TARGET.10.PAKSWW	TARGET.10.PAKSWW.04A.01R	Relapse	Paired	NA	Cluster1
TARGET.10.PAMXHJ	TARGET.10.PAMXHJ.09A.01R	Diagnosis	Not Paired	Hyperdiploidy	Cluster1
TARGET.10.PAMXSP	TARGET.10.PAMXSP.09A.01R	Diagnosis	Not Paired	Hyperdiploidy	Cluster1
TARGET.10.PANATY	TARGET.10.PANATY.09B.01R	Diagnosis	Not Paired	NA	Cluster2
TARGET.10.PANCVR	TARGET.10.PANCVR.03A.01R	Diagnosis	Paired	NA	Cluster1
TARGET.10.PANCVR	TARGET.10.PANCVR.04A.02R	Relapse	Paired	NA	Cluster1
TARGET.10.PANDBX	TARGET.10.PANDBX.09B.01R	Diagnosis	Not Paired	NA	Cluster2
TARGET.10.PANDWE	TARGET.10.PANDWE.03A.02R	Diagnosis	Not Paired	NA	Cluster1
TARGET.10.PANEUH	TARGET.10.PANEUH.09A.01R	Diagnosis	Not Paired	Hyperdiploidy	Cluster1
TARGET.10.PANFNZ	TARGET.10.PANFNZ.03A.01R	Diagnosis	Not Paired	NA	Cluster1
TARGET.10.PANGIF	TARGET.10.PANGIF.03A.01R	Diagnosis	Not Paired	TCF3::PBX1	Cluster3
TARGET.10.PANIEU	TARGET.10.PANIEU.03A.01R	Diagnosis	Not Paired	BCR::ABL1	Cluster1
TARGET.10.PANJPG	TARGET.10.PANJPG.09A.01R	Diagnosis	Not Paired	NA	Cluster1
TARGET.10.PANJWJ	TARGET.10.PANJWJ.09A.01R	Diagnosis	Not Paired	BCR::ABL1	Cluster1
TARGET.10.PANKAK	TARGET.10.PANKAK.04A.02R	Relapse	Paired	Hyperdiploidy	Cluster1
TARGET.10.PANKAK	TARGET.10.PANKAK.09A.01R	Diagnosis	Paired	Hyperdiploidy	Cluster1
TARGET.10.PANKDT	TARGET.10.PANKDT.03A.01R	Diagnosis	Not Paired	NA	Cluster1
TARGET.10.PANKGK	TARGET.10.PANKGK.09A.01R	Diagnosis	Not Paired	NA	Cluster1
TARGET.10.PANKMB	TARGET.10.PANKMB.09A.02R	Diagnosis	Not Paired	NA	Cluster1
TARGET.10.PANKRG	TARGET.10.PANKRG.03A.02R	Diagnosis	Not Paired	NA	Cluster1
TARGET.10.PANLGK	TARGET.10.PANLGK.03B.01R	Diagnosis	Not Paired	NA	Cluster2
TARGET.10.PANLIC	TARGET.10.PANLIC.09A.01R	Diagnosis	Not Paired	NA	Cluster1
TARGET.10.PANPJI	TARGET.10.PANPJI.09A.01R	Diagnosis	Not Paired	NA	Cluster1
TARGET.10.PANRDC	TARGET.10.PANRDC.03A.01R	Diagnosis	Not Paired	NA	Cluster1
TARGET.10.PANRWG	TARGET.10.PANRWG.09A.01R	Diagnosis	Not Paired	NA	Cluster1
TARGET.10.PANRYM	TARGET.10.PANRYM.09A.01R	Diagnosis	Not Paired	Hyperdiploidy	Cluster1
TARGET.10.PANSBK	TARGET.10.PANSBK.03B.01R	Diagnosis	Not Paired	NA	Cluster2
TARGET.10.PANSBR	TARGET.10.PANSBR.09A.01R	Diagnosis	Not Paired	NA	Cluster1
TARGET.10.PANSDA	TARGET.10.PANSDA.04A.02R	Relapse	Paired	NA	Cluster1
TARGET.10.PANSDA	TARGET.10.PANSDA.09A.02R	Diagnosis	Paired	NA	Cluster1
TARGET.10.PANSHK	TARGET.10.PANSHK.04A.02R	Relapse	Paired	NA	Cluster1
TARGET.10.PANSHK	TARGET.10.PANSHK.09A.01R	Diagnosis	Paired	NA	Cluster1
TARGET.10.PANSIA	TARGET.10.PANSIA.09A.02R	Diagnosis	Not Paired	Hyperdiploidy	Cluster1
TARGET.10.PANSPW	TARGET.10.PANSPW.09A.01R	Diagnosis	Not Paired	BCR::ABL1	Cluster1
TARGET.10.PANSUL	TARGET.10.PANSUL.09A.01R	Diagnosis	Not Paired	NA	Cluster1
TARGET.10.PANSXG	TARGET.10.PANSXG.09A.02R	Diagnosis	Not Paired	Hyperdiploidy	Cluster1
TARGET.10.PANTSM	TARGET.10.PANTSM.04A.01R	Relapse	Paired	NA	Cluster1
TARGET.10.PANTSM	TARGET.10.PANTSM.09A.01R	Diagnosis	Paired	NA	Cluster1
TARGET.10.PANTTZ	TARGET.10.PANTTZ.09B.01R	Diagnosis	Not Paired	NA	Cluster2
TARGET.10.PANUHA	TARGET.10.PANUHA.09A.01R	Diagnosis	Not Paired	ETV6::RUNX1	Cluster1
TARGET.10.PANUSN	TARGET.10.PANUSN.03A.01R	Diagnosis	Paired	NA	Cluster1
TARGET.10.PANUSN	TARGET.10.PANUSN.04A.01R	Relapse	Paired	NA	Cluster1
TARGET.10.PANUUF	TARGET.10.PANUUF.09A.02R	Diagnosis	Not Paired	NA	Cluster1
TARGET.10.PANWEZ	TARGET.10.PANWEZ.09B.01R	Diagnosis	Not Paired	ETV6::RUNX1	Cluster1
TARGET.10.PANWFB	TARGET.10.PANWFB.09A.01R	Diagnosis	Not Paired	NA	Cluster1
TARGET.10.PANWHJ	TARGET.10.PANWHJ.09A.01R	Diagnosis	Not Paired	Hyperdiploidy	Cluster1
TARGET.10.PANWHW	TARGET.10.PANWHW.09A.01R	Diagnosis	Not Paired	NA	Cluster1
TARGET.10.PANWVW	TARGET.10.PANWVW.09A.01R	Diagnosis	Not Paired	BCR::ABL1	Cluster1
TARGET.10.PANWYH	TARGET.10.PANWYH.09B.01R	Diagnosis	Not Paired	NA	Cluster2
TARGET.10.PANXDB	TARGET.10.PANXDB.03A.01R	Diagnosis	Not Paired	KMT2A	Cluster1
TARGET.10.PANXDR	TARGET.10.PANXDR.09A.01R	Diagnosis	Not Paired	Hyperdiploidy	Cluster1
TARGET.10.PANXPE	TARGET.10.PANXPE.04A.01R	Relapse	Not Paired	Hyperdiploidy	Cluster1
TARGET.10.PANYEJ	TARGET.10.PANYEJ.09A.01R	Diagnosis	Not Paired	Hyperdiploidy	Cluster1
TARGET.10.PANYGB	TARGET.10.PANYGB.04A.01R	Relapse	Paired	NA	Cluster1
TARGET.10.PANYGB	TARGET.10.PANYGB.09A.01R	Diagnosis	Paired	NA	Cluster1
TARGET.10.PANYYV	TARGET.10.PANYYV.04A.01R	Relapse	Not Paired	Hyperdiploidy	Cluster1
TARGET.10.PANYZE	TARGET.10.PANYZE.09A.01R	Diagnosis	Not Paired	NA	Cluster1
TARGET.10.PANZPJ	TARGET.10.PANZPJ.04A.01R	Relapse	Paired	NA	Cluster1
TARGET.10.PANZPJ	TARGET.10.PANZPJ.09A.02R	Diagnosis	Paired	NA	Cluster1
TARGET.10.PANZXZ	TARGET.10.PANZXZ.03A.02R	Diagnosis	Not Paired	NA	Cluster1
TARGET.10.PAPACP	TARGET.10.PAPACP.04A.02R	Relapse	Not Paired	Hyperdiploidy	Cluster1
TARGET.10.PAPAGK	TARGET.10.PAPAGK.04A.01R	Relapse	Paired	NA	Cluster3
TARGET.10.PAPAGK	TARGET.10.PAPAGK.09A.01R	Diagnosis	Paired	NA	Cluster3
TARGET.10.PAPAIZ	TARGET.10.PAPAIZ.09A.01R	Diagnosis	Not Paired	Hyperdiploidy	Cluster1
TARGET.10.PAPAXK	TARGET.10.PAPAXK.09B.01R	Diagnosis	Not Paired	NA	Cluster2
TARGET.10.PAPBCI	TARGET.10.PAPBCI.09A.01R	Diagnosis	Not Paired	NA	Cluster1
TARGET.10.PAPBES	TARGET.10.PAPBES.03A.01R	Diagnosis	Not Paired	Hyperdiploidy	Cluster1
TARGET.10.PAPBFN	TARGET.10.PAPBFN.09A.01R	Diagnosis	Not Paired	Hyperdiploidy	Cluster1
TARGET.10.PAPBSY	TARGET.10.PAPBSY.09A.01R	Diagnosis	Not Paired	TCF3::PBX1	Cluster3
TARGET.10.PAPBZK	TARGET.10.PAPBZK.09A.01R	Diagnosis	Not Paired	NA	Cluster1
TARGET.10.PAPCUR	TARGET.10.PAPCUR.09A.01R	Diagnosis	Not Paired	NA	Cluster1
TARGET.10.PAPCVZ	TARGET.10.PAPCVZ.04A.01R	Relapse	Not Paired	Hyperdiploidy	Cluster1
TARGET.10.PAPDJM	TARGET.10.PAPDJM.04A.01R	Relapse	Not Paired	Hyperdiploidy	Cluster3
TARGET.10.PAPDKJ	TARGET.10.PAPDKJ.09A.01R	Diagnosis	Not Paired	ETV6::RUNX1	Cluster1
TARGET.10.PAPDUF	TARGET.10.PAPDUF.09A.01R	Diagnosis	Not Paired	Hyperdiploidy	Cluster1
TARGET.10.PAPDUV	TARGET.10.PAPDUV.04A.02R	Relapse	Paired	NA	Cluster2
TARGET.10.PAPDUV	TARGET.10.PAPDUV.09A.02R	Diagnosis	Paired	NA	Cluster1
TARGET.10.PAPDWT	TARGET.10.PAPDWT.04A.01R	Relapse	Not Paired	NA	Cluster1
TARGET.10.PAPEAB	TARGET.10.PAPEAB.04A.01R	Relapse	Not Paired	Hyperdiploidy	Cluster1
TARGET.10.PAPECF	TARGET.10.PAPECF.04A.01R	Relapse	Paired	ETV6::RUNX1	Cluster1
TARGET.10.PAPECF	TARGET.10.PAPECF.09A.01R	Diagnosis	Paired	ETV6::RUNX1	Cluster1
TARGET.10.PAPEFH	TARGET.10.PAPEFH.04A.01R	Relapse	Paired	NA	Cluster3
TARGET.10.PAPEFH	TARGET.10.PAPEFH.09A.01R	Diagnosis	Paired	NA	Cluster3
TARGET.10.PAPEJN	TARGET.10.PAPEJN.04A.01R	Relapse	Paired	ETV6::RUNX1	Cluster1
TARGET.10.PAPEJN	TARGET.10.PAPEJN.09A.01R	Diagnosis	Paired	ETV6::RUNX1	Cluster1
TARGET.10.PAPESW	TARGET.10.PAPESW.09A.02R	Diagnosis	Not Paired	Hyperdiploidy	Cluster1
TARGET.10.PAPEWB	TARGET.10.PAPEWB.09A.01R	Diagnosis	Not Paired	NA	Cluster1
TARGET.10.PAPFWH	TARGET.10.PAPFWH.09A.01R	Diagnosis	Not Paired	NA	Cluster1
TARGET.10.PAPFXN	TARGET.10.PAPFXN.09A.01R	Diagnosis	Not Paired	Hyperdiploidy	Cluster1
TARGET.10.PAPGFP	TARGET.10.PAPGFP.04A.01R	Relapse	Paired	NA	Cluster3
TARGET.10.PAPGFP	TARGET.10.PAPGFP.09A.02R	Diagnosis	Paired	NA	Cluster3
TARGET.10.PAPGGT	TARGET.10.PAPGGT.03A.01R	Diagnosis	Not Paired	NA	Cluster1
TARGET.10.PAPGNC	TARGET.10.PAPGNC.03A.02R	Diagnosis	Not Paired	NA	Cluster1
TARGET.10.PAPGYC	TARGET.10.PAPGYC.09A.01R	Diagnosis	Not Paired	NA	Cluster1
TARGET.10.PAPHEK	TARGET.10.PAPHEK.03A.01R	Diagnosis	Not Paired	BCR::ABL1	Cluster1
TARGET.10.PAPHGD	TARGET.10.PAPHGD.09A.01R	Diagnosis	Not Paired	NA	Cluster1
TARGET.10.PAPHJF	TARGET.10.PAPHJF.04A.01R	Relapse	Paired	TCF3::PBX1	Cluster3
TARGET.10.PAPHJF	TARGET.10.PAPHJF.09A.01R	Diagnosis	Paired	TCF3::PBX1	Cluster3
TARGET.10.PAPHMH	TARGET.10.PAPHMH.09A.02R	Diagnosis	Not Paired	KMT2A	Cluster1
TARGET.10.PAPHPX	TARGET.10.PAPHPX.03B.01R	Diagnosis	Not Paired	NA	Cluster2
TARGET.10.PAPHYN	TARGET.10.PAPHYN.09B.01R	Diagnosis	Not Paired	NA	Cluster2
TARGET.10.PAPHZT	TARGET.10.PAPHZT.09A.01R	Diagnosis	Not Paired	NA	Cluster1
TARGET.10.PAPIGX	TARGET.10.PAPIGX.09A.02R	Diagnosis	Not Paired	NA	Cluster1
TARGET.10.PAPIJB	TARGET.10.PAPIJB.04A.01R	Relapse	Not Paired	Hyperdiploidy	Cluster1
TARGET.10.PAPIJM	TARGET.10.PAPIJM.09A.01R	Diagnosis	Not Paired	Hyperdiploidy	Cluster1
TARGET.10.PAPIRZ	TARGET.10.PAPIRZ.09A.01R	Diagnosis	Not Paired	NA	Cluster1
TARGET.10.PAPISG	TARGET.10.PAPISG.04A.01R	Relapse	Not Paired	NA	Cluster3
TARGET.10.PAPIYG	TARGET.10.PAPIYG.03B.01R	Diagnosis	Not Paired	NA	Cluster2
TARGET.10.PAPJHB	TARGET.10.PAPJHB.04A.02R	Relapse	Paired	NA	Cluster1
TARGET.10.PAPJHB	TARGET.10.PAPJHB.09A.01R	Diagnosis	Paired	NA	Cluster1
TARGET.10.PAPJHR	TARGET.10.PAPJHR.09A.01R	Diagnosis	Not Paired	NA	Cluster1
TARGET.10.PAPJIB	TARGET.10.PAPJIB.04A.01R	Relapse	Paired	Hyperdiploidy	Cluster1
TARGET.10.PAPJIB	TARGET.10.PAPJIB.09A.01R	Diagnosis	Paired	Hyperdiploidy	Cluster1
TARGET.10.PAPJXI	TARGET.10.PAPJXI.04A.01R	Relapse	Paired	iAMP21	Cluster1
TARGET.10.PAPJXI	TARGET.10.PAPJXI.09A.01R	Diagnosis	Paired	iAMP21	Cluster1
TARGET.10.PAPKNC	TARGET.10.PAPKNC.09A.01R	Diagnosis	Not Paired	NA	Cluster1
TARGET.10.PAPKNJ	TARGET.10.PAPKNJ.09B.01R	Diagnosis	Not Paired	NA	Cluster2
TARGET.10.PAPLDL	TARGET.10.PAPLDL.03A.01R	Diagnosis	Paired	iAMP21	Cluster1
TARGET.10.PAPLDL	TARGET.10.PAPLDL.04A.01R	Relapse	Paired	iAMP21	Cluster3
TARGET.10.PAPLDM	TARGET.10.PAPLDM.04A.01R	Relapse	Not Paired	Hyperdiploidy	Cluster1
TARGET.10.PAPLTZ	TARGET.10.PAPLTZ.04A.01R	Relapse	Paired	ETV6::RUNX1	Cluster1
TARGET.10.PAPLTZ	TARGET.10.PAPLTZ.09A.01R	Diagnosis	Paired	ETV6::RUNX1	Cluster1
TARGET.10.PAPLUG	TARGET.10.PAPLUG.09A.01R	Diagnosis	Not Paired	NA	Cluster1
TARGET.10.PAPMFI	TARGET.10.PAPMFI.04A.02R	Relapse	Not Paired	ETV6::RUNX1	Cluster1
TARGET.10.PAPMVB	TARGET.10.PAPMVB.04A.02R	Relapse	Paired	ETV6::RUNX1	Cluster1
TARGET.10.PAPMVB	TARGET.10.PAPMVB.09A.02R	Diagnosis	Paired	ETV6::RUNX1	Cluster1
TARGET.10.PAPMYD	TARGET.10.PAPMYD.03A.01R	Diagnosis	Not Paired	TCF3::PBX1	Cluster3
TARGET.10.PAPNFY	TARGET.10.PAPNFY.03A.02R	Diagnosis	Paired	Hyperdiploidy	Cluster1
TARGET.10.PAPNFY	TARGET.10.PAPNFY.04A.02R	Relapse	Paired	Hyperdiploidy	Cluster1
TARGET.10.PAPNMY	TARGET.10.PAPNMY.04A.02R	Relapse	Paired	iAMP21	Cluster1
TARGET.10.PAPNMY	TARGET.10.PAPNMY.09A.01R	Diagnosis	Paired	iAMP21	Cluster1
TARGET.10.PAPNNX	TARGET.10.PAPNNX.04A.01R	Relapse	Paired	NA	Cluster1
TARGET.10.PAPNNX	TARGET.10.PAPNNX.09A.01R	Diagnosis	Paired	NA	Cluster1
TARGET.10.PAPPGN	TARGET.10.PAPPGN.04A.02R	Relapse	Not Paired	NA	Cluster1
TARGET.10.PAPRCS	TARGET.10.PAPRCS.04A.01R	Relapse	Paired	NA	Cluster3
TARGET.10.PAPRCS	TARGET.10.PAPRCS.09A.01R	Diagnosis	Paired	NA	Cluster1
TARGET.10.PAPRFE	TARGET.10.PAPRFE.09A.01R	Diagnosis	Not Paired	TCF3::PBX1	Cluster3
TARGET.10.PAPRMM	TARGET.10.PAPRMM.09B.01R	Diagnosis	Not Paired	NA	Cluster2
TARGET.10.PAPSPG	TARGET.10.PAPSPG.04A.01R	Relapse	Not Paired	NA	Cluster3
TARGET.10.PAPSPN	TARGET.10.PAPSPN.04A.01R	Relapse	Paired	NA	Cluster3
TARGET.10.PAPSPN	TARGET.10.PAPSPN.09A.01R	Diagnosis	Paired	NA	Cluster3
TARGET.10.PAPTAT	TARGET.10.PAPTAT.09B.01R	Diagnosis	Not Paired	NA	Cluster2
TARGET.10.PAPTLM	TARGET.10.PAPTLM.09A.01R	Diagnosis	Not Paired	NA	Cluster3
TARGET.10.PAPVTA	TARGET.10.PAPVTA.04A.01R	Relapse	Paired	Hyperdiploidy	Cluster1
TARGET.10.PAPVTA	TARGET.10.PAPVTA.09A.01R	Diagnosis	Paired	Hyperdiploidy	Cluster1
TARGET.10.PAPZNK	TARGET.10.PAPZNK.04A.01R	Relapse	Paired	NA	Cluster3
TARGET.10.PAPZNK	TARGET.10.PAPZNK.09A.01R	Diagnosis	Paired	NA	Cluster3
TARGET.10.PAPZST	TARGET.10.PAPZST.04A.01R	Relapse	Paired	NA	Cluster1
TARGET.10.PAPZST	TARGET.10.PAPZST.09A.01R	Diagnosis	Paired	NA	Cluster1
TARGET.10.PARACA	TARGET.10.PARACA.09A.01R	Diagnosis	Not Paired	TCF3::PBX1	Cluster3
TARGET.10.PARAKF	TARGET.10.PARAKF.04A.01R	Relapse	Paired	ETV6::RUNX1	Cluster1
TARGET.10.PARAKF	TARGET.10.PARAKF.09A.01R	Diagnosis	Paired	ETV6::RUNX1	Cluster1
TARGET.10.PARAPE	TARGET.10.PARAPE.09B.01R	Diagnosis	Not Paired	NA	Cluster2
TARGET.10.PARARJ	TARGET.10.PARARJ.09A.01R	Diagnosis	Not Paired	NA	Cluster1
TARGET.10.PARBGL	TARGET.10.PARBGL.09B.01R	Diagnosis	Not Paired	NA	Cluster2
TARGET.10.PARBRK	TARGET.10.PARBRK.04A.01R	Relapse	Paired	Hyperdiploidy	Cluster1
TARGET.10.PARBRK	TARGET.10.PARBRK.09A.01R	Diagnosis	Paired	Hyperdiploidy	Cluster1
TARGET.10.PARBVI	TARGET.10.PARBVI.04A.01R	Relapse	Paired	NA	Cluster1
TARGET.10.PARBVI	TARGET.10.PARBVI.09A.01R	Diagnosis	Paired	NA	Cluster1
TARGET.10.PARCHB	TARGET.10.PARCHB.03A.02R	Diagnosis	Not Paired	NA	Cluster1
TARGET.10.PARDWE	TARGET.10.PARDWE.03A.01R	Diagnosis	Not Paired	NA	Cluster1
TARGET.10.PARDWN	TARGET.10.PARDWN.09B.01R	Diagnosis	Not Paired	NA	Cluster2
TARGET.10.PARFLV	TARGET.10.PARFLV.04A.02R	Relapse	Paired	NA	Cluster1
TARGET.10.PARFLV	TARGET.10.PARFLV.09A.01R	Diagnosis	Paired	NA	Cluster1
TARGET.10.PARFTR	TARGET.10.PARFTR.04A.01R	Relapse	Paired	TCF3::PBX1	Cluster3
TARGET.10.PARFTR	TARGET.10.PARFTR.09A.01R	Diagnosis	Paired	TCF3::PBX1	Cluster3
TARGET.10.PARFWD	TARGET.10.PARFWD.03B.01R	Diagnosis	Not Paired	NA	Cluster2
TARGET.10.PARGFV	TARGET.10.PARGFV.04A.01R	Relapse	Not Paired	Hyperdiploidy	Cluster1
TARGET.10.PARGHW	TARGET.10.PARGHW.04A.01R	Relapse	Not Paired	NA	Cluster1
TARGET.10.PARGML	TARGET.10.PARGML.03A.02R	Diagnosis	Not Paired	TCF3::PBX1	Cluster1
TARGET.10.PARGVZ	TARGET.10.PARGVZ.04A.01R	Relapse	Not Paired	Hyperdiploidy	Cluster1
TARGET.10.PARIAD	TARGET.10.PARIAD.03A.01R	Diagnosis	Paired	TCF3::PBX1	Cluster3
TARGET.10.PARIAD	TARGET.10.PARIAD.04A.01R	Relapse	Paired	TCF3::PBX1	Cluster3
TARGET.10.PARJLA	TARGET.10.PARJLA.09B.01R	Diagnosis	Not Paired	NA	Cluster2
TARGET.10.PARJSR	TARGET.10.PARJSR.04A.02R	Relapse	Paired	Hyperdiploidy	Cluster1
TARGET.10.PARJSR	TARGET.10.PARJSR.09A.01R	Diagnosis	Paired	Hyperdiploidy	Cluster1
TARGET.10.PARJZZ	TARGET.10.PARJZZ.04A.01R	Relapse	Paired	NA	Cluster1
TARGET.10.PARJZZ	TARGET.10.PARJZZ.09A.01R	Diagnosis	Paired	NA	Cluster1
TARGET.10.PARLAF	TARGET.10.PARLAF.04A.01R	Relapse	Paired	ETV6::RUNX1	Cluster1
TARGET.10.PARLAF	TARGET.10.PARLAF.09A.01R	Diagnosis	Paired	ETV6::RUNX1	Cluster1
TARGET.10.PARLEK	TARGET.10.PARLEK.03A.01R	Diagnosis	Not Paired	KMT2A	Cluster3
TARGET.10.PARMSP	TARGET.10.PARMSP.04A.01R	Relapse	Paired	Hyperdiploidy	Cluster1
TARGET.10.PARMSP	TARGET.10.PARMSP.09A.01R	Diagnosis	Paired	Hyperdiploidy	Cluster1
TARGET.10.PARMXF	TARGET.10.PARMXF.03A.01R	Diagnosis	Paired	NA	Cluster3
TARGET.10.PARMXF	TARGET.10.PARMXF.04A.01R	Relapse	Paired	NA	Cluster1
TARGET.10.PARNMF	TARGET.10.PARNMF.03A.02R	Diagnosis	Paired	ETV6::RUNX1	Cluster1
TARGET.10.PARNMF	TARGET.10.PARNMF.04A.01R	Relapse	Paired	ETV6::RUNX1	Cluster1
TARGET.10.PARNSH	TARGET.10.PARNSH.03A.01R	Diagnosis	Not Paired	TCF3::PBX1	Cluster1
TARGET.10.PARPNM	TARGET.10.PARPNM.09A.01R	Diagnosis	Not Paired	NA	Cluster3
TARGET.10.PARPRW	TARGET.10.PARPRW.04A.01R	Relapse	Paired	TCF3::HLF	Cluster3
TARGET.10.PARPRW	TARGET.10.PARPRW.09A.01R	Diagnosis	Paired	TCF3::HLF	Cluster3
TARGET.10.PARPZJ	TARGET.10.PARPZJ.03A.02R	Diagnosis	Not Paired	ETV6::RUNX1	Cluster1
TARGET.10.PARSGC	TARGET.10.PARSGC.03A.02R	Diagnosis	Not Paired	NA	Cluster1
TARGET.10.PARSLL	TARGET.10.PARSLL.09B.01R	Diagnosis	Not Paired	NA	Cluster2
TARGET.10.PARSZH	TARGET.10.PARSZH.09A.01R	Diagnosis	Not Paired	NA	Cluster3
TARGET.10.PARTJL	TARGET.10.PARTJL.09A.02R	Diagnosis	Not Paired	NA	Cluster1
TARGET.10.PARTKL	TARGET.10.PARTKL.09A.02R	Diagnosis	Not Paired	Hyperdiploidy	Cluster1
TARGET.10.PARUAT	TARGET.10.PARUAT.09B.01R	Diagnosis	Not Paired	NA	Cluster2
TARGET.10.PARUBK	TARGET.10.PARUBK.03A.01R	Diagnosis	Not Paired	KMT2A	Cluster3
TARGET.10.PARUFL	TARGET.10.PARUFL.09B.01R	Diagnosis	Not Paired	NA	Cluster2
TARGET.10.PARUGP	TARGET.10.PARUGP.09A.01R	Diagnosis	Not Paired	TCF3::PBX1	Cluster3
TARGET.10.PARUNW	TARGET.10.PARUNW.09B.01R	Diagnosis	Not Paired	NA	Cluster2
TARGET.10.PARUYU	TARGET.10.PARUYU.03B.01R	Diagnosis	Not Paired	NA	Cluster2
TARGET.10.PARVWD	TARGET.10.PARVWD.09A.01R	Diagnosis	Not Paired	NA	Cluster1
TARGET.10.PARWRJ	TARGET.10.PARWRJ.09B.01R	Diagnosis	Not Paired	NA	Cluster2
TARGET.10.PARWVN	TARGET.10.PARWVN.03A.01R	Diagnosis	Not Paired	TCF3::PBX1	Cluster3
TARGET.10.PARWXF	TARGET.10.PARWXF.03B.01R	Diagnosis	Not Paired	NA	Cluster2
TARGET.10.PARXCD	TARGET.10.PARXCD.09B.01R	Diagnosis	Not Paired	NA	Cluster2
TARGET.10.PARXMC	TARGET.10.PARXMC.04A.02R	Relapse	Paired	ETV6::RUNX1	Cluster1
TARGET.10.PARXMC	TARGET.10.PARXMC.09A.01R	Diagnosis	Paired	ETV6::RUNX1	Cluster1
TARGET.10.PARYAJ	TARGET.10.PARYAJ.09B.01R	Diagnosis	Not Paired	NA	Cluster2
TARGET.10.PARZYX	TARGET.10.PARZYX.09B.01R	Diagnosis	Not Paired	NA	Cluster2
TARGET.10.PASCIU	TARGET.10.PASCIU.03A.01R	Diagnosis	Not Paired	NA	Cluster1
TARGET.10.PASDYK	TARGET.10.PASDYK.03A.02R	Diagnosis	Not Paired	Hyperdiploidy	Cluster1
TARGET.10.PASDYM	TARGET.10.PASDYM.09B.01R	Diagnosis	Not Paired	NA	Cluster2
TARGET.10.PASEVJ	TARGET.10.PASEVJ.09B.01R	Diagnosis	Not Paired	NA	Cluster1
TARGET.10.PASFXA	TARGET.10.PASFXA.03A.01R	Diagnosis	Paired	TCF3::PBX1	Cluster3
TARGET.10.PASFXA	TARGET.10.PASFXA.04A.01R	Relapse	Paired	TCF3::PBX1	Cluster3
TARGET.10.PASHUI	TARGET.10.PASHUI.04A.02R	Relapse	Paired	Hyperdiploidy	Cluster1
TARGET.10.PASHUI	TARGET.10.PASHUI.09A.02R	Diagnosis	Paired	Hyperdiploidy	Cluster1
TARGET.10.PASIGB	TARGET.10.PASIGB.03B.01R	Diagnosis	Not Paired	NA	Cluster2
TARGET.10.PASILP	TARGET.10.PASILP.09B.01R	Diagnosis	Not Paired	NA	Cluster2
TARGET.10.PASIZE	TARGET.10.PASIZE.09B.01R	Diagnosis	Not Paired	NA	Cluster2
TARGET.10.PASKAY	TARGET.10.PASKAY.04A.01R	Relapse	Paired	Hyperdiploidy	Cluster3
TARGET.10.PASKAY	TARGET.10.PASKAY.09A.01R	Diagnosis	Paired	Hyperdiploidy	Cluster3
TARGET.10.PASKHT	TARGET.10.PASKHT.03A.02R	Diagnosis	Not Paired	NA	Cluster3
TARGET.10.PASLCJ	TARGET.10.PASLCJ.03B.01R	Diagnosis	Not Paired	NA	Cluster2
TARGET.10.PASLMB	TARGET.10.PASLMB.03B.01R	Diagnosis	Not Paired	NA	Cluster2
TARGET.10.PASLZM	TARGET.10.PASLZM.40A.01R	Relapse	Not Paired	TCF3::PBX1	Cluster3
TARGET.10.PASMGZ	TARGET.10.PASMGZ.09B.01R	Diagnosis	Not Paired	NA	Cluster2
TARGET.10.PASNJI	TARGET.10.PASNJI.09B.01R	Diagnosis	Not Paired	NA	Cluster2
TARGET.10.PASREU	TARGET.10.PASREU.09B.01R	Diagnosis	Not Paired	NA	Cluster2
TARGET.10.PASRSV	TARGET.10.PASRSV.03B.01R	Diagnosis	Not Paired	NA	Cluster2
TARGET.10.PASRWZ	TARGET.10.PASRWZ.03B.01R	Diagnosis	Not Paired	NA	Cluster2
TARGET.10.PASRYW	TARGET.10.PASRYW.03B.01R	Diagnosis	Not Paired	NA	Cluster2
TARGET.10.PASSXJ	TARGET.10.PASSXJ.03A.01R	Diagnosis	Not Paired	NA	Cluster3
TARGET.10.PASTLM	TARGET.10.PASTLM.03B.01R	Diagnosis	Not Paired	NA	Cluster2
TARGET.10.PASTSR	TARGET.10.PASTSR.09B.01R	Diagnosis	Not Paired	NA	Cluster2
TARGET.10.PASTYT	TARGET.10.PASTYT.09B.01R	Diagnosis	Not Paired	NA	Cluster2
TARGET.10.PASUBW	TARGET.10.PASUBW.09A.01R	Diagnosis	Not Paired	NA	Cluster3
TARGET.10.PASUWG	TARGET.10.PASUWG.03B.01R	Diagnosis	Not Paired	NA	Cluster2
TARGET.10.PASXFY	TARGET.10.PASXFY.09B.01R	Diagnosis	Not Paired	NA	Cluster2
TARGET.10.PASXZH	TARGET.10.PASXZH.09B.01R	Diagnosis	Not Paired	NA	Cluster2
TARGET.10.PASYGM	TARGET.10.PASYGM.03A.02R	Diagnosis	Not Paired	TCF3::PBX1	Cluster3
TARGET.10.PATAAH	TARGET.10.PATAAH.09B.01R	Diagnosis	Not Paired	NA	Cluster2
TARGET.10.PATCJJ	TARGET.10.PATCJJ.09B.01R	Diagnosis	Not Paired	NA	Cluster2
TARGET.10.PATCTI	TARGET.10.PATCTI.04A.01R	Relapse	Paired	TCF3::PBX1	Cluster3
TARGET.10.PATCTI	TARGET.10.PATCTI.09A.01R	Diagnosis	Paired	TCF3::PBX1	Cluster3
TARGET.10.PATELK	TARGET.10.PATELK.03B.01R	Diagnosis	Not Paired	NA	Cluster2
TARGET.10.PATEVE	TARGET.10.PATEVE.09B.01R	Diagnosis	Not Paired	NA	Cluster2
TARGET.10.PATTEE	TARGET.10.PATTEE.03A.02R	Diagnosis	Not Paired	NA	Cluster3
