# Supplementary material for: Chromatin accessibility landscape of relapsed pediatric B-lineage acute lymphoblastic leukemia
Source: Nat Commun. 2023 Oct 25;14:6792. doi: 10.1038/s41467-023-42565-z (PMC10600232; doi:10.1038/s41467-023-42565-z)
Supplement: Supplementary file 19 — Supplementary Data 16 [file 41467_2023_42565_MOESM19_ESM.xlsx]

## Sheet: SData 16A
Supplementary Data 16A. 7,566 differential ACRs between hyperdiploidy cases in Group A and Group B. P values were calculated by Wald test and adjusted for multiple testing using the procedure of Benjamini and Hochberg (by DESeq2).
PeakID	Log2FoldChange	P value	FDR	Status
A273R_peak_22440a	-4.15069	9.30858e-15	9.78536e-10	High_in_GroupB
A413R_peak_76400	-3.79825	1.91132e-14	1.20553e-09	High_in_GroupB
A477R_peak_12288b	-4.44175	1.233e-13	6.4808e-09	High_in_GroupB
A413R_peak_59159c	-4.10661	2.2853e-13	1.02958e-08	High_in_GroupB
A233R_peak_35078c	-4.53965	9.38933e-12	2.46756e-07	High_in_GroupB
A278R_1_peak_21310e	-4.1212	2.7152e-11	6.39486e-07	High_in_GroupB
A226D_peak_110524b	-3.96858	4.2149e-11	8.30773e-07	High_in_GroupB
A237RR_peak_69425	-4.71218	4.70559e-11	8.72932e-07	High_in_GroupB
A157R_peak_83006b	-4.01012	1.35474e-09	1.37819e-05	High_in_GroupB
A374D_peak_67884b	-3.21042	1.53171e-09	1.47062e-05	High_in_GroupB
A284R_peak_99602	-3.26953	1.53886e-09	1.47062e-05	High_in_GroupB
A284R_peak_88252a	-3.03954	2.26593e-09	1.87079e-05	High_in_GroupB
A273R_peak_90654e	-3.69852	2.15982e-09	1.87079e-05	High_in_GroupB
A118R_peak_11481a	-3.37283	2.31352e-09	1.87079e-05	High_in_GroupB
A413R_peak_81062a	-2.76994	2.38559e-09	1.88083e-05	High_in_GroupB
A174R_peak_98651h	-3.24782	3.13326e-09	2.35268e-05	High_in_GroupB
A413R_peak_41592	-4.25684	3.35516e-09	2.40478e-05	High_in_GroupB
A110R_peak_66685a	-3.07855	3.30228e-09	2.40478e-05	High_in_GroupB
A157R_peak_18243a	-4.21114	4.13179e-09	2.83266e-05	High_in_GroupB
A413R_peak_2941b	-3.06152	4.39e-09	2.94566e-05	High_in_GroupB
A273R_peak_28518b	-3.01491	5.66795e-09	3.50486e-05	High_in_GroupB
A106D_peak_18485a	-3.31986	8.59694e-09	5.21381e-05	High_in_GroupB
A226R_peak_67485b	-2.64993	9.79079e-09	5.71793e-05	High_in_GroupB
A413R_peak_61192c	-2.84836	1.411e-08	7.54205e-05	High_in_GroupB
A174R_peak_110059b	-4.01668	1.39273e-08	7.54205e-05	High_in_GroupB
A389R1_1_lib_peak_25199	-4.04137	2.30934e-08	0.000115601	High_in_GroupB
A260R_peak_4275a	-3.5958	2.41033e-08	0.000118771	High_in_GroupB
A269R_peak_10941e	-3.05126	2.56598e-08	0.00012261	High_in_GroupB
A259RR_1_lib_peak_11443c	-3.59689	3.85601e-08	0.000168897	High_in_GroupB
A413R_peak_28121b	-3.65569	4.01101e-08	0.000173279	High_in_GroupB
A226D_peak_23563a	-3.64966	4.64862e-08	0.000192897	High_in_GroupB
A118R_peak_58116b	-2.61253	4.60514e-08	0.000192897	High_in_GroupB
A284R_peak_105176e	-3.94846	4.98678e-08	0.000201623	High_in_GroupB
A292R_peak_131220a	-2.77145	5.53418e-08	0.000215468	High_in_GroupB
A280R_peak_70377	-2.61048	6.36118e-08	0.000235218	High_in_GroupB
A292R_peak_34053c	-2.42652	9.4213e-08	0.000312753	High_in_GroupB
A450R_peak_109562a	-2.41984	1.01937e-07	0.000331417	High_in_GroupB
A413R_peak_75540a	-3.88462	1.122e-07	0.000352966	High_in_GroupB
A273R_peak_68553a	-4.30369	1.11404e-07	0.000352966	High_in_GroupB
A129D_1_lib_peak_81384	-2.79734	1.13042e-07	0.000352966	High_in_GroupB
A213L_peak_33810a	-3.64079	1.14971e-07	0.000355471	High_in_GroupB
A414D_peak_110629a	-3.7817	1.27914e-07	0.000375066	High_in_GroupB
A118R_peak_84483d	-2.72283	1.30949e-07	0.000375427	High_in_GroupB
A259RR_1_lib_peak_58833a	-3.57955	1.34983e-07	0.000380081	High_in_GroupB
A374D_peak_19087b	-3.18644	1.37852e-07	0.000384723	High_in_GroupB
A233R_peak_13877d	-2.58458	1.55066e-07	0.00041797	High_in_GroupB
A455R1_1_lib_peak_64751	-2.7845	1.78433e-07	0.000461243	High_in_GroupB
A284R_peak_52772b	-3.99854	1.81657e-07	0.000465761	High_in_GroupB
A174R_peak_26553a	-2.74016	1.96074e-07	0.000490754	High_in_GroupB
A409D_peak_78425	-3.93036	1.98769e-07	0.000493584	High_in_GroupB
A413R_peak_46660b	-2.4019	2.00414e-07	0.00049378	High_in_GroupB
A284R_peak_105455a	-3.05907	2.25367e-07	0.000542544	High_in_GroupB
A269R_peak_84746b	-2.7234	2.29362e-07	0.000543857	High_in_GroupB
A413R_peak_44336b	-2.75389	2.55749e-07	0.000588719	High_in_GroupB
A259RR_1_lib_peak_33658a	-2.09857	2.71263e-07	0.000619907	High_in_GroupB
A409D_peak_87827	-2.98707	3.01876e-07	0.000678097	High_in_GroupB
A401D_peak_46034	-3.84357	3.14071e-07	0.000697517	High_in_GroupB
A413R_peak_15472	-3.35118	3.23969e-07	0.000709505	High_in_GroupB
A278D_peak_70526b	-3.55405	3.34675e-07	0.000713048	High_in_GroupB
A118R_peak_11481b	-2.69481	3.51032e-07	0.000733136	High_in_GroupB
A226R_peak_92988c	-2.19614	3.89269e-07	0.000792015	High_in_GroupB
A259D_peak_51024c	-2.46119	4.17801e-07	0.000842733	High_in_GroupB
A409D_peak_9365c	-2.84062	4.31149e-07	0.000855156	High_in_GroupB
A413R_peak_75540c	-3.44859	4.39053e-07	0.000860016	High_in_GroupB
A374D_peak_65165	-3.41619	4.4477e-07	0.000865835	High_in_GroupB
A213L_peak_67204d	-3.25249	4.52753e-07	0.000870627	High_in_GroupB
A118R_peak_22893a	-3.36018	4.91599e-07	0.000917359	High_in_GroupB
A174R_peak_42002b	-3.55546	5.23803e-07	0.000966022	High_in_GroupB
A226R_peak_101121d	-1.93472	5.44349e-07	0.000998076	High_in_GroupB
A273R_peak_72532c	-3.28293	6.06556e-07	0.00109449	High_in_GroupB
A284R_peak_5053c	-2.7116	6.29971e-07	0.00111613	High_in_GroupB
A116R_peak_23338i	-2.36842	6.52504e-07	0.0011496	High_in_GroupB
A118R_peak_88935b	-2.54013	6.86598e-07	0.0011963	High_in_GroupB
A110R_peak_88172a	-2.75884	6.9203e-07	0.00119914	High_in_GroupB
A389R1_1_lib_peak_21735	-2.9775	7.16581e-07	0.00121497	High_in_GroupB
A116R_peak_62906a	-3.17865	7.50558e-07	0.00126273	High_in_GroupB
A280R_peak_38890c	-4.04322	7.64926e-07	0.00127636	High_in_GroupB
A150D_1_peak_111129c	-2.91459	7.78458e-07	0.0012921	High_in_GroupB
A413R_peak_46769b	-2.92696	7.91204e-07	0.00129284	High_in_GroupB
A150D_1_peak_22437	-2.4289	7.90598e-07	0.00129284	High_in_GroupB
A350R_peak_71456d	-2.7526	8.64715e-07	0.00137728	High_in_GroupB
A413R_peak_58846d	-2.90093	9.42125e-07	0.00147756	High_in_GroupB
A233D_peak_106503	-3.84324	9.67436e-07	0.00148827	High_in_GroupB
A174R_peak_108080b	-2.82494	1.01044e-06	0.00153941	High_in_GroupB
A233R_peak_32351b	-3.50103	1.03637e-06	0.00156381	High_in_GroupB
A413R_peak_2957a	-3.44664	1.06329e-06	0.00158418	High_in_GroupB
A233D_peak_106836a	-4.32244	1.18377e-06	0.00168999	High_in_GroupB
A174R_peak_67307m	-2.58321	1.31336e-06	0.00180083	High_in_GroupB
A237RR_peak_57296a	-3.12044	1.55998e-06	0.00207581	High_in_GroupB
A423D_peak_80496b	-3.53373	1.63455e-06	0.002104	High_in_GroupB
A226D_peak_84685a	-2.44441	1.62388e-06	0.002104	High_in_GroupB
A413R_peak_48049	-3.59869	1.6608e-06	0.00212852	High_in_GroupB
A100R_peak_71317c	-2.13211	1.66709e-06	0.00212852	High_in_GroupB
A148R_peak_97356	-2.46029	1.69786e-06	0.00215906	High_in_GroupB
A413R_peak_36454	-3.57933	1.70827e-06	0.00216357	High_in_GroupB
A118R_peak_37144b	-2.49188	1.72334e-06	0.00216526	High_in_GroupB
A233R_peak_86689b	-2.40532	1.76387e-06	0.00219929	High_in_GroupB
A233D_peak_24151	-3.88428	1.79086e-06	0.00222353	High_in_GroupB
A129R_peak_24220b	-3.02338	1.84044e-06	0.00226336	High_in_GroupB
A409D_peak_23153	-2.33852	1.91167e-06	0.00233673	High_in_GroupB
A150D_1_peak_87848	-2.52026	2.03595e-06	0.00241212	High_in_GroupB
A174R_peak_53426a	-2.45518	2.04219e-06	0.00241212	High_in_GroupB
A150D_1_peak_103322b	-2.12297	2.02682e-06	0.00241212	High_in_GroupB
A233R_peak_57153b	-4.33985	2.03812e-06	0.00241212	High_in_GroupB
A259D_peak_102182b	-2.13965	2.13024e-06	0.00246707	High_in_GroupB
A409D_peak_4721f	-2.98642	2.17019e-06	0.00247973	High_in_GroupB
A155RR_peak_61746a	-2.3795	2.16958e-06	0.00247973	High_in_GroupB
A213L_peak_81801c	-2.42498	2.25849e-06	0.00254991	High_in_GroupB
A233D_peak_28749b	-3.54466	2.52348e-06	0.00272541	High_in_GroupB
A150D_1_peak_101814	-2.6022	2.51589e-06	0.00272541	High_in_GroupB
A148R_peak_68104b	-3.23841	2.57971e-06	0.00274849	High_in_GroupB
A226D_peak_30340c	-3.02289	2.67155e-06	0.00280839	High_in_GroupB
A425D_peak_65988c	-2.97429	2.7518e-06	0.00287359	High_in_GroupB
A174R_peak_86714j	-2.18906	2.85119e-06	0.00295006	High_in_GroupB
A233D_peak_42933a	-2.95533	2.89739e-06	0.00298514	High_in_GroupB
A374D_peak_53619	-2.71566	3.0029e-06	0.00306477	High_in_GroupB
A174R_peak_4421a	-2.32264	3.08615e-06	0.00311945	High_in_GroupB
A213L_peak_75548a	-2.58719	3.14331e-06	0.00313743	High_in_GroupB
A472D_peak_71406	-2.95596	3.20743e-06	0.00316098	High_in_GroupB
A409D_peak_81458	-2.54992	3.23191e-06	0.00316532	High_in_GroupB
A110R_peak_37889	-2.83741	3.36264e-06	0.00324909	High_in_GroupB
A174R_peak_67189e	-2.495	3.51592e-06	0.00337021	High_in_GroupB
A174R_peak_26578b	-2.15382	3.57528e-06	0.00341674	High_in_GroupB
A259RR_1_lib_peak_15228a	-2.63533	3.5975e-06	0.00342505	High_in_GroupB
A475D_peak_81446b	-2.81239	3.60571e-06	0.00342505	High_in_GroupB
A233R_peak_40525b	-3.5263	3.65558e-06	0.00346199	High_in_GroupB
A174R_peak_53742	-3.4866	3.72948e-06	0.00349006	High_in_GroupB
A174R_peak_17577b	-1.73699	3.7277e-06	0.00349006	High_in_GroupB
A357D_peak_101388b	-2.92134	3.88218e-06	0.00357192	High_in_GroupB
A110R_peak_58966b	-2.87414	3.89624e-06	0.00357192	High_in_GroupB
A409D_peak_100356b	-2.71487	3.9526e-06	0.00359227	High_in_GroupB
A233D_peak_51147b	-3.41589	4.05583e-06	0.00364408	High_in_GroupB
A233D_peak_6935b	-2.72681	4.05558e-06	0.00364408	High_in_GroupB
A259D_peak_28056g	-2.62897	4.04772e-06	0.00364408	High_in_GroupB
A106D_peak_63761g	-2.38629	4.22652e-06	0.00377592	High_in_GroupB
A409D_peak_23878a	-2.35696	4.29327e-06	0.00382472	High_in_GroupB
A259RR_1_lib_peak_42591b	-2.89051	4.34577e-06	0.00386058	High_in_GroupB
A233D_peak_93338a	-1.86041	4.3862e-06	0.00388556	High_in_GroupB
A475D_peak_87943b	-3.82088	4.44374e-06	0.00390789	High_in_GroupB
A233D_peak_61796b	-3.69673	4.44035e-06	0.00390789	High_in_GroupB
A417D_peak_80531	-4.64817	4.60012e-06	0.00401862	High_in_GroupB
A110R_peak_42090	-3.38121	4.66244e-06	0.00405062	High_in_GroupB
A413R_peak_71803b	-2.88638	4.77292e-06	0.00409919	High_in_GroupB
A174R_peak_15125f	-2.37773	4.78334e-06	0.00409919	High_in_GroupB
A174R_peak_67716i	-3.40594	4.7709e-06	0.00409919	High_in_GroupB
A259D_peak_22922c	-2.49365	4.86777e-06	0.00411563	High_in_GroupB
A477R_peak_67321i	-3.12375	4.88392e-06	0.00411632	High_in_GroupB
A226R_peak_64774a	-2.47507	4.89469e-06	0.00411632	High_in_GroupB
A174R_peak_67317g	-2.29984	4.92666e-06	0.00413219	High_in_GroupB
A413R_peak_19683e	-2.60964	4.97785e-06	0.00415303	High_in_GroupB
A150D_1_peak_119408	-2.97365	4.99597e-06	0.00415715	High_in_GroupB
A174R_peak_67310l	-2.50602	5.08798e-06	0.00419143	High_in_GroupB
A174R_peak_67564v	-1.94107	5.13872e-06	0.00419143	High_in_GroupB
A174R_peak_51947c	-1.78891	5.13752e-06	0.00419143	High_in_GroupB
A413R_peak_56935a	-3.01047	5.25241e-06	0.00420716	High_in_GroupB
A409D_peak_58616c	-3.30603	5.31468e-06	0.00421433	High_in_GroupB
A226R_peak_92878a	-3.6945	5.28399e-06	0.00421433	High_in_GroupB
A213L_peak_32992b	-1.9835	5.38642e-06	0.00422464	High_in_GroupB
A118R_peak_77239c	-2.33788	5.37033e-06	0.00422464	High_in_GroupB
A413R_peak_59511	-2.20481	5.41198e-06	0.00422464	High_in_GroupB
A174R_peak_53425g	-2.7126	5.47952e-06	0.00423543	High_in_GroupB
A148R_peak_30288	-3.57952	5.4621e-06	0.00423543	High_in_GroupB
A174R_peak_67564bm	-2.2005	5.4451e-06	0.00423543	High_in_GroupB
A280R_peak_4401a	-3.01473	5.53979e-06	0.00425076	High_in_GroupB
A240D_peak_111806h	-2.27943	5.61617e-06	0.0042885	High_in_GroupB
A150R_peak_861a	-4.51869	5.61306e-06	0.0042885	High_in_GroupB
A233R_peak_4345g	-3.16448	5.83548e-06	0.00438169	High_in_GroupB
A110R_peak_87381a	-2.50068	5.88263e-06	0.00438577	High_in_GroupB
A226R_peak_100113e	-2.14684	5.86954e-06	0.00438577	High_in_GroupB
A148R_peak_109730	-1.53356	5.94805e-06	0.00442408	High_in_GroupB
A174R_peak_68166e	-2.92325	6.09806e-06	0.0045038	High_in_GroupB
A233D_peak_32164b	-3.51617	6.18346e-06	0.0045562	High_in_GroupB
A100R_peak_55604b	-3.43732	6.29192e-06	0.00462531	High_in_GroupB
A390R_1_lib_peak_15244	-3.21863	6.60986e-06	0.00478963	High_in_GroupB
A118R_peak_13757a	-2.62973	6.68516e-06	0.00480244	High_in_GroupB
A422R_peak_78393b	-2.54583	7.01154e-06	0.00495785	High_in_GroupB
A233R_peak_5426a	-2.48833	7.05832e-06	0.00497976	High_in_GroupB
A278R_1_peak_48336g	-1.92921	7.15813e-06	0.00503068	High_in_GroupB
A106D_peak_118804a	-2.31433	7.16405e-06	0.00503068	High_in_GroupB
A475D_peak_16775	-2.02848	7.28284e-06	0.00504938	High_in_GroupB
A273R_peak_6942b	-2.65122	7.28509e-06	0.00504938	High_in_GroupB
A259D_peak_106985b	-2.04784	7.26525e-06	0.00504938	High_in_GroupB
A259D_peak_64160b	-3.11404	7.27221e-06	0.00504938	High_in_GroupB
A240D_peak_7902b	-2.37691	7.33855e-06	0.00507528	High_in_GroupB
A174R_peak_87360e	-2.13341	7.41616e-06	0.00509544	High_in_GroupB
A226D_peak_83412a	-2.94322	7.67136e-06	0.00516942	High_in_GroupB
A259D_peak_4884b	-2.3583	7.8195e-06	0.00524682	High_in_GroupB
A237RR_peak_12533	-2.92894	7.89469e-06	0.00527482	High_in_GroupB
A174R_peak_84477f	-3.2231	8.11243e-06	0.0053742	High_in_GroupB
A413R_peak_71644	-2.53252	8.16421e-06	0.00538643	High_in_GroupB
A259D_peak_4883b	-2.22076	8.24399e-06	0.00542771	High_in_GroupB
A260R_peak_29188a	-3.08277	8.38032e-06	0.00548787	High_in_GroupB
A226R_peak_89863e	-3.22256	8.51602e-06	0.00551471	High_in_GroupB
A174R_peak_53328d	-2.45433	8.55621e-06	0.00551807	High_in_GroupB
A233D_peak_83388b	-3.61598	8.64466e-06	0.00555239	High_in_GroupB
A174R_peak_65607c	-2.58921	8.84155e-06	0.00565583	High_in_GroupB
A413R_peak_12103b	-3.19255	8.91149e-06	0.00568295	High_in_GroupB
A289RR_peak_75675c	-1.98684	8.96009e-06	0.00569699	High_in_GroupB
A174R_peak_87118b	-2.1747	9.23457e-06	0.00577831	High_in_GroupB
A118R_peak_54804a	-2.7518	9.32868e-06	0.00580266	High_in_GroupB
A148R_peak_59792a	-2.18387	9.5228e-06	0.00591175	High_in_GroupB
A174R_peak_108685d	-2.64508	9.74331e-06	0.00601313	High_in_GroupB
A129R_peak_4522b	-3.24946	9.91169e-06	0.00607337	High_in_GroupB
A174R_peak_26928h	-2.56078	9.91796e-06	0.00607337	High_in_GroupB
A413R_peak_58846b	-2.51473	1.00469e-05	0.00614042	High_in_GroupB
A174R_peak_53917f	-2.45448	1.0249e-05	0.00622771	High_in_GroupB
A150R_peak_10889b	-2.14296	1.03132e-05	0.00624268	High_in_GroupB
A174R_peak_29209g	-2.48087	1.03774e-05	0.00626949	High_in_GroupB
A174R_peak_56872e	-1.72066	1.06647e-05	0.00641762	High_in_GroupB
A240D_peak_66996e	-2.79778	1.07839e-05	0.00644344	High_in_GroupB
A233D_peak_4085c	-2.58846	1.07879e-05	0.00644344	High_in_GroupB
A100R_peak_27975c	-2.22695	1.08535e-05	0.00645816	High_in_GroupB
A174R_peak_53215h	-1.9079	1.09921e-05	0.00648928	High_in_GroupB
A148R_peak_25161b	-3.09524	1.11744e-05	0.00657467	High_in_GroupB
A278R_1_peak_83231b	-2.59886	1.12164e-05	0.00658711	High_in_GroupB
A110R_peak_35170h	-2.64906	1.13632e-05	0.00658864	High_in_GroupB
A174R_peak_3052e	-3.06143	1.1405e-05	0.00658864	High_in_GroupB
A233D_peak_56397b	-3.10356	1.13032e-05	0.00658864	High_in_GroupB
A110R_peak_86936c	-2.79281	1.15091e-05	0.00662331	High_in_GroupB
A129R_peak_53889	-1.97795	1.15809e-05	0.00664041	High_in_GroupB
A174R_peak_86909b	-2.75685	1.16409e-05	0.00666154	High_in_GroupB
A174R_peak_3336j	-2.39676	1.17616e-05	0.00668451	High_in_GroupB
A118R_peak_54248c	-1.93484	1.17638e-05	0.00668451	High_in_GroupB
A150D_1_peak_101041a	-3.04523	1.21301e-05	0.00672861	High_in_GroupB
A259D_peak_81404c	-2.79859	1.1974e-05	0.00672861	High_in_GroupB
A423D_peak_70774a	-2.54127	1.22134e-05	0.00673937	High_in_GroupB
A174R_peak_87900d	-2.57063	1.29334e-05	0.0069874	High_in_GroupB
A259D_peak_75361b	-2.16167	1.29394e-05	0.0069874	High_in_GroupB
A174R_peak_68087b	-3.03378	1.31515e-05	0.00707773	High_in_GroupB
A409D_peak_22298a	-2.98073	1.33494e-05	0.00715975	High_in_GroupB
A174R_peak_26903b	-2.15018	1.33413e-05	0.00715975	High_in_GroupB
A413R_peak_47213b	-3.14227	1.34695e-05	0.00719969	High_in_GroupB
A174R_peak_62699p	-1.57712	1.38253e-05	0.0072935	High_in_GroupB
A150R_peak_141438b	-1.70506	1.37606e-05	0.0072935	High_in_GroupB
A259D_peak_65236h	-2.25911	1.39045e-05	0.00731324	High_in_GroupB
A401D_peak_28482c	-2.54682	1.39138e-05	0.00731324	High_in_GroupB
A174R_peak_18904a	-1.74476	1.40541e-05	0.00735024	High_in_GroupB
A174R_peak_67310i	-2.55402	1.44613e-05	0.00750099	High_in_GroupB
A174R_peak_95567a	-2.93527	1.45519e-05	0.0075169	High_in_GroupB
A259RR_1_lib_peak_36208	-2.53797	1.46941e-05	0.00754728	High_in_GroupB
A226R_peak_81886a	-1.3865	1.52147e-05	0.0077177	High_in_GroupB
A106D_peak_32110	-2.89383	1.52754e-05	0.00773248	High_in_GroupB
A455R1_1_lib_peak_21371	-2.46486	1.55225e-05	0.00779213	High_in_GroupB
A155RR_peak_87471bi	-1.74796	1.55276e-05	0.00779213	High_in_GroupB
A213L_peak_43892b	-2.40247	1.55982e-05	0.00779577	High_in_GroupB
A174R_peak_108837d	-2.30258	1.56303e-05	0.00779646	High_in_GroupB
A233D_peak_37419g	-2.56153	1.5745e-05	0.00783193	High_in_GroupB
A414D_peak_108170	-1.93801	1.58002e-05	0.00783465	High_in_GroupB
A259D_peak_62998b	-2.36185	1.60531e-05	0.00792271	High_in_GroupB
A233D_peak_43494b	-2.22581	1.62024e-05	0.007959	High_in_GroupB
A174R_peak_7690g	-2.97004	1.62649e-05	0.00797425	High_in_GroupB
A100R_peak_86472	-2.79519	1.63717e-05	0.00800477	High_in_GroupB
A106D_peak_63761e	-2.816	1.64704e-05	0.00803648	High_in_GroupB
A477R_peak_82727	-1.80059	1.6513e-05	0.00803648	High_in_GroupB
A174R_peak_87354j	-2.15183	1.65056e-05	0.00803648	High_in_GroupB
A213L_peak_49799a	-1.64812	1.66429e-05	0.0080872	High_in_GroupB
A401D_peak_50114a	-1.84933	1.66814e-05	0.00809348	High_in_GroupB
A226D_peak_29316b	-2.89861	1.67205e-05	0.00809938	High_in_GroupB
A409D_peak_107368	-3.00266	1.67714e-05	0.00809975	High_in_GroupB
A110R_peak_25442a	-3.10396	1.71681e-05	0.00820629	High_in_GroupB
A174R_peak_17618b	-2.42345	1.71559e-05	0.00820629	High_in_GroupB
A477R_peak_80501	-2.40949	1.75664e-05	0.00832214	High_in_GroupB
A174R_peak_88443b	-2.87575	1.78949e-05	0.00841048	High_in_GroupB
A174R_peak_98651d	-2.34714	1.82844e-05	0.00850114	High_in_GroupB
A174R_peak_88971o	-2.09166	1.84965e-05	0.00855304	High_in_GroupB
A213L_peak_24423a	-2.29069	1.86156e-05	0.00856793	High_in_GroupB
A174R_peak_91717g	-2.07186	1.86076e-05	0.00856793	High_in_GroupB
A390R_1_lib_peak_15053	-2.33517	1.86374e-05	0.00856793	High_in_GroupB
A174R_peak_87354c	-2.24141	1.89356e-05	0.00867032	High_in_GroupB
A409D_peak_29435b	-1.99151	1.89426e-05	0.00867032	High_in_GroupB
A129R_peak_4520b	-3.13801	1.91482e-05	0.00870362	High_in_GroupB
A213L_peak_75547a	-2.51006	1.91323e-05	0.00870362	High_in_GroupB
A226D_peak_32053e	-2.81853	1.93482e-05	0.00877951	High_in_GroupB
A233D_peak_27892d	-1.94357	1.94127e-05	0.0087881	High_in_GroupB
A233R_peak_35078b	-2.68183	1.98329e-05	0.00887838	High_in_GroupB
A240D_peak_73263a	-3.50183	1.98476e-05	0.00887838	High_in_GroupB
A198R_peak_71319	-2.0528	1.98091e-05	0.00887838	High_in_GroupB
A100R_peak_72448d	-1.84868	2.00058e-05	0.00893648	High_in_GroupB
A477R_peak_79341a	-3.27745	2.04885e-05	0.00909073	High_in_GroupB
A174R_peak_26450o	-2.59198	2.04953e-05	0.00909073	High_in_GroupB
A148R_peak_18524	-3.18096	2.07242e-05	0.00914087	High_in_GroupB
A413R_peak_58812a	-1.85979	2.08256e-05	0.00914277	High_in_GroupB
A148R_peak_65586	-2.89953	2.08445e-05	0.00914277	High_in_GroupB
A174R_peak_29076c	-2.90323	2.0789e-05	0.00914277	High_in_GroupB
A118R_peak_60239f	-2.46435	2.08128e-05	0.00914277	High_in_GroupB
A174R_peak_6487d	-2.81318	2.09704e-05	0.00915976	High_in_GroupB
A233R_peak_61449b	-3.04514	2.10346e-05	0.00917512	High_in_GroupB
A174R_peak_90164e	-2.03123	2.1135e-05	0.00920557	High_in_GroupB
A174R_peak_6495h	-3.59209	2.11628e-05	0.00920557	High_in_GroupB
A192R_peak_125676d	-2.1761	2.12965e-05	0.00922318	High_in_GroupB
A213L_peak_64528dk	-1.94083	2.12909e-05	0.00922318	High_in_GroupB
A259D_peak_80698a	-3.05968	2.14394e-05	0.00923668	High_in_GroupB
A110R_peak_8091d	-1.52358	2.16065e-05	0.00928331	High_in_GroupB
A213L_peak_32994b	-2.34636	2.17689e-05	0.00928614	High_in_GroupB
A413R_peak_29692	-3.05814	2.18192e-05	0.00928614	High_in_GroupB
A280R_peak_89501a	-3.11801	2.17248e-05	0.00928614	High_in_GroupB
A174R_peak_87074b	-1.87372	2.19163e-05	0.00930235	High_in_GroupB
A374D_peak_28052	-3.14185	2.20966e-05	0.00935373	High_in_GroupB
A409D_peak_82309e	-2.70597	2.30009e-05	0.00956955	High_in_GroupB
A192D_peak_91938	-2.18891	2.31969e-05	0.00961742	High_in_GroupB
A174R_peak_67030k	-2.4645	2.33744e-05	0.00963202	High_in_GroupB
A174R_peak_27993b	-3.0577	2.34871e-05	0.00963202	High_in_GroupB
A292R_peak_9823o	-1.88572	2.34155e-05	0.00963202	High_in_GroupB
A129D_1_lib_peak_85075	-2.389	2.34641e-05	0.00963202	High_in_GroupB
A259D_peak_122232f	-2.33342	2.42537e-05	0.00981836	High_in_GroupB
A413R_peak_72064b	-2.1784	2.42201e-05	0.00981836	High_in_GroupB
A174R_peak_93850a	-2.3219	2.42696e-05	0.00981836	High_in_GroupB
A118R_peak_96433c	-2.53788	2.44872e-05	0.00986262	High_in_GroupB
A174R_peak_85452m	-2.14935	2.45586e-05	0.00987878	High_in_GroupB
A174R_peak_56443g	-1.91774	2.46631e-05	0.00989555	High_in_GroupB
A174R_peak_67564bh	-2.20579	2.47218e-05	0.00990649	High_in_GroupB
A155RR_peak_87471bb	-1.83467	2.5002e-05	0.00995554	High_in_GroupB
A475D_peak_51214d	-1.71942	2.50819e-05	0.0099737	High_in_GroupB
A174R_peak_67392e	-2.99919	2.51109e-05	0.0099737	High_in_GroupB
A174R_peak_67310n	-2.01623	2.5215e-05	0.00999166	High_in_GroupB
A110R_peak_87756b	-2.5643	2.56958e-05	0.01011	High_in_GroupB
A233R_peak_44851d	-3.09644	2.56943e-05	0.01011	High_in_GroupB
A174R_peak_99046c	-1.83895	2.56616e-05	0.01011	High_in_GroupB
A292R_peak_120620d	-2.201	2.57364e-05	0.01011	High_in_GroupB
A292R_peak_34876e	-1.47667	2.5871e-05	0.0101478	High_in_GroupB
A233R_peak_37975b	-2.18034	2.62454e-05	0.0102384	High_in_GroupB
A110R_peak_87346g	-2.60969	2.63667e-05	0.0102444	High_in_GroupB
A413R_peak_42436	-2.56424	2.64158e-05	0.0102444	High_in_GroupB
A233R_peak_58637	-2.1891	2.64031e-05	0.0102444	High_in_GroupB
A292R_peak_92355a	-3.11699	2.64766e-05	0.0102452	High_in_GroupB
A233R_peak_37136	-3.11506	2.67266e-05	0.010294	High_in_GroupB
A240D_peak_72495b	-2.5922	2.68352e-05	0.010308	High_in_GroupB
A174R_peak_86725b	-2.10447	2.71546e-05	0.0103802	High_in_GroupB
A389R1_1_lib_peak_44927a	-1.77372	2.75027e-05	0.0104433	High_in_GroupB
A226D_peak_73345l	-3.37886	2.75114e-05	0.0104433	High_in_GroupB
A233R_peak_94767g	-2.34308	2.74726e-05	0.0104433	High_in_GroupB
A284R_peak_96619a	-1.63161	2.76206e-05	0.0104569	High_in_GroupB
A259RR_1_lib_peak_43376a	-2.61273	2.77005e-05	0.0104746	High_in_GroupB
A174R_peak_54643d	-1.57604	2.78322e-05	0.0105118	High_in_GroupB
A409D_peak_29488b	-3.18439	2.80067e-05	0.0105524	High_in_GroupB
A213L_peak_4069	-1.62763	2.81656e-05	0.010587	High_in_GroupB
A259D_peak_102182d	-2.02553	2.84221e-05	0.0106251	High_in_GroupB
A260R_peak_65126c	-2.04459	2.83039e-05	0.0106251	High_in_GroupB
A292R_peak_92476	-2.11253	2.86114e-05	0.010653	High_in_GroupB
A475D_peak_51076	-1.75393	2.88919e-05	0.0107008	High_in_GroupB
A174R_peak_28187b	-2.71739	2.88436e-05	0.0107008	High_in_GroupB
A409D_peak_2965b	-3.72795	2.88603e-05	0.0107008	High_in_GroupB
A110R_peak_30914a	-2.57034	2.90581e-05	0.0107254	High_in_GroupB
A174R_peak_27127b	-2.29623	2.9078e-05	0.0107254	High_in_GroupB
A118R_peak_22392b	-3.11482	2.92441e-05	0.0107511	High_in_GroupB
A414D_peak_79482	-2.56574	2.92303e-05	0.0107511	High_in_GroupB
A233R_peak_27261e	-1.60256	2.93185e-05	0.0107637	High_in_GroupB
A419R_peak_91659a	-1.79744	2.95572e-05	0.0108387	High_in_GroupB
A174R_peak_76395c	-2.90616	2.97881e-05	0.0109107	High_in_GroupB
A213L_peak_24422b	-2.67881	3.00034e-05	0.0109769	High_in_GroupB
A259D_peak_70582b	-2.06303	3.03132e-05	0.0110642	High_in_GroupB
A174R_peak_86682c	-2.0797	3.04145e-05	0.0110642	High_in_GroupB
A233D_peak_70350c	-1.68285	3.04175e-05	0.0110642	High_in_GroupB
A110R_peak_66597b	-2.86334	3.05659e-05	0.0110647	High_in_GroupB
A110R_peak_54002d	-2.73675	3.06293e-05	0.0110647	High_in_GroupB
A409D_peak_15920c	-3.22131	3.08622e-05	0.0110884	High_in_GroupB
A174R_peak_22299e	-1.73913	3.08614e-05	0.0110884	High_in_GroupB
A174R_peak_67307t	-2.32235	3.07926e-05	0.0110884	High_in_GroupB
A100R_peak_72211b	-1.95077	3.10383e-05	0.0111232	High_in_GroupB
A413R_peak_69509a	-2.59053	3.12945e-05	0.0111643	High_in_GroupB
A118R_peak_90160d	-2.99308	3.14336e-05	0.0111948	High_in_GroupB
A273R_peak_73708e	-1.82446	3.15575e-05	0.0111948	High_in_GroupB
A174R_peak_20303d	-1.70645	3.16709e-05	0.0112023	High_in_GroupB
A284R_peak_4872a	-2.4038	3.16853e-05	0.0112023	High_in_GroupB
A121R_peak_24989d	-2.68757	3.18402e-05	0.0112064	High_in_GroupB
A233R_peak_85060	-2.76988	3.19975e-05	0.0112371	High_in_GroupB
A278D_peak_72850g	-2.30326	3.28758e-05	0.011431	High_in_GroupB
A259D_peak_101004bh	-2.31917	3.38215e-05	0.0117339	High_in_GroupB
A233R_peak_109924c	-1.9253	3.38808e-05	0.0117416	High_in_GroupB
A374D_peak_47733b	-2.07328	3.42673e-05	0.0117617	High_in_GroupB
A174R_peak_56750a	-1.96113	3.42745e-05	0.0117617	High_in_GroupB
A100R_peak_70729a	-1.63964	3.46177e-05	0.0118408	High_in_GroupB
A259RR_1_lib_peak_57942b	-2.13251	3.47798e-05	0.0118577	High_in_GroupB
A100R_peak_81825d	-2.15422	3.50572e-05	0.0119101	High_in_GroupB
A174R_peak_106845b	-1.62889	3.51224e-05	0.0119101	High_in_GroupB
A455R1_1_lib_peak_54168b	-2.34742	3.51051e-05	0.0119101	High_in_GroupB
A475D_peak_52934a	-2.69921	3.54018e-05	0.0119152	High_in_GroupB
A106D_peak_64940b	-2.66403	3.53821e-05	0.0119152	High_in_GroupB
A174R_peak_62736d	-2.75968	3.53104e-05	0.0119152	High_in_GroupB
A213L_peak_80930s	-1.85339	3.5555e-05	0.0119159	High_in_GroupB
A174R_peak_76104c	-1.56126	3.55341e-05	0.0119159	High_in_GroupB
A429D_peak_56361b	-1.83646	3.56147e-05	0.0119232	High_in_GroupB
A174R_peak_26474f	-2.2967	3.61161e-05	0.0120052	High_in_GroupB
A110R_peak_49434a	-2.70084	3.61157e-05	0.0120052	High_in_GroupB
A259D_peak_119655d	-2.47277	3.61014e-05	0.0120052	High_in_GroupB
A174R_peak_87052c	-2.50903	3.61271e-05	0.0120052	High_in_GroupB
A155RR_peak_87471bc	-1.65105	3.63007e-05	0.0120153	High_in_GroupB
A174R_peak_67756a	-2.47488	3.63874e-05	0.0120161	High_in_GroupB
A174R_peak_5869c	-2.48196	3.65207e-05	0.0120475	High_in_GroupB
A100R_peak_72448b	-1.82164	3.65692e-05	0.0120509	High_in_GroupB
A155RR_peak_67818a	-1.84643	3.72844e-05	0.0122276	High_in_GroupB
A475D_peak_3289c	-1.71617	3.72995e-05	0.0122276	High_in_GroupB
A417D_peak_71574	-2.12854	3.72453e-05	0.0122276	High_in_GroupB
A174R_peak_3258b	-1.74957	3.74424e-05	0.0122618	High_in_GroupB
A174R_peak_62697b	-2.06204	3.74932e-05	0.0122619	High_in_GroupB
A284R_peak_60904d	-1.79587	3.77792e-05	0.0122729	High_in_GroupB
A226R_peak_79941c	-1.55946	3.7767e-05	0.0122729	High_in_GroupB
A413R_peak_79284a	-1.6568	3.79922e-05	0.012282	High_in_GroupB
A475D_peak_23266a	-2.46828	3.78569e-05	0.012282	High_in_GroupB
A174R_peak_85030g	-2.99877	3.79509e-05	0.012282	High_in_GroupB
A292R_peak_129183a	-2.72884	3.82169e-05	0.0123267	High_in_GroupB
A174R_peak_53429e	-2.6287	3.82269e-05	0.0123267	High_in_GroupB
A278D_peak_7596b	-2.21359	3.87218e-05	0.0123553	High_in_GroupB
A174R_peak_68195b	-1.59783	3.86404e-05	0.0123553	High_in_GroupB
A213L_peak_81811	-2.21816	3.8633e-05	0.0123553	High_in_GroupB
A233D_peak_44263b	-2.75232	3.88903e-05	0.0123886	High_in_GroupB
A150D_1_peak_22534d	-2.48428	3.9538e-05	0.0124265	High_in_GroupB
A174R_peak_68792a	-2.64245	3.95045e-05	0.0124265	High_in_GroupB
A100R_peak_54832c	-2.79435	3.97992e-05	0.012488	High_in_GroupB
A150R_peak_7846b	-1.66477	4.03581e-05	0.0125271	High_in_GroupB
A390R_1_lib_peak_54251	-2.12848	4.03511e-05	0.0125271	High_in_GroupB
A129R_peak_4521	-3.09172	4.04948e-05	0.0125572	High_in_GroupB
A419R_peak_31748a	-1.70653	4.07297e-05	0.0125682	High_in_GroupB
A192D_peak_74161a	-1.73274	4.09573e-05	0.0126262	High_in_GroupB
A409D_peak_12897b	-2.12905	4.10237e-05	0.0126262	High_in_GroupB
A429D_peak_55056b	-1.57705	4.13997e-05	0.0126641	High_in_GroupB
A148R_peak_115041f	-2.65554	4.16398e-05	0.0126641	High_in_GroupB
A409D_peak_5936	-2.86871	4.17406e-05	0.0126641	High_in_GroupB
A106D_peak_107813b	-2.79881	4.17307e-05	0.0126641	High_in_GroupB
A174R_peak_65232d	-2.35069	4.16773e-05	0.0126641	High_in_GroupB
A213L_peak_28209b	-3.72923	4.13084e-05	0.0126641	High_in_GroupB
A118R_peak_3683d	-2.32279	4.17405e-05	0.0126641	High_in_GroupB
A174R_peak_67996e	-2.0336	4.1931e-05	0.0126854	High_in_GroupB
A419R_peak_66743a	-2.02179	4.19942e-05	0.0126854	High_in_GroupB
A389R1_1_lib_peak_69186a	-2.61005	4.23238e-05	0.0127361	High_in_GroupB
A174R_peak_90690b	-1.64824	4.23954e-05	0.0127455	High_in_GroupB
A174R_peak_85393h	-2.90586	4.25921e-05	0.0127803	High_in_GroupB
A413R_peak_62335b	-2.51317	4.26629e-05	0.0127894	High_in_GroupB
A106D_peak_25336b	-2.5299	4.28453e-05	0.0128075	High_in_GroupB
A174R_peak_104154b	-2.49938	4.30005e-05	0.0128329	High_in_GroupB
A174R_peak_18630b	-3.45288	4.30288e-05	0.0128329	High_in_GroupB
A116R_peak_71364b	-2.79749	4.33186e-05	0.0128879	High_in_GroupB
A174R_peak_15127c	-2.48403	4.38819e-05	0.0130187	High_in_GroupB
A233D_peak_69888a	-1.65612	4.4012e-05	0.0130225	High_in_GroupB
A409D_peak_49776b	-2.53921	4.43444e-05	0.0130576	High_in_GroupB
A118R_peak_57782a	-2.01153	4.43017e-05	0.0130576	High_in_GroupB
A174R_peak_90275c	-2.13703	4.48737e-05	0.0131766	High_in_GroupB
A213L_peak_26112c	-3.05852	4.51656e-05	0.0132499	High_in_GroupB
A374D_peak_36487a	-1.94946	4.52769e-05	0.0132579	High_in_GroupB
A233D_peak_106842	-2.74572	4.62693e-05	0.0134115	High_in_GroupB
A213L_peak_52551b	-2.22321	4.62447e-05	0.0134115	High_in_GroupB
A233D_peak_51225b	-3.12397	4.63139e-05	0.0134121	High_in_GroupB
A174R_peak_20303e	-1.93289	4.66828e-05	0.0135066	High_in_GroupB
A174R_peak_77206e	-2.35978	4.68927e-05	0.0135417	High_in_GroupB
A174R_peak_91032d	-1.66237	4.69332e-05	0.0135417	High_in_GroupB
A118R_peak_94896a	-2.73065	4.754e-05	0.0136295	High_in_GroupB
A284R_peak_18614a	-2.32499	4.76336e-05	0.013644	High_in_GroupB
A192D_peak_26427a	-1.86953	4.78925e-05	0.0136808	High_in_GroupB
A174R_peak_92945h	-2.00713	4.81012e-05	0.013728	High_in_GroupB
A284R_peak_86608c	-2.82843	4.84268e-05	0.0137712	High_in_GroupB
A100R_peak_46551b	-1.64388	4.85644e-05	0.0137978	High_in_GroupB
A389R1_1_lib_peak_47055	-2.08215	4.86907e-05	0.0138212	High_in_GroupB
A155RR_peak_72333a	-2.06291	4.92155e-05	0.0139248	High_in_GroupB
A174R_peak_108953b	-2.28685	4.94244e-05	0.0139667	High_in_GroupB
A192R_peak_61288a	-2.55372	4.99572e-05	0.0140542	High_in_GroupB
A213L_peak_51433d	-2.5613	5.004e-05	0.0140562	High_in_GroupB
A269R_peak_99622c	-2.25641	5.04478e-05	0.0140932	High_in_GroupB
A259D_peak_92898c	-1.97487	5.04531e-05	0.0140932	High_in_GroupB
A259D_peak_24459e	-1.92403	5.09898e-05	0.0141429	High_in_GroupB
A213L_peak_26039b	-2.2003	5.09521e-05	0.0141429	High_in_GroupB
A174R_peak_67315j	-3.34506	5.14488e-05	0.0142167	High_in_GroupB
A174R_peak_90214c	-2.82101	5.1705e-05	0.0142535	High_in_GroupB
A374D_peak_23943	-1.76143	5.17037e-05	0.0142535	High_in_GroupB
A226D_peak_65753c	-3.35741	5.18881e-05	0.0142768	High_in_GroupB
A409D_peak_93769	-2.53839	5.23704e-05	0.014286	High_in_GroupB
A174R_peak_54120k	-1.83982	5.21867e-05	0.014286	High_in_GroupB
A192R_peak_106480e	-2.89061	5.22007e-05	0.014286	High_in_GroupB
A110R_peak_50008a	-2.06464	5.24117e-05	0.014286	High_in_GroupB
A174R_peak_90164i	-2.55808	5.2525e-05	0.0142922	High_in_GroupB
A273R_peak_26593b	-2.49482	5.27607e-05	0.014317	High_in_GroupB
A118R_peak_25953b	-2.20201	5.35618e-05	0.0143885	High_in_GroupB
A110R_peak_82197f	-2.40003	5.35637e-05	0.0143885	High_in_GroupB
A450R_peak_100087a	-2.82939	5.38304e-05	0.0143933	High_in_GroupB
A213L_peak_67203c	-2.22813	5.36279e-05	0.0143933	High_in_GroupB
A174R_peak_58748d	-2.40025	5.38553e-05	0.0143933	High_in_GroupB
A174R_peak_3727a	-1.8676	5.37995e-05	0.0143933	High_in_GroupB
A100R_peak_72781	-2.31627	5.41835e-05	0.0143991	High_in_GroupB
A213L_peak_83522b	-2.47153	5.41089e-05	0.0143991	High_in_GroupB
A118R_peak_73296a	-2.53507	5.42026e-05	0.0143991	High_in_GroupB
A259RR_1_lib_peak_17564a	-2.62283	5.43838e-05	0.0144101	High_in_GroupB
A100R_peak_23804	-2.85947	5.483e-05	0.0144208	High_in_GroupB
A118R_peak_102367e	-2.52406	5.47109e-05	0.0144208	High_in_GroupB
A409D_peak_51347	-3.36058	5.48354e-05	0.0144208	High_in_GroupB
A110R_peak_90965a	-2.59837	5.47867e-05	0.0144208	High_in_GroupB
A174R_peak_6487f	-2.41371	5.4624e-05	0.0144208	High_in_GroupB
A259D_peak_107438g	-2.00989	5.60817e-05	0.0146167	High_in_GroupB
A269R_peak_106183b	-1.73669	5.63192e-05	0.0146544	High_in_GroupB
A155RR_peak_117190b	-3.24632	5.64606e-05	0.0146549	High_in_GroupB
A198D_peak_59917	-1.6889	5.651e-05	0.0146557	High_in_GroupB
A174R_peak_3495f	-2.2148	5.66797e-05	0.0146876	High_in_GroupB
A259RR_1_lib_peak_58226	-2.75757	5.70442e-05	0.0147298	High_in_GroupB
A226R_peak_93642b	-2.34444	5.72038e-05	0.0147387	High_in_GroupB
A226R_peak_3488a	-2.39796	5.73829e-05	0.0147583	High_in_GroupB
A233D_peak_19896k	-2.61726	5.73968e-05	0.0147583	High_in_GroupB
A174R_peak_68501cs	-1.91547	5.74671e-05	0.0147583	High_in_GroupB
A269R_peak_63427b	-1.86951	5.80005e-05	0.0148349	High_in_GroupB
A174R_peak_107064r	-3.24142	5.7994e-05	0.0148349	High_in_GroupB
A226R_peak_98345b	-2.4985	5.83061e-05	0.0148889	High_in_GroupB
A233R_peak_72965j	-1.88079	5.86152e-05	0.0149315	High_in_GroupB
A226R_peak_107162a	-3.22645	5.8863e-05	0.0149584	High_in_GroupB
A174R_peak_21648h	-1.64246	5.90198e-05	0.014966	High_in_GroupB
A425D_peak_71092f	-1.70291	5.90828e-05	0.014966	High_in_GroupB
A155RR_peak_87471bh	-1.73256	5.90734e-05	0.014966	High_in_GroupB
A259RR_1_lib_peak_13606	-1.77445	5.92993e-05	0.0149674	High_in_GroupB
A409D_peak_98492	-1.72489	5.92911e-05	0.0149674	High_in_GroupB
A213L_peak_100234a	-2.54935	5.97361e-05	0.0150229	High_in_GroupB
A174R_peak_62957n	-2.07668	6.08474e-05	0.0152148	High_in_GroupB
A233R_peak_60751a	-2.20664	6.14753e-05	0.015252	High_in_GroupB
A284R_peak_105455c	-2.40453	6.12409e-05	0.015252	High_in_GroupB
A118R_peak_61157c	-1.67995	6.12289e-05	0.015252	High_in_GroupB
A174R_peak_106385	-2.11837	6.22153e-05	0.0153766	High_in_GroupB
A259RR_1_lib_peak_46743	-2.98164	6.22716e-05	0.0153785	High_in_GroupB
A413R_peak_37370a	-2.80162	6.27867e-05	0.0154194	High_in_GroupB
A455R1_1_lib_peak_60018b	-3.04562	6.29983e-05	0.0154194	High_in_GroupB
A409D_peak_64865f	-1.96626	6.30657e-05	0.0154194	High_in_GroupB
A174R_peak_66935a	-1.79815	6.39647e-05	0.0155605	High_in_GroupB
A148R_peak_51036e	-1.84055	6.42846e-05	0.0155948	High_in_GroupB
A148R_peak_103869a	-2.0272	6.44208e-05	0.0156096	High_in_GroupB
A174R_peak_85737c	-2.11834	6.5754e-05	0.0157933	High_in_GroupB
A110R_peak_49359e	-2.19867	6.60133e-05	0.0158042	High_in_GroupB
A390R_1_lib_peak_34954	-1.92872	6.61198e-05	0.0158042	High_in_GroupB
A233R_peak_13744a	-2.64498	6.60701e-05	0.0158042	High_in_GroupB
A233D_peak_105286c	-3.51158	6.59321e-05	0.0158042	High_in_GroupB
A409D_peak_78076	-2.68233	6.60693e-05	0.0158042	High_in_GroupB
A409D_peak_78121b	-1.60337	6.63119e-05	0.0158308	High_in_GroupB
A110R_peak_15493a	-2.6554	6.65841e-05	0.0158359	High_in_GroupB
A284R_peak_103354n	-1.56302	6.65612e-05	0.0158359	High_in_GroupB
A174R_peak_20136g	-2.10348	6.65097e-05	0.0158359	High_in_GroupB
A409D_peak_28764	-2.37118	6.63966e-05	0.0158359	High_in_GroupB
A100R_peak_4932	-1.99418	6.67514e-05	0.0158463	High_in_GroupB
A174R_peak_106931c	-2.17938	6.70244e-05	0.0158807	High_in_GroupB
A150R_peak_118870c	-2.52852	6.72606e-05	0.0159008	High_in_GroupB
A148R_peak_103909a	-1.86938	6.74982e-05	0.0159451	High_in_GroupB
A280R_peak_6518	-2.67377	6.76972e-05	0.015952	High_in_GroupB
A284R_peak_83863e	-1.56179	6.811e-05	0.015952	High_in_GroupB
A148R_peak_7601b	-3.12274	6.80812e-05	0.015952	High_in_GroupB
A269R_peak_53762a	-1.40045	6.82669e-05	0.015952	High_in_GroupB
A155RR_peak_93614a	-2.84681	6.82832e-05	0.015952	High_in_GroupB
A174R_peak_81517a	-2.52788	6.82864e-05	0.015952	High_in_GroupB
A174R_peak_101953f	-2.07749	6.83425e-05	0.0159533	High_in_GroupB
A118R_peak_91730a	-3.27261	6.88585e-05	0.0159761	High_in_GroupB
A174R_peak_67307x	-2.24782	6.89178e-05	0.0159761	High_in_GroupB
A213L_peak_102921b	-2.43088	6.91264e-05	0.0159885	High_in_GroupB
A278D_peak_81482b	-2.55613	6.91372e-05	0.0159885	High_in_GroupB
A100R_peak_27299	-2.54507	6.92453e-05	0.0159977	High_in_GroupB
A213L_peak_86545b	-2.47917	7.01868e-05	0.0161213	High_in_GroupB
A174R_peak_63443d	-2.07598	7.09052e-05	0.0161452	High_in_GroupB
A129R_peak_88224	-3.07951	7.07022e-05	0.0161452	High_in_GroupB
A451D_peak_57693a	-1.58015	7.08617e-05	0.0161452	High_in_GroupB
A237RR_peak_99545b	-2.23206	7.09042e-05	0.0161452	High_in_GroupB
A213L_peak_18836b	-2.60344	7.13398e-05	0.0161974	High_in_GroupB
A174R_peak_95285d	-1.60356	7.1601e-05	0.01621	High_in_GroupB
A155RR_peak_10343d	-2.68557	7.18332e-05	0.0162509	High_in_GroupB
A174R_peak_43568e	-1.9317	7.20409e-05	0.0162862	High_in_GroupB
A174R_peak_68166m	-2.43505	7.24469e-05	0.0163428	High_in_GroupB
A413R_peak_47324c	-2.19288	7.30231e-05	0.0163454	High_in_GroupB
A192D_peak_91584	-2.90009	7.30597e-05	0.0163454	High_in_GroupB
A451D_peak_11334a	-3.11566	7.25921e-05	0.0163454	High_in_GroupB
A475D_peak_20491	-1.94185	7.32807e-05	0.016367	High_in_GroupB
A106D_peak_4725c	-1.94958	7.34901e-05	0.0164022	High_in_GroupB
A385R_peak_6789b	-1.30618	7.35986e-05	0.0164148	High_in_GroupB
A150R_peak_31332	-1.64407	7.39307e-05	0.0164656	High_in_GroupB
A148R_peak_59789a	-2.23796	7.41524e-05	0.0165033	High_in_GroupB
A106D_peak_83316b	-2.97575	7.42817e-05	0.0165088	High_in_GroupB
A413R_peak_13469a	-2.6241	7.45453e-05	0.016544	High_in_GroupB
A174R_peak_86418e	-1.90723	7.4653e-05	0.0165563	High_in_GroupB
A192R_peak_22168e	-2.05988	7.49981e-05	0.0165978	High_in_GroupB
A213L_peak_94151a	-2.51863	7.51622e-05	0.0166166	High_in_GroupB
A174R_peak_25516bc	-1.9602	7.54603e-05	0.0166533	High_in_GroupB
A414D_peak_25943b	-2.83819	7.62849e-05	0.0166986	High_in_GroupB
A455R1_1_lib_peak_15523a	-1.34136	7.64594e-05	0.0166986	High_in_GroupB
A475D_peak_51739	-1.87525	7.63837e-05	0.0166986	High_in_GroupB
A174R_peak_86714l	-2.56134	7.6601e-05	0.0167063	High_in_GroupB
A110R_peak_18069b	-2.53315	7.70523e-05	0.0167551	High_in_GroupB
A226R_peak_79050a	-2.69761	7.73474e-05	0.0167771	High_in_GroupB
A174R_peak_54644d	-1.77113	7.81394e-05	0.0168784	High_in_GroupB
A174R_peak_109317b	-1.65882	7.79708e-05	0.0168784	High_in_GroupB
A174R_peak_90175a	-1.8277	7.82915e-05	0.0168858	High_in_GroupB
A100R_peak_45849a	-2.23321	7.83876e-05	0.0168858	High_in_GroupB
A213L_peak_51434a	-2.55409	7.87476e-05	0.0169171	High_in_GroupB
A174R_peak_2911c	-2.14915	7.96871e-05	0.0170492	High_in_GroupB
A233D_peak_97401	-2.90687	7.9748e-05	0.0170507	High_in_GroupB
A374D_peak_23937a	-2.24779	7.99734e-05	0.0170642	High_in_GroupB
A174R_peak_62569b	-1.78708	7.99298e-05	0.0170642	High_in_GroupB
A110D_peak_49131a	-3.1619	8.00366e-05	0.0170661	High_in_GroupB
A110R_peak_86193b	-1.95931	8.0202e-05	0.0170898	High_in_GroupB
A390R_1_lib_peak_45018b	-1.95123	8.0679e-05	0.0171221	High_in_GroupB
A413R_peak_80913	-2.15292	8.08911e-05	0.0171499	High_in_GroupB
A174R_peak_76395b	-2.05895	8.13344e-05	0.0172148	High_in_GroupB
A226R_peak_64348a	-2.1759	8.16627e-05	0.0172496	High_in_GroupB
A174R_peak_84066i	-1.67569	8.19821e-05	0.0173055	High_in_GroupB
A174R_peak_6444e	-2.08644	8.22898e-05	0.0173588	High_in_GroupB
A374D_peak_75993a	-2.5806	8.30731e-05	0.0174656	High_in_GroupB
A174R_peak_90117j	-2.21459	8.36184e-05	0.0175452	High_in_GroupB
A100R_peak_25751a	-2.58448	8.41867e-05	0.0175665	High_in_GroupB
A174R_peak_20301c	-1.42667	8.40392e-05	0.0175665	High_in_GroupB
A155RR_peak_85701i	-1.70517	8.3899e-05	0.0175665	High_in_GroupB
A413R_peak_10878a	-2.23703	8.43327e-05	0.0175665	High_in_GroupB
A213L_peak_63174j	-2.1796	8.50713e-05	0.0176921	High_in_GroupB
A450R_peak_31848	-2.33156	8.52751e-05	0.0177043	High_in_GroupB
A150R_peak_70507	-3.29319	8.5886e-05	0.0177799	High_in_GroupB
A425D_peak_73316a	-1.47507	8.64748e-05	0.0177945	High_in_GroupB
A472D_peak_65766c	-2.3289	8.6267e-05	0.0177945	High_in_GroupB
A422D_peak_100758c	-1.64374	8.65577e-05	0.0177945	High_in_GroupB
A118R_peak_69954g	-2.28892	8.62114e-05	0.0177945	High_in_GroupB
A475D_peak_8263	-2.67912	8.71071e-05	0.0178594	High_in_GroupB
A226R_peak_64697	-1.92434	8.78765e-05	0.0179513	High_in_GroupB
A213L_peak_102986b	-2.23507	8.78415e-05	0.0179513	High_in_GroupB
A174R_peak_67317i	-2.42862	8.84443e-05	0.0180148	High_in_GroupB
A118R_peak_3292b	-2.91722	8.88437e-05	0.0180647	High_in_GroupB
A174R_peak_13277c	-2.84389	8.9177e-05	0.0181091	High_in_GroupB
A110R_peak_9306a	-2.3066	8.97061e-05	0.0181369	High_in_GroupB
A409D_peak_23359d	-1.75906	8.9555e-05	0.0181369	High_in_GroupB
A350R_peak_90409a	-2.14586	9.08416e-05	0.0182474	High_in_GroupB
A269R_peak_74943a	-2.00865	9.16455e-05	0.0183504	High_in_GroupB
A259D_peak_80520m	-2.64371	9.18928e-05	0.0183533	High_in_GroupB
A374D_peak_79968b	-2.29625	9.22039e-05	0.0183582	High_in_GroupB
A174R_peak_4530b	-2.26617	9.19776e-05	0.0183582	High_in_GroupB
A174R_peak_85757j	-1.93691	9.21398e-05	0.0183582	High_in_GroupB
A174R_peak_11070a	-2.20131	9.22084e-05	0.0183582	High_in_GroupB
A409D_peak_577	-3.30965	9.29446e-05	0.0184457	High_in_GroupB
A292R_peak_128109b	-2.11528	9.32926e-05	0.0184457	High_in_GroupB
A213L_peak_101994b	-1.70381	9.31111e-05	0.0184457	High_in_GroupB
A292R_peak_119088f	-1.95158	9.29735e-05	0.0184457	High_in_GroupB
A174R_peak_68794d	-2.29631	9.34669e-05	0.0184457	High_in_GroupB
A100R_peak_56388	-2.13894	9.33302e-05	0.0184457	High_in_GroupB
A269R_peak_59570b	-1.54814	9.42788e-05	0.0185364	High_in_GroupB
A233D_peak_21918a	-1.54165	9.4637e-05	0.0185682	High_in_GroupB
A280R_peak_71865e	-1.9091	9.51919e-05	0.0186072	High_in_GroupB
A259RR_1_lib_peak_55172b	-2.76268	9.54877e-05	0.0186196	High_in_GroupB
A174R_peak_25299c	-1.54127	9.6082e-05	0.0186928	High_in_GroupB
A129R_peak_91075a	-1.77996	9.63066e-05	0.0187147	High_in_GroupB
A409D_peak_106696b	-1.56222	9.63734e-05	0.0187148	High_in_GroupB
A226D_peak_6497c	-1.85689	9.66326e-05	0.0187421	High_in_GroupB
A150D_1_peak_22495b	-2.36898	9.69832e-05	0.0187501	High_in_GroupB
A259D_peak_31659b	-2.50693	9.70309e-05	0.0187501	High_in_GroupB
A259D_peak_102992c	-2.42426	9.69142e-05	0.0187501	High_in_GroupB
A385R_peak_39675a	-1.81993	9.70906e-05	0.0187502	High_in_GroupB
A233D_peak_57691c	-2.12661	9.74938e-05	0.0187817	High_in_GroupB
A213L_peak_50069g	-2.06993	9.75252e-05	0.0187817	High_in_GroupB
A174R_peak_85658i	-2.92271	9.76368e-05	0.0187817	High_in_GroupB
A292R_peak_119572b	-2.74417	9.76869e-05	0.0187817	High_in_GroupB
A106D_peak_84808b	-2.12009	9.79135e-05	0.0187826	High_in_GroupB
A226D_peak_19173b	-2.20774	9.80822e-05	0.0188035	High_in_GroupB
A422D_peak_72178	-1.8991	9.82525e-05	0.0188247	High_in_GroupB
A292R_peak_120834a	-1.86433	9.87486e-05	0.0188641	High_in_GroupB
A259D_peak_80335i	-2.12572	9.88882e-05	0.0188663	High_in_GroupB
A409D_peak_80092c	-2.71942	9.90453e-05	0.0188848	High_in_GroupB
A269R_peak_28440b	-2.82928	9.91131e-05	0.0188864	High_in_GroupB
A213L_peak_57720d	-1.53796	9.98981e-05	0.0189113	High_in_GroupB
A174R_peak_81587e	-1.71171	0.000100069	0.0189229	High_in_GroupB
A259D_peak_31397p	-1.76096	0.000100085	0.0189229	High_in_GroupB
A429D_peak_40484c	-2.80032	0.000100468	0.0189613	High_in_GroupB
A174R_peak_65760c	-2.5863	0.00010074	0.0189672	High_in_GroupB
A174R_peak_90248c	-2.25584	0.000100701	0.0189672	High_in_GroupB
A174R_peak_2936d	-1.74194	0.000100852	0.0189769	High_in_GroupB
A213L_peak_23815b	-1.71148	0.000101368	0.0190397	High_in_GroupB
A150D_1_peak_55907c	-1.90272	0.000102245	0.0190942	High_in_GroupB
A269R_peak_29257d	-1.81514	0.000103225	0.0191822	High_in_GroupB
A259D_peak_115033b	-2.56071	0.000103432	0.0191822	High_in_GroupB
A364R1_1_lib_peak_2056	-2.34528	0.000103037	0.0191822	High_in_GroupB
A280R_peak_70713d	-2.54183	0.000103161	0.0191822	High_in_GroupB
A213L_peak_115357a	-2.41899	0.000103464	0.0191822	High_in_GroupB
A450R_peak_106686a	-1.93519	0.000103721	0.0192006	High_in_GroupB
A150D_1_peak_33758	-2.58692	0.000104193	0.0192282	High_in_GroupB
A280R_peak_27748b	-1.65324	0.000104382	0.0192282	High_in_GroupB
A155RR_peak_62720e	-1.40187	0.000104261	0.0192282	High_in_GroupB
A155RR_peak_87471br	-1.63121	0.000104251	0.0192282	High_in_GroupB
A213L_peak_22131e	-1.91685	0.000104254	0.0192282	High_in_GroupB
A174R_peak_25406c	-2.20608	0.000104108	0.0192282	High_in_GroupB
A174R_peak_54912c	-1.7445	0.000104685	0.0192727	High_in_GroupB
A409D_peak_49321h	-1.66378	0.000105019	0.0192876	High_in_GroupB
A106D_peak_66791a	-2.06194	0.000104937	0.0192876	High_in_GroupB
A100R_peak_72441b	-2.25305	0.000105027	0.0192876	High_in_GroupB
A121R_peak_36048c	-1.71368	0.000105395	0.0192884	High_in_GroupB
A174R_peak_106980be	-1.62434	0.000105365	0.0192884	High_in_GroupB
A192R_peak_97289b	-1.95709	0.000105142	0.0192884	High_in_GroupB
A228R_1_lib_peak_18223a	-1.82757	0.000105381	0.0192884	High_in_GroupB
A148R_peak_490a	-1.82119	0.000105839	0.0193384	High_in_GroupB
A174R_peak_67596m	-2.00563	0.000105804	0.0193384	High_in_GroupB
A233D_peak_81512d	-2.26761	0.00010624	0.0193668	High_in_GroupB
A260R_peak_107381a	-1.82644	0.000106211	0.0193668	High_in_GroupB
A233R_peak_16929	-2.69555	0.000106844	0.0194123	High_in_GroupB
A477R_peak_51075b	-1.94956	0.000106982	0.0194123	High_in_GroupB
A226R_peak_98479a	-1.58191	0.000106945	0.0194123	High_in_GroupB
A226D_peak_92711a	-1.57112	0.000106972	0.0194123	High_in_GroupB
A226D_peak_32177c	-2.99117	0.000107223	0.0194225	High_in_GroupB
A259D_peak_31372b	-1.95742	0.000107995	0.0194799	High_in_GroupB
A409D_peak_21241b	-2.67873	0.000108307	0.0194902	High_in_GroupB
A419R_peak_11556c	-1.67751	0.000108339	0.0194902	High_in_GroupB
A475D_peak_45525b	-3.35683	0.000108591	0.0195015	High_in_GroupB
A284R_peak_24944b	-3.03516	0.000108871	0.0195144	High_in_GroupB
A475D_peak_51876e	-2.12295	0.000109305	0.0195193	High_in_GroupB
A174R_peak_65087d	-1.46755	0.000109228	0.0195193	High_in_GroupB
A451D_peak_66325c	-2.5075	0.000109474	0.0195384	High_in_GroupB
A226R_peak_49757d	-2.16828	0.000109616	0.0195416	High_in_GroupB
A174R_peak_68520g	-1.3168	0.000110345	0.0196196	High_in_GroupB
A198R_peak_107593	-2.17005	0.000110364	0.0196196	High_in_GroupB
A174R_peak_53917i	-2.142	0.000111425	0.0197524	High_in_GroupB
A475D_peak_80540a	-2.29067	0.000111636	0.0197788	High_in_GroupB
A385R_peak_40010c	-1.51685	0.000112451	0.0198846	High_in_GroupB
A280R_peak_113348b	-2.018	0.000112486	0.0198846	High_in_GroupB
A174R_peak_27049e	-2.24877	0.000113018	0.0199675	High_in_GroupB
A192D_peak_75064f	-2.37869	0.000113676	0.0200369	High_in_GroupB
A174R_peak_20345a	-2.69047	0.000113678	0.0200369	High_in_GroupB
A174R_peak_54217d	-1.89955	0.000113949	0.0200465	High_in_GroupB
A233R_peak_98447c	-3.01456	0.000113997	0.0200465	High_in_GroupB
A409D_peak_29550	-2.84585	0.000114037	0.0200465	High_in_GroupB
A174R_peak_54482l	-1.82082	0.000114341	0.0200887	High_in_GroupB
A259RR_1_lib_peak_43923	-2.71921	0.000114447	0.0200937	High_in_GroupB
A118R_peak_93847d	-1.91384	0.000114688	0.0200937	High_in_GroupB
A259D_peak_80057j	-1.95524	0.000114669	0.0200937	High_in_GroupB
A174R_peak_107065q	-1.69939	0.000115073	0.0201165	High_in_GroupB
A475D_peak_20302a	-2.66662	0.000115262	0.02012	High_in_GroupB
A174R_peak_90117f	-1.72544	0.000115284	0.02012	High_in_GroupB
A226R_peak_67527a	-1.6168	0.000115491	0.0201227	High_in_GroupB
A278R_1_peak_86290e	-2.14716	0.000116316	0.0202217	High_in_GroupB
A100R_peak_91340b	-1.56699	0.000116723	0.0202478	High_in_GroupB
A414D_peak_111835a	-1.96044	0.000117017	0.0202768	High_in_GroupB
A233R_peak_59114a	-1.40992	0.000117019	0.0202768	High_in_GroupB
A174R_peak_2438c	-1.92663	0.000117269	0.0203086	High_in_GroupB
A284R_peak_79233	-2.18438	0.000117468	0.0203211	High_in_GroupB
A106D_peak_63761c	-2.06367	0.000117921	0.0203549	High_in_GroupB
A213L_peak_18572b	-1.44638	0.000119296	0.0204557	High_in_GroupB
A390R_1_lib_peak_39293b	-2.66771	0.000119478	0.0204557	High_in_GroupB
A269R_peak_60896	-2.28472	0.000119836	0.0204915	High_in_GroupB
A233R_peak_58629c	-2.20768	0.000120249	0.0205274	High_in_GroupB
A148R_peak_79090a	-1.69998	0.000120773	0.0205547	High_in_GroupB
A174R_peak_87907d	-1.99529	0.000121256	0.0206035	High_in_GroupB
A155RR_peak_66632b	-1.90879	0.000121161	0.0206035	High_in_GroupB
A409D_peak_58503	-3.24969	0.000121813	0.0206498	High_in_GroupB
A174R_peak_90052c	-2.93767	0.000123415	0.0208244	High_in_GroupB
A118R_peak_95819b	-2.22288	0.000124099	0.0208666	High_in_GroupB
A423D_peak_71426a	-2.71894	0.000124353	0.0208821	High_in_GroupB
A389R1_1_lib_peak_20918	-1.94418	0.000124351	0.0208821	High_in_GroupB
A174R_peak_50132d	-2.09614	0.000124773	0.0209303	High_in_GroupB
A174R_peak_54246a	-2.47179	0.000125188	0.0209444	High_in_GroupB
A106D_peak_125720a	-2.59247	0.000125188	0.0209444	High_in_GroupB
A240R_peak_22110b	-2.0902	0.000125338	0.0209457	High_in_GroupB
A292R_peak_134276j	-1.58701	0.000125594	0.0209564	High_in_GroupB
A174R_peak_53342a	-2.00465	0.000125858	0.0209564	High_in_GroupB
A174R_peak_15175e	-2.84664	0.000125558	0.0209564	High_in_GroupB
A118R_peak_61160c	-2.18497	0.000126747	0.021071	High_in_GroupB
A174R_peak_20253c	-1.71414	0.000127151	0.0211159	High_in_GroupB
A148R_peak_4401b	-1.74044	0.000127119	0.0211159	High_in_GroupB
A450R_peak_29291b	-2.45616	0.000127344	0.0211368	High_in_GroupB
A233R_peak_72481g	-1.75856	0.000128007	0.0212133	High_in_GroupB
A284R_peak_101113a	-1.72013	0.000128084	0.0212151	High_in_GroupB
A150D_1_peak_99870a	-1.57759	0.000128566	0.0212363	High_in_GroupB
A233D_peak_108357a	-2.92195	0.000128924	0.0212535	High_in_GroupB
A174R_peak_89966c	-2.3577	0.000128928	0.0212535	High_in_GroupB
A213L_peak_78557d	-1.65732	0.000129465	0.0212631	High_in_GroupB
A292R_peak_75748b	-1.92326	0.000129705	0.0212806	High_in_GroupB
A259D_peak_126182e	-2.66447	0.000129809	0.0212806	High_in_GroupB
A213L_peak_28448b	-1.48528	0.000130438	0.021321	High_in_GroupB
A174R_peak_20393b	-2.60484	0.000130482	0.021321	High_in_GroupB
A213L_peak_89832a	-2.72373	0.000130361	0.021321	High_in_GroupB
A413R_peak_72325a	-2.58715	0.000130557	0.0213223	High_in_GroupB
A100R_peak_26971a	-1.47734	0.000130818	0.0213537	High_in_GroupB
A100R_peak_19017a	-2.67522	0.000131862	0.0214039	High_in_GroupB
A233D_peak_16474b	-2.51382	0.000131872	0.0214039	High_in_GroupB
A259D_peak_5662b	-2.06805	0.000131763	0.0214039	High_in_GroupB
A174R_peak_85822i	-2.75091	0.000132047	0.0214213	High_in_GroupB
A150D_1_peak_68323b	-2.08247	0.000132225	0.0214393	High_in_GroupB
A213L_peak_64528cx	-1.8597	0.000132702	0.0214613	High_in_GroupB
A226D_peak_82358a	-1.53003	0.000132619	0.0214613	High_in_GroupB
A374D_peak_76404a	-2.18501	0.000132823	0.02147	High_in_GroupB
A174R_peak_106618f	-1.71899	0.000134419	0.0216724	High_in_GroupB
A174R_peak_3074d	-2.02244	0.000134794	0.0216885	High_in_GroupB
A174R_peak_68792c	-2.17743	0.000135599	0.0217404	High_in_GroupB
A226D_peak_113289e	-2.36071	0.000135854	0.0217459	High_in_GroupB
A174R_peak_107064ba	-2.50572	0.000136177	0.0217777	High_in_GroupB
A226R_peak_67170b	-1.83596	0.000137245	0.0218487	High_in_GroupB
A192R_peak_100341e	-1.95502	0.000136928	0.0218487	High_in_GroupB
A192R_peak_120898f	-1.83957	0.000137096	0.0218487	High_in_GroupB
A150R_peak_26931f	-1.53959	0.000137137	0.0218487	High_in_GroupB
A259D_peak_110099i	-1.56193	0.000138399	0.0219026	High_in_GroupB
A292R_peak_94630d	-1.79354	0.000138523	0.0219026	High_in_GroupB
A389R1_1_lib_peak_4307b	-1.36812	0.000138172	0.0219026	High_in_GroupB
A292R_peak_94633b	-2.17353	0.000138464	0.0219026	High_in_GroupB
A475D_peak_76638b	-2.56939	0.000138555	0.0219026	High_in_GroupB
A174R_peak_22299a	-2.18214	0.000138397	0.0219026	High_in_GroupB
A292R_peak_139504	-1.72347	0.000140023	0.0220041	High_in_GroupB
A174R_peak_52553d	-2.50575	0.000140105	0.0220041	High_in_GroupB
A259D_peak_77851c	-2.74667	0.000140454	0.0220041	High_in_GroupB
A174R_peak_17838b	-2.22448	0.000140252	0.0220041	High_in_GroupB
A174R_peak_52892d	-1.58371	0.000140592	0.0220069	High_in_GroupB
A213L_peak_114377f	-1.33991	0.000140753	0.0220183	High_in_GroupB
A106D_peak_67342c	-2.1196	0.000141685	0.0220547	High_in_GroupB
A237RR_peak_433c	-4.27944	0.000142305	0.0220966	High_in_GroupB
A259D_peak_81636a	-2.39027	0.000142248	0.0220966	High_in_GroupB
A174R_peak_53943f	-1.4204	0.00014239	0.0220978	High_in_GroupB
A278R_1_peak_81450e	-1.43804	0.000144007	0.0222295	High_in_GroupB
A100R_peak_16470	-2.67137	0.00014427	0.0222375	High_in_GroupB
A174R_peak_106511h	-1.60441	0.000144208	0.0222375	High_in_GroupB
A174R_peak_97367b	-2.2796	0.000144816	0.0222889	High_in_GroupB
A259D_peak_31577e	-1.68586	0.000145242	0.0223218	High_in_GroupB
A174R_peak_86714g	-1.755	0.00014533	0.0223245	High_in_GroupB
A213L_peak_4805b	-2.61318	0.000145465	0.0223343	High_in_GroupB
A413R_peak_55102a	-1.88221	0.00014611	0.0224006	High_in_GroupB
A174R_peak_67736a	-1.83692	0.000146044	0.0224006	High_in_GroupB
A110R_peak_73034	-2.36935	0.000146491	0.0224327	High_in_GroupB
A389R1_1_lib_peak_36545	-1.72057	0.000146675	0.0224327	High_in_GroupB
A233R_peak_74362	-2.38395	0.000146834	0.0224353	High_in_GroupB
A174R_peak_84477e	-2.94016	0.000147472	0.022511	High_in_GroupB
A174R_peak_11303br	-1.9331	0.00014795	0.0225512	High_in_GroupB
A174R_peak_76005e	-1.79979	0.000148323	0.0225753	High_in_GroupB
A150D_1_peak_119857	-2.75169	0.000149365	0.0226572	High_in_GroupB
A174R_peak_108521b	-1.79593	0.000149387	0.0226572	High_in_GroupB
A413R_peak_5683a	-1.86824	0.000149497	0.0226572	High_in_GroupB
A292R_peak_25168d	-2.65618	0.000149507	0.0226572	High_in_GroupB
A292R_peak_94860a	-1.90207	0.000149243	0.0226572	High_in_GroupB
A213L_peak_18706d	-2.21431	0.000149686	0.0226646	High_in_GroupB
A284R_peak_107832g	-1.87764	0.000149978	0.0226705	High_in_GroupB
A284R_peak_89300b	-2.48347	0.000149914	0.0226705	High_in_GroupB
A213L_peak_33070	-2.40516	0.000150337	0.0226739	High_in_GroupB
A106D_peak_85406j	-2.17617	0.000151274	0.0227693	High_in_GroupB
A213L_peak_64514c	-1.51549	0.00015133	0.0227693	High_in_GroupB
A233R_peak_5438c	-1.6685	0.000151654	0.0227854	High_in_GroupB
A174R_peak_90058i	-2.02274	0.000152772	0.0228657	High_in_GroupB
A260R_peak_59486h	-2.90158	0.000152883	0.0228657	High_in_GroupB
A409D_peak_72748c	-1.40934	0.000152606	0.0228657	High_in_GroupB
A240R_peak_15116a	-2.26532	0.000153261	0.0228674	High_in_GroupB
A174R_peak_86676e	-2.15138	0.000153288	0.0228674	High_in_GroupB
A273R_peak_104510b	-2.85732	0.000154763	0.023033	High_in_GroupB
A174R_peak_67501f	-2.37078	0.000155305	0.0230366	High_in_GroupB
A110R_peak_9306b	-2.56381	0.000155421	0.0230366	High_in_GroupB
A455R1_1_lib_peak_56777	-1.39741	0.000155787	0.023044	High_in_GroupB
A409D_peak_55825a	-3.16667	0.000155735	0.023044	High_in_GroupB
A233R_peak_107814	-2.61155	0.000156416	0.0230659	High_in_GroupB
A374D_peak_53847b	-2.28278	0.000156187	0.0230659	High_in_GroupB
A150D_1_peak_100385a	-2.43854	0.000156709	0.023083	High_in_GroupB
A174R_peak_108579b	-2.00881	0.000157875	0.0231898	High_in_GroupB
A259D_peak_4023c	-1.81722	0.000158467	0.0231903	High_in_GroupB
A226D_peak_52857m	-2.73445	0.000159003	0.0232084	High_in_GroupB
A174R_peak_54081c	-1.8534	0.000160703	0.0233442	High_in_GroupB
A148R_peak_115041g	-2.26392	0.000161454	0.0233886	High_in_GroupB
A409D_peak_84153a	-2.85126	0.000161632	0.023393	High_in_GroupB
A292R_peak_43208e	-1.83845	0.00016206	0.023412	High_in_GroupB
A389R1_1_lib_peak_44785c	-1.35397	0.000162013	0.023412	High_in_GroupB
A409D_peak_84296a	-1.98114	0.000161938	0.023412	High_in_GroupB
A118R_peak_89065e	-2.16149	0.000161857	0.023412	High_in_GroupB
A213L_peak_31282c	-1.45146	0.000162348	0.023432	High_in_GroupB
A259D_peak_38196b	-2.50135	0.00016285	0.0234753	High_in_GroupB
A174R_peak_47970i	-1.56803	0.000163201	0.0235046	High_in_GroupB
A174R_peak_20475c	-1.98695	0.00016336	0.0235136	High_in_GroupB
A259D_peak_121602c	-2.41062	0.000163694	0.0235509	High_in_GroupB
A269R_peak_54600	-2.98106	0.000164021	0.0235637	High_in_GroupB
A409D_peak_102926c	-2.52188	0.000164001	0.0235637	High_in_GroupB
A278R_1_peak_80396	-2.24075	0.000164255	0.0235779	High_in_GroupB
A174R_peak_53200a	-2.48544	0.000164921	0.0236304	High_in_GroupB
A233D_peak_93192c	-1.78552	0.000165867	0.0237228	High_in_GroupB
A174R_peak_17780b	-3.03108	0.000166454	0.0237529	High_in_GroupB
A413R_peak_48319d	-2.458	0.000166612	0.0237647	High_in_GroupB
A389R1_1_lib_peak_54418b	-1.18344	0.000166973	0.0237668	High_in_GroupB
A233D_peak_79708c	-2.64424	0.000167003	0.0237668	High_in_GroupB
A292R_peak_119423b	-1.46688	0.000167377	0.0238093	High_in_GroupB
A226R_peak_98608c	-2.33775	0.000169211	0.0239971	High_in_GroupB
A174R_peak_97262a	-1.94429	0.000169575	0.0240067	High_in_GroupB
A174R_peak_87545a	-2.0986	0.000169862	0.0240067	High_in_GroupB
A174R_peak_68125b	-2.25029	0.000169907	0.0240067	High_in_GroupB
A475D_peak_62088a	-2.47205	0.000169663	0.0240067	High_in_GroupB
A409D_peak_100694e	-1.768	0.00017028	0.0240383	High_in_GroupB
A409D_peak_63845	-2.48095	0.000170979	0.0241109	High_in_GroupB
A213L_peak_16195b	-1.67189	0.000171047	0.0241109	High_in_GroupB
A233R_peak_63023a	-2.89809	0.000171358	0.0241144	High_in_GroupB
A174R_peak_90138c	-1.85657	0.000171746	0.0241475	High_in_GroupB
A292R_peak_89162	-1.39987	0.000171972	0.0241577	High_in_GroupB
A228R_1_lib_peak_77190a	-1.63998	0.000172561	0.0241787	High_in_GroupB
A192R_peak_102389a	-1.93682	0.000172685	0.0241787	High_in_GroupB
A226R_peak_8066b	-1.61584	0.000172596	0.0241787	High_in_GroupB
A174R_peak_108081b	-2.42399	0.000173349	0.0242193	High_in_GroupB
A197D_peak_87298a	-1.42753	0.000173442	0.0242193	High_in_GroupB
A269R_peak_95125c	-1.67119	0.000173939	0.0242453	High_in_GroupB
A100R_peak_21446b	-1.99276	0.000174198	0.0242453	High_in_GroupB
A350R_peak_70741c	-1.65774	0.000173834	0.0242453	High_in_GroupB
A174R_peak_6495c	-2.71714	0.000174207	0.0242453	High_in_GroupB
A374D_peak_62773e	-2.42127	0.000174367	0.0242516	High_in_GroupB
A174R_peak_53201d	-1.6326	0.000174743	0.0242516	High_in_GroupB
A150D_1_peak_120094b	-1.76294	0.000174793	0.0242516	High_in_GroupB
A259D_peak_65815q	-2.40054	0.000174603	0.0242516	High_in_GroupB
A213L_peak_63463a	-2.21091	0.00017471	0.0242516	High_in_GroupB
A413R_peak_49549d	-2.19659	0.000174972	0.0242658	High_in_GroupB
A213L_peak_122616h	-1.60037	0.000175208	0.0242771	High_in_GroupB
A409D_peak_64963	-1.96165	0.000175387	0.0242816	High_in_GroupB
A174R_peak_84475j	-3.02854	0.000175395	0.0242816	High_in_GroupB
A213L_peak_21934g	-1.21108	0.000176538	0.0243217	High_in_GroupB
A213L_peak_18639b	-1.33801	0.000176204	0.0243217	High_in_GroupB
A116R_peak_8912b	-2.93534	0.000176906	0.0243217	High_in_GroupB
A174R_peak_65618h	-2.22059	0.000176472	0.0243217	High_in_GroupB
A284R_peak_105739b	-1.87953	0.000176644	0.0243217	High_in_GroupB
A233R_peak_71821	-1.83408	0.000176525	0.0243217	High_in_GroupB
A284R_peak_97571c	-2.76192	0.000176212	0.0243217	High_in_GroupB
A174R_peak_106458n	-2.66956	0.00017715	0.0243217	High_in_GroupB
A278R_1_peak_52692c	-1.67324	0.000176123	0.0243217	High_in_GroupB
A192D_peak_22392b	-2.04251	0.000177388	0.0243406	High_in_GroupB
A292R_peak_35459f	-1.35315	0.000178062	0.024364	High_in_GroupB
A174R_peak_53867d	-1.62155	0.000178834	0.024364	High_in_GroupB
A233R_peak_94079a	-2.65005	0.000177906	0.024364	High_in_GroupB
A174R_peak_84454d	-2.68929	0.000178099	0.024364	High_in_GroupB
A129R_peak_27974b	-1.45218	0.000178643	0.024364	High_in_GroupB
A155RR_peak_87744d	-1.88611	0.000178822	0.024364	High_in_GroupB
A477R_peak_47320c	-1.63725	0.000178348	0.024364	High_in_GroupB
A226D_peak_5206a	-2.30393	0.000178983	0.0243718	High_in_GroupB
A450R_peak_24949a	-1.60857	0.000180253	0.0245085	High_in_GroupB
A174R_peak_54483g	-1.49315	0.000180507	0.0245264	High_in_GroupB
A174R_peak_87971a	-2.66233	0.000181388	0.0245826	High_in_GroupB
A157R_peak_69420c	-1.88978	0.000182266	0.0246453	High_in_GroupB
A150R_peak_77624a	-1.89386	0.000182314	0.0246453	High_in_GroupB
A118R_peak_93909c	-1.40801	0.000182526	0.0246498	High_in_GroupB
A118R_peak_89070b	-2.66151	0.00018269	0.0246498	High_in_GroupB
A228R_1_lib_peak_17129a	-1.63007	0.000182843	0.0246498	High_in_GroupB
A409D_peak_92344b	-1.98362	0.000182671	0.0246498	High_in_GroupB
A233R_peak_92331l	-1.28616	0.000183159	0.0246565	High_in_GroupB
A226R_peak_66868b	-2.76332	0.000183609	0.0246835	High_in_GroupB
A174R_peak_80173i	-2.73299	0.000183698	0.0246835	High_in_GroupB
A174R_peak_68478e	-1.77601	0.000183686	0.0246835	High_in_GroupB
A174R_peak_50529bc	-2.61591	0.000183603	0.0246835	High_in_GroupB
A106D_peak_5897d	-1.80073	0.000183893	0.0246887	High_in_GroupB
A269R_peak_22475a	-2.07763	0.00018417	0.0247097	High_in_GroupB
A118R_peak_61442b	-1.24201	0.000184285	0.0247097	High_in_GroupB
A413R_peak_77778d	-1.84492	0.000184405	0.0247153	High_in_GroupB
A174R_peak_99655e	-2.40365	0.000185322	0.024796	High_in_GroupB
A100R_peak_28029d	-2.83645	0.000185575	0.0248119	High_in_GroupB
A280R_peak_8573b	-2.69288	0.000185721	0.0248178	High_in_GroupB
A284R_peak_70343a	-1.81699	0.00018636	0.0248531	High_in_GroupB
A429D_peak_65015	-2.56056	0.000186379	0.0248531	High_in_GroupB
A292R_peak_116604b	-2.03684	0.000186593	0.0248711	High_in_GroupB
A233D_peak_22120f	-1.51731	0.000186805	0.0248889	High_in_GroupB
A174R_peak_82323b	-1.51479	0.00018693	0.024895	High_in_GroupB
A150R_peak_77193c	-2.08694	0.000187011	0.0248953	High_in_GroupB
A226R_peak_97080a	-1.89943	0.000188363	0.0248997	High_in_GroupB
A110R_peak_54986a	-2.33035	0.00018833	0.0248997	High_in_GroupB
A174R_peak_22694p	-2.27644	0.000188117	0.0248997	High_in_GroupB
A110D_peak_81682c	-1.60282	0.000188268	0.0248997	High_in_GroupB
A118R_peak_28464a	-2.00851	0.000188669	0.0248997	High_in_GroupB
A259D_peak_25056b	-1.90931	0.000187669	0.0248997	High_in_GroupB
A269R_peak_103476f	-1.41704	0.000188703	0.0248997	High_in_GroupB
A233R_peak_16600a	-2.3564	0.000187987	0.0248997	High_in_GroupB
A213L_peak_19242bs	-1.81197	0.00018966	0.0249385	High_in_GroupB
A174R_peak_55281d	-2.21847	0.00019036	0.0249795	High_in_GroupB
A233R_peak_36660b	-3.00713	0.000190941	0.024986	High_in_GroupB
A174R_peak_3219a	-1.56632	0.000191164	0.0249904	High_in_GroupB
A174R_peak_43531e	-1.51048	0.000191114	0.0249904	High_in_GroupB
A174R_peak_103184c	-2.41214	0.000191506	0.0250027	High_in_GroupB
A213L_peak_116146f	-1.84323	0.000191672	0.025009	High_in_GroupB
A150R_peak_107987b	-1.5895	0.000192421	0.0250756	High_in_GroupB
A413R_peak_75277b	-2.1655	0.000192876	0.0250935	High_in_GroupB
A150D_1_peak_119524	-1.5422	0.000193146	0.0251182	High_in_GroupB
A106D_peak_83890	-2.25821	0.000193267	0.0251236	High_in_GroupB
A121R_peak_62145b	-1.80359	0.000194127	0.0251834	High_in_GroupB
A174R_peak_55348e	-1.55063	0.000194636	0.0251971	High_in_GroupB
A174R_peak_50752c	-1.53709	0.000195351	0.0251971	High_in_GroupB
A155RR_peak_85474b	-1.95045	0.000195073	0.0251971	High_in_GroupB
A259D_peak_77466d	-2.35606	0.000194643	0.0251971	High_in_GroupB
A118R_peak_57726e	-1.71053	0.000194899	0.0251971	High_in_GroupB
A374D_peak_20272a	-2.16414	0.000195131	0.0251971	High_in_GroupB
A150D_1_peak_69095	-3.00116	0.000195915	0.0252111	High_in_GroupB
A174R_peak_92805e	-2.28234	0.000196213	0.0252111	High_in_GroupB
A269R_peak_97725	-2.07642	0.000195993	0.0252111	High_in_GroupB
A174R_peak_109161e	-1.98585	0.000196008	0.0252111	High_in_GroupB
A174R_peak_66952c	-1.64469	0.000197093	0.0252565	High_in_GroupB
A278D_peak_92204cw	-2.26086	0.000197449	0.0252816	High_in_GroupB
A174R_peak_26311f	-2.11019	0.000197532	0.0252821	High_in_GroupB
A226R_peak_9181d	-1.91126	0.000197783	0.0253038	High_in_GroupB
A240R_peak_77263e	-2.3507	0.000198038	0.0253239	High_in_GroupB
A477R_peak_75696e	-1.92001	0.000198101	0.0253239	High_in_GroupB
A174R_peak_65421c	-1.53988	0.000199262	0.0253948	High_in_GroupB
A100R_peak_19265b	-1.76368	0.000199171	0.0253948	High_in_GroupB
A174R_peak_107064k	-2.31907	0.00019918	0.0253948	High_in_GroupB
A116R_peak_74034a	-1.22035	0.000199612	0.0254146	High_in_GroupB
A213L_peak_64270b	-2.49517	0.000199811	0.02542	High_in_GroupB
A174R_peak_53943k	-1.99761	0.000200815	0.0255158	High_in_GroupB
A292R_peak_5621f	-2.33836	0.00020108	0.0255392	High_in_GroupB
A198D_peak_80968a	-1.95912	0.000201254	0.0255408	High_in_GroupB
A233R_peak_32453	-2.97545	0.000201234	0.0255408	High_in_GroupB
A174R_peak_92501f	-1.73215	0.000201909	0.0255519	High_in_GroupB
A455R1_1_lib_peak_20256	-1.91554	0.000201698	0.0255519	High_in_GroupB
A174R_peak_107670b	-1.90835	0.000201904	0.0255519	High_in_GroupB
A292R_peak_73435	-1.65303	0.000202256	0.0255658	High_in_GroupB
A174R_peak_86428g	-1.71815	0.000202528	0.0255789	High_in_GroupB
A233D_peak_54642c	-1.81099	0.000202944	0.0256006	High_in_GroupB
A292R_peak_25437a	-1.60017	0.000203286	0.0256075	High_in_GroupB
A198R_peak_61557	-2.22509	0.000203345	0.0256075	High_in_GroupB
A174R_peak_63443p	-2.06679	0.000203392	0.0256075	High_in_GroupB
A409D_peak_81758c	-2.17408	0.000203717	0.0256264	High_in_GroupB
A259RR_1_lib_peak_58622b	-2.76876	0.000204408	0.0257031	High_in_GroupB
A174R_peak_22200c	-1.46611	0.000204989	0.0257289	High_in_GroupB
A174R_peak_6505h	-1.81001	0.000205075	0.0257289	High_in_GroupB
A280R_peak_6342a	-3.03355	0.000204746	0.0257289	High_in_GroupB
A259D_peak_70582d	-2.43499	0.000206642	0.0257784	High_in_GroupB
A423D_peak_32858g	-2.5136	0.000206295	0.0257784	High_in_GroupB
A174R_peak_68251d	-1.9841	0.000205996	0.0257784	High_in_GroupB
A226R_peak_87837a	-2.11577	0.000206557	0.0257784	High_in_GroupB
A174R_peak_25742c	-2.05431	0.000207127	0.0258055	High_in_GroupB
A213L_peak_24463a	-2.3389	0.000207431	0.0258258	High_in_GroupB
A240D_peak_121847b	-2.60692	0.000207752	0.0258351	High_in_GroupB
A233R_peak_90365c	-1.93237	0.000208131	0.0258619	High_in_GroupB
A259D_peak_127267f	-1.66647	0.000208263	0.0258681	High_in_GroupB
A213L_peak_52531e	-1.74698	0.000208591	0.0258986	High_in_GroupB
A121R_peak_87499b	-1.88243	0.000208761	0.0259029	High_in_GroupB
A374D_peak_86593e	-2.35712	0.000208861	0.0259029	High_in_GroupB
A198R_peak_6348b	-1.77696	0.000209238	0.0259178	High_in_GroupB
A100R_peak_22820c	-1.55407	0.000209224	0.0259178	High_in_GroupB
A174R_peak_92942g	-2.08095	0.000209506	0.0259305	High_in_GroupB
A174R_peak_43915d	-2.23948	0.000209679	0.0259418	High_in_GroupB
A174R_peak_86674j	-1.92275	0.000210704	0.0259879	High_in_GroupB
A174R_peak_17952b	-1.68766	0.000210389	0.0259879	High_in_GroupB
A174R_peak_87429b	-2.21759	0.000210711	0.0259879	High_in_GroupB
A100R_peak_32896a	-2.26169	0.000211558	0.0260618	High_in_GroupB
A174R_peak_67150e	-1.63706	0.000211699	0.0260665	High_in_GroupB
A174R_peak_85443h	-2.7205	0.000211882	0.0260665	High_in_GroupB
A475D_peak_24944b	-2.34925	0.000212424	0.0260862	High_in_GroupB
A409D_peak_60079a	-1.93352	0.000212311	0.0260862	High_in_GroupB
A259D_peak_78181b	-1.83636	0.000212501	0.0260862	High_in_GroupB
A213L_peak_51824b	-1.67347	0.00021288	0.0261181	High_in_GroupB
A174R_peak_26365e	-1.96869	0.000212926	0.0261181	High_in_GroupB
A280D_peak_29790	-1.60369	0.000213102	0.0261296	High_in_GroupB
A174R_peak_2582a	-1.54009	0.000214057	0.0261957	High_in_GroupB
A413R_peak_2571	-2.93832	0.000214762	0.026229	High_in_GroupB
A174R_peak_86787d	-2.13779	0.000216695	0.0262779	High_in_GroupB
A174R_peak_84987t	-1.7405	0.000215931	0.0262779	High_in_GroupB
A233R_peak_108026	-1.65093	0.000216077	0.0262779	High_in_GroupB
A174R_peak_102068d	-1.94091	0.000216768	0.0262779	High_in_GroupB
A174R_peak_20148d	-2.06227	0.000216524	0.0262779	High_in_GroupB
A423D_peak_67871	-1.98328	0.00021772	0.0263576	High_in_GroupB
A409D_peak_100128	-2.55297	0.000218125	0.0263612	High_in_GroupB
A284R_peak_102939h	-1.68508	0.000218168	0.0263612	High_in_GroupB
A496R_peak_69232a	-1.63479	0.0002179	0.0263612	High_in_GroupB
A174R_peak_52899b	-1.9145	0.000218431	0.0263773	High_in_GroupB
A116R_peak_83019	-2.5875	0.000218711	0.0263864	High_in_GroupB
A106D_peak_30092a	-2.01256	0.00021867	0.0263864	High_in_GroupB
A284R_peak_81634c	-1.82604	0.000218827	0.0263903	High_in_GroupB
A233D_peak_60903d	-1.98373	0.000219592	0.0264623	High_in_GroupB
A150D_1_peak_41309c	-2.29696	0.000219906	0.0264799	High_in_GroupB
A450R_peak_57077b	-2.39701	0.000220445	0.0264847	High_in_GroupB
A233D_peak_54219f	-1.46078	0.000220034	0.0264847	High_in_GroupB
A463R_peak_88675b	-1.56733	0.000221512	0.0265533	High_in_GroupB
A259D_peak_74999d	-1.82297	0.000221526	0.0265533	High_in_GroupB
A174R_peak_22233a	-2.13319	0.000221869	0.0265589	High_in_GroupB
A213L_peak_63180a	-1.52875	0.000221879	0.0265589	High_in_GroupB
A100R_peak_57200c	-1.89134	0.000222066	0.0265672	High_in_GroupB
A174R_peak_15084b	-2.0669	0.000223039	0.0265747	High_in_GroupB
A233D_peak_106725b	-1.64707	0.0002229	0.0265747	High_in_GroupB
A174R_peak_97870a	-1.98781	0.000222959	0.0265747	High_in_GroupB
A233D_peak_46778c	-2.31284	0.000223291	0.0265748	High_in_GroupB
A100R_peak_87163a	-2.42418	0.000223653	0.0265748	High_in_GroupB
A280R_peak_19935e	-1.60686	0.000223821	0.0265748	High_in_GroupB
A233R_peak_6623a	-2.64657	0.000223896	0.0265748	High_in_GroupB
A174R_peak_108629	-2.57555	0.000223508	0.0265748	High_in_GroupB
A174R_peak_73796c	-1.89857	0.000223767	0.0265748	High_in_GroupB
A118R_peak_55665a	-2.52989	0.000224668	0.0265884	High_in_GroupB
A174R_peak_86423e	-2.03069	0.000225147	0.0265927	High_in_GroupB
A284R_peak_26659d	-2.44898	0.000225312	0.0265927	High_in_GroupB
A233R_peak_60680b	-2.84742	0.000225798	0.0266158	High_in_GroupB
A174R_peak_35689f	-1.96039	0.000225783	0.0266158	High_in_GroupB
A121R_peak_46155c	-2.94492	0.000225859	0.0266158	High_in_GroupB
A174R_peak_68661a	-1.57231	0.000225601	0.0266158	High_in_GroupB
A174R_peak_89967a	-2.46399	0.000226557	0.0266488	High_in_GroupB
A278R_1_peak_66778c	-1.73078	0.000227355	0.026694	High_in_GroupB
A259D_peak_82207c	-1.79614	0.000228029	0.0267233	High_in_GroupB
A284R_peak_18614b	-2.12826	0.000228747	0.0267578	High_in_GroupB
A240D_peak_32526	-2.16613	0.000228723	0.0267578	High_in_GroupB
A233D_peak_60514a	-3.84169	0.000229073	0.0267726	High_in_GroupB
A148R_peak_63301d	-1.77136	0.000229332	0.0267766	High_in_GroupB
A174R_peak_54318d	-1.51492	0.000229617	0.0267839	High_in_GroupB
A106D_peak_61445b	-1.78569	0.000229679	0.0267839	High_in_GroupB
A174R_peak_20152g	-1.72319	0.000230074	0.0267938	High_in_GroupB
A174R_peak_67319n	-2.20618	0.000230326	0.0268133	High_in_GroupB
A417D_peak_17734a	-1.67861	0.000230515	0.0268254	High_in_GroupB
A213L_peak_33353b	-2.39937	0.000232774	0.0270221	High_in_GroupB
A174R_peak_67307l	-1.91509	0.000232954	0.0270294	High_in_GroupB
A413R_peak_13146	-2.09826	0.000233178	0.0270454	High_in_GroupB
A259D_peak_81978cy	-1.89501	0.000233672	0.0270827	High_in_GroupB
A213L_peak_121907b	-2.25974	0.000234119	0.0270848	High_in_GroupB
A129D_1_lib_peak_4808b	-2.15594	0.000234234	0.0270861	High_in_GroupB
A259D_peak_57045c	-1.76129	0.000234468	0.0270953	High_in_GroupB
A226R_peak_100063b	-2.25045	0.000235113	0.0271341	High_in_GroupB
A226D_peak_102907c	-1.95794	0.000235405	0.0271341	High_in_GroupB
A198D_peak_63850	-1.54548	0.00023564	0.0271512	High_in_GroupB
A240R_peak_76956a	-2.141	0.000236034	0.0271866	High_in_GroupB
A118R_peak_64644b	-1.58884	0.000236311	0.0271887	High_in_GroupB
A233R_peak_14486b	-2.36788	0.000236205	0.0271887	High_in_GroupB
A233D_peak_32172c	-1.69119	0.000236517	0.0271896	High_in_GroupB
A174R_peak_26274b	-2.60653	0.000236899	0.0272068	High_in_GroupB
A150D_1_peak_7115a	-1.24108	0.00023795	0.0272687	High_in_GroupB
A280R_peak_6330b	-2.29687	0.000237705	0.0272687	High_in_GroupB
A413R_peak_13119a	-2.29909	0.000238122	0.0272777	High_in_GroupB
A174R_peak_91213j	-1.69378	0.000238313	0.0272897	High_in_GroupB
A390R_1_lib_peak_63046a	-1.71876	0.000239048	0.0273301	High_in_GroupB
A121R_peak_31787a	-1.31313	0.000239096	0.0273301	High_in_GroupB
A174R_peak_88442b	-2.80913	0.000239073	0.0273301	High_in_GroupB
A233R_peak_21619b	-1.82451	0.000239835	0.0273837	High_in_GroupB
A228R_1_lib_peak_45693a	-1.41113	0.000239758	0.0273837	High_in_GroupB
A409D_peak_28450a	-1.69581	0.000240897	0.0274362	High_in_GroupB
A401D_peak_54771a	-1.7966	0.000241713	0.0275092	High_in_GroupB
A174R_peak_2673g	-2.55476	0.000242289	0.0275251	High_in_GroupB
A100R_peak_25772b	-2.78882	0.000243122	0.0275418	High_in_GroupB
A233R_peak_64643c	-2.67031	0.000243434	0.0275418	High_in_GroupB
A100R_peak_27251f	-1.39729	0.000243182	0.0275418	High_in_GroupB
A192R_peak_123287e	-1.62887	0.00024331	0.0275418	High_in_GroupB
A174R_peak_22425a	-2.16544	0.000243473	0.0275418	High_in_GroupB
A259D_peak_5459a	-2.06636	0.000242937	0.0275418	High_in_GroupB
A174R_peak_87052a	-1.71968	0.000243913	0.0275705	High_in_GroupB
A425D_peak_59313e	-2.45812	0.000244003	0.0275709	High_in_GroupB
A174R_peak_2936f	-1.42074	0.000244322	0.0275875	High_in_GroupB
A100R_peak_26242a	-1.67617	0.000244582	0.0276066	High_in_GroupB
A174R_peak_49798d	-1.83969	0.000244699	0.0276099	High_in_GroupB
A174R_peak_92921g	-1.74585	0.000245208	0.0276257	High_in_GroupB
A100R_peak_80758a	-1.41471	0.000245277	0.0276257	High_in_GroupB
A174R_peak_21765	-2.22168	0.000244945	0.0276257	High_in_GroupB
A192D_peak_61109	-2.47115	0.000245617	0.0276542	High_in_GroupB
A284R_peak_5177a	-1.70128	0.000246558	0.0276909	High_in_GroupB
A116R_peak_63331b	-1.73613	0.000246657	0.0276922	High_in_GroupB
A174R_peak_53674c	-1.3872	0.000247184	0.0276926	High_in_GroupB
A284R_peak_66735b	-1.8031	0.000247188	0.0276926	High_in_GroupB
A233R_peak_107832c	-1.70736	0.000247052	0.0276926	High_in_GroupB
A273R_peak_33771	-2.12242	0.00024817	0.027714	High_in_GroupB
A174R_peak_92711k	-1.5003	0.000248817	0.0277333	High_in_GroupB
A174R_peak_88119c	-1.47083	0.000248691	0.0277333	High_in_GroupB
A148R_peak_104733b	-1.72439	0.000248958	0.0277333	High_in_GroupB
A118R_peak_74428ch	-1.89478	0.00024872	0.0277333	High_in_GroupB
A259D_peak_94017g	-2.27651	0.000249236	0.0277475	High_in_GroupB
A233D_peak_37419k	-2.09202	0.000249527	0.0277508	High_in_GroupB
A174R_peak_106383a	-2.46159	0.000249755	0.0277633	High_in_GroupB
A174R_peak_67276d	-1.87766	0.000250387	0.0277845	High_in_GroupB
A409D_peak_106930b	-2.01429	0.000250801	0.0278063	High_in_GroupB
A233R_peak_5470d	-1.3483	0.000251756	0.027854	High_in_GroupB
A192R_peak_77374a	-2.29746	0.000251719	0.027854	High_in_GroupB
A121R_peak_29607b	-2.04015	0.000251484	0.027854	High_in_GroupB
A259D_peak_30914d	-1.58835	0.000252229	0.0278815	High_in_GroupB
A213L_peak_81418j	-1.82347	0.000252417	0.0278823	High_in_GroupB
A292R_peak_96188	-2.68267	0.000252565	0.0278888	High_in_GroupB
A374D_peak_41357a	-1.7653	0.000252852	0.027899	High_in_GroupB
A292R_peak_103694f	-1.7313	0.000253327	0.027899	High_in_GroupB
A174R_peak_17762d	-1.80503	0.000253465	0.027899	High_in_GroupB
A269R_peak_60183b	-2.65001	0.000253547	0.027899	High_in_GroupB
A118R_peak_7831b	-2.55592	0.000252952	0.027899	High_in_GroupB
A174R_peak_42185w	-1.55732	0.000254032	0.0279042	High_in_GroupB
A174R_peak_75909	-2.37802	0.000254548	0.0279173	High_in_GroupB
A213L_peak_64741g	-1.76815	0.000254593	0.0279173	High_in_GroupB
A259D_peak_121581d	-1.96631	0.00025493	0.0279312	High_in_GroupB
A213L_peak_50786b	-2.11385	0.000255721	0.0279922	High_in_GroupB
A213L_peak_31212b	-1.26765	0.000257079	0.0280297	High_in_GroupB
A259D_peak_80605b	-2.44562	0.00025735	0.0280297	High_in_GroupB
A174R_peak_68792e	-2.78737	0.000256904	0.0280297	High_in_GroupB
A174R_peak_15158c	-2.0441	0.000257808	0.0280455	High_in_GroupB
A233R_peak_93857g	-1.54066	0.000257921	0.0280481	High_in_GroupB
A213L_peak_22325c	-1.98031	0.000258045	0.0280519	High_in_GroupB
A259RR_1_lib_peak_28840b	-2.15226	0.000259273	0.0280622	High_in_GroupB
A278D_peak_24161c	-1.64348	0.000259234	0.0280622	High_in_GroupB
A259D_peak_58944e	-2.35017	0.000258623	0.0280622	High_in_GroupB
A174R_peak_67015j	-2.20071	0.000258396	0.0280622	High_in_GroupB
A259D_peak_78327a	-2.6277	0.000258958	0.0280622	High_in_GroupB
A174R_peak_6455z	-1.8054	0.000258772	0.0280622	High_in_GroupB
A174R_peak_106898b	-1.99824	0.000259069	0.0280622	High_in_GroupB
A259D_peak_102569g	-1.65635	0.000260001	0.0281096	High_in_GroupB
A226D_peak_18470b	-2.77695	0.000260275	0.0281198	High_in_GroupB
A100R_peak_19463b	-1.79608	0.000261412	0.0282234	High_in_GroupB
A100R_peak_26380b	-2.10039	0.0002617	0.02823	High_in_GroupB
A213L_peak_63607b	-2.43526	0.000261742	0.02823	High_in_GroupB
A409D_peak_55644b	-1.62204	0.000262653	0.0282317	High_in_GroupB
A174R_peak_20152f	-1.84491	0.000262297	0.0282317	High_in_GroupB
A174R_peak_68819c	-1.59412	0.000262292	0.0282317	High_in_GroupB
A174R_peak_85075j	-2.11523	0.000262617	0.0282317	High_in_GroupB
A409D_peak_64869	-2.3052	0.000262129	0.0282317	High_in_GroupB
A455R1_1_lib_peak_69422a	-1.70858	0.000262642	0.0282317	High_in_GroupB
A259D_peak_27025	-2.47554	0.000262396	0.0282317	High_in_GroupB
A273R_peak_13918b	-2.66893	0.000263111	0.0282489	High_in_GroupB
A240D_peak_78529g	-2.39009	0.000263868	0.0282682	High_in_GroupB
A284R_peak_64082e	-2.6534	0.000263714	0.0282682	High_in_GroupB
A226D_peak_106960f	-1.71957	0.000263855	0.0282682	High_in_GroupB
A174R_peak_87530c	-2.16261	0.000264395	0.0283128	High_in_GroupB
A233R_peak_4345d	-2.40734	0.000264591	0.0283242	High_in_GroupB
A174R_peak_52911h	-1.42114	0.000264884	0.0283324	High_in_GroupB
A174R_peak_22563p	-1.62579	0.000265351	0.0283324	High_in_GroupB
A174R_peak_15205h	-2.20213	0.000265421	0.0283324	High_in_GroupB
A173R_peak_116987a	-1.52205	0.000265106	0.0283324	High_in_GroupB
A174R_peak_14870f	-1.31131	0.000265965	0.028359	High_in_GroupB
A100R_peak_68444g	-1.75174	0.000265955	0.028359	High_in_GroupB
A401D_peak_14118a	-2.27119	0.000265996	0.028359	High_in_GroupB
A273R_peak_77681d	-2.37888	0.000266402	0.0283736	High_in_GroupB
A278R_1_peak_67213b	-1.80689	0.000266698	0.0283859	High_in_GroupB
A174R_peak_42135c	-2.10832	0.000267407	0.0284256	High_in_GroupB
A100R_peak_22994b	-1.74815	0.000267834	0.0284493	High_in_GroupB
A150D_1_peak_56039c	-2.45087	0.000268027	0.0284506	High_in_GroupB
A173R_peak_98300a	-1.65717	0.000267962	0.0284506	High_in_GroupB
A284R_peak_24172f	-2.10908	0.000268333	0.0284543	High_in_GroupB
A269R_peak_61530b	-2.52539	0.000269609	0.0285021	High_in_GroupB
A174R_peak_107064t	-2.19283	0.000269831	0.0285053	High_in_GroupB
A233D_peak_70223d	-1.48707	0.000269899	0.0285053	High_in_GroupB
A477R_peak_23506	-1.58733	0.000270506	0.0285438	High_in_GroupB
A174R_peak_4280c	-1.65789	0.000270535	0.0285438	High_in_GroupB
A174R_peak_90690f	-1.93881	0.00027137	0.0286033	High_in_GroupB
A174R_peak_63443j	-2.04759	0.000271645	0.0286226	High_in_GroupB
A174R_peak_88324e	-3.05321	0.000272297	0.0286626	High_in_GroupB
A174R_peak_87814e	-1.48118	0.000273842	0.0287772	High_in_GroupB
A389R1_1_lib_peak_48948	-2.04842	0.000273744	0.0287772	High_in_GroupB
A455R1_1_lib_peak_67832d	-2.40697	0.000274331	0.0288094	High_in_GroupB
A150D_1_peak_27345a	-1.85356	0.00027488	0.0288263	High_in_GroupB
A174R_peak_26473e	-3.18505	0.000274856	0.0288263	High_in_GroupB
A409D_peak_61061b	-2.51294	0.000275119	0.0288345	High_in_GroupB
A198R_peak_128406	-2.07768	0.000275687	0.0288602	High_in_GroupB
A174R_peak_59091c	-1.6137	0.00027615	0.0288709	High_in_GroupB
A174R_peak_86707d	-2.1845	0.000276183	0.0288709	High_in_GroupB
A233R_peak_15618b	-3.29705	0.000276944	0.0288779	High_in_GroupB
A174R_peak_5970d	-1.79155	0.000276846	0.0288779	High_in_GroupB
A106D_peak_31067a	-1.69853	0.000277236	0.0288779	High_in_GroupB
A233D_peak_92823c	-1.66181	0.000278512	0.0289401	High_in_GroupB
A240R_peak_27076a	-1.31321	0.000278461	0.0289401	High_in_GroupB
A129R_peak_87626	-2.40839	0.00027878	0.028953	High_in_GroupB
A110R_peak_93443b	-2.55398	0.000279408	0.028995	High_in_GroupB
A213L_peak_19553e	-2.04685	0.000280338	0.0290247	High_in_GroupB
A100R_peak_18637f	-1.83669	0.00028018	0.0290247	High_in_GroupB
A228R_1_lib_peak_84999a	-1.26889	0.000280638	0.0290247	High_in_GroupB
A174R_peak_67717d	-2.10671	0.000281045	0.0290311	High_in_GroupB
A174R_peak_77206g	-2.47729	0.000281474	0.0290564	High_in_GroupB
A269R_peak_111531a	-1.96827	0.00028188	0.029066	High_in_GroupB
A477R_peak_13588a	-1.36844	0.00028212	0.029066	High_in_GroupB
A116R_peak_6561a	-1.67792	0.000281829	0.029066	High_in_GroupB
A174R_peak_42174e	-1.36206	0.000282445	0.0290888	High_in_GroupB
A174R_peak_77460d	-1.57972	0.000283425	0.0291373	High_in_GroupB
A174R_peak_108999a	-1.81463	0.000283551	0.0291373	High_in_GroupB
A259D_peak_65236i	-2.33527	0.000283505	0.0291373	High_in_GroupB
A174R_peak_68195d	-1.36495	0.000284367	0.0292012	High_in_GroupB
A174R_peak_22694q	-2.18551	0.00028494	0.0292289	High_in_GroupB
A155RR_peak_87471be	-1.29379	0.000284999	0.0292289	High_in_GroupB
A455R1_1_lib_peak_21285	-1.83664	0.000285858	0.02926	High_in_GroupB
A413R_peak_21942b	-2.02451	0.000286329	0.0292746	High_in_GroupB
A233R_peak_105306b	-2.04016	0.000287112	0.0293122	High_in_GroupB
A174R_peak_11046g	-1.71492	0.000287601	0.0293143	High_in_GroupB
A409D_peak_58625	-1.92752	0.000288431	0.0293518	High_in_GroupB
A174R_peak_86855c	-1.68436	0.000288533	0.0293528	High_in_GroupB
A240R_peak_69357b	-1.21715	0.000289132	0.0293853	High_in_GroupB
A240D_peak_95110b	-2.35245	0.000289606	0.0294144	High_in_GroupB
A174R_peak_67469b	-2.46326	0.000289867	0.0294221	High_in_GroupB
A292R_peak_115121a	-1.97329	0.000290235	0.0294404	High_in_GroupB
A174R_peak_90238c	-1.67789	0.000290465	0.0294448	High_in_GroupB
A409D_peak_29824d	-1.44073	0.000290566	0.0294456	High_in_GroupB
A174R_peak_65245d	-2.4433	0.000291797	0.0295134	High_in_GroupB
A259RR_1_lib_peak_53767b	-2.80649	0.000291971	0.0295215	High_in_GroupB
A106D_peak_68028b	-2.1205	0.000292352	0.0295506	High_in_GroupB
A174R_peak_25315b	-2.06574	0.000292448	0.0295508	High_in_GroupB
A174R_peak_49916y	-1.91272	0.000293355	0.0295713	High_in_GroupB
A226D_peak_80139k	-1.42952	0.00029387	0.0295713	High_in_GroupB
A292R_peak_90059b	-1.4837	0.000293152	0.0295713	High_in_GroupB
A174R_peak_81641b	-2.62118	0.000292935	0.0295713	High_in_GroupB
A174R_peak_84479d	-2.42877	0.000295318	0.0296324	High_in_GroupB
A174R_peak_63443g	-1.79661	0.000295125	0.0296324	High_in_GroupB
A174R_peak_15092e	-2.2335	0.000294855	0.0296324	High_in_GroupB
A472D_peak_74492	-2.326	0.000295322	0.0296324	High_in_GroupB
A100R_peak_54146a	-1.43483	0.000295236	0.0296324	High_in_GroupB
A240D_peak_72723f	-1.57113	0.000295684	0.0296498	High_in_GroupB
A273R_peak_6701a	-1.808	0.00029627	0.0296897	High_in_GroupB
A118R_peak_20277d	-2.37273	0.000297021	0.0297281	High_in_GroupB
A213L_peak_64838a	-2.43241	0.000297031	0.0297281	High_in_GroupB
A100R_peak_99262b	-2.31085	0.000297155	0.0297311	High_in_GroupB
A155RR_peak_64928b	-1.37037	0.000297878	0.029784	High_in_GroupB
A357D_peak_55020b	-2.3725	0.000298201	0.029798	High_in_GroupB
A116R_peak_77720c	-1.37147	0.000298549	0.0298045	High_in_GroupB
A174R_peak_65658b	-2.03365	0.000299226	0.0298531	High_in_GroupB
A419R_peak_24238c	-2.70481	0.000299455	0.0298544	High_in_GroupB
A213L_peak_28027e	-1.96288	0.000299365	0.0298544	High_in_GroupB
A155RR_peak_87471bk	-1.39311	0.000300049	0.0298879	High_in_GroupB
A409D_peak_93020a	-1.6972	0.000300162	0.0298898	High_in_GroupB
A450R_peak_101518b	-1.78095	0.000300464	0.029901	High_in_GroupB
A259D_peak_119539e	-1.62764	0.000300822	0.0299177	High_in_GroupB
A116R_peak_11944a	-2.29538	0.000301701	0.0299667	High_in_GroupB
A260R_peak_62789d	-1.79685	0.000301633	0.0299667	High_in_GroupB
A118R_peak_90843b	-1.92911	0.000301815	0.0299667	High_in_GroupB
A174R_peak_22563bm	-1.67202	0.000303525	0.0300538	High_in_GroupB
A100R_peak_4959b	-1.72667	0.000303442	0.0300538	High_in_GroupB
A110R_peak_24979d	-1.81211	0.000306054	0.0300998	High_in_GroupB
A100R_peak_58785a	-1.39711	0.000306089	0.0300998	High_in_GroupB
A226R_peak_49857c	-2.00562	0.00030539	0.0300998	High_in_GroupB
A106D_peak_33649d	-1.6646	0.000305896	0.0300998	High_in_GroupB
A174R_peak_72002b	-1.48397	0.000304766	0.0300998	High_in_GroupB
A260R_peak_78165c	-1.57533	0.000307171	0.0301012	High_in_GroupB
A174R_peak_90175b	-2.21164	0.000307307	0.0301012	High_in_GroupB
A260R_peak_24163e	-1.57839	0.000306968	0.0301012	High_in_GroupB
A278R_1_peak_86945a	-1.72603	0.00030735	0.0301012	High_in_GroupB
A273R_peak_73707g	-1.54741	0.000306373	0.0301012	High_in_GroupB
A233R_peak_8920d	-2.02929	0.000306332	0.0301012	High_in_GroupB
A155RR_peak_20242e	-1.44069	0.000308689	0.0301433	High_in_GroupB
A174R_peak_106503o	-1.63741	0.000308918	0.0301433	High_in_GroupB
A100R_peak_68446a	-1.38275	0.00030887	0.0301433	High_in_GroupB
A118R_peak_22765	-1.66902	0.000309138	0.0301433	High_in_GroupB
A118R_peak_56213b	-1.46284	0.000310298	0.0301754	High_in_GroupB
A174R_peak_90136d	-1.84169	0.000310547	0.0301754	High_in_GroupB
A174R_peak_20152a	-2.18741	0.000310393	0.0301754	High_in_GroupB
A173R_peak_98330e	-2.51231	0.000310886	0.0301949	High_in_GroupB
A174R_peak_91578e	-1.6509	0.000311376	0.0302238	High_in_GroupB
A419R_peak_68889a	-1.63934	0.000311345	0.0302238	High_in_GroupB
A174R_peak_84065c	-2.24635	0.000311765	0.0302429	High_in_GroupB
A233R_peak_102460	-1.81411	0.000312337	0.0302706	High_in_GroupB
A174R_peak_65348a	-1.65627	0.000313306	0.030318	High_in_GroupB
A174R_peak_49118g	-1.60499	0.000313267	0.030318	High_in_GroupB
A174R_peak_90117l	-1.55896	0.00031418	0.0303235	High_in_GroupB
A273R_peak_21958c	-1.86334	0.000314224	0.0303235	High_in_GroupB
A233D_peak_2573c	-1.92792	0.000314614	0.0303235	High_in_GroupB
A174R_peak_43576l	-1.82933	0.000314233	0.0303235	High_in_GroupB
A389R1_1_lib_peak_25693	-1.74791	0.000314442	0.0303235	High_in_GroupB
A284R_peak_40391f	-1.66474	0.000314602	0.0303235	High_in_GroupB
A174R_peak_86707a	-1.80764	0.000314205	0.0303235	High_in_GroupB
A174R_peak_54718d	-1.52469	0.00031418	0.0303235	High_in_GroupB
A174R_peak_29079b	-1.60227	0.000313665	0.0303235	High_in_GroupB
A237RR_peak_117211	-1.80433	0.000315345	0.0303459	High_in_GroupB
A174R_peak_85632c	-2.89442	0.000315919	0.030375	High_in_GroupB
A148R_peak_88010b	-2.5196	0.000316543	0.0303991	High_in_GroupB
A240D_peak_23867a	-1.23699	0.000316736	0.0303991	High_in_GroupB
A413R_peak_3662a	-1.6159	0.000317067	0.0304113	High_in_GroupB
A174R_peak_85427i	-1.86653	0.000318641	0.0304695	High_in_GroupB
A475D_peak_3462f	-1.9195	0.000318388	0.0304695	High_in_GroupB
A174R_peak_107064q	-2.46269	0.000318612	0.0304695	High_in_GroupB
A237RR_peak_37768	-2.30853	0.000319106	0.0305023	High_in_GroupB
A174R_peak_67717g	-2.3739	0.000319421	0.0305164	High_in_GroupB
A174R_peak_66059c	-1.41231	0.000320111	0.0305545	High_in_GroupB
A233R_peak_72025e	-1.44771	0.000319994	0.0305545	High_in_GroupB
A385R_peak_5805a	-2.71182	0.000320072	0.0305545	High_in_GroupB
A278D_peak_92204db	-2.12545	0.000320222	0.0305558	High_in_GroupB
A226D_peak_109164a	-2.32688	0.000320811	0.0305843	High_in_GroupB
A174R_peak_54443f	-2.28422	0.000321088	0.0305863	High_in_GroupB
A100R_peak_24631c	-1.80641	0.000321953	0.0306109	High_in_GroupB
A390R_1_lib_peak_44389d	-1.42947	0.00032308	0.0306445	High_in_GroupB
A174R_peak_67596h	-1.71634	0.000323765	0.0306712	High_in_GroupB
A269R_peak_73273c	-1.52264	0.000323906	0.0306728	High_in_GroupB
A173R_peak_50484a	-2.60245	0.00032591	0.0307242	High_in_GroupB
A409D_peak_64856e	-1.70512	0.000324992	0.0307242	High_in_GroupB
A174R_peak_51975d	-1.49031	0.00032576	0.0307242	High_in_GroupB
A174R_peak_27132d	-1.67675	0.000325295	0.0307242	High_in_GroupB
A374D_peak_70804a	-1.75473	0.000325917	0.0307242	High_in_GroupB
A148R_peak_31207d	-1.83416	0.000325052	0.0307242	High_in_GroupB
A174R_peak_84393e	-2.14137	0.000326454	0.0307442	High_in_GroupB
A213L_peak_4050	-2.25349	0.000326628	0.0307484	High_in_GroupB
A226D_peak_80626a	-2.24037	0.000327268	0.0307812	High_in_GroupB
A259D_peak_27311a	-1.3446	0.000327431	0.0307873	High_in_GroupB
A260R_peak_39537b	-2.14329	0.000327768	0.0307968	High_in_GroupB
A213L_peak_49627n	-1.80943	0.000328137	0.0308078	High_in_GroupB
A409D_peak_24818	-1.90308	0.000328877	0.030822	High_in_GroupB
A259D_peak_102113f	-2.24404	0.000328848	0.030822	High_in_GroupB
A174R_peak_26643p	-2.34176	0.000328696	0.030822	High_in_GroupB
A174R_peak_67245a	-1.49671	0.000328973	0.030822	High_in_GroupB
A389R1_1_lib_peak_45962	-2.70904	0.00032985	0.0308767	High_in_GroupB
A233R_peak_74980b	-2.43855	0.000329983	0.0308791	High_in_GroupB
A174R_peak_2913e	-1.97641	0.000330814	0.0308868	High_in_GroupB
A409D_peak_64871b	-1.73745	0.000332037	0.0309037	High_in_GroupB
A110D_peak_96428a	-2.43093	0.000331889	0.0309037	High_in_GroupB
A174R_peak_77533e	-1.73943	0.000332164	0.0309037	High_in_GroupB
A233R_peak_88710b	-2.31236	0.000332356	0.0309037	High_in_GroupB
A148R_peak_81553b	-2.31661	0.000331602	0.0309037	High_in_GroupB
A174R_peak_92852d	-2.28061	0.000331495	0.0309037	High_in_GroupB
A174R_peak_53198c	-1.41027	0.000333366	0.0309486	High_in_GroupB
A292R_peak_33914a	-1.54797	0.000334221	0.0310097	High_in_GroupB
A174R_peak_95731b	-2.43537	0.00033435	0.0310119	High_in_GroupB
A174R_peak_3336q	-2.36772	0.000334796	0.0310356	High_in_GroupB
A409D_peak_77422	-2.42559	0.0003357	0.0310622	High_in_GroupB
A198R_peak_30716	-2.47494	0.000335601	0.0310622	High_in_GroupB
A269R_peak_5366d	-1.3473	0.000336293	0.0310693	High_in_GroupB
A174R_peak_67317d	-1.68919	0.000336286	0.0310693	High_in_GroupB
A292R_peak_9821a	-2.78366	0.000336341	0.0310693	High_in_GroupB
A226R_peak_82422a	-2.31703	0.000336761	0.0310881	High_in_GroupB
A233R_peak_57697c	-2.24862	0.000336841	0.0310881	High_in_GroupB
A425D_peak_6462b	-1.80858	0.000337173	0.0311097	High_in_GroupB
A213L_peak_78782a	-1.46827	0.000337772	0.0311376	High_in_GroupB
A233R_peak_25633d	-2.46012	0.000338366	0.0311469	High_in_GroupB
A174R_peak_108685b	-2.5467	0.000338326	0.0311469	High_in_GroupB
A174R_peak_86402k	-1.54716	0.000338695	0.0311484	High_in_GroupB
A226D_peak_118983a	-1.40993	0.000338777	0.0311484	High_in_GroupB
A174R_peak_26441d	-2.1299	0.000341211	0.0313082	High_in_GroupB
A150D_1_peak_25553b	-2.03097	0.000341755	0.031313	High_in_GroupB
A174R_peak_68618v	-1.51816	0.000341796	0.031313	High_in_GroupB
A174R_peak_68158c	-2.49747	0.000342058	0.031313	High_in_GroupB
A174R_peak_22683p	-1.95362	0.000341896	0.031313	High_in_GroupB
A148R_peak_99680b	-1.89562	0.000342495	0.0313258	High_in_GroupB
A174R_peak_88324a	-2.81061	0.000342409	0.0313258	High_in_GroupB
A148R_peak_68069a	-2.46726	0.000342397	0.0313258	High_in_GroupB
A174R_peak_100021	-2.68555	0.000343024	0.0313469	High_in_GroupB
A100R_peak_41072b	-2.30492	0.000342934	0.0313469	High_in_GroupB
A213L_peak_78758d	-1.70079	0.000343449	0.0313766	High_in_GroupB
A106D_peak_67582a	-2.3231	0.000343568	0.0313784	High_in_GroupB
A450R_peak_75287c	-2.12663	0.000344167	0.0314049	High_in_GroupB
A116R_peak_8913b	-2.3936	0.000344256	0.0314049	High_in_GroupB
A213L_peak_77615b	-1.67638	0.000344822	0.0314293	High_in_GroupB
A174R_peak_86714c	-1.91469	0.000345195	0.0314395	High_in_GroupB
A450R_peak_15947b	-1.47032	0.00034678	0.0314985	High_in_GroupB
A213L_peak_60497c	-2.03342	0.000346633	0.0314985	High_in_GroupB
A413R_peak_64967c	-1.82257	0.000347068	0.0314988	High_in_GroupB
A129D_1_lib_peak_18273	-2.30265	0.000347183	0.0314988	High_in_GroupB
A451D_peak_30533	-2.41777	0.000347005	0.0314988	High_in_GroupB
A100R_peak_63365b	-1.3231	0.000347335	0.031502	High_in_GroupB
A413R_peak_59266a	-2.06327	0.000347419	0.031502	High_in_GroupB
A174R_peak_42430f	-1.68283	0.000348117	0.03152	High_in_GroupB
A174R_peak_27004f	-1.92355	0.000348642	0.0315313	High_in_GroupB
A174R_peak_22846b	-1.57945	0.000348543	0.0315313	High_in_GroupB
A174R_peak_92731k	-2.51044	0.000348888	0.0315404	High_in_GroupB
A198D_peak_44625d	-2.8056	0.000348942	0.0315404	High_in_GroupB
A106D_peak_79807c	-1.67556	0.000349853	0.0315955	High_in_GroupB
A174R_peak_84987bc	-1.81577	0.000350167	0.0316015	High_in_GroupB
A174R_peak_17822b	-1.3792	0.000350521	0.0316036	High_in_GroupB
A226D_peak_118819b	-2.35398	0.000351451	0.0316142	High_in_GroupB
A157R_peak_89177a	-1.34286	0.000351265	0.0316142	High_in_GroupB
A174R_peak_53747a	-3.07018	0.000351463	0.0316142	High_in_GroupB
A110R_peak_94514c	-1.86269	0.000351854	0.0316314	High_in_GroupB
A280D_peak_13924a	-1.65662	0.000352316	0.0316459	High_in_GroupB
A174R_peak_14948d	-1.50206	0.00035243	0.0316471	High_in_GroupB
A174R_peak_55391g	-1.5983	0.000352656	0.0316493	High_in_GroupB
A106D_peak_66970bf	-1.75597	0.000352558	0.0316493	High_in_GroupB
A259RR_1_lib_peak_61131	-1.61703	0.000353008	0.0316719	High_in_GroupB
A106D_peak_5997f	-1.40373	0.000353893	0.0317423	High_in_GroupB
A174R_peak_87112e	-1.48882	0.000354243	0.0317556	High_in_GroupB
A174R_peak_53429b	-2.32143	0.000354739	0.031764	High_in_GroupB
A174R_peak_67716k	-2.43512	0.000354556	0.031764	High_in_GroupB
A174R_peak_108433d	-1.22206	0.000354932	0.0317665	High_in_GroupB
A409D_peak_52066a	-2.53512	0.00035517	0.0317665	High_in_GroupB
A259D_peak_50619b	-1.87654	0.000355489	0.031777	High_in_GroupB
A475D_peak_50678b	-2.95457	0.000357043	0.0318211	High_in_GroupB
A174R_peak_85918k	-1.35936	0.000357557	0.0318211	High_in_GroupB
A174R_peak_56509c	-1.46974	0.00035728	0.0318211	High_in_GroupB
A174R_peak_85060c	-2.68454	0.00035636	0.0318211	High_in_GroupB
A226D_peak_73345i	-2.96701	0.00035889	0.0318981	High_in_GroupB
A213L_peak_65628a	-2.08143	0.000359047	0.0318981	High_in_GroupB
A174R_peak_105974a	-1.67659	0.00035907	0.0318981	High_in_GroupB
A174R_peak_56477d	-2.10069	0.000358783	0.0318981	High_in_GroupB
A110R_peak_2834	-2.98917	0.000360116	0.0319627	High_in_GroupB
A155RR_peak_102115a	-2.24863	0.000359936	0.0319627	High_in_GroupB
A174R_peak_25613f	-1.73926	0.000360202	0.0319627	High_in_GroupB
A278R_1_peak_66778e	-1.84033	0.000360337	0.0319657	High_in_GroupB
A233R_peak_37974i	-2.29827	0.000361088	0.0320029	High_in_GroupB
A374D_peak_39916	-1.69172	0.000361262	0.0320029	High_in_GroupB
A174R_peak_15205d	-1.5135	0.000361795	0.032014	High_in_GroupB
A284R_peak_97116a	-2.5701	0.000362313	0.0320329	High_in_GroupB
A269R_peak_104605b	-1.83811	0.000362556	0.0320434	High_in_GroupB
A409D_peak_64666	-2.74204	0.000362636	0.0320434	High_in_GroupB
A240R_peak_72125c	-1.84136	0.000362944	0.0320527	High_in_GroupB
A100R_peak_53281e	-1.80841	0.000363139	0.032058	High_in_GroupB
A174R_peak_52883e	-1.554	0.000364178	0.0320988	High_in_GroupB
A174R_peak_67533e	-1.49039	0.00036454	0.0321037	High_in_GroupB
A100R_peak_92045	-2.83	0.000364945	0.0321125	High_in_GroupB
A148R_peak_491a	-1.3993	0.000367273	0.0322098	High_in_GroupB
A174R_peak_67015l	-1.50365	0.000367763	0.0322435	High_in_GroupB
A389R1_1_lib_peak_49149	-1.87835	0.000367948	0.0322508	High_in_GroupB
A237RR_peak_58738	-1.51643	0.0003682	0.0322554	High_in_GroupB
A409D_peak_110246	-2.72515	0.000368313	0.0322554	High_in_GroupB
A284R_peak_5037	-2.08004	0.000368502	0.0322554	High_in_GroupB
A213L_peak_118814c	-2.17254	0.000368636	0.0322573	High_in_GroupB
A174R_peak_74360b	-2.33618	0.000369235	0.0322739	High_in_GroupB
A233R_peak_75864c	-1.5415	0.00037021	0.0323232	High_in_GroupB
A409D_peak_100606a	-2.07051	0.000370809	0.0323397	High_in_GroupB
A174R_peak_3736f	-1.65211	0.000371465	0.0323701	High_in_GroupB
A455R1_1_lib_peak_20011	-2.52062	0.000371413	0.0323701	High_in_GroupB
A174R_peak_92956c	-1.87663	0.000372091	0.0323892	High_in_GroupB
A174R_peak_62693c	-1.647	0.000372069	0.0323892	High_in_GroupB
A174R_peak_48013d	-1.66866	0.000372477	0.0324045	High_in_GroupB
A155RR_peak_91854e	-2.37185	0.000373898	0.0324745	High_in_GroupB
A477R_peak_16800a	-1.26024	0.000374055	0.0324791	High_in_GroupB
A213L_peak_59383d	-1.24869	0.000374526	0.0324843	High_in_GroupB
A455R1_1_lib_peak_67834b	-1.89911	0.000375826	0.0324843	High_in_GroupB
A280R_peak_34167a	-2.8546	0.000375905	0.0324843	High_in_GroupB
A233D_peak_92983a	-1.40185	0.00037557	0.0324843	High_in_GroupB
A174R_peak_67317b	-1.7767	0.000374948	0.0324843	High_in_GroupB
A450R_peak_60137b	-1.6595	0.000374564	0.0324843	High_in_GroupB
A233R_peak_95640f	-1.38671	0.000375713	0.0324843	High_in_GroupB
A174R_peak_109265a	-2.13845	0.000374892	0.0324843	High_in_GroupB
A213L_peak_90738a	-1.95548	0.000376058	0.0324843	High_in_GroupB
A174R_peak_53078d	-1.41262	0.000376378	0.0324946	High_in_GroupB
A475D_peak_58494b	-2.78156	0.000376536	0.0324978	High_in_GroupB
A106D_peak_122347e	-1.3333	0.000377655	0.0325541	High_in_GroupB
A413R_peak_18572f	-1.58394	0.00037858	0.0325541	High_in_GroupB
A100R_peak_32268b	-2.9762	0.000378286	0.0325541	High_in_GroupB
A121R_peak_4989c	-1.77367	0.00037857	0.0325541	High_in_GroupB
A451D_peak_25713	-2.18783	0.000378737	0.0325541	High_in_GroupB
A174R_peak_55281g	-2.66871	0.000377503	0.0325541	High_in_GroupB
A280R_peak_115325b	-2.67996	0.00037747	0.0325541	High_in_GroupB
A280R_peak_45523b	-1.9536	0.000379721	0.0325793	High_in_GroupB
A233R_peak_22012c	-1.55821	0.000380077	0.0325981	High_in_GroupB
A174R_peak_77210b	-2.25956	0.000381278	0.032655	High_in_GroupB
A477R_peak_60291b	-1.39421	0.000381361	0.032655	High_in_GroupB
A110R_peak_87943	-2.58082	0.000381484	0.0326554	High_in_GroupB
A174R_peak_90256e	-2.36921	0.000381827	0.0326675	High_in_GroupB
A233R_peak_97183f	-1.56568	0.000381921	0.0326675	High_in_GroupB
A429D_peak_87021a	-1.72928	0.000382185	0.0326812	High_in_GroupB
A110R_peak_65881c	-2.13602	0.000382555	0.0326871	High_in_GroupB
A273R_peak_93579a	-1.85296	0.000383398	0.0327127	High_in_GroupB
A174R_peak_17658e	-2.23824	0.000383487	0.0327127	High_in_GroupB
A233R_peak_60275d	-1.62048	0.000383118	0.0327127	High_in_GroupB
A174R_peak_20605b	-1.65697	0.000383747	0.0327171	High_in_GroupB
A174R_peak_14948f	-1.63372	0.000383925	0.0327234	High_in_GroupB
A419R_peak_67483a	-1.6959	0.00038411	0.0327304	High_in_GroupB
A100R_peak_67193a	-2.50044	0.000385604	0.0327662	High_in_GroupB
A414D_peak_25821c	-1.26111	0.000385727	0.0327662	High_in_GroupB
A451D_peak_30538	-2.60771	0.000385777	0.0327662	High_in_GroupB
A233R_peak_32476d	-2.09923	0.000385478	0.0327662	High_in_GroupB
A233R_peak_61097	-1.79397	0.000385661	0.0327662	High_in_GroupB
A174R_peak_28481b	-2.07991	0.000386003	0.0327684	High_in_GroupB
A192R_peak_109741b	-1.32964	0.000386011	0.0327684	High_in_GroupB
A419D_peak_96638c	-2.04429	0.000387893	0.0328486	High_in_GroupB
A292R_peak_79115b	-2.57039	0.000388225	0.0328511	High_in_GroupB
A174R_peak_84475p	-2.82769	0.00038847	0.0328534	High_in_GroupB
A463R_peak_93934a	-1.38379	0.00038918	0.032887	High_in_GroupB
A174R_peak_91717e	-1.39061	0.000389574	0.0329015	High_in_GroupB
A259D_peak_24524a	-1.78767	0.000390076	0.0329186	High_in_GroupB
A129D_1_lib_peak_72271	-1.52638	0.000390696	0.0329533	High_in_GroupB
A174R_peak_98505c	-1.54768	0.000391179	0.0329588	High_in_GroupB
A259D_peak_102012b	-2.07391	0.000391087	0.0329588	High_in_GroupB
A174R_peak_88323f	-2.73993	0.000391094	0.0329588	High_in_GroupB
A174R_peak_65669h	-1.55186	0.000392466	0.0329823	High_in_GroupB
A226R_peak_39099a	-2.19617	0.000392473	0.0329823	High_in_GroupB
A174R_peak_91325b	-1.69879	0.000392469	0.0329823	High_in_GroupB
A413R_peak_8929a	-2.2495	0.000392504	0.0329823	High_in_GroupB
A174R_peak_62779c	-1.67339	0.000393307	0.0330169	High_in_GroupB
A413R_peak_2945	-1.78808	0.000393649	0.0330169	High_in_GroupB
A174R_peak_109425b	-2.19829	0.000393605	0.0330169	High_in_GroupB
A237RR_peak_29273b	-1.28521	0.000393553	0.0330169	High_in_GroupB
A174R_peak_11055c	-2.07217	0.000393835	0.0330197	High_in_GroupB
A106D_peak_103173a	-1.62703	0.000393892	0.0330197	High_in_GroupB
A174R_peak_2506d	-1.55644	0.000394828	0.033024	High_in_GroupB
A292R_peak_28813b	-1.53176	0.000394529	0.033024	High_in_GroupB
A174R_peak_52904c	-2.06054	0.000394343	0.033024	High_in_GroupB
A213L_peak_2950c	-2.15789	0.000394849	0.033024	High_in_GroupB
A174R_peak_54482n	-1.61585	0.000394877	0.033024	High_in_GroupB
A284R_peak_101060	-2.05398	0.000395263	0.0330361	High_in_GroupB
A284R_peak_31676a	-1.80631	0.000395416	0.0330361	High_in_GroupB
A174R_peak_22843m	-1.82278	0.000396	0.0330558	High_in_GroupB
A174R_peak_22299b	-1.41027	0.000396766	0.0330847	High_in_GroupB
A155RR_peak_127598	-1.66603	0.00039669	0.0330847	High_in_GroupB
A419R_peak_32208a	-1.40856	0.000397376	0.0331006	High_in_GroupB
A226D_peak_83487b	-1.47057	0.00039753	0.0331047	High_in_GroupB
A174R_peak_88324f	-1.90697	0.000399049	0.0331472	High_in_GroupB
A174R_peak_67398i	-1.67026	0.000399063	0.0331472	High_in_GroupB
A174R_peak_87530e	-1.68046	0.000399077	0.0331472	High_in_GroupB
A278R_1_peak_53324b	-1.44467	0.000398552	0.0331472	High_in_GroupB
A292R_peak_24109a	-2.28673	0.000399796	0.0331537	High_in_GroupB
A198D_peak_92654e	-2.44587	0.000399477	0.0331537	High_in_GroupB
A455R1_1_lib_peak_44861b	-1.16665	0.000400109	0.0331706	High_in_GroupB
A259RR_1_lib_peak_42689	-2.33524	0.000400713	0.0332005	High_in_GroupB
A259D_peak_81597a	-1.75649	0.000400905	0.0332005	High_in_GroupB
A233R_peak_108714l	-1.54431	0.000400654	0.0332005	High_in_GroupB
A106D_peak_80206b	-1.9973	0.000401721	0.0332343	High_in_GroupB
A100R_peak_99555d	-2.19016	0.000402569	0.0332765	High_in_GroupB
A475D_peak_8280a	-1.41465	0.00040261	0.0332765	High_in_GroupB
A423D_peak_9680b	-2.29971	0.000402801	0.03328	High_in_GroupB
A174R_peak_91203d	-1.43054	0.000403106	0.0332965	High_in_GroupB
A116R_peak_73261	-1.28118	0.000403464	0.0333086	High_in_GroupB
A477R_peak_45282a	-3.05911	0.000403443	0.0333086	High_in_GroupB
A292R_peak_5051b	-2.3729	0.000404434	0.0333626	High_in_GroupB
A409D_peak_77412d	-1.49501	0.000404435	0.0333626	High_in_GroupB
A174R_peak_24675e	-2.27612	0.00040439	0.0333626	High_in_GroupB
A174R_peak_41284f	-1.26209	0.000404546	0.033363	High_in_GroupB
A198D_peak_74928a	-3.7725	0.000404683	0.0333655	High_in_GroupB
A174R_peak_86722e	-1.76894	0.000404824	0.0333684	High_in_GroupB
A174R_peak_87744a	-1.779	0.000405787	0.0334041	High_in_GroupB
A289RR_peak_81008	-1.99676	0.000405941	0.0334082	High_in_GroupB
A419R_peak_26990	-2.25524	0.00040605	0.0334084	High_in_GroupB
A174R_peak_68166g	-2.02127	0.000406481	0.0334267	High_in_GroupB
A413R_peak_47801a	-2.45125	0.000407746	0.0334461	High_in_GroupB
A106D_peak_9316a	-1.57597	0.000407214	0.0334461	High_in_GroupB
A269R_peak_74241b	-2.34219	0.000407677	0.0334461	High_in_GroupB
A280R_peak_84074c	-2.76073	0.000407887	0.0334461	High_in_GroupB
A174R_peak_26510bh	-1.32399	0.000407794	0.0334461	High_in_GroupB
A273R_peak_75186a	-1.2088	0.000407819	0.0334461	High_in_GroupB
A174R_peak_106453t	-1.61158	0.000408945	0.0335067	High_in_GroupB
A192R_peak_29061a	-1.3902	0.000409776	0.0335574	High_in_GroupB
A390R_1_lib_peak_44481a	-1.39888	0.000410002	0.0335584	High_in_GroupB
A174R_peak_68154b	-1.67351	0.000410293	0.0335717	High_in_GroupB
A197D_peak_50438d	-1.84123	0.00041053	0.0335755	High_in_GroupB
A237RR_peak_95750	-2.51586	0.000411593	0.0336207	High_in_GroupB
A106D_peak_58418b	-2.16283	0.000411407	0.0336207	High_in_GroupB
A150D_1_peak_66824b	-1.94685	0.000411936	0.0336381	High_in_GroupB
A413R_peak_81616g	-1.5584	0.00041255	0.0336708	High_in_GroupB
A233R_peak_28825	-2.5784	0.000412492	0.0336708	High_in_GroupB
A259D_peak_65236d	-2.12381	0.000412935	0.0336797	High_in_GroupB
A174R_peak_49916ba	-1.72715	0.000413142	0.0336797	High_in_GroupB
A374D_peak_73717b	-1.85068	0.000413363	0.0336849	High_in_GroupB
A213L_peak_119500h	-1.93014	0.000414648	0.033706	High_in_GroupB
A213L_peak_21932c	-1.33383	0.000416668	0.0337364	High_in_GroupB
A413R_peak_44861b	-2.12124	0.000416298	0.0337364	High_in_GroupB
A226R_peak_67687d	-2.28265	0.000416257	0.0337364	High_in_GroupB
A174R_peak_49456f	-1.54003	0.000418167	0.0337364	High_in_GroupB
A259D_peak_80101b	-3.18269	0.000417178	0.0337364	High_in_GroupB
A233D_peak_3453a	-2.67914	0.000417743	0.0337364	High_in_GroupB
A174R_peak_5576b	-1.80839	0.000417361	0.0337364	High_in_GroupB
A174R_peak_25294d	-1.49904	0.000416083	0.0337364	High_in_GroupB
A389R1_1_lib_peak_69002	-2.28425	0.00041749	0.0337364	High_in_GroupB
A174R_peak_41417b	-1.38178	0.000417786	0.0337364	High_in_GroupB
A174R_peak_22981d	-1.53159	0.000415511	0.0337364	High_in_GroupB
A233R_peak_48599c	-1.54118	0.000417853	0.0337364	High_in_GroupB
A174R_peak_2934	-2.41284	0.000419962	0.0338466	High_in_GroupB
A174R_peak_53153b	-1.68689	0.000420566	0.0338631	High_in_GroupB
A259D_peak_111010h	-1.87634	0.000420697	0.0338631	High_in_GroupB
A155RR_peak_86025b	-1.57472	0.000420846	0.0338659	High_in_GroupB
A409D_peak_28695	-1.89622	0.000421655	0.0338794	High_in_GroupB
A233R_peak_4478d	-1.62083	0.000421658	0.0338794	High_in_GroupB
A260R_peak_113221c	-1.7071	0.000422031	0.0338889	High_in_GroupB
A174R_peak_18710a	-1.42252	0.000423189	0.033916	High_in_GroupB
A233R_peak_52432a	-2.86559	0.000423046	0.033916	High_in_GroupB
A106D_peak_86037a	-1.90169	0.000423352	0.0339204	High_in_GroupB
A174R_peak_22673b	-2.15138	0.000423619	0.0339332	High_in_GroupB
A240D_peak_39240b	-1.93172	0.000424602	0.0339667	High_in_GroupB
A213L_peak_120031e	-1.2537	0.000425026	0.0339667	High_in_GroupB
A473D_peak_40202	-1.57749	0.000425075	0.0339667	High_in_GroupB
A174R_peak_67564bc	-1.85218	0.000426206	0.0340194	High_in_GroupB
A413R_peak_81708b	-2.52299	0.000429373	0.0340826	High_in_GroupB
A226D_peak_38717	-2.58362	0.000427393	0.0340826	High_in_GroupB
A213L_peak_81081b	-1.59531	0.000428976	0.0340826	High_in_GroupB
A174R_peak_67678i	-1.6512	0.000427604	0.0340826	High_in_GroupB
A233R_peak_27003ba	-1.81989	0.000429375	0.0340826	High_in_GroupB
A233D_peak_97660b	-2.35786	0.00042909	0.0340826	High_in_GroupB
A118R_peak_69720a	-2.86995	0.000428033	0.0340826	High_in_GroupB
A118R_peak_102548a	-2.06852	0.000427924	0.0340826	High_in_GroupB
A174R_peak_10250e	-2.63436	0.000430121	0.0341161	High_in_GroupB
A292R_peak_138061c	-1.2479	0.000430067	0.0341161	High_in_GroupB
A455R1_1_lib_peak_20488	-1.20025	0.000430899	0.0341435	High_in_GroupB
A174R_peak_4281b	-2.17827	0.000430801	0.0341435	High_in_GroupB
A100R_peak_83392	-1.71843	0.000432142	0.0341971	High_in_GroupB
A233R_peak_108224f	-1.48902	0.000432721	0.0341971	High_in_GroupB
A100R_peak_57834b	-1.65209	0.000431824	0.0341971	High_in_GroupB
A278D_peak_59758a	-2.87337	0.000432239	0.0341971	High_in_GroupB
A100R_peak_46979b	-2.74188	0.000433465	0.0342235	High_in_GroupB
A110R_peak_45835	-4.26059	0.000433879	0.0342235	High_in_GroupB
A174R_peak_47953c	-1.37023	0.000433849	0.0342235	High_in_GroupB
A174R_peak_3669i	-2.28563	0.000433924	0.0342235	High_in_GroupB
A213L_peak_58601a	-2.04	0.00043456	0.0342528	High_in_GroupB
A213L_peak_28437q	-1.47097	0.000434819	0.0342561	High_in_GroupB
A116R_peak_21423b	-1.39138	0.000435003	0.034262	High_in_GroupB
A174R_peak_102425g	-2.79125	0.000435135	0.0342638	High_in_GroupB
A233R_peak_16494e	-1.34502	0.0004357	0.0342887	High_in_GroupB
A174R_peak_91578c	-1.26397	0.000436413	0.0342887	High_in_GroupB
A106D_peak_88804c	-1.90836	0.000437121	0.0343345	High_in_GroupB
A106D_peak_119206f	-1.9046	0.000439724	0.034406	High_in_GroupB
A106D_peak_108812a	-1.81804	0.000441195	0.034406	High_in_GroupB
A409D_peak_70934c	-2.63778	0.000440986	0.034406	High_in_GroupB
A259D_peak_95763b	-1.68648	0.000439969	0.034406	High_in_GroupB
A116R_peak_85680a	-1.74417	0.000438741	0.034406	High_in_GroupB
A174R_peak_94026a	-2.29942	0.000438281	0.034406	High_in_GroupB
A259D_peak_64424b	-1.3476	0.000439914	0.034406	High_in_GroupB
A233R_peak_33095b	-2.39607	0.000441179	0.034406	High_in_GroupB
A174R_peak_107129a	-2.69657	0.000439957	0.034406	High_in_GroupB
A174R_peak_27039h	-2.11917	0.000439076	0.034406	High_in_GroupB
A213L_peak_80561bm	-1.3304	0.000441505	0.0344085	High_in_GroupB
A409D_peak_98543c	-1.85721	0.000441573	0.0344085	High_in_GroupB
A106D_peak_109464a	-2.6004	0.000441686	0.0344085	High_in_GroupB
A260R_peak_62003a	-2.11339	0.000442179	0.0344146	High_in_GroupB
A284R_peak_31178k	-1.64466	0.000442582	0.0344375	High_in_GroupB
A413R_peak_18347a	-1.52206	0.000442869	0.0344429	High_in_GroupB
A174R_peak_15158g	-1.7993	0.000443948	0.034501	High_in_GroupB
A174R_peak_61969b	-2.73578	0.000444412	0.0345203	High_in_GroupB
A148R_peak_61138f	-1.52961	0.000444968	0.034538	High_in_GroupB
A422R_peak_90889b	-2.23427	0.000445345	0.034539	High_in_GroupB
A389R1_1_lib_peak_70881c	-1.52428	0.000445704	0.034539	High_in_GroupB
A110D_peak_3705	-1.35616	0.000445599	0.034539	High_in_GroupB
A409D_peak_99506a	-2.7055	0.000446571	0.034552	High_in_GroupB
A213L_peak_120526e	-1.43108	0.000446573	0.034552	High_in_GroupB
A174R_peak_67310p	-2.76305	0.00044636	0.034552	High_in_GroupB
A389R1_1_lib_peak_47466	-1.71766	0.000446311	0.034552	High_in_GroupB
A150D_1_peak_95839a	-1.56537	0.000446838	0.034564	High_in_GroupB
A174R_peak_94103b	-1.67853	0.000447212	0.0345675	High_in_GroupB
A174R_peak_85560b	-2.32636	0.000447631	0.0345914	High_in_GroupB
A100R_peak_25636	-2.40462	0.000449472	0.0346827	High_in_GroupB
A226D_peak_115545b	-2.37302	0.000449896	0.0346899	High_in_GroupB
A192R_peak_134949a	-1.74921	0.000449877	0.0346899	High_in_GroupB
A429D_peak_58779	-2.03837	0.000450475	0.0347176	High_in_GroupB
A174R_peak_68198b	-1.53416	0.000451209	0.0347244	High_in_GroupB
A174R_peak_26682l	-1.70478	0.000450903	0.0347244	High_in_GroupB
A174R_peak_23135c	-1.73735	0.000451503	0.0347244	High_in_GroupB
A292R_peak_74924b	-2.34936	0.000451975	0.0347254	High_in_GroupB
A174R_peak_93968h	-1.97701	0.000451952	0.0347254	High_in_GroupB
A174R_peak_25769bc	-1.71579	0.000451753	0.0347254	High_in_GroupB
A100R_peak_52193a	-1.59321	0.000452234	0.0347261	High_in_GroupB
A174R_peak_86249b	-1.52328	0.000452458	0.0347261	High_in_GroupB
A413R_peak_58743	-1.85991	0.000452721	0.0347379	High_in_GroupB
A148R_peak_68341d	-2.58097	0.000454943	0.0348057	High_in_GroupB
A110R_peak_54262	-1.88318	0.000454659	0.0348057	High_in_GroupB
A350R_peak_106601b	-1.33174	0.000455032	0.0348057	High_in_GroupB
A475D_peak_54645	-1.5072	0.000454872	0.0348057	High_in_GroupB
A429D_peak_89832e	-1.69626	0.000453993	0.0348057	High_in_GroupB
A106D_peak_32339	-1.86878	0.000455135	0.0348057	High_in_GroupB
A213L_peak_82152b	-1.19414	0.00045576	0.0348143	High_in_GroupB
A116R_peak_42751	-1.42941	0.00045645	0.0348143	High_in_GroupB
A174R_peak_22843f	-2.44552	0.000456234	0.0348143	High_in_GroupB
A233D_peak_3332b	-2.52313	0.000456555	0.0348143	High_in_GroupB
A284R_peak_104702a	-1.61738	0.000456063	0.0348143	High_in_GroupB
A174R_peak_6444b	-2.31654	0.0004564	0.0348143	High_in_GroupB
A455R1_1_lib_peak_8781a	-2.25035	0.000458115	0.034821	High_in_GroupB
A259D_peak_32207e	-2.34845	0.000458168	0.034821	High_in_GroupB
A174R_peak_93444b	-1.98199	0.00045793	0.034821	High_in_GroupB
A174R_peak_67227d	-1.48324	0.000459089	0.0348712	High_in_GroupB
A213L_peak_80537a	-2.21331	0.000459212	0.0348712	High_in_GroupB
A174R_peak_84454c	-2.8717	0.000459647	0.0348874	High_in_GroupB
A174R_peak_26902c	-1.25546	0.000459916	0.0348994	High_in_GroupB
A174R_peak_85393f	-2.18424	0.000460357	0.034916	High_in_GroupB
A213L_peak_3364b	-1.90546	0.00046067	0.0349314	High_in_GroupB
A174R_peak_85753g	-1.56127	0.000461954	0.0349967	High_in_GroupB
A260R_peak_85132d	-1.63326	0.000462266	0.034997	High_in_GroupB
A413R_peak_46474	-2.4008	0.00046267	0.0350157	High_in_GroupB
A374D_peak_23937c	-2.54042	0.000463446	0.0350416	High_in_GroupB
A118R_peak_4091b	-2.0174	0.00046396	0.0350545	High_in_GroupB
A174R_peak_67782g	-1.99688	0.000464169	0.0350618	High_in_GroupB
A174R_peak_20373k	-1.76951	0.000464504	0.0350787	High_in_GroupB
A174R_peak_50133d	-2.32296	0.000464804	0.035093	High_in_GroupB
A259D_peak_32389l	-1.83396	0.000465856	0.0350969	High_in_GroupB
A174R_peak_91762a	-2.29516	0.000465646	0.0350969	High_in_GroupB
A174R_peak_65468b	-1.72057	0.00046542	0.0350969	High_in_GroupB
A174R_peak_26553b	-2.44421	0.000465568	0.0350969	High_in_GroupB
A213L_peak_67330c	-1.44809	0.000467279	0.0351823	High_in_GroupB
A213L_peak_60425c	-1.57235	0.000467579	0.035193	High_in_GroupB
A174R_peak_25887f	-2.18225	0.000468499	0.0352203	High_in_GroupB
A429D_peak_55555g	-1.41245	0.000469011	0.0352419	High_in_GroupB
A292R_peak_94633be	-1.7214	0.000469855	0.0352944	High_in_GroupB
A213L_peak_64922	-1.69948	0.000470046	0.0352944	High_in_GroupB
A259RR_1_lib_peak_61638	-2.41171	0.000471038	0.0353463	High_in_GroupB
A413R_peak_71023	-2.17616	0.000471529	0.0353552	High_in_GroupB
A280R_peak_70872d	-1.40709	0.000471968	0.0353629	High_in_GroupB
A118R_peak_20723a	-1.7165	0.000472378	0.0353769	High_in_GroupB
A100R_peak_5117a	-2.18027	0.0004731	0.0353875	High_in_GroupB
A174R_peak_62841d	-1.62392	0.000473898	0.0353898	High_in_GroupB
A174R_peak_54255c	-1.39628	0.000475188	0.0354275	High_in_GroupB
A240R_peak_96015	-1.91322	0.000475004	0.0354275	High_in_GroupB
A233D_peak_3367b	-2.42413	0.000474933	0.0354275	High_in_GroupB
A228R_1_lib_peak_39834d	-1.26593	0.000476227	0.035463	High_in_GroupB
A233R_peak_75841e	-1.57793	0.000477193	0.0355098	High_in_GroupB
A213L_peak_57720c	-1.79192	0.000477403	0.0355103	High_in_GroupB
A237RR_peak_2560	-1.82861	0.000477425	0.0355103	High_in_GroupB
A174R_peak_26357d	-1.39536	0.00047767	0.0355202	High_in_GroupB
A148R_peak_12522	-2.36287	0.000478588	0.0355548	High_in_GroupB
A409D_peak_19597	-2.36993	0.000479936	0.0355712	High_in_GroupB
A409D_peak_76837b	-1.33252	0.000479577	0.0355712	High_in_GroupB
A174R_peak_20079b	-1.68947	0.000479639	0.0355712	High_in_GroupB
A150D_1_peak_101472b	-1.95022	0.000479867	0.0355712	High_in_GroupB
A226R_peak_3488e	-2.14469	0.000479883	0.0355712	High_in_GroupB
A174R_peak_20651a	-1.82921	0.000479865	0.0355712	High_in_GroupB
A174R_peak_85692c	-1.90165	0.000480374	0.0355786	High_in_GroupB
A233R_peak_108714t	-1.48336	0.000480317	0.0355786	High_in_GroupB
A233D_peak_46360f	-2.14035	0.000481245	0.0356347	High_in_GroupB
A233R_peak_9103b	-1.67525	0.000481568	0.035636	High_in_GroupB
A174R_peak_106398b	-1.53457	0.000482279	0.035636	High_in_GroupB
A374D_peak_14018g	-1.32413	0.00048221	0.035636	High_in_GroupB
A260R_peak_93811c	-1.47972	0.000481994	0.035636	High_in_GroupB
A174R_peak_85822d	-1.71515	0.00048255	0.0356447	High_in_GroupB
A174R_peak_80143b	-2.15176	0.000482623	0.0356447	High_in_GroupB
A174R_peak_107096d	-2.10546	0.000482756	0.0356462	High_in_GroupB
A213L_peak_31196c	-1.3433	0.000483274	0.0356511	High_in_GroupB
A284R_peak_89416	-2.7587	0.000483239	0.0356511	High_in_GroupB
A475D_peak_13999b	-1.43457	0.000483159	0.0356511	High_in_GroupB
A401D_peak_100449a	-1.78369	0.000483051	0.0356511	High_in_GroupB
A174R_peak_42185j	-1.78434	0.00048449	0.0357015	High_in_GroupB
A174R_peak_77264k	-1.98474	0.00048488	0.0357109	High_in_GroupB
A174R_peak_107151c	-1.5651	0.000485101	0.0357109	High_in_GroupB
A174R_peak_90164j	-1.95784	0.000485225	0.0357115	High_in_GroupB
A100R_peak_90912b	-1.40952	0.000485575	0.0357122	High_in_GroupB
A174R_peak_48915j	-1.66653	0.000485465	0.0357122	High_in_GroupB
A226R_peak_34989b	-2.67185	0.000486671	0.0357345	High_in_GroupB
A174R_peak_67564ba	-1.79765	0.000487583	0.035779	High_in_GroupB
A374D_peak_87931e	-1.60058	0.000487732	0.035779	High_in_GroupB
A174R_peak_43948a	-1.94625	0.000488593	0.0358172	High_in_GroupB
A259D_peak_109758b	-1.47112	0.000488583	0.0358172	High_in_GroupB
A280R_peak_26882c	-1.46246	0.000488794	0.0358236	High_in_GroupB
A174R_peak_26441f	-1.69888	0.000489863	0.0358481	High_in_GroupB
A100R_peak_101630b	-1.20358	0.000492073	0.0358481	High_in_GroupB
A100R_peak_27859b	-1.82715	0.000493556	0.0358481	High_in_GroupB
A233D_peak_106940b	-2.66729	0.00049375	0.0358481	High_in_GroupB
A455R1_1_lib_peak_49550b	-1.85548	0.000491449	0.0358481	High_in_GroupB
A284R_peak_30219a	-2.31823	0.000491544	0.0358481	High_in_GroupB
A233R_peak_63344c	-1.30207	0.000492092	0.0358481	High_in_GroupB
A174R_peak_109676a	-1.8673	0.00049024	0.0358481	High_in_GroupB
A174R_peak_2949a	-2.04514	0.000489999	0.0358481	High_in_GroupB
A155RR_peak_70298b	-1.39625	0.000491176	0.0358481	High_in_GroupB
A278R_1_peak_53030e	-1.48319	0.000491075	0.0358481	High_in_GroupB
A100R_peak_34388c	-1.71158	0.000494287	0.0358536	High_in_GroupB
A174R_peak_2693b	-1.7158	0.000494231	0.0358536	High_in_GroupB
A455R1_1_lib_peak_55762	-1.95837	0.000494667	0.0358623	High_in_GroupB
A100R_peak_26607b	-1.68408	0.000495207	0.0358844	High_in_GroupB
A174R_peak_109875c	-1.36512	0.000495099	0.0358844	High_in_GroupB
A110R_peak_25573b	-2.53441	0.000495629	0.0358908	High_in_GroupB
A259D_peak_38114d	-1.53557	0.000496139	0.035903	High_in_GroupB
A233R_peak_76357a	-1.30558	0.000496717	0.0359242	High_in_GroupB
A174R_peak_86429	-1.68585	0.000497009	0.0359283	High_in_GroupB
A374D_peak_63151c	-1.38344	0.000497058	0.0359283	High_in_GroupB
A100R_peak_19175	-2.25851	0.000498408	0.0359677	High_in_GroupB
A174R_peak_85156e	-1.51094	0.000499371	0.0359677	High_in_GroupB
A174R_peak_85584c	-2.37747	0.000498093	0.0359677	High_in_GroupB
A174R_peak_87535e	-1.88165	0.000499428	0.0359677	High_in_GroupB
A118R_peak_6375b	-2.36745	0.000499295	0.0359677	High_in_GroupB
A213L_peak_82452b	-1.64198	0.000499267	0.0359677	High_in_GroupB
A409D_peak_56583	-1.79736	0.000499879	0.035968	High_in_GroupB
A475D_peak_79028	-1.79068	0.000500117	0.035968	High_in_GroupB
A260R_peak_57622b	-1.76951	0.00050002	0.035968	High_in_GroupB
A174R_peak_53931e	-1.82539	0.000500622	0.0359797	High_in_GroupB
A213L_peak_102921c	-2.4038	0.000500739	0.03598	High_in_GroupB
A273R_peak_114227b	-1.94176	0.000501734	0.036035	High_in_GroupB
A174R_peak_106458u	-1.62008	0.000503535	0.0360747	High_in_GroupB
A226D_peak_94439b	-2.02231	0.000504001	0.0360747	High_in_GroupB
A284R_peak_44490f	-1.42528	0.000503477	0.0360747	High_in_GroupB
A106D_peak_85416b	-1.97126	0.00050345	0.0360747	High_in_GroupB
A374D_peak_14065a	-1.31306	0.000503051	0.0360747	High_in_GroupB
A390R_1_lib_peak_37223	-2.05874	0.000502652	0.0360747	High_in_GroupB
A174R_peak_67564w	-1.95602	0.000503656	0.0360747	High_in_GroupB
A278D_peak_72861	-2.81511	0.000503709	0.0360747	High_in_GroupB
A174R_peak_22563bs	-1.52781	0.000504886	0.0360941	High_in_GroupB
A292R_peak_79083b	-1.22371	0.000504832	0.0360941	High_in_GroupB
A106D_peak_68023a	-2.42985	0.000504754	0.0360941	High_in_GroupB
A150D_1_peak_81097	-1.69569	0.000505515	0.0361174	High_in_GroupB
A390R_1_lib_peak_56406	-1.73915	0.00050604	0.0361222	High_in_GroupB
A106D_peak_125175c	-1.70723	0.000505791	0.0361222	High_in_GroupB
A233R_peak_30596a	-2.40334	0.000506023	0.0361222	High_in_GroupB
A213L_peak_106573c	-1.82761	0.000505812	0.0361222	High_in_GroupB
A155RR_peak_5265d	-1.51213	0.000507733	0.0361459	High_in_GroupB
A213L_peak_64528cv	-2.04967	0.00050813	0.0361459	High_in_GroupB
A174R_peak_63123a	-2.53233	0.000507635	0.0361459	High_in_GroupB
A174R_peak_67398g	-1.45809	0.000509577	0.036175	High_in_GroupB
A192D_peak_4675a	-1.2341	0.000509487	0.036175	High_in_GroupB
A150D_1_peak_100538a	-1.77628	0.000511217	0.0361974	High_in_GroupB
A174R_peak_87727a	-1.53292	0.000510821	0.0361974	High_in_GroupB
A278D_peak_54475l	-1.74065	0.00051023	0.0361974	High_in_GroupB
A259D_peak_80148c	-2.26277	0.000510613	0.0361974	High_in_GroupB
A118R_peak_53202a	-1.47739	0.000511216	0.0361974	High_in_GroupB
A233R_peak_104562c	-1.7095	0.000511669	0.0362125	High_in_GroupB
A226R_peak_95071c	-2.35104	0.000512123	0.0362284	High_in_GroupB
A148R_peak_84309a	-2.28985	0.000512893	0.0362308	High_in_GroupB
A233R_peak_76222c	-1.73037	0.000513995	0.0362308	High_in_GroupB
A192R_peak_97283a	-2.29736	0.000513843	0.0362308	High_in_GroupB
A174R_peak_54348b	-2.23803	0.000512666	0.0362308	High_in_GroupB
A106D_peak_27531b	-1.66391	0.000513733	0.0362308	High_in_GroupB
A429D_peak_102776c	-1.24723	0.000514327	0.0362312	High_in_GroupB
A106D_peak_86679c	-2.63526	0.000514512	0.0362348	High_in_GroupB
A174R_peak_99079ce	-1.90688	0.000515138	0.0362452	High_in_GroupB
A174R_peak_53677o	-1.53064	0.000515148	0.0362452	High_in_GroupB
A174R_peak_20370a	-2.14603	0.000515475	0.0362461	High_in_GroupB
A148R_peak_58353b	-1.57459	0.000515936	0.0362461	High_in_GroupB
A289RR_peak_44315c	-1.34155	0.000515931	0.0362461	High_in_GroupB
A278D_peak_86319d	-1.93521	0.000516351	0.036251	High_in_GroupB
A174R_peak_3495h	-2.22293	0.000516811	0.0362672	High_in_GroupB
A174R_peak_41880f	-1.58692	0.000517261	0.0362856	High_in_GroupB
A106D_peak_71056b	-2.03221	0.000518369	0.0363442	High_in_GroupB
A118R_peak_28464e	-2.33682	0.000518783	0.0363518	High_in_GroupB
A155RR_peak_87471bg	-1.29591	0.000518631	0.0363518	High_in_GroupB
A174R_peak_67997a	-1.7502	0.000518824	0.0363518	High_in_GroupB
A174R_peak_20136d	-2.17232	0.000519454	0.0363614	High_in_GroupB
A174R_peak_82185b	-2.16922	0.000519144	0.0363614	High_in_GroupB
A174R_peak_80173b	-2.114	0.000520645	0.0363746	High_in_GroupB
A174R_peak_84083c	-2.27948	0.000519984	0.0363746	High_in_GroupB
A174R_peak_42476f	-1.90043	0.000521095	0.0363746	High_in_GroupB
A174R_peak_17339m	-1.93329	0.00052109	0.0363746	High_in_GroupB
A110R_peak_64699c	-1.83039	0.000519843	0.0363746	High_in_GroupB
A292R_peak_5273a	-2.76572	0.000521452	0.0363752	High_in_GroupB
A233R_peak_63564c	-1.63766	0.00052158	0.0363752	High_in_GroupB
A273R_peak_91273a	-1.67741	0.000521576	0.0363752	High_in_GroupB
A100R_peak_68433b	-1.94158	0.000521984	0.036385	High_in_GroupB
A259D_peak_67583e	-2.34611	0.000523133	0.0364207	High_in_GroupB
A106D_peak_71175	-2.35731	0.000523387	0.0364207	High_in_GroupB
A292R_peak_132069e	-1.5464	0.000525807	0.0364363	High_in_GroupB
A174R_peak_65893d	-1.24498	0.000524167	0.0364363	High_in_GroupB
A174R_peak_41196f	-1.8206	0.00052576	0.0364363	High_in_GroupB
A174R_peak_107033i	-2.1722	0.000524327	0.0364363	High_in_GroupB
A213L_peak_81531b	-1.56036	0.000525097	0.0364363	High_in_GroupB
A174R_peak_26450j	-2.1501	0.00052536	0.0364363	High_in_GroupB
A233R_peak_27110a	-1.96826	0.000525593	0.0364363	High_in_GroupB
A174R_peak_22794b	-1.23572	0.000526549	0.0364637	High_in_GroupB
A174R_peak_17875b	-2.11055	0.000526548	0.0364637	High_in_GroupB
A106D_peak_107157a	-1.72251	0.000526538	0.0364637	High_in_GroupB
A233R_peak_20185f	-2.29971	0.000526962	0.0364843	High_in_GroupB
A409D_peak_23703f	-1.45532	0.000527349	0.0364969	High_in_GroupB
A174R_peak_91648d	-1.22924	0.000529376	0.036572	High_in_GroupB
A155RR_peak_65112c	-1.41052	0.000529675	0.0365767	High_in_GroupB
A450R_peak_7850b	-1.9325	0.000531095	0.0365906	High_in_GroupB
A155RR_peak_85912b	-2.07814	0.000530707	0.0365906	High_in_GroupB
A233R_peak_40087c	-2.5439	0.000530327	0.0365906	High_in_GroupB
A419R_peak_85359a	-1.50165	0.000531226	0.0365906	High_in_GroupB
A174R_peak_64780a	-1.47584	0.000531429	0.0365906	High_in_GroupB
A259D_peak_93157a	-2.16181	0.000531317	0.0365906	High_in_GroupB
A174R_peak_4105c	-1.32961	0.000532042	0.0366029	High_in_GroupB
A174R_peak_62717k	-1.79595	0.00053181	0.0366029	High_in_GroupB
A100R_peak_56058a	-1.51027	0.000533348	0.0366608	High_in_GroupB
A100R_peak_27989c	-2.46789	0.000533578	0.0366616	High_in_GroupB
A174R_peak_53917c	-1.81492	0.000535642	0.0367182	High_in_GroupB
A174R_peak_90164l	-1.88942	0.000535462	0.0367182	High_in_GroupB
A233R_peak_99899b	-2.3594	0.000536727	0.0367472	High_in_GroupB
A100R_peak_16370c	-1.66464	0.000537894	0.0367809	High_in_GroupB
A233R_peak_83356	-2.49789	0.000537827	0.0367809	High_in_GroupB
A269R_peak_61080a	-1.4626	0.000538193	0.0367854	High_in_GroupB
A413R_peak_66527d	-1.88933	0.000538391	0.0367909	High_in_GroupB
A110R_peak_64604b	-1.92452	0.000539046	0.0368198	High_in_GroupB
A174R_peak_20651b	-1.55837	0.000539551	0.0368353	High_in_GroupB
A273R_peak_35000b	-1.8894	0.000539614	0.0368353	High_in_GroupB
A174R_peak_6349a	-1.54549	0.000539741	0.0368353	High_in_GroupB
A475D_peak_46470b	-2.60346	0.00053974	0.0368353	High_in_GroupB
A269R_peak_28920a	-1.88456	0.000542084	0.0368854	High_in_GroupB
A213L_peak_32361d	-1.58155	0.000540958	0.0368854	High_in_GroupB
A278D_peak_70747c	-1.67833	0.000542719	0.0368948	High_in_GroupB
A419R_peak_85257	-2.33463	0.000543007	0.0369064	High_in_GroupB
A174R_peak_90781d	-1.51875	0.000543177	0.0369101	High_in_GroupB
A289RR_peak_22051a	-1.50444	0.000543834	0.0369149	High_in_GroupB
A174R_peak_85427k	-1.76491	0.000544134	0.0369274	High_in_GroupB
A409D_peak_55818c	-2.7083	0.000544797	0.0369433	High_in_GroupB
A110D_peak_43951	-2.34265	0.000544855	0.0369433	High_in_GroupB
A118R_peak_27832d	-2.10026	0.000544677	0.0369433	High_in_GroupB
A226D_peak_82605a	-1.97796	0.000544955	0.0369433	High_in_GroupB
A155RR_peak_85745d	-2.02162	0.000545939	0.03696	High_in_GroupB
A240R_peak_94506a	-2.3262	0.000545857	0.03696	High_in_GroupB
A389R1_1_lib_peak_77428	-1.44298	0.000546022	0.03696	High_in_GroupB
A174R_peak_65432c	-1.7045	0.000545586	0.03696	High_in_GroupB
A174R_peak_49761i	-1.75966	0.000545965	0.03696	High_in_GroupB
A192R_peak_97888a	-2.31607	0.00054735	0.0370022	High_in_GroupB
A174R_peak_2911a	-1.96363	0.000547728	0.0370119	High_in_GroupB
A100R_peak_74675f	-1.60153	0.000548148	0.0370324	High_in_GroupB
A413R_peak_71266b	-2.08093	0.000549669	0.0370875	High_in_GroupB
A174R_peak_67150h	-1.71778	0.000550923	0.0371162	High_in_GroupB
A174R_peak_102096d	-2.26005	0.000551154	0.0371162	High_in_GroupB
A174R_peak_65365c	-2.55144	0.000550397	0.0371162	High_in_GroupB
A100R_peak_58000c	-1.45243	0.000550461	0.0371162	High_in_GroupB
A174R_peak_90275b	-1.9862	0.000551003	0.0371162	High_in_GroupB
A174R_peak_102003a	-2.40729	0.000550902	0.0371162	High_in_GroupB
A100R_peak_58697d	-1.36042	0.00055216	0.037144	High_in_GroupB
A129D_1_lib_peak_6686c	-1.25765	0.000553203	0.0371748	High_in_GroupB
A174R_peak_67307o	-1.96175	0.000554634	0.0372157	High_in_GroupB
A269R_peak_54361b	-1.60486	0.000555122	0.0372308	High_in_GroupB
A174R_peak_53422e	-1.5861	0.000555453	0.0372308	High_in_GroupB
A259D_peak_121866f	-1.41301	0.000555361	0.0372308	High_in_GroupB
A150R_peak_68616a	-2.69138	0.000556581	0.0372634	High_in_GroupB
A174R_peak_90257c	-2.06099	0.000556761	0.0372634	High_in_GroupB
A106D_peak_107171	-1.84879	0.000557034	0.0372634	High_in_GroupB
A174R_peak_66983a	-1.88223	0.000557884	0.0372866	High_in_GroupB
A100R_peak_94602b	-2.5021	0.000558766	0.0373077	High_in_GroupB
A450R_peak_36330a	-2.39403	0.00055873	0.0373077	High_in_GroupB
A192R_peak_142861a	-1.88932	0.000558888	0.0373077	High_in_GroupB
A174R_peak_51329d	-1.56899	0.000559169	0.0373133	High_in_GroupB
A110R_peak_87480	-1.71229	0.00056051	0.0373316	High_in_GroupB
A409D_peak_11661b	-2.74024	0.000559689	0.0373316	High_in_GroupB
A260R_peak_77601b	-1.88632	0.000560357	0.0373316	High_in_GroupB
A174R_peak_110064b	-1.44693	0.000561425	0.0373487	High_in_GroupB
A213L_peak_52639a	-2.24586	0.000561948	0.0373487	High_in_GroupB
A174R_peak_42456b	-1.93952	0.000561712	0.0373487	High_in_GroupB
A174R_peak_25800e	-1.43979	0.000561598	0.0373487	High_in_GroupB
A192R_peak_30666a	-2.49061	0.00056192	0.0373487	High_in_GroupB
A174R_peak_48933b	-1.41714	0.00056219	0.0373569	High_in_GroupB
A475D_peak_45893a	-1.5744	0.000562898	0.0373803	High_in_GroupB
A174R_peak_24672d	-2.35959	0.000563185	0.0373836	High_in_GroupB
A116R_peak_3722	-1.39776	0.000563807	0.0373847	High_in_GroupB
A174R_peak_99079cg	-1.63176	0.000563562	0.0373847	High_in_GroupB
A121R_peak_59986g	-2.23927	0.000564788	0.037427	High_in_GroupB
A100R_peak_21743a	-2.13275	0.000566365	0.0374628	High_in_GroupB
A409D_peak_18330a	-1.33438	0.000565719	0.0374628	High_in_GroupB
A148R_peak_31594	-1.95122	0.000566232	0.0374628	High_in_GroupB
A292R_peak_34027e	-2.15534	0.000566294	0.0374628	High_in_GroupB
A174R_peak_22423d	-1.48305	0.00056588	0.0374628	High_in_GroupB
A174R_peak_85427g	-1.94833	0.000566248	0.0374628	High_in_GroupB
A226R_peak_115028a	-1.80902	0.000566636	0.0374628	High_in_GroupB
A129R_peak_45418	-1.72015	0.000566811	0.0374666	High_in_GroupB
A174R_peak_80123d	-1.68981	0.000567173	0.0374826	High_in_GroupB
A260R_peak_45911d	-1.52693	0.000567466	0.0374941	High_in_GroupB
A174R_peak_54097k	-2.02447	0.000568509	0.0375297	High_in_GroupB
A174R_peak_44264f	-1.96376	0.000568363	0.0375297	High_in_GroupB
A174R_peak_75970b	-2.07137	0.000569672	0.0375701	High_in_GroupB
A364R1_1_lib_peak_29631	-1.70921	0.000569532	0.0375701	High_in_GroupB
A110D_peak_5329c	-2.02293	0.000570506	0.0375926	High_in_GroupB
A174R_peak_54404c	-2.20184	0.000572881	0.037666	High_in_GroupB
A157R_peak_88380c	-1.64727	0.000572351	0.037666	High_in_GroupB
A174R_peak_67717f	-2.07448	0.000572747	0.037666	High_in_GroupB
A226D_peak_21855f	-1.93847	0.000574305	0.0376976	High_in_GroupB
A269R_peak_90734	-2.21835	0.000575185	0.0377196	High_in_GroupB
A174R_peak_85163a	-1.85002	0.00057512	0.0377196	High_in_GroupB
A273R_peak_91516a	-1.51528	0.00057535	0.0377226	High_in_GroupB
A118R_peak_20185	-1.34973	0.000576036	0.0377383	High_in_GroupB
A278D_peak_73344a	-1.88124	0.000576069	0.0377383	High_in_GroupB
A259D_peak_59043f	-1.99284	0.000576187	0.0377383	High_in_GroupB
A174R_peak_85464a	-2.32039	0.00057614	0.0377383	High_in_GroupB
A233D_peak_59739c	-1.31555	0.000576909	0.037763	High_in_GroupB
A118R_peak_24852a	-1.61515	0.000577011	0.037763	High_in_GroupB
A100R_peak_16369c	-1.46295	0.00057688	0.037763	High_in_GroupB
A292R_peak_118961a	-1.66121	0.000577288	0.0377634	High_in_GroupB
A409D_peak_73093d	-1.89846	0.000578373	0.037803	High_in_GroupB
A455R1_1_lib_peak_69452	-1.43604	0.000578673	0.0378147	High_in_GroupB
A233R_peak_32442c	-1.51293	0.000579102	0.0378244	High_in_GroupB
A260R_peak_74328b	-1.78622	0.0005795	0.0378296	High_in_GroupB
A284R_peak_81188c	-1.8144	0.000579743	0.0378297	High_in_GroupB
A174R_peak_67717b	-2.06166	0.000579959	0.037836	High_in_GroupB
A118R_peak_99205c	-2.25833	0.000581409	0.0378864	High_in_GroupB
A454R_peak_66431e	-3.14488	0.000581095	0.0378864	High_in_GroupB
A174R_peak_66056d	-1.32567	0.000582565	0.0379237	High_in_GroupB
A259D_peak_102561b	-2.05313	0.000582747	0.0379237	High_in_GroupB
A118R_peak_19127a	-1.08843	0.000582687	0.0379237	High_in_GroupB
A284R_peak_64070a	-2.19392	0.000583218	0.0379309	High_in_GroupB
A477R_peak_82180b	-2.56336	0.000583552	0.0379376	High_in_GroupB
A422D_peak_61477	-2.60087	0.00058356	0.0379376	High_in_GroupB
A150D_1_peak_113111	-1.52052	0.000584215	0.0379587	High_in_GroupB
A155RR_peak_72053b	-1.85885	0.000584723	0.0379614	High_in_GroupB
A233R_peak_47504b	-1.37848	0.000584681	0.0379614	High_in_GroupB
A409D_peak_5379	-2.38619	0.000584537	0.0379614	High_in_GroupB
A155RR_peak_87471bp	-1.33089	0.000585525	0.0379854	High_in_GroupB
A259D_peak_18536a	-1.74114	0.000586767	0.038021	High_in_GroupB
A110R_peak_51718a	-2.11587	0.000587847	0.0380438	High_in_GroupB
A259D_peak_27204b	-2.3831	0.000587915	0.0380438	High_in_GroupB
A150D_1_peak_41504i	-1.78792	0.000588327	0.0380488	High_in_GroupB
A192R_peak_77211b	-1.61074	0.000590257	0.0381293	High_in_GroupB
A269R_peak_70831a	-2.18309	0.000590452	0.0381341	High_in_GroupB
A148R_peak_24790c	-1.48832	0.000590684	0.0381393	High_in_GroupB
A292R_peak_110473a	-2.25813	0.000591017	0.0381393	High_in_GroupB
A174R_peak_3229f	-1.74975	0.000590831	0.0381393	High_in_GroupB
A174R_peak_87361c	-1.73162	0.000591263	0.0381474	High_in_GroupB
[truncated: 5,568 more rows]

## Sheet: SData 16B
Supplementary Data S16B. The potential target genes of differential ACRs with higher chromatin accessibility in hyperdiploidy cases in Group B, as predicted from ACR-to-gene links.
PeakID	Gene
A174R_peak_62699p	AC132807.1
A233D_peak_70223d	RBMS3
A100R_peak_68446a	RP11-1024P17.1
A174R_peak_63122m	RP11-1024P17.1
A100R_peak_68446a	TGFBR2
A174R_peak_63122m	TGFBR2
A409D_peak_73093d	RP11-384L8.1
A174R_peak_63443d	ARPP21
A174R_peak_63443g	ARPP21
A174R_peak_63443j	ARPP21
A174R_peak_63443p	ARPP21
A284R_peak_79233	ARPP21
A409D_peak_73288d	ITGA9
A278R_1_peak_63371b	ITGA9
A409D_peak_73340a	CTDSPL
A213L_peak_77795c	FRMD4B
A174R_peak_65232d	HTR1F
A413R_peak_56935a	HTR1F
A174R_peak_65468b	NFKBIZ
A226D_peak_83412a	IFT57
A390R_1_lib_peak_44481a	GCSAM
A174R_peak_65760c	PHLDB2
A390R_1_lib_peak_44481a	PHLDB2
A174R_peak_65769a	PHLDB2
A174R_peak_65769a	RP11-90K6.1
A374D_peak_63082c	GCSAM
A374D_peak_63082c	PHLDB2
A106D_peak_83316b	CD200
A174R_peak_66045c	STXBP5L
A198D_peak_74928a	STXBP5L
A237RR_peak_2514c	RP11-436K8.1
A237RR_peak_2514c	RP4-668G5.1
A155RR_peak_85745d	CHST2
A155RR_peak_85745d	RP11-80H8.4
A155RR_peak_85745d	RP13-635I23.3
A174R_peak_67015j	SLC9A9
A174R_peak_67015l	SLC9A9
A174R_peak_67030o	C3orf58
A413R_peak_2957a	ROR1
A155RR_peak_86025b	GPR171
A233R_peak_75841e	GPR171
A155RR_peak_86025b	P2RY14
A233R_peak_75841e	P2RY14
A174R_peak_67310n	MBNL1
A192R_peak_97281e	MBNL1
A192R_peak_97283a	MBNL1
A269R_peak_74943a	MBNL1
A278D_peak_72850g	MBNL1
A278R_1_peak_66778c	MBNL1
A278R_1_peak_66778e	MBNL1
A192R_peak_97283a	MBNL1-AS1
A278D_peak_72850g	MBNL1-AS1
A278R_1_peak_66778c	MBNL1-AS1
A278R_1_peak_66778e	MBNL1-AS1
A278R_1_peak_66778c	RP11-246A10.1
A278R_1_peak_66778e	RP11-246A10.1
A174R_peak_67310i	SUCNR1
A192R_peak_97281e	SUCNR1
A192R_peak_97283a	SUCNR1
A278D_peak_72850g	SUCNR1
A100R_peak_72448b	MBNL1
A100R_peak_72448d	MBNL1
A106D_peak_85406e	MBNL1
A106D_peak_85406j	MBNL1
A106D_peak_85409g	MBNL1
A174R_peak_67317g	MBNL1
A174R_peak_67317i	MBNL1
A174R_peak_67319l	MBNL1
A174R_peak_67319n	MBNL1
A174R_peak_67323j	MBNL1
A192R_peak_97289b	MBNL1
A269R_peak_74968	MBNL1
A278D_peak_72861	MBNL1
A292R_peak_94630d	MBNL1
A292R_peak_94633be	MBNL1
A292R_peak_94633b	MBNL1
A106D_peak_85406e	MBNL1-AS1
A106D_peak_85409g	MBNL1-AS1
A192R_peak_97289b	MBNL1-AS1
A292R_peak_94630d	MBNL1-AS1
A292R_peak_94633be	MBNL1-AS1
A100R_peak_72448b	RP11-246A10.1
A100R_peak_72448d	RP11-246A10.1
A292R_peak_94630d	RP11-246A10.1
A106D_peak_85406j	SUCNR1
A174R_peak_67317d	SUCNR1
A192R_peak_97289b	SUCNR1
A106D_peak_85416b	MBNL1
A106D_peak_85437a	MBNL1
A174R_peak_67329c	MBNL1
A292R_peak_5051b	CACHD1
A129R_peak_71243a	IL12A
A174R_peak_67678i	IL12A
A409D_peak_77422	IL12A
A129R_peak_71243a	SCHIP1
A174R_peak_67678i	SCHIP1
A409D_peak_77422	SCHIP1
A174R_peak_67756a	B3GALNT1
A174R_peak_2582a	AK4
A174R_peak_67801i	SERPINI2
A174R_peak_67801i	WDR49
A259D_peak_81065c	GOLIM4
A100R_peak_72781	GPR160
A278R_1_peak_67213b	GPR160
A278R_1_peak_67213b	RP11-379K17.12
A192R_peak_97888a	GPR160
A192R_peak_97888a	RP11-379K17.12
A278D_peak_73344a	GPR160
A259RR_1_lib_peak_43376a	NLGN1
A174R_peak_68087b	TBL1XR1
A233R_peak_76357a	TBL1XR1
A106D_peak_86037a	ZMAT3
A174R_peak_68158c	KCNMB3
A174R_peak_68158c	RP11-245C23.3
A174R_peak_68158c	RP11-385J1.2
A174R_peak_68158c	ZMAT3
A174R_peak_68166m	KCNMB3
A174R_peak_68166e	ZMAT3
A174R_peak_68166g	ZMAT3
A174R_peak_68166m	ZMAT3
A259D_peak_81597a	RP11-385J1.2
A259D_peak_81597a	ZMAT3
A174R_peak_68195b	GNB4
A174R_peak_68195d	GNB4
A174R_peak_68195d	RP11-145M9.4
A273R_peak_93488a	ACTL6A
A273R_peak_93488a	NDUFB5
A273R_peak_93488a	ZMAT3
A148R_peak_4401b	TCTEX1D1
A273R_peak_93579a	MCF2L2
A473D_peak_52991c	MCF2L2
A226R_peak_81886a	MAGEF1
A174R_peak_68520a	ETV5
A174R_peak_68520g	ETV5
A413R_peak_59511	RFC4
A284R_peak_83863e	BCL6
A475D_peak_3462f	GADD45A
A198R_peak_98206a	CPN2
A198R_peak_98206a	GP5
A198R_peak_98206a	LRRC15
A233R_peak_4345g	GNG12
A409D_peak_4721f	GNG12
A233R_peak_4345d	WLS
A233R_peak_4345g	WLS
A409D_peak_4721f	WLS
A192D_peak_75064f	HTRA3
A192R_peak_100341e	HTRA3
A425D_peak_59313e	HTRA3
A100R_peak_74675f	HTRA3
A100R_peak_74675f	SH3TC1
A106D_peak_88804c	SMIM14
A198D_peak_4435b	ST6GALNAC3
A226D_peak_5206a	ST6GALNAC3
A259D_peak_4023c	ST6GALNAC3
A174R_peak_2911c	ST6GALNAC3
A174R_peak_2913e	ST6GALNAC3
A174R_peak_72002b	C4orf36
A213L_peak_3252a	RP11-386I14.4
A155RR_peak_91854e	C4orf32
A198D_peak_80968a	C4orf32
A240D_peak_95110b	LINC00616
A284R_peak_88252a	LINC00616
A374D_peak_67884b	LINC00616
A292R_peak_101484b	KIAA0922
A409D_peak_82309e	ARFIP1
A409D_peak_82310c	ARFIP1
A174R_peak_3052e	CTBS
A174R_peak_3052e	PRKACB
A174R_peak_73926d	GUCY1A3
A174R_peak_3062d	CTBS
A174R_peak_3062d	PRKACB
A106D_peak_4725c	CTBS
A284R_peak_89300b	HPGD
A100R_peak_78220b	RP11-714G18.1
A100R_peak_78220b	SNX25
A259D_peak_89186n	FAT1
A259D_peak_89186n	RP11-696F12.1
A155RR_peak_5265d	GBP2
A155RR_peak_5265d	GBP5
A226D_peak_92711a	NADK2
A226D_peak_92711a	RANBP3L
A226D_peak_92711a	SLC1A3
A174R_peak_75909	CTD-2035E11.5
A292R_peak_103694f	CCDC152
A292R_peak_103694f	CTD-2325A15.5
A192R_peak_106480e	EMB
A100R_peak_5117a	SLC44A3
A278D_peak_81265h	CTD-2154I11.2
A278D_peak_81265h	GPR150
A278D_peak_81265h	RHOBTB3
A278D_peak_81482b	PAM
A409D_peak_5379	SNX7
A100R_peak_80758a	PGGT1B
A413R_peak_66527d	C5orf56
A174R_peak_78727k	H2AFY
A174R_peak_3736f	S1PR1
A269R_peak_84746b	CTB-35F21.1
A269R_peak_84746b	CXXC5
A233D_peak_83388b	PCDHB2
A174R_peak_80173b	CTC-340A15.2
A174R_peak_80173i	CTC-340A15.2
A100R_peak_83392	IRF4
A174R_peak_81270y	NRN1
A174R_peak_81270y	RP3-380B8.4
A226R_peak_92988c	ELOVL2
A174R_peak_81641b	PHACTR1
A174R_peak_81641b	TBC1D7
A413R_peak_69509a	RNF144B
A174R_peak_82185b	RNF144B
A278R_1_peak_80396	TREML1
A157R_peak_83006b	CLIC5
A419D_peak_96638c	CLIC5
A157R_peak_83006b	ENPP4
A419D_peak_96638c	ENPP4
A226D_peak_101203c	ELOVL5
A413R_peak_71023	DST
A284R_peak_99602	KHDRBS2
A174R_peak_84475m	RP11-542F9.1
A174R_peak_84477e	RP11-542F9.1
A174R_peak_84479d	RP11-542F9.1
A174R_peak_84579i	OGFRL1
A413R_peak_71161g	KCNQ5
A413R_peak_71161g	KCNQ5-IT1
A269R_peak_89944	KCNQ5
A269R_peak_89944	KCNQ5-IT1
A278R_1_peak_81450e	TMEM30A
A280R_peak_6342a	MAGI3
A260R_peak_5864h	SLC16A1
A118R_peak_88399d	CYB5R4
A174R_peak_85163a	PM20D2
A100R_peak_86878w	BACH2
A259D_peak_101004bh	BACH2
A100R_peak_86878w	RP1-45N11.1
A174R_peak_85393f	RP11-127B16.1
A174R_peak_85393f	RP1-149C7.1
A451D_peak_94206c	EPHA7
A409D_peak_92344b	EPHA7
A150D_1_peak_99951c	EPHA7
A174R_peak_85452g	EPHA7
A174R_peak_85452m	EPHA7
A284R_peak_100144a	GPR63
A174R_peak_85539b	FBXL4
A174R_peak_85822d	QRSL1
A174R_peak_85822i	QRSL1
A374D_peak_76404a	QRSL1
A110R_peak_81847a	QRSL1
A269R_peak_90734	CTA-331P3.1
A409D_peak_92691	CTA-331P3.1
A150D_1_peak_100538a	GTF3C6
A106D_peak_5997f	CD58
A226D_peak_6497c	CD58
A174R_peak_86418e	DSE
A174R_peak_86423e	DSE
A174R_peak_86440c	DSE
A174R_peak_86437b	FAM26F
A259D_peak_102012b	CEP85L
A259D_peak_102113f	GJA1
A259D_peak_102182b	RNF217
A259D_peak_102182d	RNF217
A174R_peak_86682c	HEY2
A174R_peak_86714c	HEY2
A174R_peak_86714j	HEY2
A174R_peak_86714l	HEY2
A174R_peak_86722e	HINT3
A174R_peak_86722e	NCOA7
A174R_peak_86909b	EPB41L2
A389R1_1_lib_peak_69002	EPB41L2
A174R_peak_87041l	LINC01013
A259D_peak_102561b	EYA4
A174R_peak_87112e	EYA4
A259D_peak_102569g	EYA4
A259D_peak_102581g	EYA4
A174R_peak_87354c	MAP3K5
A150D_1_peak_101472b	MAP3K5
A174R_peak_87360k	MAP3K5
A174R_peak_87361c	MAP3K5
A106D_peak_104574c	IFNGR1
A106D_peak_104574c	MAP3K5
A106D_peak_104574c	MAP7
A116R_peak_71364b	OLIG3
A174R_peak_87429b	OLIG3
A390R_1_lib_peak_54251	OLIG3
A455R1_1_lib_peak_67832d	OLIG3
A174R_peak_87530c	NHSL1
A174R_peak_87545a	NHSL1
A174R_peak_87814g	STX11
A292R_peak_116358a	STX11
A233R_peak_92331l	RPS6KA2-IT1
A284R_peak_102906d	RP11-514O12.4
A284R_peak_102906a	RPS6KA2
A284R_peak_102906d	RPS6KA2
A422D_peak_100758c	C6orf123
A284R_peak_103354n	FTSJ2
A284R_peak_103354n	MAD1L1
A192R_peak_120898f	FTSJ2
A174R_peak_89834d	AIMP2
A174R_peak_89834d	CYTH3
A174R_peak_89834d	FAM220A
A292R_peak_118961a	AHR
A174R_peak_90156c	AHR
A425D_peak_73316a	AHR
A174R_peak_90164e	AHR
A174R_peak_90164j	AHR
A174R_peak_90166a	AHR
A174R_peak_90175b	AC019117.2
A226R_peak_100102c	KLHL7
A226R_peak_100113e	CCDC126
A226R_peak_100113e	IGF2BP3
A116R_peak_73261	OSBPL3
A475D_peak_79028	OSBPL3
A292R_peak_119423b	OSBPL3
A174R_peak_90692a	HIBADH
A174R_peak_90688f	HOTAIRM1
A278D_peak_92204cw	HOTAIRM1
A278D_peak_92204cz	HOTAIRM1
A278D_peak_92204dd	HOTAIRM1
A278D_peak_92204cw	HOXA10
A278D_peak_92204cz	HOXA10
A278D_peak_92204db	HOXA10
A278D_peak_92204dd	HOXA10
A278D_peak_92204cw	HOXA3
A278D_peak_92204cz	HOXA3
A278D_peak_92204db	HOXA3
A278D_peak_92204dd	HOXA3
A278D_peak_92204cw	HOXA4
A278D_peak_92204dd	HOXA4
A278D_peak_92204cw	HOXA5
A278D_peak_92204cz	HOXA5
A278D_peak_92204db	HOXA5
A278D_peak_92204dd	HOXA5
A278D_peak_92204cw	HOXA6
A278D_peak_92204cz	HOXA6
A278D_peak_92204db	HOXA6
A278D_peak_92204dd	HOXA6
A278D_peak_92204cw	HOXA7
A278D_peak_92204cz	HOXA7
A278D_peak_92204db	HOXA7
A278D_peak_92204dd	HOXA7
A278D_peak_92204cw	HOXA9
A278D_peak_92204cz	HOXA9
A278D_peak_92204db	HOXA9
A278D_peak_92204dd	HOXA9
A174R_peak_90690b	SKAP2
A273R_peak_114227b	HIBADH
A280R_peak_111430b	CHN2
A429D_peak_90118d	CHN2
A174R_peak_90781d	CHN2
A269R_peak_94307b	PLEKHA8
A284R_peak_104738a	PLEKHA8
A233D_peak_92823c	ELMO1
A233R_peak_94505d	HECW1
A284R_peak_105176e	HECW1
A233R_peak_94505d	HECW1-IT1
A284R_peak_105176e	HECW1-IT1
A198R_peak_121658c	AEBP1
A198R_peak_121658c	DBNL
A198R_peak_121658c	LINC00957
A198R_peak_121658c	POLD2
A198R_peak_121658c	POLM
A198R_peak_121658c	UBE2D4
A198R_peak_121658c	YKT6
A240D_peak_111806h	VWC2
A259D_peak_107438g	VWC2
A273R_peak_115278	AC020743.3
A284R_peak_105455c	AC020743.3
A284R_peak_105459a	AC020743.3
A477R_peak_79632b	AC020743.3
A106D_peak_108888b	C7orf72
A273R_peak_115278	C7orf72
A284R_peak_105455c	C7orf72
A284R_peak_105455c	FIGNL1
A148R_peak_103869a	AC020743.3
A148R_peak_103907a	AC020743.3
A148R_peak_103907a	C7orf72
A148R_peak_103907a	FIGNL1
A148R_peak_103907a	IKZF1
A118R_peak_93909c	GRB10
A174R_peak_91717e	GRB10
A174R_peak_91717g	GRB10
A233D_peak_93338a	GRB10
A259D_peak_107536c	GRB10
A259D_peak_107569p	COBL
A226D_peak_107058a	COBL
A269R_peak_95563	ABHD11
A269R_peak_95563	NSUN5
A269R_peak_95563	STX1A
A100R_peak_92294c	GSAP
A116R_peak_74912c	PTPN12
A233R_peak_95640f	PTPN12
A401D_peak_87820b	KIAA1324L
A278D_peak_93983a	MTERF
A174R_peak_92942g	GNG11
A174R_peak_92945h	GNG11
A110R_peak_86732b	SRRT
A110R_peak_86732b	TRIP6
A273R_peak_117485b	WNT16
A226D_peak_109160b	FAM3C
A226D_peak_109164a	FAM3C
A259D_peak_110086q	FAM3C
A226D_peak_109160b	WNT16
A226D_peak_109164a	WNT16
A259D_peak_110086q	WNT16
A110R_peak_87346g	FAM3C
A259D_peak_110099i	FAM3C
A259D_peak_110099k	FAM3C
A110R_peak_87346g	WNT16
A259D_peak_110099i	WNT16
A259D_peak_110099k	WNT16
A409D_peak_98543c	KCP
A409D_peak_98543c	SMO
A110R_peak_87756b	AKR1B1
A110R_peak_87756b	CALD1
A226D_peak_109665d	CALD1
A226R_peak_104080b	WDR86
A226R_peak_104080b	WDR86-AS1
A100R_peak_104343b	WWC3
A233R_peak_107814	RP6-1O2.1
A233R_peak_107832c	MID1
A233R_peak_107832c	RP6-1O2.1
A374D_peak_91158g	MSL3
A174R_peak_106458h	PRPS2
A174R_peak_106458i	PRPS2
A174R_peak_106458u	PRPS2
A174R_peak_106458h	TMSB4X
A174R_peak_106458i	TMSB4X
A174R_peak_106467h	PRPS2
A106D_peak_125175c	TMSB4X
A174R_peak_106467h	TMSB4X
A150D_1_peak_119524	RAB9A
A174R_peak_106503o	RAB9A
A174R_peak_106503u	RAB9A
A174R_peak_106511f	OFD1
A174R_peak_106511f	RAB9A
A174R_peak_106511f	TRAPPC2
A233R_peak_108026	ASB9
A174R_peak_106618f	AP1S2
A233D_peak_106725b	PDHA1
A233R_peak_108224f	EIF1AX
A174R_peak_106845b	RPS6KA3
A174R_peak_106845b	SH3KBP1
A233D_peak_106836a	PHEX
A233D_peak_106842	PHEX
A233R_peak_108299b	PRDX4
A174R_peak_106985o	PDK3
A174R_peak_107064ba	CXorf21
A174R_peak_107065ba	CXorf21
A174R_peak_107065bc	CXorf21
A174R_peak_107065m	CXorf21
A174R_peak_107065q	CXorf21
A174R_peak_107065ba	GK
A174R_peak_107065bc	GK
A174R_peak_107065m	GK
A174R_peak_107065q	GK
A174R_peak_107367a	ATP6AP2
A174R_peak_108077n	MSN
A228R_1_lib_peak_101320	EDA
A409D_peak_110246	SLC16A2
A213L_peak_121733i	ATRX
A213L_peak_121733i	MAGT1
A213L_peak_121733i	PGK1
A292R_peak_139504	BTK
A233R_peak_109924c	LL0XNC01-116E7.2
A233R_peak_109924c	TCEAL8
A233R_peak_109924c	TMSB15B
A213L_peak_122174b	ZCCHC18
A174R_peak_109029d	ALG13
A226D_peak_123850a	AMOT
A174R_peak_109161e	RNF113A
A240R_peak_136844b	BCORL1
A174R_peak_109676a	MOSPD1
A233D_peak_109043b	FHL1
A259D_peak_127267f	AFF2
A259D_peak_127267f	AFF2-IT1
A174R_peak_110064b	CD99L2
A174R_peak_110064b	MTMR1
A174R_peak_95567a	FBXO25
A174R_peak_95567a	RP11-91J19.4
A259RR_1_lib_peak_55172b	DLGAP2
A475D_peak_82835a	MSRA
A475D_peak_82835a	RP11-981G7.1
A475D_peak_82835a	RP11-981G7.2
A475D_peak_82835a	RP11-981G7.6
A409D_peak_100606a	ATP6V1B2
A240D_peak_7902b	ARHGEF11
A269R_peak_99622c	PBK
A226R_peak_7286f	CD48
A226R_peak_7286f	SLAMF1
A150R_peak_10889b	CD48
A259D_peak_115033b	TTPA
A150D_1_peak_111129c	MYBL1
A292R_peak_127986a	CRISPLD1
A413R_peak_81062a	PKIA
A129D_1_lib_peak_81384	PKIA
A129D_1_lib_peak_81384	ZC2HC1A
A289RR_peak_81008	PLEKHF2
A106D_peak_117609	LRRC6
A106D_peak_117609	SLA
A106D_peak_117609	TMEM71
A100R_peak_99262b	ARHGAP39
A100R_peak_99262b	C8orf82
A106D_peak_118804a	KANK1
A174R_peak_102068d	PLGRKT
A116R_peak_81632a	DENND4C
A174R_peak_102425g	CDKN2A
A174R_peak_102425g	MTAP
A174R_peak_102425g	RP11-149I2.4
A233R_peak_103088c	CCL21
A259D_peak_119539e	PIP5K1B
A259D_peak_119637i	APBA1
A259D_peak_119637i	RP11-470P21.2
A213L_peak_115388d	APBA1
A259D_peak_119655d	APBA1
A259D_peak_119658a	APBA1
A259RR_1_lib_peak_57942b	APBA1
A260R_peak_107381a	APBA1
A129D_1_lib_peak_4808b	ASTN1
A174R_peak_5869c	ASTN1
A174R_peak_103125h	RORB
A110R_peak_94514c	GNAQ
A110R_peak_94514c	PSAT1
A390R_1_lib_peak_62382a	PSAT1
A226R_peak_8066b	RASAL2
A374D_peak_87931e	RP11-305L7.1
A259RR_1_lib_peak_58622b	AAED1
A174R_peak_104154b	SLC44A1
A292R_peak_134276j	PTPN3
A148R_peak_115041f	PTPN3
A148R_peak_115041g	PTPN3
A409D_peak_106904	COL27A1
A390R_1_lib_peak_63046a	AMBP
A390R_1_lib_peak_63046a	KIF12
A259D_peak_122232f	TRIM32
A106D_peak_122347e	PHF19
A106D_peak_122347e	TRAF1
A409D_peak_107368	ARPC5L
A409D_peak_107368	OLFML2A
A292R_peak_135194b	PBX3
A233D_peak_105286c	PNPLA7
A116R_peak_7945a	ADARB2
A409D_peak_11661b	FAM171A1
A106D_peak_12110i	DNAJC1
A106D_peak_12110i	SKIDA1
A106D_peak_12113h	SKIDA1
A269R_peak_10941e	BMI1
A280D_peak_13924a	BMI1
A269R_peak_10941e	RP11-301N24.3
A280D_peak_13924a	RP11-301N24.3
A269R_peak_10941e	RP11-573G6.8
A280D_peak_13924a	RP11-573G6.8
A280D_peak_13924a	RP11-573G6.9
A269R_peak_10941e	SPAG6
A280D_peak_13924a	SPAG6
A423D_peak_9680b	BAMBI
A423D_peak_9680b	MPP7
A116R_peak_8912b	BAMBI
A174R_peak_10250b	BAMBI
A174R_peak_10250e	BAMBI
A174R_peak_10250g	BAMBI
A451D_peak_11334a	BAMBI
A174R_peak_10250b	MPP7
A174R_peak_10250e	MPP7
A116R_peak_8913b	BAMBI
A385R_peak_5805a	LINC01036
A385R_peak_5805a	LINC01037
A423D_peak_9977b	FZD8
A409D_peak_12897b	DKK1
A409D_peak_12897b	RP11-556E13.1
A174R_peak_11055c	RP11-556E13.1
A174R_peak_11070a	RP11-346D6.6
A174R_peak_11070a	RP11-556E13.1
A374D_peak_11238c	NRG3
A233R_peak_13690c	MARVELD1
A174R_peak_6444b	DENND1B
A284R_peak_18614b	RRAS2
A174R_peak_6487f	RP11-553K8.2
A278D_peak_7596b	RP11-553K8.2
A174R_peak_6495c	PTPRC
A174R_peak_6495e	PTPRC
A174R_peak_6495h	PTPRC
A174R_peak_6495e	RP11-553K8.2
A174R_peak_14870f	NCR3LG1
A174R_peak_14870f	NUCB2
A174R_peak_15164a	PRRG4
A174R_peak_15164a	WT1
A174R_peak_15164a	WT1-AS
A213L_peak_19228b	CD44
A213L_peak_19228b	RP1-68D18.2
A150D_1_peak_22495b	CD44
A389R1_1_lib_peak_12894	CD44
A213L_peak_19242bs	CD44
A150D_1_peak_22534d	FJX1
A475D_peak_13999b	PRR5L
A455R1_1_lib_peak_12616	C11orf74
A280R_peak_19935e	LDLRAD3
A455R1_1_lib_peak_12616	LDLRAD3
A100R_peak_16470	C11orf74
A240R_peak_22110b	HSD17B12
A413R_peak_13469a	MDK
A233R_peak_16929	LRP4
A273R_peak_10514b	MYBPH
A174R_peak_15882d	CTNND1
A409D_peak_18521b	CTNND1
A155RR_peak_20242e	FAM111B
A100R_peak_18637f	TENM4
A150D_1_peak_25553b	PRCP
A155RR_peak_22381c	CCDC81
A213L_peak_22131e	CCDC81
A155RR_peak_22381c	RP11-317J19.1
A280R_peak_22853c	CTSC
A280R_peak_22853c	RAB38
A174R_peak_17577b	AMOTL1
A150R_peak_31332	DYNC2H1
A292R_peak_25168d	RAB39A
A106D_peak_9316a	CD34
A116R_peak_6561a	CD34
A148R_peak_9468	CD34
A106D_peak_9316a	RP11-328D5.1
A116R_peak_6561a	RP11-328D5.1
A148R_peak_9468	RP11-328D5.1
A292R_peak_25437a	ZBTB16
A233D_peak_19896k	FXYD6
A409D_peak_21241b	FXYD6
A100R_peak_19807e	ARHGEF12
A213L_peak_23815b	ARHGEF12
A100R_peak_19807e	TMEM136
A213L_peak_23815b	TMEM136
A259RR_1_lib_peak_11443c	TMEM136
A273R_peak_26593b	TMEM136
A110D_peak_20975c	C11orf63
A118R_peak_19127a	OR4D5
A118R_peak_19127a	OR8D4
A174R_peak_18630b	OR4D5
A174R_peak_18630b	OR8D4
A174R_peak_18630b	VWA5A
A450R_peak_24949a	ROBO3
A259D_peak_23049i	FLI1
A455R1_1_lib_peak_15516b	FLI1
A259D_peak_23049i	RP11-744N12.3
A414D_peak_25821c	FLI1
A455R1_1_lib_peak_15523a	FLI1
A414D_peak_25821c	RP11-744N12.3
A455R1_1_lib_peak_15523a	RP11-744N12.3
A213L_peak_24463a	ARHGAP32
A213L_peak_24463c	ARHGAP32
A174R_peak_18997e	ACAD8
A174R_peak_18997e	THYN1
A174R_peak_18997e	VPS26B
A409D_peak_22298a	TEAD4
A284R_peak_24172f	KCNA5
A118R_peak_20185	RP11-20D14.3
A118R_peak_20277d	CLEC12A
A106D_peak_25336b	KLRK1
A118R_peak_20277d	KLRK1
A106D_peak_25336b	RP11-277P12.20
A118R_peak_20277d	RP11-277P12.20
A409D_peak_9365c	VASH2
A259D_peak_24459e	C12orf77
A259D_peak_24459e	LRMP
A174R_peak_20136d	BCAT1
A233D_peak_22120f	BCAT1
A174R_peak_20136d	LRMP
A174R_peak_20136g	BCAT1
A174R_peak_20136g	LRMP
A100R_peak_21446b	BCAT1
A174R_peak_20144i	BCAT1
A174R_peak_20148b	BCAT1
A100R_peak_21446b	C12orf77
A174R_peak_20144i	C12orf77
A174R_peak_20148b	C12orf77
A174R_peak_20148d	C12orf77
A100R_peak_21446b	LRMP
A174R_peak_20144i	LRMP
A174R_peak_20148b	LRMP
A174R_peak_20148d	LRMP
A100R_peak_21446b	RP11-713N11.5
A174R_peak_20144i	RP11-713N11.5
A174R_peak_20148b	RP11-713N11.5
A174R_peak_20148d	RP11-713N11.5
A174R_peak_20152f	BCAT1
A174R_peak_20152g	BCAT1
A174R_peak_20152a	LRMP
A174R_peak_20152f	LRMP
A174R_peak_20152g	LRMP
A213L_peak_26039b	ARNTL2
A213L_peak_26039b	PPFIBP1
A148R_peak_25161b	PPFIBP1
A174R_peak_20303d	ARNTL2
A174R_peak_20303d	KLHL42
A259D_peak_24654a	PPFIBP1
A174R_peak_20303d	STK38L
A174R_peak_20373k	FAR2
A174R_peak_20373i	RP11-946L16.1
A174R_peak_20373k	RP11-946L16.1
A192D_peak_22392b	ALG10B
A419R_peak_26990	CPNE8
A121R_peak_24989d	CPNE8
A374D_peak_19087b	CPNE8
A278R_1_peak_21310e	CPNE8
A174R_peak_20605b	TMEM117
A259D_peak_25056b	TMEM117
A409D_peak_24251f	TENC1
A233R_peak_23016f	RBMS2
A475D_peak_19627c	ESYT1
A284R_peak_26659d	SHMT2
A284R_peak_26659d	STAC3
A192R_peak_30666a	RP11-620J15.3
A106D_peak_27531b	IRAK3
A292R_peak_30291c	GRIP1
A374D_peak_20272a	CPM
A100R_peak_23161j	LGR5
A100R_peak_23161j	TSPAN8
A174R_peak_22299a	SYT1
A174R_peak_22299b	SYT1
A174R_peak_22299e	SYT1
A240D_peak_28974c	PAWR
A259D_peak_26971d	PAWR
A413R_peak_19683e	PAWR
A174R_peak_22423a	DUSP6
A174R_peak_22423d	DUSP6
A213L_peak_28437g	DUSP6
A213L_peak_28437i	DUSP6
A228R_1_lib_peak_18223a	DUSP6
A106D_peak_28208b	CRADD
A100R_peak_23738a	ELK3
A155RR_peak_28371f	ELK3
A174R_peak_23066b	GAS2L3
A174R_peak_23135c	PARPBP
A155RR_peak_10343d	2022-03-01
A259RR_1_lib_peak_13752b	C12orf23
A409D_peak_26348b	OAS2
A129R_peak_25042c	OAS1
A100R_peak_24631c	RFC5
A226D_peak_29316b	AACS
A100R_peak_25751a	FGF9
A259D_peak_30030c	FLT3
A269R_peak_27596f	CCNA1
A292R_peak_34876e	CCNA1
A269R_peak_27596f	SPG20
A292R_peak_34876e	SPG20
A269R_peak_27596f	SPG20OS
A292R_peak_34876e	SPG20OS
A450R_peak_32269a	CCNA1
A455R1_1_lib_peak_20210b	CCNA1
A174R_peak_25554y	RGCC
A233R_peak_27003ba	RGCC
A284R_peak_31178k	RGCC
A389R1_1_lib_peak_20918	RGCC
A389R1_1_lib_peak_20939	VWA8
A409D_peak_28764	EPSTI1
A100R_peak_26720a	LINC01071
A284R_peak_31406a	LRRC63
A106D_peak_32339	LCP1
A174R_peak_25800e	LCP1
A129R_peak_27274a	LPAR6
A174R_peak_25887j	LPAR6
A273R_peak_35000b	DLEU7-AS1
A259D_peak_31372b	PCDH9
A100R_peak_27251f	PCDH9
A259D_peak_31397p	PCDH9
A213L_peak_32992b	KLF12
A100R_peak_27291	KLF12
A110R_peak_25573b	TBC1D4
A174R_peak_26357d	TBC1D4
A174R_peak_26357f	TBC1D4
A174R_peak_26357d	TBC1D4-AS1
A174R_peak_26470a	SLAIN1
A174R_peak_26474f	SLAIN1
A259D_peak_31697g	SLAIN1
A409D_peak_29550	SLAIN1
A174R_peak_26510bh	POU4F1
A174R_peak_26553a	SPRY2
A174R_peak_26614b	SLITRK5
A269R_peak_28920a	TM9SF2
A100R_peak_27859b	CLYBL
A100R_peak_27859b	PCCA
A213L_peak_33810a	PCCA
A455R1_1_lib_peak_21285	PCCA
A100R_peak_27975c	BIVM
A260R_peak_29188a	BIVM
A100R_peak_27975c	KDELC1
A260R_peak_29188a	KDELC1
A174R_peak_27036c	EFNB2
A259D_peak_32389l	EFNB2
A174R_peak_27087g	TNFSF13B
A121R_peak_9908a	HEATR1
A213L_peak_35133k	CLEC14A
A213L_peak_35133k	RP11-96D24.1
A116R_peak_23338i	MDGA2
A413R_peak_24348	DACT1
A174R_peak_29240c	SGPP1
A174R_peak_29240c	SYNE2
A233D_peak_29660b	RAB15
A226R_peak_11372c	DESI2
A450R_peak_36330a	RP11-1070N10.5
A450R_peak_36330a	RP11-1070N10.7
A259RR_1_lib_peak_17564a	BCL11B
A419R_peak_11556c	ZNF695
A233D_peak_32164b	BMF
A233D_peak_32164b	GPR176
A280R_peak_38890c	GPR176
A374D_peak_28052	GPR176
A389R1_1_lib_peak_25199	GPR176
A233D_peak_32164b	RP11-37C7.2
A280R_peak_38890c	RP11-37C7.2
A374D_peak_28052	RP11-37C7.2
A389R1_1_lib_peak_25199	RP11-37C7.2
A100R_peak_32268b	GPR176
A226R_peak_34989b	GPR176
A233R_peak_32453	GPR176
A100R_peak_32268b	RP11-325N19.3
A226R_peak_34989b	RP11-325N19.3
A233R_peak_32453	RP11-325N19.3
A100R_peak_32268b	RP11-37C7.2
A226R_peak_34989b	RP11-37C7.2
A233R_peak_32453	RP11-37C7.2
A121R_peak_36048c	GPR176
A233D_peak_32172c	GPR176
A121R_peak_36048c	RP11-325N19.3
A233D_peak_32172c	RP11-325N19.3
A121R_peak_36048c	RP11-37C7.2
A233D_peak_32172c	RP11-37C7.2
A233R_peak_32476d	EIF2AK4
A233R_peak_32476d	GPR176
A292R_peak_43208e	SLC27A2
A150D_1_peak_41309c	SLC27A2
A226D_peak_38717	RASL12
A100R_peak_34388c	KIAA1199
A116R_peak_42751	LINC00487
A100R_peak_52193a	TAF1B
A233R_peak_37136	CORO1A
A110R_peak_35170h	MT1X
A110R_peak_35170h	MT2A
A155RR_peak_44630b	POLR2C
A280R_peak_45449b	GINS3
A280R_peak_45449b	NDRG4
A280R_peak_45449b	RP11-481J2.2
A118R_peak_37144b	CDH11
A213L_peak_43892b	CDH11
A233D_peak_37419g	CDH11
A233D_peak_37419k	CDH11
A233R_peak_37974i	CDH11
A233R_peak_37975b	CDH11
A118R_peak_37144b	LINC00922
A284R_peak_44490f	RP5-991G20.4
A284R_peak_44490f	ZFHX3
A259RR_1_lib_peak_22477a	C16orf74
A284R_peak_45071b	COX4I1
A284R_peak_45071b	GINS2
A110R_peak_37889	ZNF287
A213L_peak_57720c	MSGN1
A174R_peak_47984d	KCNS3
A100R_peak_41072b	RAB34
A233R_peak_41836d	TMEM97
A374D_peak_36487a	PSMB3
A413R_peak_42436	WDR35
A237RR_peak_43398b	IGF2BP1
A237RR_peak_43398b	RP11-501C14.5
A409D_peak_45393a	PCTP
A260R_peak_45911d	MSI2
A174R_peak_41166j	NDC80
A269R_peak_54361b	RP11-509E16.1
A213L_peak_49799a	RP11-674N23.4
A280R_peak_54684b	RP11-674N23.1
A280R_peak_54684b	RP11-674N23.4
A280R_peak_54684b	SOGA2
A226R_peak_49757d	RP11-674N23.1
A226R_peak_49757d	RP11-674N23.4
A226R_peak_49757d	SOGA2
A226R_peak_49857c	APCDD1
A389R1_1_lib_peak_36545	CABLES1
A259D_peak_50256c	KLHL14
A259D_peak_50607f	SETBP1
A100R_peak_46551b	RP11-35G9.3
A174R_peak_43522c	TNFRSF11A
A226R_peak_58991a	LBH
A118R_peak_54248c	GALNT14
A401D_peak_50114a	GALNT14
A409D_peak_56583	GALNT14
A409D_peak_56589a	GALNT14
A429D_peak_44291e	NETO1
A429D_peak_44291e	RP11-676J15.1
A429D_peak_44291e	RP11-713C5.1
A174R_peak_44264z	MBP
A273R_peak_77681d	CENPB
A292R_peak_78976	PCNA
A292R_peak_78976	TMEM230
A174R_peak_56529c	BMP2
A289RR_peak_46170	TMX4
A284R_peak_70187b	PLCB1
A292R_peak_79115b	PLCB1
A284R_peak_70187b	PLCB1-IT1
A292R_peak_79115b	PLCB1-IT1
A148R_peak_68104b	PLCB1
A148R_peak_68104b	PLCB1-IT1
A106D_peak_71056b	LAMP5
A106D_peak_71056b	RP5-1119D9.4
A284R_peak_70343a	SPTLC3
A226R_peak_66868b	SPTLC3
A259D_peak_67583e	ISM1
A259D_peak_67583e	SPTLC3
A233R_peak_63344c	RIN2
A233D_peak_61754c	RIN2
A409D_peak_64856e	NINL
A155RR_peak_72333a	NINL
A409D_peak_64865d	NINL
A409D_peak_64871b	NINL
A173R_peak_98330e	NINL
A173R_peak_98829i	SLC32A1
A226D_peak_62300a	EIF2AK2
A226D_peak_73345i	TFAP2C
A226D_peak_73345l	TFAP2C
A174R_peak_48809a	GALM
A174R_peak_48809a	HNRNPLL
A148R_peak_59789a	SLC8A1
A174R_peak_48915f	SLC8A1
A174R_peak_48915l	SLC8A1
A106D_peak_58418b	AC002398.5
A450R_peak_53199a	AC002398.5
A106D_peak_58418b	ARHGAP33
A450R_peak_53199a	ARHGAP33
A106D_peak_58418b	PRODH2
A450R_peak_53199a	PRODH2
A450R_peak_53199a	U62631.5
A477R_peak_47239b	SPTBN1
A259RR_1_lib_peak_40260a	LDOC1L
A259RR_1_lib_peak_40260a	PARVG
A477R_peak_47320c	CCDC104
A174R_peak_59091c	JAM2
A240D_peak_78529g	ADAMTS1
A259D_peak_70582b	ADAMTS1
A259D_peak_70582d	ADAMTS1
A118R_peak_64644b	TIAM1
A409D_peak_58132a	SPRED2
A106D_peak_63761c	MEIS1
A106D_peak_63761e	MEIS1
A106D_peak_63761g	MEIS1
A110D_peak_55310	PLEK
A150R_peak_77193c	AC007099.2
A409D_peak_58616c	AC007099.2
A150R_peak_77193c	EVA1A
A100R_peak_54832c	AC007099.2
A100R_peak_54832c	EVA1A
A409D_peak_58625	AC007099.2
A106D_peak_64940b	SEMA4C
A413R_peak_44861b	SEMA4C
A233R_peak_58388b	AC109826.1
A226D_peak_65753c	EPB41L5
A237RR_peak_58738	MGAT5
A260R_peak_61514d	AC011893.3
A106D_peak_66791a	DARS
A192R_peak_76286o	AC023128.1
A233R_peak_59864a	CACNB4
A273R_peak_73707g	FMNL2
A174R_peak_52892d	FMNL2
A174R_peak_52899b	FMNL2
A150R_peak_79468a	FMNL2
A174R_peak_52908g	FMNL2
A174R_peak_52911h	FMNL2
A280R_peak_69606a	FMNL2
A259D_peak_62998b	FMNL2
A429D_peak_55056b	FMNL2
A429D_peak_55056b	STAM2
A174R_peak_52967f	GPD2
A174R_peak_53078d	TANC1
A233R_peak_60006	TANC1
A213L_peak_63282g	CD302
A174R_peak_53141b	AC009506.1
A174R_peak_53141b	BAZ2B
A174R_peak_53141b	CD302
A174R_peak_53141b	LY75
A419R_peak_71710f	AC009299.3
A422R_peak_58715	IFIH1
A278R_1_peak_53030e	GALNT3
A413R_peak_46769a	SCN9A
A174R_peak_53342a	STK39
A260R_peak_62003a	STK39
A174R_peak_53429b	AC007556.3
A174R_peak_53554i	ITGA6
A475D_peak_50678b	AC078883.4
A475D_peak_50678b	ITGA6
A192R_peak_77211b	CDCA7
A260R_peak_62336a	AC074286.1
A260R_peak_62336a	AGPS
A413R_peak_47213b	ITGAV
A100R_peak_57834b	MYO1B
A269R_peak_60183b	SLC39A10
A280R_peak_70872d	PGAP1
A174R_peak_54348e	ANKRD44
A174R_peak_54443f	SPATS2L
A213L_peak_64838a	BMPR2
A213L_peak_64838a	RP11-686O6.2
A374D_peak_3420b	PRDX1
A174R_peak_54718f	KLF7
A259D_peak_65236d	AC079610.1
A259D_peak_65236d	IKZF2
A259D_peak_65236h	IKZF2
A259D_peak_65236i	IKZF2
A259D_peak_65236d	RP11-105N14.1
A259D_peak_65236h	RP11-105N14.1
A259D_peak_65236i	RP11-105N14.1
A259D_peak_65236d	SPAG16
A413R_peak_47801a	AC079610.1
A413R_peak_47801a	IKZF2
A413R_peak_47801a	RP11-105N14.1
A150D_1_peak_68323b	IGFBP2
A389R1_1_lib_peak_47466	IGFBP2
A413R_peak_48049	CHPF
A233D_peak_3332b	FAAH
A475D_peak_51861a	FAM124B
A174R_peak_55281d	FAM124B
A475D_peak_51876e	FAM124B
A269R_peak_61080a	FAM124B
A259D_peak_65815q	DOCK10
A226R_peak_64774a	IRS1
A240D_peak_72723f	IRS1
A240D_peak_72723f	RP11-395N3.1
A174R_peak_55391g	IRS1
A233D_peak_3367b	FOXD2-AS1
A110D_peak_60029c	ARL4C
A269R_peak_61530b	ARL4C
A278D_peak_59758a	ARL4C
A150D_1_peak_69095	SH3BP4
A198R_peak_79438b	AC112721.1
A198R_peak_79438b	AC112721.2
A198R_peak_79438b	COL6A3
A192R_peak_90696c	BHLHE40
